# Supplementary material for: Revealing the molecular landscape of human placenta: a systematic review and meta-analysis of single-cell RNA sequencing studies
Source: Hum Reprod Update. 2024 Mar 13;30(4):410–41. doi: 10.1093/humupd/dmae006 (PMC11215163; doi:10.1093/humupd/dmae006)
Supplement: dmae006_Supplementary_Data [file dmae006_supplementary_data.zip › Supplementary Table S1.xlsx]

## Sheet: Identified
Supplementary Table S1. List of studies identified in the meta-analysis.
The first sheet give the list of the studies that were identified using Pubmed and that were related to human placental single cell or single nuclei RNA sequencing. The 2nd sheet presents the screening that has been made on these studies and the reason why studies were not selected
Origin	PMID	Title	Authors	Citation
Pubmed_maternal	35021063	Spatial proteogenomics reveals distinct and evolutionarily conserved hepatic macrophage niches	Guilliams M, Bonnardel J, Haest B, Vanderborght B, Wagner C, Remmerie A, Bujko A, Martens L, Thoné T, Browaeys R, De Ponti FF, Vanneste B, Zwicker C, Svedberg FR, Vanhalewyn T, Gonçalves A, Lippens S, Devriendt B, Cox E, Ferrero G, Wittamer V, Willaert A, Kaptein SJF, Neyts J, Dallmeier K, Geldhof P, Casaert S, Deplancke B, Ten Dijke P, Hoorens A, Vanlander A, Berrevoet F, Van Nieuwenhove Y, Saey…	Cell. 2022 Jan 20
Pubmed_maternal	30429548	Single-cell reconstruction of the early maternal-fetal interface in humans	Vento-Tormo R, Efremova M, Botting RA, Turco MY, Vento-Tormo M, Meyer KB, Park JE, Stephenson E, Polański K, Goncalves A, Gardner L, Holmqvist S, Henriksson J, Zou A, Sharkey AM, Millar B, Innes B, Wood L, Wilbrey-Clark A, Payne RP, Ivarsson MA, Lisgo S, Filby A, Rowitch DH, Bulmer JN, Wright GJ, Stubbington MJT, Haniffa M, Moffett A, Teichmann SA.	Nature. 2018 Nov
Pubmed_maternal	35381189	Astrocytes and oligodendrocytes undergo subtype-specific transcriptional changes in Alzheimer's disease	Sadick JS, O'Dea MR, Hasel P, Dykstra T, Faustin A, Liddelow SA.	Neuron. 2022 Jun 1
Pubmed_maternal	33577785	Proteogenomic and metabolomic characterization of human glioblastoma	Wang LB, Karpova A, Gritsenko MA, Kyle JE, Cao S, Li Y, Rykunov D, Colaprico A, Rothstein JH, Hong R, Stathias V, Cornwell M, Petralia F, Wu Y, Reva B, Krug K, Pugliese P, Kawaler E, Olsen LK, Liang WW, Song X, Dou Y, Wendl MC, Caravan W, Liu W, Cui Zhou D, Ji J, Tsai CF, Petyuk VA, Moon J, Ma W, Chu RK, Weitz KK, Moore RJ, Monroe ME, Zhao R, Yang X, Yoo S, Krek A, Demopoulos A, Zhu H, Wyczalkows…	Cancer Cell. 2021 Apr 12
Pubmed_maternal	34919646	Single-cell sequencing of human midbrain reveals glial activation and a Parkinson-specific neuronal state	Smajić S, Prada-Medina CA, Landoulsi Z, Ghelfi J, Delcambre S, Dietrich C, Jarazo J, Henck J, Balachandran S, Pachchek S, Morris CM, Antony P, Timmermann B, Sauer S, Pereira SL, Schwamborn JC, May P, Grünewald A, Spielmann M.	Brain. 2022 Apr 29
Pubmed_maternal	36889280	Adipose tissue at single-cell resolution	Maniyadath B, Zhang Q, Gupta RK, Mandrup S.	Cell Metab. 2023 Mar 7
Pubmed_maternal	36192116	Single-Cell Immunobiology of the Maternal-Fetal Interface	Miller D, Garcia-Flores V, Romero R, Galaz J, Pique-Regi R, Gomez-Lopez N.	J Immunol. 2022 Oct 15
Pubmed_maternal	36563681	Histopathologic and proteogenomic heterogeneity reveals features of clear cell renal cell carcinoma aggressiveness	Li Y, Lih TM, Dhanasekaran SM, Mannan R, Chen L, Cieslik M, Wu Y, Lu RJ, Clark DJ, Kołodziejczak I, Hong R, Chen S, Zhao Y, Chugh S, Caravan W, Naser Al Deen N, Hosseini N, Newton CJ, Krug K, Xu Y, Cho KC, Hu Y, Zhang Y, Kumar-Sinha C, Ma W, Calinawan A, Wyczalkowski MA, Wendl MC, Wang Y, Guo S, Zhang C, Le A, Dagar A, Hopkins A, Cho H, Leprevost FDV, Jing X, Teo GC, Liu W, Reimers MA, Pachynski …	Cancer Cell. 2023 Jan 9
Pubmed_maternal	31848347	Single-nuclei RNA-seq on human retinal tissue provides improved transcriptome profiling	Liang Q, Dharmat R, Owen L, Shakoor A, Li Y, Kim S, Vitale A, Kim I, Morgan D, Liang S, Wu N, Chen K, DeAngelis MM, Chen R.	Nat Commun. 2019 Dec 17
Pubmed_maternal	36991123	Spatial multiomics map of trophoblast development in early pregnancy	Arutyunyan A, Roberts K, Troulé K, Wong FCK, Sheridan MA, Kats I, Garcia-Alonso L, Velten B, Hoo R, Ruiz-Morales ER, Sancho-Serra C, Shilts J, Handfield LF, Marconato L, Tuck E, Gardner L, Mazzeo CI, Li Q, Kelava I, Wright GJ, Prigmore E, Teichmann SA, Bayraktar OA, Moffett A, Stegle O, Turco MY, Vento-Tormo R.	Nature. 2023 Apr
Pubmed_maternal	32403949	Transcriptional and Cellular Diversity of the Human Heart	Tucker NR, Chaffin M, Fleming SJ, Hall AW, Parsons VA, Bedi KC Jr, Akkad AD, Herndon CN, Arduini A, Papangeli I, Roselli C, Aguet F, Choi SH, Ardlie KG, Babadi M, Margulies KB, Stegmann CM, Ellinor PT.	Circulation. 2020 Aug 4
Pubmed_maternal	35857195	Angiogenesis in adipose tissue and obesity	Corvera S, Solivan-Rivera J, Yang Loureiro Z.	Angiogenesis. 2022 Nov
Pubmed_maternal	31829938	Single cell transcriptional signatures of the human maternal in term and preterm parturition	Pique-Regi R, Romero R, Tarca AL, Sendler ED, Xu Y, Garcia-Flores V, Leng Y, Luca F, Hassan SS, Gomez-Lopez N.	Elife. 2019 Dec 12
Pubmed_maternal	33478870	Roles of TGF-β Superfamily Proteins in Extravillous Trophoblast Invasion	Li Y, Yan J, Chang HM, Chen ZJ, Leung PCK.	Trends Endocrinol Metab. 2021 Mar
Pubmed_maternal	34767070	Diverse human astrocyte and microglial transcriptional responses to Alzheimer's pathology	Smith AM, Davey K, Tsartsalis S, Khozoie C, Fancy N, Tang SS, Liaptsi E, Weinert M, McGarry A, Muirhead RCJ, Gentleman S, Owen DR, Matthews PM.	Acta Neuropathol. 2022 Jan
Pubmed_maternal	35265972	Single-cell technologies to decipher cardiovascular diseases	Abplanalp WT, Tucker N, Dimmeler S.	Eur Heart J. 2022 Nov 14
Pubmed_maternal	36516485	Single nuclei profiling identifies cell specific markers of skeletal muscle aging, frailty, and senescence	Perez K, Ciotlos S, McGirr J, Limbad C, Doi R, Nederveen JP, Nilsson MI, Winer DA, Evans W, Tarnopolsky M, Campisi J, Melov S.	Aging (Albany NY). 2022 Dec 13
Pubmed_maternal	32424074	Single-cell-resolution transcriptome map of human, chimpanzee, bonobo, and macaque brains	Khrameeva E, Kurochkin I, Han D, Guijarro P, Kanton S, Santel M, Qian Z, Rong S, Mazin P, Sabirov M, Bulat M, Efimova O, Tkachev A, Guo S, Sherwood CC, Camp JG, Pääbo S, Treutlein B, Khaitovich P.	Genome Res. 2020 May
Pubmed_maternal	35915177	Cell-type-specific cis-eQTLs in eight human brain cell types identify novel risk genes for psychiatric and neurological disorders	Bryois J, Calini D, Macnair W, Foo L, Urich E, Ortmann W, Iglesias VA, Selvaraj S, Nutma E, Marzin M, Amor S, Williams A, Castelo-Branco G, Menon V, De Jager P, Malhotra D.	Nat Neurosci. 2022 Aug
Pubmed_maternal	34385456	An N-Cadherin 2 expressing epithelial cell subpopulation predicts response to surgery, chemotherapy and immunotherapy in bladder cancer	Gouin KH 3rd, Ing N, Plummer JT, Rosser CJ, Ben Cheikh B, Oh C, Chen SS, Chan KS, Furuya H, Tourtellotte WG, Knott SRV, Theodorescu D.	Nat Commun. 2021 Aug 12
Pubmed_maternal	34006454	Single cell RNA sequencing approaches to cardiac development and congenital heart disease	Samad T, Wu SM.	Semin Cell Dev Biol. 2021 Oct
Pubmed_maternal	34223880	Adipocyte Heterogeneity Underlying Adipose Tissue Functions	Yang Loureiro Z, Solivan-Rivera J, Corvera S.	Endocrinology. 2022 Jan 1
Pubmed_maternal	33811809	BET inhibition blocks inflammation-induced cardiac dysfunction and SARS-CoV-2 infection	Mills RJ, Humphrey SJ, Fortuna PRJ, Lor M, Foster SR, Quaife-Ryan GA, Johnston RL, Dumenil T, Bishop C, Rudraraju R, Rawle DJ, Le T, Zhao W, Lee L, Mackenzie-Kludas C, Mehdiabadi NR, Halliday C, Gilham D, Fu L, Nicholls SJ, Johansson J, Sweeney M, Wong NCW, Kulikowski E, Sokolowski KA, Tse BWC, Devilée L, Voges HK, Reynolds LT, Krumeich S, Mathieson E, Abu-Bonsrah D, Karavendzas K, Griffen B, Tit…	Cell. 2021 Apr 15
Pubmed_maternal	32826893	A single-cell atlas of the human substantia nigra reveals cell-specific pathways associated with neurological disorders	Agarwal D, Sandor C, Volpato V, Caffrey TM, Monzón-Sandoval J, Bowden R, Alegre-Abarrategui J, Wade-Martins R, Webber C.	Nat Commun. 2020 Aug 21
Pubmed_maternal	34282334	A plate-based single-cell ATAC-seq workflow for fast and robust profiling of chromatin accessibility	Xu W, Wen Y, Liang Y, Xu Q, Wang X, Jin W, Chen X.	Nat Protoc. 2021 Aug
Pubmed_maternal	34608315	SEAM is a spatial single nuclear metabolomics method for dissecting tissue microenvironment	Yuan Z, Zhou Q, Cai L, Pan L, Sun W, Qumu S, Yu S, Feng J, Zhao H, Zheng Y, Shi M, Li S, Chen Y, Zhang X, Zhang MQ.	Nat Methods. 2021 Oct
Pubmed_maternal	32997994	Single-Nucleus RNA-Seq Is Not Suitable for Detection of Microglial Activation Genes in Humans	Thrupp N, Sala Frigerio C, Wolfs L, Skene NG, Fattorelli N, Poovathingal S, Fourne Y, Matthews PM, Theys T, Mancuso R, de Strooper B, Fiers M.	Cell Rep. 2020 Sep 29
Pubmed_maternal	34616062	Comparative cellular analysis of motor cortex in human, marmoset and mouse	Bakken TE, Jorstad NL, Hu Q, Lake BB, Tian W, Kalmbach BE, Crow M, Hodge RD, Krienen FM, Sorensen SA, Eggermont J, Yao Z, Aevermann BD, Aldridge AI, Bartlett A, Bertagnolli D, Casper T, Castanon RG, Crichton K, Daigle TL, Dalley R, Dee N, Dembrow N, Diep D, Ding SL, Dong W, Fang R, Fischer S, Goldman M, Goldy J, Graybuck LT, Herb BR, Hou X, Kancherla J, Kroll M, Lathia K, van Lew B, Li YE, Liu CS…	Nature. 2021 Oct
Pubmed_maternal	36085050	Single-cell transcriptomics reveals common epithelial response patterns in human acute kidney injury	Hinze C, Kocks C, Leiz J, Karaiskos N, Boltengagen A, Cao S, Skopnik CM, Klocke J, Hardenberg JH, Stockmann H, Gotthardt I, Obermayer B, Haghverdi L, Wyler E, Landthaler M, Bachmann S, Hocke AC, Corman V, Busch J, Schneider W, Himmerkus N, Bleich M, Eckardt KU, Enghard P, Rajewsky N, Schmidt-Ott KM.	Genome Med. 2022 Sep 9
Pubmed_maternal	36259389	Mutant Phosphodiesterase 3A Protects From Hypertension-Induced Cardiac Damage	Ercu M, Mücke MB, Pallien T, Markó L, Sholokh A, Schächterle C, Aydin A, Kidd A, Walter S, Esmati Y, McMurray BJ, Lato DF, Yumi Sunaga-Franze D, Dierks PH, Flores BIM, Walker-Gray R, Gong M, Merticariu C, Zühlke K, Russwurm M, Liu T, Batolomaeus TUP, Pautz S, Schelenz S, Taube M, Napieczynska H, Heuser A, Eichhorst J, Lehmann M, Miller DC, Diecke S, Qadri F, Popova E, Langanki R, Movsesian MA, He…	Circulation. 2022 Dec 6
Pubmed_maternal	36439123	Identification and validation of a signature based on macrophage cell marker genes to predict recurrent miscarriage by integrated analysis of single-cell and bulk RNA-sequencing	Wei P, Dong M, Bi Y, Chen S, Huang W, Li T, Liu B, Fu X, Yang Y.	Front Immunol. 2022 Nov 11
Pubmed_maternal	36271074	Single-nuclei and bulk-tissue gene-expression analysis of pheochromocytoma and paraganglioma links disease subtypes with tumor microenvironment	Zethoven M, Martelotto L, Pattison A, Bowen B, Balachander S, Flynn A, Rossello FJ, Hogg A, Miller JA, Frysak Z, Grimmond S, Fishbein L, Tischler AS, Gill AJ, Hicks RJ, Dahia PLM, Clifton-Bligh R, Pacak K, Tothill RW.	Nat Commun. 2022 Oct 21
Pubmed_maternal	33971952	Cryopreservation of human cancers conserves tumour heterogeneity for single-cell multi-omics analysis	Wu SZ, Roden DL, Al-Eryani G, Bartonicek N, Harvey K, Cazet AS, Chan CL, Junankar S, Hui MN, Millar EA, Beretov J, Horvath L, Joshua AM, Stricker P, Wilmott JS, Quek C, Long GV, Scolyer RA, Yeung BZ, Segara D, Mak C, Warrier S, Powell JE, O'Toole S, Lim E, Swarbrick A.	Genome Med. 2021 May 10
Pubmed_maternal	36658241	Human early-onset dementia caused by DAP12 deficiency reveals a unique signature of dysregulated microglia	Zhou Y, Tada M, Cai Z, Andhey PS, Swain A, Miller KR, Gilfillan S, Artyomov MN, Takao M, Kakita A, Colonna M.	Nat Immunol. 2023 Mar
Pubmed_maternal	32925882	Nuclei Isolation from Fresh Frozen Brain Tumors for Single-Nucleus RNA-seq and ATAC-seq	Narayanan A, Blanco-Carmona E, Demirdizen E, Sun X, Herold-Mende C, Schlesner M, Turcan S.	J Vis Exp. 2020 Aug 25
Pubmed_maternal	34851693	AD-linked R47H-TREM2 mutation induces disease-enhancing microglial states via AKT hyperactivation	Sayed FA, Kodama L, Fan L, Carling GK, Udeochu JC, Le D, Li Q, Zhou L, Wong MY, Horowitz R, Ye P, Mathys H, Wang M, Niu X, Mazutis L, Jiang X, Wang X, Gao F, Brendel M, Telpoukhovskaia M, Tracy TE, Frost G, Zhou Y, Li Y, Qiu Y, Cheng Z, Yu G, Hardy J, Coppola G, Wang F, DeTure MA, Zhang B, Xie L, Trajnowski JQ, Lee VMY, Gong S, Sinha SC, Dickson DW, Luo W, Gan L.	Sci Transl Med. 2021 Dec
Pubmed_maternal	35256815	Single-nuclei isoform RNA sequencing unlocks barcoded exon connectivity in frozen brain tissue	Hardwick SA, Hu W, Joglekar A, Fan L, Collier PG, Foord C, Balacco J, Lanjewar S, Sampson MM, Koopmans F, Prjibelski AD, Mikheenko A, Belchikov N, Jarroux J, Lucas AB, Palkovits M, Luo W, Milner TA, Ndhlovu LC, Smit AB, Trojanowski JQ, Lee VMY, Fedrigo O, Sloan SA, Tombácz D, Ross ME, Jarvis E, Boldogkői Z, Gan L, Tilgner HU.	Nat Biotechnol. 2022 Jul
Pubmed_maternal	36350923	Integrated gene analyses of de novo variants from 46,612 trios with autism and developmental disorders	Wang T, Kim CN, Bakken TE, Gillentine MA, Henning B, Mao Y, Gilissen C	Proc Natl Acad Sci U S A. 2022 Nov 15
Pubmed_maternal	34905515	Clinico-histopathologic and single-nuclei RNA-sequencing insights into cardiac injury and microthrombi in critical COVID-19	Brener MI, Hulke ML, Fukuma N, Golob S, Zilinyi RS, Zhou Z, Tzimas C, Russo I, McGroder C, Pfeiffer RD, Chong A, Zhang G, Burkhoff D, Leon MB, Maurer MS, Moses JW, Uhlemann AC, Hibshoosh H, Uriel N, Szabolcs MJ, Redfors B, Marboe CC, Baldwin MR, Tucker NR, Tsai EJ.	JCI Insight. 2022 Jan 25
Pubmed_maternal	36111491	Comparison of single‑nucleus and single‑cell transcriptomes in hepatocellular carcinoma tissue	Wen F, Tang X, Xu L, Qu H.	Mol Med Rep. 2022 Nov
Pubmed_maternal	35378329	Hepatocyte-specific activity of TSC22D4 triggers progressive NAFLD by impairing mitochondrial function	Wolff G, Sakurai M, Mhamane A, Troullinaki M, Maida A, Deligiannis IK, Yin K, Weber P, Morgenstern J, Wieder A, Kwon Y, Sekar R, Zeigerer A, Roden M, Blüher M, Volk N, Poth T, Hackert T, Wiedmann L, De Angelis Rigotti F, Rodriguez-Vita J, Fischer A, Mukthavaram R, Limphong P, Tachikawa K, Karmali P, Payne J, Chivukula P, Ekim-Üstünel B, Martinez-Jimenez CP, Szendrödi J, Nawroth P, Herzig S.	Mol Metab. 2022 Jun
Pubmed_maternal	32603599	Single-Cell Transcriptomic Analysis Identifies a Unique Pulmonary Lymphangioleiomyomatosis Cell	Guo M, Yu JJ, Perl AK, Wikenheiser-Brokamp KA, Riccetti M, Zhang EY, Sudha P, Adam M, Potter A, Kopras EJ, Giannikou K, Potter SS, Sherman S, Hammes SR, Kwiatkowski DJ, Whitsett JA, McCormack FX, Xu Y.	Am J Respir Crit Care Med. 2020 Nov 15
Pubmed_maternal	35850708	Expression and activation of nuclear hormone receptors result in neuronal differentiation and favorable prognosis in neuroblastoma	Sainero-Alcolado L, Mushtaq M, Liaño-Pons J, Rodriguez-Garcia A, Yuan Y, Liu T, Ruiz-Pérez MV, Schlisio S, Bedoya-Reina O, Arsenian-Henriksson M.	J Exp Clin Cancer Res. 2022 Jul 19
Pubmed_maternal	35109872	Cyclic multiplex fluorescent immunohistochemistry and machine learning reveal distinct states of astrocytes and microglia in normal aging and Alzheimer's disease	Muñoz-Castro C, Noori A, Magdamo CG, Li Z, Marks JD, Frosch MP, Das S, Hyman BT, Serrano-Pozo A.	J Neuroinflammation. 2022 Feb 2
Pubmed_maternal	35042723	Characterization of transcript enrichment and detection bias in single-nucleus RNA-seq for mapping of distinct human adipocyte lineages	Gupta A, Shamsi F, Altemose N, Dorlhiac GF, Cypess AM, White AP, Yosef N, Patti ME, Tseng YH, Streets A.	Genome Res. 2022 Feb
Pubmed_maternal	34156424	GSAP regulates lipid homeostasis and mitochondrial function associated with Alzheimer's disease	Xu P, Chang JC, Zhou X, Wang W, Bamkole M, Wong E, Bettayeb K, Jiang LL, Huang T, Luo W, Xu H, Nairn AC, Flajolet M, Ip NY, Li YM, Greengard P.	J Exp Med. 2021 Aug 2
Pubmed_maternal	35460111	Parkin Deficiency Impairs Mitochondrial DNA Dynamics and Propagates Inflammation	Wasner K, Smajic S, Ghelfi J, Delcambre S, Prada-Medina CA, Knappe E, Arena G, Mulica P, Agyeah G, Rakovic A, Boussaad I, Badanjak K, Ohnmacht J, Gérardy JJ, Takanashi M, Trinh J, Mittelbronn M, Hattori N, Klein C, Antony P, Seibler P, Spielmann M, Pereira SL, Grünewald A.	Mov Disord. 2022 Jul
Pubmed_maternal	32181701	A Multi-Omics Approach to Liver Diseases: Integration of Single Nuclei Transcriptomics with Proteomics and HiCap Bulk Data in Human Liver	Cavalli M, Diamanti K, Pan G, Spalinskas R, Kumar C, Deshmukh AS, Mann M, Sahlén P, Komorowski J, Wadelius C.	OMICS. 2020 Apr
Pubmed_maternal	36240767	Neuronal ambient RNA contamination causes misinterpreted and masked cell types in brain single-nuclei datasets	Caglayan E, Liu Y, Konopka G.	Neuron. 2022 Dec 21
Pubmed_maternal	34051145	Resolving cellular and molecular diversity along the hippocampal anterior-to-posterior axis in humans	Ayhan F, Kulkarni A, Berto S, Sivaprakasam K, Douglas C, Lega BC, Konopka G.	Neuron. 2021 Jul 7
Pubmed_maternal	33332660	Systemic transcriptome comparison between early- And late-onset pre-eclampsia shows distinct pathology and novel biomarkers	Guo F, Zhang B, Yang H, Fu Y, Wang Y, Huang J, Cheng M, Li X, Shen Z, Li L, He P, Xiang AP, Wang S, Zhang H.	Cell Prolif. 2021 Feb
Pubmed_maternal	34663697	Trained innate immunity, long-lasting epigenetic modulation, and skewed myelopoiesis by heme	Jentho E, Ruiz-Moreno C, Novakovic B, Kourtzelis I, Megchelenbrink WL, Martins R, Chavakis T, Soares MP, Kalafati L, Guerra J, Roestel F, Bohm P, Godmann M, Grinenko T, Eugster A, Beretta M, Joosten LAB, Netea MG, Bauer M, Stunnenberg HG, Weis S.	Proc Natl Acad Sci U S A. 2021 Oct 19
Pubmed_maternal	35113653	Patient-Specific TBX5-G125R Variant Induces Profound Transcriptional Deregulation and Atrial Dysfunction	van Ouwerkerk AF, Bosada FM, van Duijvenboden K, Houweling AC, Scholman KT, Wakker V, Allaart CP, Uhm JS, Mathijssen IB, Baartscheer T, Postma AV, Barnett P, Verkerk AO, Boukens BJ, Christoffels VM.	Circulation. 2022 Feb 22
Pubmed_maternal	32246845	SARS-CoV-2 receptor ACE2 and TMPRSS2 are primarily expressed in bronchial transient secretory cells	Lukassen S, Chua RL, Trefzer T, Kahn NC, Schneider MA, Muley T, Winter H, Meister M, Veith C, Boots AW, Hennig BP, Kreuter M, Conrad C, Eils R.	EMBO J. 2020 May 18
Pubmed_maternal	26890679	Using single nuclei for RNA-seq to capture the transcriptome of postmortem neurons	Krishnaswami SR, Grindberg RV, Novotny M, Venepally P, Lacar B, Bhutani K, Linker SB, Pham S, Erwin JA, Miller JA, Hodge R, McCarthy JK, Kelder M, McCorrison J, Aevermann BD, Fuertes FD, Scheuermann RH, Lee J, Lein ES, Schork N, McConnell MJ, Gage FH, Lasken RS.	Nat Protoc. 2016 Mar
Pubmed_maternal	35213696	Multi-ancestry GWAS reveals excitotoxicity associated with outcome after ischaemic stroke	Ibanez L, Heitsch L, Carrera C, Farias FHG, Del Aguila JL, Dhar R, Budde J, Bergmann K, Bradley J, Harari O, Phuah CL, Lemmens R, Viana Oliveira Souza AA, Moniche F, Cabezas-Juan A, Arenillas JF, Krupinksi J, Cullell N, Torres-Aguila N, Muiño E, Cárcel-Márquez J, Marti-Fabregas J, Delgado-Mederos R, Marin-Bueno R, Hornick A, Vives-Bauza C, Navarro RD, Tur S, Jimenez C, Obach V, Segura T, Serrano-…	Brain. 2022 Jul 29
Pubmed_maternal	35267142	It Is Not Just Fat: Dissecting the Heterogeneity of Adipose Tissue Function	Efthymiou V, Patti ME.	Curr Diab Rep. 2022 Apr
Pubmed_maternal	35764880	Single-cell transcriptional profiling reveals cellular and molecular divergence in human maternal-fetal interface	Wang Q, Li J, Wang S, Deng Q, An Y, Xing Y, Dai X, Li Z, Ma Q, Wang K, Liu C, Yuan Y, Dong G, Zhang T, Yang H, Du Y, Hou Y, Ke W, Shang Z.	Sci Rep. 2022 Jun 28
Pubmed_maternal	31206899	Single-cell technologies in reproductive immunology	Vazquez J, Ong IM, Stanic AK.	Am J Reprod Immunol. 2019 Sep
Pubmed_maternal	35788360	Spatially resolved transcriptomics and the kidney: many opportunities	Dixon EE, Wu H, Sulvarán-Guel E, Guo J, Humphreys BD.	Kidney Int. 2022 Sep
Pubmed_maternal	35239195	Research perspectives-Pipelines to human tendon transcriptomics	Ramos-Mucci L, Sarmiento P, Little D, Snelling S.	J Orthop Res. 2022 May
Pubmed_maternal	36384130	Gestationally dependent immune organization at the maternal-fetal interface	Moore AR, Vivanco Gonzalez N, Plummer KA, Mitchel OR, Kaur H, Rivera M, Collica B, Goldston M, Filiz F, Angelo M, Palmer TD, Bendall SC.	Cell Rep. 2022 Nov 15
Pubmed_maternal	32772088	Sexually Dimorphic Crosstalk at the Maternal-Fetal Interface	Sun T, Gonzalez TL, Deng N, DiPentino R, Clark EL, Lee B, Tang J, Wang Y, Stripp BR, Yao C, Tseng HR, Karumanchi SA, Koeppel AF, Turner SD, Farber CR, Rich SS, Wang ET, Williams J, Pisarska MD.	J Clin Endocrinol Metab. 2020 Dec 1
Pubmed_maternal	34935911	MACA: marker-based automatic cell-type annotation for single-cell expression data	Xu Y, Baumgart SJ, Stegmann CM, Hayat S.	Bioinformatics. 2022 Mar 4
Pubmed_maternal	36981041	Unraveling Psychiatric Disorders through Neural Single-Cell Transcriptomics Approaches	Chehimi SN, Crist RC, Reiner BC.	Genes (Basel). 2023 Mar 22
Pubmed_maternal	35662411	Single-cell RNA sequencing reveals immunological rewiring at the maternal-fetal interface following asymptomatic/mild SARS-CoV-2 infection	Sureshchandra S, Zulu MZ, Doratt BM, Jankeel A, Tifrea D, Edwards R, Rincon M, Marshall NE, Messaoudi I.	Cell Rep. 2022 Jun 14
Pubmed_maternal	33499699	Elucidating the cellular dynamics of the brain with single-cell RNA sequencing	Cardona-Alberich A, Tourbez M, Pearce SF, Sibley CR.	RNA Biol. 2021 Jul
Pubmed_maternal	32635651	The Impact of Single-Cell Genomics on Adipose Tissue Research	Deutsch A, Feng D, Pessin JE, Shinoda K.	Int J Mol Sci. 2020 Jul 5
Pubmed_maternal	37423994	Spatial Transcriptomics in Kidney Tissue	Raghubar AM, Crawford J, Jones K, Lam PY, Andersen SB, Matigian NA, Ng MSY, Healy H, Kassianos AJ, Mallett AJ.	Methods Mol Biol. 2023
Pubmed_maternal	36123393	Single nuclei transcriptomics of muscle reveals intra-muscular cell dynamics linked to dystrophin loss and rescue	Scripture-Adams DD, Chesmore KN, Barthélémy F, Wang RT, Nieves-Rodriguez S, Wang DW, Mokhonova EI, Douine ED, Wan J, Little I, Rabichow LN, Nelson SF, Miceli MC.	Commun Biol. 2022 Sep 19
Pubmed_maternal	32001747	Systematic Comparison of High-throughput Single-Cell and Single-Nucleus Transcriptomes during Cardiomyocyte Differentiation	Selewa A, Dohn R, Eckart H, Lozano S, Xie B, Gauchat E, Elorbany R, Rhodes K, Burnett J, Gilad Y, Pott S, Basu A.	Sci Rep. 2020 Jan 30
Pubmed_maternal	36399263	Extraction and Purification of Single Nuclei from Frozen Human Brain Tissue	Palmer CR, Chun J.	Methods Mol Biol. 2023
Pubmed_maternal	31579915	Tissue stiffness at the human maternal-fetal interface	Abbas Y, Carnicer-Lombarte A, Gardner L, Thomas J, Brosens JJ, Moffett A, Sharkey AM, Franze K, Burton GJ, Oyen ML.	Hum Reprod. 2019 Oct 2
Pubmed_maternal	29590361	Cell type discovery using single-cell transcriptomics: implications for ontological representation	Aevermann BD, Novotny M, Bakken T, Miller JA, Diehl AD, Osumi-Sutherland D, Lasken RS, Lein ES, Scheuermann RH.	Hum Mol Genet. 2018 May 1
Pubmed_maternal	32535152	Shifting paradigms: The central role of microglia in Alzheimer's disease	Schwabe T, Srinivasan K, Rhinn H.	Neurobiol Dis. 2020 Sep
Pubmed_maternal	31786788	Single-Cell Capture, RNA-seq, and Transcriptome Analysis from the Neural Retina	Dharmat R, Kim S, Li Y, Chen R.	Methods Mol Biol. 2020
Pubmed_maternal	32298273	The SARS-CoV-2 receptor ACE2 expression of maternal-fetal interface and fetal organs by single-cell transcriptome study	Li M, Chen L, Zhang J, Xiong C, Li X.	PLoS One. 2020 Apr 16
Pubmed_maternal	34329437	Single-cell RNA sequencing of SARS-CoV-2 cell entry factors in the preconceptional human endometrium	Vilella F, Wang W, Moreno I, Roson B, Quake SR, Simon C.	Hum Reprod. 2021 Sep 18
Pubmed_maternal	28640691	The nesprin-cytoskeleton interface probed directly on single nuclei is a mechanically rich system	Balikov DA, Brady SK, Ko UH, Shin JH, de Pereda JM, Sonnenberg A, Sung HJ, Lang MJ.	Nucleus. 2017 Sep 3
Pubmed_maternal	31399126	A single-nuclei RNA sequencing study of Mendelian and sporadic AD in the human brain	Del-Aguila JL, Li Z, Dube U, Mihindukulasuriya KA, Budde JP, Fernandez MV, Ibanez L, Bradley J, Wang F, Bergmann K, Davenport R, Morris JC, Holtzman DM, Perrin RJ, Benitez BA, Dougherty J, Cruchaga C, Harari O.	Alzheimers Res Ther. 2019 Aug 9
Pubmed_maternal	28174237	Single-cell transcriptomics of the human maternal: inferring the cell communication network of the maternal-fetal interface	Pavličev M, Wagner GP, Chavan AR, Owens K, Maziarz J, Dunn-Fletcher C, Kallapur SG, Muglia L, Jones H.	Genome Res. 2017 Mar
Pubmed_maternal	35701599	An optimized protocol for single nuclei isolation from clinical biopsies for RNA-seq	Rousselle TV, McDaniels JM, Shetty AC, Bardhi E, Maluf DG, Mas VR.	Sci Rep. 2022 Jun 14
Pubmed_maternal	32841539	Got your mother in a whirl: The role of maternal T cells and myeloid cells in pregnancy	Eikmans M, van der Zwan A, Claas FHJ, van der Hoorn ML, Heidt S.	HLA. 2020 Nov
Pubmed_maternal	34506726	Defining the nature of human pluripotent stem cell-derived interneurons via single-cell analysis	Allison T, Langerman J, Sabri S, Otero-Garcia M, Lund A, Huang J, Wei X, Samarasinghe RA, Polioudakis D, Mody I, Cobos I, Novitch BG, Geschwind DH, Plath K, Lowry WE.	Stem Cell Reports. 2021 Oct 12
Pubmed_maternal	30559361	A rapid and robust method for single cell chromatin accessibility profiling	Chen X, Miragaia RJ, Natarajan KN, Teichmann SA.	Nat Commun. 2018 Dec 17
Pubmed_maternal	29804679	Single-nucleus Hi-C of mammalian oocytes and zygotes	Gassler J, Flyamer IM, Tachibana K.	Methods Cell Biol. 2018
Pubmed_maternal	34493726	Single-nuclei transcriptomes from human adrenal gland reveal distinct cellular identities of low and high-risk neuroblastoma tumors	Bedoya-Reina OC, Li W, Arceo M, Plescher M, Bullova P, Pui H, Kaucka M, Kharchenko P, Martinsson T, Holmberg J, Adameyko I, Deng Q, Larsson C, Juhlin CC, Kogner P, Schlisio S.	Nat Commun. 2021 Sep 7
Pubmed_maternal	28654222	Imprint cytology-based breast malignancy screening: an efficient nuclei segmentation technique	Saha M, Arun I, Agarwal S, Ahmed R, Chatterjee S, Chakraborty C.	J Microsc. 2017 Nov
Pubmed_maternal	31369552	Human maternall methylome in the interplay of adverse maternall health, environmental exposure, and pregnancy outcome	Vlahos A, Mansell T, Saffery R, Novakovic B.	PLoS Genet. 2019 Aug 1
Pubmed_maternal	34107264	Sublayer- and cell-type-specific neurodegenerative transcriptional trajectories in hippocampal sclerosis	Cid E, Marquez-Galera A, Valero M, Gal B, Medeiros DC, Navarron CM, Ballesteros-Esteban L, Reig-Viader R, Morales AV, Fernandez-Lamo I, Gomez-Dominguez D, Sato M, Hayashi Y, Bayés À, Barco A, Lopez-Atalaya JP, de la Prida LM.	Cell Rep. 2021 Jun 8
Pubmed_maternal	32791302	Single-Nuclei RNA Sequencing Assessment of the Hepatic Effects of 2,3,7,8-Tetrachlorodibenzo-p-dioxin	Nault R, Fader KA, Bhattacharya S, Zacharewski TR.	Cell Mol Gastroenterol Hepatol. 2021
Pubmed_maternal	33031804	Characterizing the Heterogeneity of Liver Cell Populations Under a NASH-Related Hepatotoxicant Using Single-Nuclei RNA Sequencing	Rodrigues PM, Banales JM.	Cell Mol Gastroenterol Hepatol. 2021
Pubmed_maternal	36920905	Single-cell heterogeneity of EGFR and CDK4 co-amplification is linked to immune infiltration in glioblastoma	Walentynowicz KA, Engelhardt D, Cristea S, Yadav S, Onubogu U, Salatino R, Maerken M, Vincentelli C, Jhaveri A, Geisberg J, McDonald TO, Michor F, Janiszewska M.	Cell Rep. 2023 Mar 28
Pubmed_maternal	35760119	Transthyretin proteoforms of intraocular origin in human subretinal fluid	Chen J, Cao D, Fortmann SD, Curcio CA, Feist RM, Crosson JN.	Exp Eye Res. 2022 Sep
Pubmed_maternal	35693209	Multi-omics profiling of single nuclei from frozen archived postmortem human pituitary tissue	Mendelev N, Zamojski M, Amper MAS, Cheng WS, Pincas H, Nair VD, Zaslavsky E, Sealfon SC, Ruf-Zamojski F.	STAR Protoc. 2022 Jun 7
Pubmed_maternal	34473054	Single-cell and single-nucleus RNA-seq uncovers shared and distinct axes of variation in dorsal LGN neurons in mice, non-human primates, and humans	Bakken TE, van Velthoven CT, Menon V, Hodge RD, Yao Z, Nguyen TN, Graybuck LT, Horwitz GD, Bertagnolli D, Goldy J, Yanny AM, Garren E, Parry S, Casper T, Shehata SI, Barkan ER, Szafer A, Levi BP, Dee N, Smith KA, Sunkin SM, Bernard A, Phillips J, Hawrylycz MJ, Koch C, Murphy GJ, Lein E, Zeng H, Tasic B.	Elife. 2021 Sep 2
Pubmed_maternal	29291761	Precision Medicine for Acute Kidney Injury (AKI): Redefining AKI by Agnostic Kidney Tissue Interrogation and Genetics	Kiryluk K, Bomback AS, Cheng YL, Xu K, Camara PG, Rabadan R, Sims PA, Barasch J.	Semin Nephrol. 2018 Jan
Pubmed_maternal	36631516	Single-nuclei transcriptomics enable detection of somatic variants in patient brain tissue	Townsend SE, Westfall JJ, Navarro JB, Koboldt DC, Mardis ER, Miller KE, Bedrosian TA.	Sci Rep. 2023 Jan 11
Pubmed_maternal	35752636	Occult polyclonality of preclinical pancreatic cancer models drives in vitro evolution	Monberg ME, Geiger H, Lee JJ, Sharma R, Semaan A, Bernard V, Wong J, Wang F, Liang S, Swartzlander DB, Stephens BM, Katz MHG, Chen K, Robine N, Guerrero PA, Maitra A.	Nat Commun. 2022 Jun 25
Pubmed_maternal	35436980	Allele-specific analysis reveals exon- and cell-type-specific regulatory effects of Alzheimer's disease-associated genetic variants	He L, Loika Y, Kulminski AM.	Transl Psychiatry. 2022 Apr 18
Pubmed_maternal	33972803	Extraction of nuclei from archived postmortem tissues for single-nucleus sequencing applications	Maitra M, Nagy C, Chawla A, Wang YC, Nascimento C, Suderman M, Théroux JF, Mechawar N, Ragoussis J, Turecki G.	Nat Protoc. 2021 Jun
Pubmed_maternal	8371098	Giant and binucleate trophoblast cells of mammals	Hoffman LH, Wooding FB.	J Exp Zool. 1993 Sep 1
Pubmed_maternal	33969332	Maternal respiratory SARS-CoV-2 infection in pregnancy is associated with a robust inflammatory response at the maternal-fetal interface	Lu-Culligan A, Chavan AR, Vijayakumar P, Irshaid L, Courchaine EM, Milano KM, Tang Z, Pope SD, Song E, Vogels CBF, Lu-Culligan WJ, Campbell KH, Casanovas-Massana A, Bermejo S, Toothaker JM, Lee HJ, Liu F, Schulz W, Fournier J, Muenker MC, Moore AJ	Med. 2021 May 14
Pubmed_maternal	19475145	Spectroscopic signatures of single, isolated cancer cell nuclei using synchrotron infrared microscopy	Pijanka JK, Kohler A, Yang Y, Dumas P, Chio-Srichan S, Manfait M, Sockalingum GD, Sulé-Suso J.	Analyst. 2009 Jun
Pubmed_maternal	35260196	Data mining of bulk and single-cell RNA sequencing introduces OBI1-AS1 as an astrocyte marker with possible role in glioma recurrence and progression	Mamivand A, Bayat S, Maghrouni A, Shabani S, Khoshnevisan A, Saffar H, Tabrizi M.	Clin Epigenetics. 2022 Mar 8
Pubmed_maternal	36041859	Mosaic loss of Chromosome Y in aged human microglia	Vermeulen MC, Pearse R, Young-Pearse T, Mostafavi S.	Genome Res. 2022 Oct
Pubmed_maternal	36209413	PPMS: A framework to Profile Primary MicroRNAs from Single-cell RNA-sequencing datasets	Ji J, Anwar M, Petretto E, Emanueli C, Srivastava PK.	Brief Bioinform. 2022 Nov 19
Pubmed_maternal	30799036	Extensive Heterogeneity and Intrinsic Variation in Spatial Genome Organization	Finn EH, Pegoraro G, Brandão HB, Valton AL, Oomen ME, Dekker J, Mirny L, Misteli T.	Cell. 2019 Mar 7
Pubmed_maternal	18362685	Nuclear apoptosis contributes to sarcopenia	Alway SE, Siu PM.	Exerc Sport Sci Rev. 2008 Apr
Pubmed_maternal	35055131	Common and Distinctive Intercellular Communication Patterns in Human Obstructive and Nonobstructive Hypertrophic Cardiomyopathy	Codden CJ, Chin MT.	Int J Mol Sci. 2022 Jan 15
Pubmed_maternal	34322118	An Integrated View on Neuronal Subsets in the Peripheral Nervous System and Their Role in Immunoregulation	Jakob MO, Kofoed-Branzk M, Deshpande D, Murugan S, Klose CSN.	Front Immunol. 2021 Jul 12
Pubmed_maternal	34880271	Single-cell mapping of DNA G-quadruplex structures in human cancer cells	Hui WWI, Simeone A, Zyner KG, Tannahill D, Balasubramanian S.	Sci Rep. 2021 Dec 8
Pubmed_maternal	35226368	MS-Driven Metabolic Alterations Are Recapitulated in iPSC-Derived Astrocytes	Ghirotto B, Oliveira DF, Cipelli M, Basso PJ, de Lima J, Breda CNS, Ribeiro HC, Silva CCC, Sertié AL, Oliveira AER, Hiyane MI, Caldini EG, Sussulini A, Nakaya HI, Kowaltowski AJ, Oliveira EML, Zatz M, Câmara NOS.	Ann Neurol. 2022 May
Pubmed_maternal	36528108	Single-cell profiling of the microenvironment in decidual tissue from women with missed abortions	Hou R, Huang R, Zhou Y, Lin D, Xu J, Yang L, Wei X, Xie Z, Zhou Q.	Fertil Steril. 2023 Mar
Pubmed_maternal	33036546	Role of angiotensin-converting enzyme 2 and pericytes in cardiac complications of COVID-19 infection	Robinson FA, Mihealsick RP, Wagener BM, Hanna P, Poston MD, Efimov IR, Shivkumar K, Hoover DB.	Am J Physiol Heart Circ Physiol. 2020 Nov 1
Pubmed_maternal	34411378	Multiomic analysis reveals decidual-specific transcriptional programing of MAIT cells	Vazquez J, Chavarria M, Chasman DA, Welch Schwartz R, Tyler CT, Lopez G, Fisher RC, Ong IM, Stanic AK.	Am J Reprod Immunol. 2021 Dec
Pubmed_maternal	28794488	Nanogrid single-nucleus RNA sequencing reveals phenotypic diversity in breast cancer	Gao R, Kim C, Sei E, Foukakis T, Crosetto N, Chan LK, Srinivasan M, Zhang H, Meric-Bernstam F, Navin N.	Nat Commun. 2017 Aug 9
Pubmed_maternal	32809975	Human Tregs at the materno-fetal interface show site-specific adaptation reminiscent of tumor Tregs	Wienke J, Brouwers L, van der Burg LM, Mokry M, Scholman RC, Nikkels PG, van Rijn BB, van Wijk F.	JCI Insight. 2020 Sep 17
Pubmed_maternal	36765116	Application of high-throughput single-nucleus DNA sequencing in pancreatic cancer	Zhang H, Karnoub ER, Umeda S, Chaligné R, Masilionis I, McIntyre CA, Sashittal P, Hayashi A, Zucker A, Mullen K, Hong J, Makohon-Moore A, Iacobuzio-Donahue CA.	Nat Commun. 2023 Feb 10
Pubmed_maternal	27897007	PRODUCTION OF A PRELIMINARY QUALITY CONTROL PIPELINE FOR SINGLE NUCLEI RNA-SEQ AND ITS APPLICATION IN THE ANALYSIS OF CELL TYPE DIVERSITY OF POST-MORTEM HUMAN BRAIN NEOCORTEX	Aevermann B, McCorrison J, Venepally P, Hodge R, Bakken T, Miller J, Novotny M, Tran DN, Diezfuertes F, Christiansen L, Zhang F, Steemers F, Lasken RS, Lein ED, Schork N, Scheuermann RH.	Pac Symp Biocomput. 2017
Pubmed_maternal	36788477	A multimodal deep learning model to infer cell-type-specific functional gene networks	Afshar S, Braun PR, Han S, Lin Y.	BMC Bioinformatics. 2023 Feb 14
Pubmed_maternal	22053782	Single nuclei Raman spectroscopy for drug evaluation	Lin HH, Li YC, Chang CH, Liu C, Yu AL, Chen CH.	Anal Chem. 2012 Jan 3
Pubmed_maternal	28165479	Whole-genome single-cell copy number profiling from formalin-fixed paraffin-embedded samples	Martelotto LG, Baslan T, Kendall J, Geyer FC, Burke KA, Spraggon L, Piscuoglio S, Chadalavada K, Nanjangud G, Ng CK, Moody P, D'Italia S, Rodgers L, Cox H, da Cruz Paula A, Stepansky A, Schizas M, Wen HY, King TA, Norton L, Weigelt B, Hicks JB, Reis-Filho JS.	Nat Med. 2017 Mar
Pubmed_maternal	30063818	Mechanical property characterization of hundreds of single nuclei based on microfluidic constriction channel	Chang CC, Wang K, Zhang Y, Chen D, Fan B, Hsieh CH, Wang J, Wu MH, Chen J.	Cytometry A. 2018 Aug
Pubmed_maternal	36827281	Single-cell RNA sequencing analysis of human Alzheimer's disease brain samples reveals neuronal and glial specific cells differential expression	Soreq L, Bird H, Mohamed W, Hardy J.	PLoS One. 2023 Feb 24
Pubmed_maternal	36173986	SSNIP-seq: A simple and rapid method for isolation of single-sperm nucleic acid for high-throughput sequencing	Novakovic S, Tsui V, Semple T, Martelotto L, McCarthy DJ, Crismani W.	PLoS One. 2022 Sep 29
Pubmed_maternal	17431415	Non-incidental coamplification of Myc and ERBB2, and Myc and EGFR, in gastric adenocarcinomas	Mitsui F, Dobashi Y, Imoto I, Inazawa J, Kono K, Fujii H, Ooi A.	Mod Pathol. 2007 Jun
Pubmed_maternal	33767197	scGNN is a novel graph neural network framework for single-cell RNA-Seq analyses	Wang J, Ma A, Chang Y, Gong J, Jiang Y, Qi R, Wang C, Fu H, Ma Q, Xu D.	Nat Commun. 2021 Mar 25
Pubmed_maternal	34506752	Molecular Profiling of Coronavirus Disease 2019 (COVID-19) Autopsies Uncovers Novel Disease Mechanisms	Pujadas E, Beaumont M, Shah H, Schrode N, Francoeur N, Shroff S, Bryce C, Grimes Z, Gregory J, Donnelly R, Fowkes ME, Beaumont KG, Sebra R, Cordon-Cardo C.	Am J Pathol. 2021 Dec
Pubmed_maternal	35074692	Isolation and culture of decidual natural killer cells from term maternal and complete hydatidiform mole	Lakatos KF, Hasselblatt K, Fülöp V, Végh GL, McElrath T, Berkowitz RS, Elias KM.	J Reprod Immunol. 2022 Mar
Pubmed_maternal	35780170	High-throughput muscle fiber typing from RNA sequencing data	Oskolkov N, Santel M, Parikh HM, Ekström O, Camp GJ, Miyamoto-Mikami E, Ström K, Mir BA, Kryvokhyzha D, Lehtovirta M, Kobayashi H, Kakigi R, Naito H, Eriksson KF, Nystedt B, Fuku N, Treutlein B, Pääbo S, Hansson O.	Skelet Muscle. 2022 Jul 2
Pubmed_maternal	32045774	Microglia heterogeneity and neurodegeneration: The emerging paradigm of the role of immunity in Alzheimer's disease	Hashemiaghdam A, Mroczek M.	J Neuroimmunol. 2020 Apr 15
Pubmed_maternal	35114104	Mounting evidence suggests human adult neurogenesis is unlikely	Nano PR, Bhaduri A.	Neuron. 2022 Feb 2
Pubmed_maternal	33122304	Complex mosaic structural variations in human fetal brains	Sekar S, Tomasini L, Proukakis C, Bae T, Manlove L, Jang Y, Scuderi S, Zhou B, Kalyva M, Amiri A, Mariani J, Sedlazeck FJ, Urban AE, Vaccarino FM, Abyzov A.	Genome Res. 2020 Dec
Pubmed_maternal	35755130	Protocol for single-nucleus ATAC sequencing and bioinformatic analysis in frozen human brain tissue	Shi Z, Das S, Morabito S, Miyoshi E, Swarup V.	STAR Protoc. 2022 Jun 17
Pubmed_maternal	36169034	Using a Transection Paradigm to Enhance the Repair Mechanisms of an Investigational Human Cell Therapy	Chau MJ, Quintero JE, Monje PV, Voss SR, Welleford AS, Gerhardt GA, van Horne CG.	Cell Transplant. 2022 Jan-Dec
Pubmed_maternal	35471998	Decoding the PITX2-controlled genetic network in atrial fibrillation	Steimle JD, Grisanti Canozo FJ, Park M, Kadow ZA, Samee MAH, Martin JF.	JCI Insight. 2022 Jun 8
Pubmed_maternal	35141964	Cellular and molecular atlas of the maternal from a COVID-19 pregnant woman infected at midgestation highlights the defective impacts on foetal health	Chen J, Du L, Wang F, Shao X, Wang X, Yu W, Bi S, Chen D, Pan X, Zeng S, Huang L, Liang Y, Li Y, Chen R, Xue F, Li X, Wang S, Zhuang M, Liu M, Lin L, Yan H, He F, Yu L, Jiang Q, Xiong Z, Zhang L, Cao B, Wang YL, Chen D.	Cell Prolif. 2022 Apr
Pubmed_maternal	33828252	Preventing cardiac damage in patients with COVID-19	Robson A.	Nat Rev Cardiol. 2021 Jun
Pubmed_maternal	33618539	Single Nuclei Sequencing Reveals Novel Insights Into the Regulation of Cellular Signatures in Children With Dilated Cardiomyopathy	Nicin L, Abplanalp WT, Schänzer A, Sprengel A, John D, Mellentin H, Tombor L, Keuper M, Ullrich E, Klingel K, Dettmeyer RB, Hoffmann J, Akintuerk H, Jux C, Schranz D, Zeiher AM, Rupp S, Dimmeler S.	Circulation. 2021 Apr 27
Pubmed_maternal	27566152	Single-nucleus RNA-seq of differentiating human myoblasts reveals the extent of fate heterogeneity	Zeng W, Jiang S, Kong X, El-Ali N, Ball AR Jr, Ma CI, Hashimoto N, Yokomori K, Mortazavi A.	Nucleic Acids Res. 2016 Dec 1
Pubmed_maternal	36532057	Dysfunction of CCR1(+) decidual macrophages is a potential risk factor in the occurrence of unexplained recurrent pregnancy loss	Sang Y, Li Y, Xu L, Chen J, Li D, Du M.	Front Immunol. 2022 Dec 2
Pubmed_maternal	29030900	Computational flow cytometry analysis reveals a unique immune signature of the human maternal-fetal interface	Vazquez J, Chavarria M, Li Y, Lopez GE, Stanic AK.	Am J Reprod Immunol. 2018 Jan
Pubmed_maternal	22685402	3D reconstruction of VZV infected cell nuclei and PML nuclear cages by serial section array scanning electron microscopy and electron tomography	Reichelt M, Joubert L, Perrino J, Koh AL, Phanwar I, Arvin AM.	PLoS Pathog. 2012
Pubmed_maternal	36525955	HIV integration in the human brain is linked to microglial activation and 3D genome remodeling	Plaza-Jennings AL, Valada A, O'Shea C, Iskhakova M, Hu B, Javidfar B, Ben Hutta G, Lambert TY, Murray J, Kassim B, Chandrasekaran S, Chen BK, Morgello S, Won H, Akbarian S.	Mol Cell. 2022 Dec 15
Pubmed_maternal	35897028	Polarization disorder of decidual NK cells in unexplained recurrent spontaneous abortion revealed by single-cell transcriptome analysis	Pan D, Liu Q, Du L, Yang Y, Jiang G.	Reprod Biol Endocrinol. 2022 Jul 27
Pubmed_maternal	32582176	Analysis of TCR Repertoire and PD-1 Expression in Decidual and Peripheral CD8(+) T Cells Reveals Distinct Immune Mechanisms in Miscarriage and Preeclampsia	Morita K, Tsuda S, Kobayashi E, Hamana H, Tsuda K, Shima T, Nakashima A, Ushijima A, Kishi H, Saito S.	Front Immunol. 2020 Jun 3
Pubmed_maternal	35523173	Developmental landscape of human forebrain at a single-cell level identifies early waves of oligodendrogenesis	van Bruggen D, Pohl F, Langseth CM, Kukanja P, Lee H, Albiach AM, Kabbe M, Meijer M, Linnarsson S, Hilscher MM, Nilsson M, Sundström E, Castelo-Branco G.	Dev Cell. 2022 Jun 6
Pubmed_maternal	35338173	Altered intercellular communication and extracellular matrix signaling as a potential disease mechanism in human hypertrophic cardiomyopathy	Larson A, Codden CJ, Huggins GS, Rastegar H, Chen FY, Maron BJ, Rowin EJ, Maron MS, Chin MT.	Sci Rep. 2022 Mar 25
Pubmed_maternal	26307250	Microdissection of spatially identified single nuclei in a solid tumor for single cell whole genome sequencing	Guo Y, Yang Y, Zhou J, Czajkowsky DM, Liu B, Shao Z.	Biotechniques. 2012 Apr 1
Pubmed_maternal	36150908	Single-Nuclei RNA Sequencing of 5 Regions of the Human Prenatal Brain Implicates Developing Neuron Populations in Genetic Risk for Schizophrenia	Cameron D, Mi D, Vinh NN, Webber C, Li M, Marín O, O'Donovan MC, Bray NJ.	Biol Psychiatry. 2023 Jan 15
Pubmed_maternal	32394385	Automated ISH for Validated Histological Mapping of Lowly Expressed Genes	Pyke C.	Methods Mol Biol. 2020
Pubmed_maternal	36739295	Coordinated local RNA overexpression of complement induced by interferon gamma in myositis	Casal-Dominguez M, Pinal-Fernandez I, Pak K, Muñoz-Braceras S, Milisenda JC, Torres-Ruiz J, Dell Orso S, Naz F, Gutierrez-Cruz G, Duque-Jaimez Y, Matas-Garcia A, Valls-Roca L, Garrabou G, Trallero-Araguas E, Walitt B, Christopher-Stine L, Lloyd TE, Paik JJ, Albayda J, Corse A, Grau JM, Selva-O'Callaghan A, Mammen AL.	Sci Rep. 2023 Feb 4
Pubmed_maternal	33622787	ELF3 activated by a superenhancer and an autoregulatory feedback loop is required for high-level HLA-C expression on extravillous trophoblasts	Li Q, Meissner TB, Wang F, Du Z, Ma S, Kshirsagar S, Tilburgs T, Buenrostro JD, Uesugi M, Strominger JL.	Proc Natl Acad Sci U S A. 2021 Mar 2
Pubmed_maternal	31227709	Immature excitatory neurons develop during adolescence in the human amygdala	Sorrells SF, Paredes MF, Velmeshev D, Herranz-Pérez V, Sandoval K, Mayer S, Chang EF, Insausti R, Kriegstein AR, Rubenstein JL, Manuel Garcia-Verdugo J, Huang EJ, Alvarez-Buylla A.	Nat Commun. 2019 Jun 21
Pubmed_maternal	18338778	A high-throughput system for segmenting nuclei using multiscale techniques	Gudla PR, Nandy K, Collins J, Meaburn KJ, Misteli T, Lockett SJ.	Cytometry A. 2008 May
Pubmed_maternal	32782410	An annotated fluorescence image dataset for training nuclear segmentation methods	Kromp F, Bozsaky E, Rifatbegovic F, Fischer L, Ambros M, Berneder M, Weiss T, Lazic D, Dörr W, Hanbury A, Beiske K, Ambros PF, Ambros IM, Taschner-Mandl S.	Sci Data. 2020 Aug 11
Pubmed_maternal	22555242	Genome-wide copy number analysis of single cells	Baslan T, Kendall J, Rodgers L, Cox H, Riggs M, Stepansky A, Troge J, Ravi K, Esposito D, Lakshmi B, Wigler M, Navin N, Hicks J.	Nat Protoc. 2012 May 3
Pubmed_maternal	30816253	High-throughput Evaluation of Protein Migration and Localization after Laser Micro-Irradiation	Oeck S, Malewicz NM, Krysztofiak A, Turchick A, Jendrossek V, Glazer PM.	Sci Rep. 2019 Feb 28
Pubmed_maternal	30079295	An Overlapping Cell Image Synthesis Method for Imbalance Data	Xie YN, Yu L, Guan GH, He YJ.	Anal Cell Pathol (Amst). 2018 Jul 9
Pubmed_maternal	23070076	Analysis of single-cell gene transcription by RNA fluorescent in situ hybridization (FISH)	Ronander E, Bengtsson DC, Joergensen L, Jensen AT, Arnot DE.	J Vis Exp. 2012 Oct 7
Pubmed_maternal	35304419	IL-22 Plays a Dual Role in the Amniotic Cavity: Tissue Injury and Host Defense against Microbes in Preterm Labor	Gershater M, Romero R, Arenas-Hernandez M, Galaz J, Motomura K, Tao L, Xu Y, Miller D, Pique-Regi R, Martinez G 3rd, Liu Y, Jung E, Para R, Gomez-Lopez N.	J Immunol. 2022 Apr 1
Pubmed_maternal	32008165	Cell-Type-Specific Analysis of Molecular Pathology in Autism Identifies Common Genes and Pathways Affected Across Neocortical Regions	Velmeshev D, Magistri M, Mazza EMC, Lally P, Khoury N, D'Elia ER, Bicciato S, Faghihi MA.	Mol Neurobiol. 2020 May
Pubmed_maternal	35618577	Characterizing molecular subtypes of high-risk non-muscle-invasive bladder cancer in African American patients	You S, Kim M, Widen S, Yu A, Galvan GC, Choi-Kuaea Y, Eyzaguirre EJ, Dyrskjøt L, McConkey DJ, Choi W, Theodorescu D, Chan KS, Shan Y, Tyler DS, De Hoedt AM, Freedland SJ, Williams SB.	Urol Oncol. 2022 Sep
Pubmed_maternal	34429139	Sex dependent glial-specific changes in the chromatin accessibility landscape in late-onset Alzheimer's disease brains	Barrera J, Song L, Gamache JE, Garrett ME, Safi A, Yun Y, Premasinghe I, Sprague D, Chipman D, Li J, Fradin H, Soldano K, Gordân R, Ashley-Koch AE, Crawford GE, Chiba-Falek O.	Mol Neurodegener. 2021 Aug 24
Pubmed_maternal	25079324	Clonal evolution in breast cancer revealed by single nucleus genome sequencing	Wang Y, Waters J, Leung ML, Unruh A, Roh W, Shi X, Chen K, Scheet P, Vattathil S, Liang H, Multani A, Zhang H, Zhao R, Michor F, Meric-Bernstam F, Navin NE.	Nature. 2014 Aug 14
Pubmed_maternal	34048549	PTEN somatic mutations contribute to spectrum of cerebral overgrowth	Koboldt DC, Miller KE, Miller AR, Bush JM, McGrath S, Leraas K, Crist E, Fair S, Schwind W, Wijeratne S, Fitch J, Leonard J, Shaikhouni A, Hester ME, Magrini V, Ho ML, Pierson CR, Wilson RK, Ostendorf AP, Mardis ER, Bedrosian TA.	Brain. 2021 Nov 29
Pubmed_maternal	28476788	Detection and Quantification of Nuclear Morphology Changes in Apoptotic Cells by Fluorescence Microscopy and Subsequent Analysis of Visualized Fluorescent Signals	Mandelkow R, Gümbel D, Ahrend H, Kaul A, Zimmermann U, Burchardt M, Stope MB.	Anticancer Res. 2017 May
Pubmed_maternal	32968778	Functional gene networks reveal distinct mechanisms segregating in migraine families	Rasmussen AH, Kogelman LJA, Kristensen DM, Chalmer MA, Olesen J, Hansen TF.	Brain. 2020 Oct 1
Pubmed_maternal	36350663	TEDD: a database of temporal gene expression patterns during multiple developmental periods in human and model organisms	Zhou Z, Tan C, Chau MHK, Jiang X, Ke Z, Chen X, Cao Y, Kwok YK, Bellgard M, Leung TY, Choy KW, Dong Z.	Nucleic Acids Res. 2023 Jan 6
Pubmed_maternal	19941360	Population estimation of human embryonic stem cell cultures	Thurnherr T, Choo A, Reading I, Oh SK.	Biotechnol Prog. 2010 Mar-Apr
Pubmed_maternal	25768910	Chromatin fibers are formed by heterogeneous groups of nucleosomes in vivo	Ricci MA, Manzo C, García-Parajo MF, Lakadamyali M, Cosma MP.	Cell. 2015 Mar 12
Pubmed_maternal	32383753	dotdotdot: an automated approach to quantify multiplex single molecule fluorescent in situ hybridization (smFISH) images in complex tissues	Maynard KR, Tippani M, Takahashi Y, Phan BN, Hyde TM, Jaffe AE, Martinowich K.	Nucleic Acids Res. 2020 Jun 19
Pubmed_maternal	34764281	Interferon-driven brain phenotype in a mouse model of RNaseT2 deficient leukoencephalopathy	Kettwig M, Ternka K, Wendland K, Krüger DM, Zampar S, Schob C, Franz J, Aich A, Winkler A, Sakib MS, Kaurani L, Epple R, Werner HB, Hakroush S, Kitz J, Prinz M, Bartok E, Hartmann G, Schröder S, Rehling P, Henneke M, Boretius S, Alia A, Wirths O, Fischer A, Stadelmann C, Nessler S, Gärtner J.	Nat Commun. 2021 Nov 11
Pubmed_maternal	3536363	Extraction of nuclei from selected regions in paraffin-embedded tissue	Oud PS, Hanselaar TG, Reubsaet-Veldhuizen JA, Meijer JW, Gemmink AH, Pahlplatz MM, Beck HL, Vooijs GP.	Cytometry. 1986 Nov
Pubmed_maternal	36626557	Molecular imaging of chemokine-like receptor 1 (CMKLR1) in experimental acute lung injury	Mannes PZ, Barnes CE, Biermann J, Latoche JD, Day KE, Zhu Q, Tabary M, Xiong Z, Nedrow JR, Izar B, Anderson CJ, Villanueva FS, Lee JS, Tavakoli S.	Proc Natl Acad Sci U S A. 2023 Jan 17
Pubmed_maternal	33767277	Genome-wide transcriptome study in skin biopsies reveals an association of E2F4 with cadasil and cognitive impairment	Muiño E, Maisterra O, Jiménez-Balado J, Cullell N, Carrera C, Torres-Aguila NP, Cárcel-Márquez J, Gallego-Fabrega C, Lledós M, González-Sánchez J, Olmos-Alpiste F, Espejo E, March Á, Pujol R, Rodríguez-Campello A, Romeral G, Krupinski J, Martí-Fàbregas J, Montaner J, Roquer J, Fernández-Cadenas I.	Sci Rep. 2021 Mar 25
Pubmed_maternal	34185323	Pathogenic MAST3 Variants in the STK Domain Are Associated with Epilepsy	Spinelli E, Christensen KR, Bryant E, Schneider A, Rakotomamonjy J, Muir AM, Giannelli J, Littlejohn RO, Roeder ER, Schmidt B, Wilson WG, Marco EJ, Iwama K, Kumada S, Pisano T, Barba C, Vetro A, Brilstra EH, van Jaarsveld RH, Matsumoto N, Goldberg-Stern H, Carney PW, Andrews PI, El Achkar CM, Berkovic S, Rodan LH	Ann Neurol. 2021 Aug
Pubmed_maternal	35976433	Single-nucleus chromatin accessibility profiling highlights distinct astrocyte signatures in progressive supranuclear palsy and corticobasal degeneration	Briel N, Ruf VC, Pratsch K, Roeber S, Widmann J, Mielke J, Dorostkar MM, Windl O, Arzberger T, Herms J, Struebing FL.	Acta Neuropathol. 2022 Oct
Pubmed_maternal	30696862	Targeted expression profiling by RNA-Seq improves detection of cellular dynamics during pregnancy and identifies a role for T cells in term parturition	Tarca AL, Romero R, Xu Z, Gomez-Lopez N, Erez O, Hsu CD, Hassan SS, Carey VJ.	Sci Rep. 2019 Jan 29
Pubmed_maternal	36707617	MME(+) fibro-adipogenic progenitors are the dominant adipogenic population during fatty infiltration in human skeletal muscle	Fitzgerald G, Turiel G, Gorski T, Soro-Arnaiz I, Zhang J, Casartelli NC, Masschelein E, Maffiuletti NA, Sutter R, Leunig M, Farup J, De Bock K.	Commun Biol. 2023 Jan 27
Pubmed_maternal	22574142	Quantification of unintegrated HIV-1 DNA at the single cell level in vivo	Suspène R, Meyerhans A.	PLoS One. 2012
Pubmed_maternal	22752135	Overlapping cell nuclei segmentation using a spatially adaptive active physical model	Plissiti ME, Nikou C.	IEEE Trans Image Process. 2012 Nov
Pubmed_maternal	15924379	Measuring the doxorubicin content of single nuclei by micellar electrokinetic capillary chromatography with laser-induced fluorescence detection	Xiong G, Chen Y, Arriaga EA.	Anal Chem. 2005 Jun 1
Pubmed_maternal	8276170	Application of the crypt-isolation technique to flow-cytometric analysis of DNA content in colorectal neoplasms	Nakamura S, Goto J, Kitayama M, Kino I.	Gastroenterology. 1994 Jan
Pubmed_maternal	34344473	Single-cell multimodal analysis in a case with reduced penetrance of Progranulin-Frontotemporal Dementia	Natarajan K, Eisfeldt J, Hammond M, Laffita-Mesa JM, Patra K, Khoshnood B, Öijerstedt L, Graff C.	Acta Neuropathol Commun. 2021 Aug 3
Pubmed_maternal	35531351	Profiling senescent cells in human brains reveals neurons with CDKN2D/p19 and tau neuropathology	Dehkordi SK, Walker J, Sah E, Bennett E, Atrian F, Frost B, Woost B, Bennett RE, Orr TC, Zhou Y, Andhey PS, Colonna M, Sudmant PH, Xu P, Wang M, Zhang B, Zare H, Orr ME.	Nat Aging. 2021 Dec
Pubmed_maternal	10554161	Flow cytometric analysis of estrogen receptor expression in isolated nuclei and cells from mammary cancer tissues	Sabe I, Andritsch I, Mangoud A, Awad AS, Khalifa A, Krishan A.	Cytometry. 1999 Jun 1
Pubmed_maternal	7310165	DNA measurements by single nuclei flow cytometry in human actinic skin lesions	Frentz G, Møller U.	J Invest Dermatol. 1981 Dec
Pubmed_maternal	9167705	Fine needle aspiration cytology of metastatic olfactory neuroblastoma	Collins BT, Cramer HM, Hearn SA.	Acta Cytol. 1997 May-Jun
Pubmed_maternal	36891301	A novel oral formulation of the melanocortin-1 receptor agonist PL8177 resolves inflammation in preclinical studies of inflammatory bowel disease and is gut restricted in rats, dogs, and humans	Dodd J, Jordan R, Makhlina M, Barnett K, Roffel A, Spana C, Obr A, Dhingra P, Kayne PS.	Front Immunol. 2023 Feb 20
Pubmed_maternal	21876182	Observation of spatial propagation of amyloid assembly from single nuclei	Knowles TP, White DA, Abate AR, Agresti JJ, Cohen SI, Sperling RA, De Genst EJ, Dobson CM, Weitz DA.	Proc Natl Acad Sci U S A. 2011 Sep 6
Pubmed_maternal	16646048	Automated fluorescent in situ hybridization (FISH) analysis of t(922)(q34q11) in interphase nuclei	Kajtár B, Méhes G, Lörch T, Deák L, Kneifné M, Alpár D, Pajor L.	Cytometry A. 2006 Jun
Pubmed_maternal	6496937	Preparing nuclei from cells in monolayer cultures suitable for counting and for following synchronized cells through the cell cycle	Butler WB.	Anal Biochem. 1984 Aug 15
Pubmed_maternal	19349354	Global levels of histone modifications predict prognosis in different cancers	Seligson DB, Horvath S, McBrian MA, Mah V, Yu H, Tze S, Wang Q, Chia D, Goodglick L, Kurdistani SK.	Am J Pathol. 2009 May
Pubmed_maternal	33661357	The levels of the serine protease HTRA1 in cerebrospinal fluid correlate with progression and disability in multiple sclerosis	Hjæresen S, Sejbaek T, Axelsson M, Vinsløv-Jensen H, Mortensen SK, Pihl-Jensen G, Novakova L, Christensen JDR, Pedersen CB, Halle B, Poulsen FR, Lautrup Frederiksen J, Zhang M, Benedikz E, Lycke J, Illes Z, Fex Svenningsen Å.	J Neurol. 2021 Sep
Pubmed_maternal	18264983	Expression of endogenous nuclear bradykinin B2 receptors mediating signaling in immediate early gene activation	Savard M, Barbaz D, Bélanger S, Müller-Esterl W, Bkaily G, D'orléans-Juste P, Coté J, Bovenzi V, Gobeil F Jr.	J Cell Physiol. 2008 Jul
Pubmed_maternal	25743022	Semi-comprehensive analysis of gene amplification in gastric cancers using multiplex ligation-dependent probe amplification and fluorescence in situ hybridization	Ooi A, Oyama T, Nakamura R, Tajiri R, Ikeda H, Fushida S, Nakamura H, Dobashi Y.	Mod Pathol. 2015 Jun
Pubmed_maternal	19082441	Quantitative molecular grading of bladder tumours: a tool for objective assessment of the biological potential of urothelial neoplasias	Bollmann D, Bollmann M, Bankfalvi A, Heller H, Bollmann R, Pajor G, Hildenbrand R.	Oncol Rep. 2009 Jan
Pubmed_maternal	33637690	Exome-wide age-of-onset analysis reveals exonic variants in ERN1 and SPPL2C associated with Alzheimer's disease	He L, Loika Y, Park Y	Transl Psychiatry. 2021 Feb 26
Pubmed_maternal	18090919	A novel cerebral microangiopathy with endothelial cell atypia and multifocal white matter lesions: a direct mycoplasmal infection?	Zu-Rhein GM, Lo SC, Hulette CM, Powers JM.	J Neuropathol Exp Neurol. 2007 Dec
Pubmed_maternal	1426356	Deoxyribonucleic acid flow cytometry and semiquantitative histology of spermatogenesis: a comparative study	Hittmair A, Rogatsch H, Offner F, Feichtinger H, Ofner D, Mikuz G.	Fertil Steril. 1992 Nov
Pubmed_maternal	16608904	PGD for dystrophin gene deletions using fluorescence in situ hybridization	Malmgren H, White I, Johansson S, Levkov L, Iwarsson E, Fridström M, Blennow E.	Mol Hum Reprod. 2006 May
Pubmed_maternal	374619	A screening system for cervical cancer cytology	Golden JF, West SS, Shingleton HM, Můrad TM, Echols CK.	J Histochem Cytochem. 1979 Jan
Pubmed_maternal	6795877	Origin of the early megakaryopoietic progenitor cell and further polyploidization in the thrombopoietic cell series. Phase-contrast observations of human bone marrow	Boll IT.	Acta Haematol. 1981
Pubmed_maternal	9408746	Analyses of brain tumor cell lines confirm a simple model of relationships among fluorescence in situ hybridization, DNA index, and comparative genomic hybridization	Mohapatra G, Moore DH, Kim DH, Grewal L, Hyun WC, Waldman FM, Pinkel D, Feuerstein BG.	Genes Chromosomes Cancer. 1997 Dec
Pubmed_maternal	8188286	Preparative in situ hybridization: selection of chromosome region-specific libraries on mitotic chromosomes	Hozier J, Graham R, Westfall T, Siebert P, Davis L.	Genomics. 1994 Feb
Pubmed_maternal	4042787	DNA image cytometry on machine-selected breast cancer cells and a comparison between flow cytometry and scanning cytophotometry	Cornelisse CJ, Van Driel-Kulker AM.	Cytometry. 1985 Sep
Pubmed_maternal	24491355	Intratumoral heterogeneous amplification of ERBB2 and subclonal genetic diversity in gastric cancers revealed by multiple ligation-dependent probe amplification and fluorescence in situ hybridization	Tajiri R, Ooi A, Fujimura T, Dobashi Y, Oyama T, Nakamura R, Ikeda H.	Hum Pathol. 2014 Apr
Pubmed_maternal	2379456	Effect of sonication on paraffin-embedded tissue preparation for DNA flow cytometry	Gonchoroff NJ, Ryan JJ, Kimlinger TK, Witzig TE, Greipp PR, Meyer JS, Katzmann JA.	Cytometry. 1990
Pubmed_maternal	11856173	Delinking of S phase and cytokinesis in the protozoan parasite Entamoeba histolytica	Das S, Lohia A.	Cell Microbiol. 2002 Jan
Pubmed_maternal	8406162	Nuclear DNA content of isolated crypts of background colonic mucosa from patients with familial adenomatous polyposis and sporadic colorectal cancer	Nakamura S, Kino I, Baba S.	Gut. 1993 Sep
Pubmed_maternal	19806028	DNA damage induced Pol eta recruitment takes place independently of the cell cycle phase	Soria G, Belluscio L, van Cappellen WA, Kanaar R, Essers J, Gottifredi V.	Cell Cycle. 2009 Oct 15
Pubmed_maternal	3973916	Automated recognition of atypical nuclei in breast cancer cytology specimens by iterative image transformations	Cornelisse CJ, van Driel-Kulker AM, Meyer F, Ploem JS.	J Microsc. 1985 Jan
Pubmed_maternal	7590437	Flow cytometric analysis of DNA synthetic phase fraction of the normal appearing colonic mucosa in patients with colorectal neoplasms	Nakamura S, Goto J, Kitayama Y, Sheffield JP, Talbot IC.	Gut. 1995 Sep
Pubmed_maternal	11153613	Morphological evidence for a subpopulation selection effect by estrogen and antiestrogen treatments in the heterogeneous MCF-7 cell line	Palmari J, Wallet F, Berard J, Berthois Y, Martin PM, Dussert C.	Anal Cell Pathol. 2000
Pubmed_maternal	1875048	DNA image cytometry of keratoacanthoma and squamous cell carcinoma	Herzberg AJ, Kerns BJ, Pollack SV, Kinney RB.	J Invest Dermatol. 1991 Sep
Pubmed_maternal	7387299	Sputum cytologic diagnosis of Hodgkin's disease involving the lung	Giangreco A, Ettinger DS, Dragon LH, Gupta PK, Lenhard RE Jr.	Arch Intern Med. 1980 Jul
Pubmed_maternal	6871097	Clonal heterogeneity in curetted human epidermal cancers and precancers analysed by flow cytometry and compared with histology	Frentz G, Møller U.	Br J Dermatol. 1983 Aug
Pubmed_maternal	23924754	Is mutation p.Arg168Gly in TPM3 gene responsible for Type 1 fiber hypoplasia and cap structure formation?	Fidzianska A, Madej-Pilarczyk A, Hausmanowa-Petrusewicz I.	Clin Neuropathol. 2014 Jan-Feb
Pubmed_maternal	1774354	DNA ploidy of malignant melanoma determined by image cytometry of fresh frozen and paraffin-embedded tissue	Herzberg AJ, Kerns BJ, Borowitz MJ, Seigler HF, Kinney RB.	J Cutan Pathol. 1991 Dec
Pubmed_maternal	9020486	Interphase fluorescence in situ hybridization improves the detection of malignant cells in effusions from breast cancer patients	Zojer N, Fiegl M, Angerler J, Müllauer L, Gsur A, Roka S, Pecherstorfer M, Huber H, Drach J.	Br J Cancer. 1997
Pubmed_maternal	7201848	DNA flow cytometry on human epidermis. The effect of serial biopsy sampling at various times	Frentz G, Møller U, Keiding N.	Br J Dermatol. 1982 Jul
Pubmed_placenta	35021063	Spatial proteogenomics reveals distinct and evolutionarily conserved hepatic macrophage niches	Guilliams M, Bonnardel J, Haest B, Vanderborght B, Wagner C, Remmerie A, Bujko A, Martens L, Thoné T, Browaeys R, De Ponti FF, Vanneste B, Zwicker C, Svedberg FR, Vanhalewyn T, Gonçalves A, Lippens S, Devriendt B, Cox E, Ferrero G, Wittamer V, Willaert A, Kaptein SJF, Neyts J, Dallmeier K, Geldhof P, Casaert S, Deplancke B, Ten Dijke P, Hoorens A, Vanlander A, Berrevoet F, Van Nieuwenhove Y, Saey…	Cell. 2022 Jan 20
Pubmed_placenta	35381189	Astrocytes and oligodendrocytes undergo subtype-specific transcriptional changes in Alzheimer's disease	Sadick JS, O'Dea MR, Hasel P, Dykstra T, Faustin A, Liddelow SA.	Neuron. 2022 Jun 1
Pubmed_placenta	34919646	Single-cell sequencing of human midbrain reveals glial activation and a Parkinson-specific neuronal state	Smajić S, Prada-Medina CA, Landoulsi Z, Ghelfi J, Delcambre S, Dietrich C, Jarazo J, Henck J, Balachandran S, Pachchek S, Morris CM, Antony P, Timmermann B, Sauer S, Pereira SL, Schwamborn JC, May P, Grünewald A, Spielmann M.	Brain. 2022 Apr 29
Pubmed_placenta	33577785	Proteogenomic and metabolomic characterization of human glioblastoma	Wang LB, Karpova A, Gritsenko MA, Kyle JE, Cao S, Li Y, Rykunov D, Colaprico A, Rothstein JH, Hong R, Stathias V, Cornwell M, Petralia F, Wu Y, Reva B, Krug K, Pugliese P, Kawaler E, Olsen LK, Liang WW, Song X, Dou Y, Wendl MC, Caravan W, Liu W, Cui Zhou D, Ji J, Tsai CF, Petyuk VA, Moon J, Ma W, Chu RK, Weitz KK, Moore RJ, Monroe ME, Zhao R, Yang X, Yoo S, Krek A, Demopoulos A, Zhu H, Wyczalkows…	Cancer Cell. 2021 Apr 12
Pubmed_placenta	31776138	Development of the human placenta	Turco MY, Moffett A.	Development. 2019 Nov 27
Pubmed_placenta	30429548	Single-cell reconstruction of the early maternal-fetal interface in humans	Vento-Tormo R, Efremova M, Botting RA, Turco MY, Vento-Tormo M, Meyer KB, Park JE, Stephenson E, Polański K, Goncalves A, Gardner L, Holmqvist S, Henriksson J, Zou A, Sharkey AM, Millar B, Innes B, Wood L, Wilbrey-Clark A, Payne RP, Ivarsson MA, Lisgo S, Filby A, Rowitch DH, Bulmer JN, Wright GJ, Stubbington MJT, Haniffa M, Moffett A, Teichmann SA.	Nature. 2018 Nov
Pubmed_placenta	36889280	Adipose tissue at single-cell resolution	Maniyadath B, Zhang Q, Gupta RK, Mandrup S.	Cell Metab. 2023 Mar 7
Pubmed_placenta	32929266	Single-cell transcriptomic atlas of the human endometrium during the menstrual cycle	Wang W, Vilella F, Alama P, Moreno I, Mignardi M, Isakova A, Pan W, Simon C, Quake SR.	Nat Med. 2020 Oct
Pubmed_placenta	36563681	Histopathologic and proteogenomic heterogeneity reveals features of clear cell renal cell carcinoma aggressiveness	Li Y, Lih TM, Dhanasekaran SM, Mannan R, Chen L, Cieslik M, Wu Y, Lu RJ, Clark DJ, Kołodziejczak I, Hong R, Chen S, Zhao Y, Chugh S, Caravan W, Naser Al Deen N, Hosseini N, Newton CJ, Krug K, Xu Y, Cho KC, Hu Y, Zhang Y, Kumar-Sinha C, Ma W, Calinawan A, Wyczalkowski MA, Wendl MC, Wang Y, Guo S, Zhang C, Le A, Dagar A, Hopkins A, Cho H, Leprevost FDV, Jing X, Teo GC, Liu W, Reimers MA, Pachynski …	Cancer Cell. 2023 Jan 9
Pubmed_placenta	33482359	Single-cell Immune Landscape of Human Recurrent Miscarriage	Wang F, Jia W, Fan M, Shao X, Li Z, Liu Y, Ma Y, Li YX, Li R, Tu Q, Wang YL.	Genomics Proteomics Bioinformatics. 2021 Apr
Pubmed_placenta	31829938	Single cell transcriptional signatures of the human placenta in term and preterm parturition	Pique-Regi R, Romero R, Tarca AL, Sendler ED, Xu Y, Garcia-Flores V, Leng Y, Luca F, Hassan SS, Gomez-Lopez N.	Elife. 2019 Dec 12
Pubmed_placenta	31848347	Single-nuclei RNA-seq on human retinal tissue provides improved transcriptome profiling	Liang Q, Dharmat R, Owen L, Shakoor A, Li Y, Kim S, Vitale A, Kim I, Morgan D, Liang S, Wu N, Chen K, DeAngelis MM, Chen R.	Nat Commun. 2019 Dec 17
Pubmed_placenta	32957014	Progress in deciphering trophoblast cell differentiation during human placentation	Xiao Z, Yan L, Liang X, Wang H.	Curr Opin Cell Biol. 2020 Dec
Pubmed_placenta	36991123	Spatial multiomics map of trophoblast development in early pregnancy	Arutyunyan A, Roberts K, Troulé K, Wong FCK, Sheridan MA, Kats I, Garcia-Alonso L, Velten B, Hoo R, Ruiz-Morales ER, Sancho-Serra C, Shilts J, Handfield LF, Marconato L, Tuck E, Gardner L, Mazzeo CI, Li Q, Kelava I, Wright GJ, Prigmore E, Teichmann SA, Bayraktar OA, Moffett A, Stegle O, Turco MY, Vento-Tormo R.	Nature. 2023 Apr
Pubmed_placenta	32403949	Transcriptional and Cellular Diversity of the Human Heart	Tucker NR, Chaffin M, Fleming SJ, Hall AW, Parsons VA, Bedi KC Jr, Akkad AD, Herndon CN, Arduini A, Papangeli I, Roselli C, Aguet F, Choi SH, Ardlie KG, Babadi M, Margulies KB, Stegmann CM, Ellinor PT.	Circulation. 2020 Aug 4
Pubmed_placenta	35857195	Angiogenesis in adipose tissue and obesity	Corvera S, Solivan-Rivera J, Yang Loureiro Z.	Angiogenesis. 2022 Nov
Pubmed_placenta	36192116	Single-Cell Immunobiology of the Maternal-Fetal Interface	Miller D, Garcia-Flores V, Romero R, Galaz J, Pique-Regi R, Gomez-Lopez N.	J Immunol. 2022 Oct 15
Pubmed_placenta	34546587	Single-cell transcriptome analysis reveals defective decidua stromal niche attributes to recurrent spontaneous abortion	Du L, Deng W, Zeng S, Xu P, Huang L, Liang Y, Wang Y, Xu H, Tang J, Bi S, Zhang L, Li Y, Ren L, Lin L, Deng W, Liu M, Chen J, Wang H, Chen D.	Cell Prolif. 2021 Nov
Pubmed_placenta	36191208	Conservation at the uterine-placental interface	Scott RL, Vu HTH, Jain A, Iqbal K, Tuteja G, Soares MJ.	Proc Natl Acad Sci U S A. 2022 Oct 11
Pubmed_placenta	30402542	A single-cell survey of the human first-trimester placenta and decidua	Suryawanshi H, Morozov P, Straus A, Sahasrabudhe N, Max KEA, Garzia A, Kustagi M, Tuschl T, Williams Z.	Sci Adv. 2018 Oct 31
Pubmed_placenta	35523141	Stem-cell-derived trophoblast organoids model human placental development and susceptibility to emerging pathogens	Karvas RM, Khan SA, Verma S, Yin Y, Kulkarni D, Dong C, Park KM, Chew B, Sane E, Fischer LA, Kumar D, Ma L, Boon ACM, Dietmann S, Mysorekar IU, Theunissen TW.	Cell Stem Cell. 2022 May 5
Pubmed_placenta	35418685	Mapping human haematopoietic stem cells from haemogenic endothelium to birth	Calvanese V, Capellera-Garcia S, Ma F, Fares I, Liebscher S, Ng ES, Ekstrand S, Aguadé-Gorgorió J, Vavilina A, Lefaudeux D, Nadel B, Li JY, Wang Y, Lee LK, Ardehali R, Iruela-Arispe ML, Pellegrini M, Stanley EG, Elefanty AG, Schenke-Layland K, Mikkola HKA.	Nature. 2022 Apr
Pubmed_placenta	29477167	Human Pre-gastrulation Development	Wamaitha SE, Niakan KK.	Curr Top Dev Biol. 2018
Pubmed_placenta	33478870	Roles of TGF-β Superfamily Proteins in Extravillous Trophoblast Invasion	Li Y, Yan J, Chang HM, Chen ZJ, Leung PCK.	Trends Endocrinol Metab. 2021 Mar
Pubmed_placenta	34767070	Diverse human astrocyte and microglial transcriptional responses to Alzheimer's pathology	Smith AM, Davey K, Tsartsalis S, Khozoie C, Fancy N, Tang SS, Liaptsi E, Weinert M, McGarry A, Muirhead RCJ, Gentleman S, Owen DR, Matthews PM.	Acta Neuropathol. 2022 Jan
Pubmed_placenta	28830992	Integrative single-cell and cell-free plasma RNA transcriptomics elucidates placental cellular dynamics	Tsang JCH, Vong JSL, Ji L, Poon LCY, Jiang P, Lui KO, Ni YB, To KF, Cheng YKY, Chiu RWK, Lo YMD.	Proc Natl Acad Sci U S A. 2017 Sep 12
Pubmed_placenta	33112783	Single cell transcriptome research in human placenta	Li H, Huang Q, Liu Y, Garmire LX.	Reproduction. 2020 Dec
Pubmed_placenta	36516485	Single nuclei profiling identifies cell specific markers of skeletal muscle aging, frailty, and senescence	Perez K, Ciotlos S, McGirr J, Limbad C, Doi R, Nederveen JP, Nilsson MI, Winer DA, Evans W, Tarnopolsky M, Campisi J, Melov S.	Aging (Albany NY). 2022 Dec 13
Pubmed_placenta	35265972	Single-cell technologies to decipher cardiovascular diseases	Abplanalp WT, Tucker N, Dimmeler S.	Eur Heart J. 2022 Nov 14
Pubmed_placenta	32424074	Single-cell-resolution transcriptome map of human, chimpanzee, bonobo, and macaque brains	Khrameeva E, Kurochkin I, Han D, Guijarro P, Kanton S, Santel M, Qian Z, Rong S, Mazin P, Sabirov M, Bulat M, Efimova O, Tkachev A, Guo S, Sherwood CC, Camp JG, Pääbo S, Treutlein B, Khaitovich P.	Genome Res. 2020 May
Pubmed_placenta	31830756	A developmental landscape of 3D-cultured human pre-gastrulation embryos	Xiang L, Yin Y, Zheng Y, Ma Y, Li Y, Zhao Z, Guo J, Ai Z, Niu Y, Duan K, He J, Ren S, Wu D, Bai Y, Shang Z, Dai X, Ji W, Li T.	Nature. 2020 Jan
Pubmed_placenta	35289305	Trophoblast Cell Subtypes and Dysfunction in the Placenta of Individuals with Preeclampsia Revealed by Single‑Cell RNA Sequencing	Zhou W, Wang H, Yang Y, Guo F, Yu B, Su Z.	Mol Cells. 2022 May 31
Pubmed_placenta	30042384	Single-cell RNA-seq reveals the diversity of trophoblast subtypes and patterns of differentiation in the human placenta	Liu Y, Fan X, Wang R, Lu X, Dang YL, Wang H, Lin HY, Zhu C, Ge H, Cross JC, Wang H.	Cell Res. 2018 Aug
Pubmed_placenta	34168655	The Immune Atlas of Human Deciduas With Unexplained Recurrent Pregnancy Loss	Chen P, Zhou L, Chen J, Lu Y, Cao C, Lv S, Wei Z, Wang L, Chen J, Hu X, Wu Z, Zhou X, Su D, Deng X, Zeng C, Wang H, Pu Z, Diao R, Mou L.	Front Immunol. 2021 Jun 7
Pubmed_placenta	35915177	Cell-type-specific cis-eQTLs in eight human brain cell types identify novel risk genes for psychiatric and neurological disorders	Bryois J, Calini D, Macnair W, Foo L, Urich E, Ortmann W, Iglesias VA, Selvaraj S, Nutma E, Marzin M, Amor S, Williams A, Castelo-Branco G, Menon V, De Jager P, Malhotra D.	Nat Neurosci. 2022 Aug
Pubmed_placenta	34385456	An N-Cadherin 2 expressing epithelial cell subpopulation predicts response to surgery, chemotherapy and immunotherapy in bladder cancer	Gouin KH 3rd, Ing N, Plummer JT, Rosser CJ, Ben Cheikh B, Oh C, Chen SS, Chan KS, Furuya H, Tourtellotte WG, Knott SRV, Theodorescu D.	Nat Commun. 2021 Aug 12
Pubmed_placenta	34025588	Transcriptomic Profiling of Human Placenta in Gestational Diabetes Mellitus at the Single-Cell Level	Yang Y, Guo F, Peng Y, Chen R, Zhou W, Wang H, OuYang J, Yu B, Xu Z.	Front Endocrinol (Lausanne). 2021 May 7
Pubmed_placenta	34487490	Modelling the impact of decidual senescence on embryo implantation in human endometrial assembloids	Rawlings TM, Makwana K, Taylor DM, Molè MA, Fishwick KJ, Tryfonos M, Odendaal J, Hawkes A, Zernicka-Goetz M, Hartshorne GM, Brosens JJ, Lucas ES.	Elife. 2021 Sep 6
Pubmed_placenta	34006454	Single cell RNA sequencing approaches to cardiac development and congenital heart disease	Samad T, Wu SM.	Semin Cell Dev Biol. 2021 Oct
Pubmed_placenta	36355621	Single-cell profiling reveals mechanisms of uncontrolled inflammation and glycolysis in decidual stromal cell subtypes in recurrent miscarriage	Bao S, Chen Z, Qin D, Xu H, Deng X, Zhang R, Ma J, Lu Z, Jiang S, Zhang X.	Hum Reprod. 2023 Jan 5
Pubmed_placenta	34223880	Adipocyte Heterogeneity Underlying Adipose Tissue Functions	Yang Loureiro Z, Solivan-Rivera J, Corvera S.	Endocrinology. 2022 Jan 1
Pubmed_placenta	34282334	A plate-based single-cell ATAC-seq workflow for fast and robust profiling of chromatin accessibility	Xu W, Wen Y, Liang Y, Xu Q, Wang X, Jin W, Chen X.	Nat Protoc. 2021 Aug
Pubmed_placenta	36451054	Preparation of single-cell suspensions from the human placenta	Garcia-Flores V, Xu Y, Pusod E, Romero R, Pique-Regi R, Gomez-Lopez N.	Nat Protoc. 2023 Mar
Pubmed_placenta	33811809	BET inhibition blocks inflammation-induced cardiac dysfunction and SARS-CoV-2 infection	Mills RJ, Humphrey SJ, Fortuna PRJ, Lor M, Foster SR, Quaife-Ryan GA, Johnston RL, Dumenil T, Bishop C, Rudraraju R, Rawle DJ, Le T, Zhao W, Lee L, Mackenzie-Kludas C, Mehdiabadi NR, Halliday C, Gilham D, Fu L, Nicholls SJ, Johansson J, Sweeney M, Wong NCW, Kulikowski E, Sokolowski KA, Tse BWC, Devilée L, Voges HK, Reynolds LT, Krumeich S, Mathieson E, Abu-Bonsrah D, Karavendzas K, Griffen B, Tit…	Cell. 2021 Apr 15
Pubmed_placenta	32826893	A single-cell atlas of the human substantia nigra reveals cell-specific pathways associated with neurological disorders	Agarwal D, Sandor C, Volpato V, Caffrey TM, Monzón-Sandoval J, Bowden R, Alegre-Abarrategui J, Wade-Martins R, Webber C.	Nat Commun. 2020 Aug 21
Pubmed_placenta	29720634	Blastocyst-like structures generated solely from stem cells	Rivron NC, Frias-Aldeguer J, Vrij EJ, Boisset JC, Korving J, Vivié J, Truckenmüller RK, van Oudenaarden A, van Blitterswijk CA, Geijsen N.	Nature. 2018 May
Pubmed_placenta	33504453	Syncytins expressed in human placental trophoblast	Roberts RM, Ezashi T, Schulz LC, Sugimoto J, Schust DJ, Khan T, Zhou J.	Placenta. 2021 Sep 15
Pubmed_placenta	36272973	PD-L1-directed PlGF/VEGF blockade synergizes with chemotherapy by targeting CD141(+) cancer-associated fibroblasts in pancreatic cancer	Kim DK, Jeong J, Lee DS, Hyeon DY, Park GW, Jeon S, Lee KB, Jang JY, Hwang D, Kim HM, Jung K.	Nat Commun. 2022 Oct 22
Pubmed_placenta	34608315	SEAM is a spatial single nuclear metabolomics method for dissecting tissue microenvironment	Yuan Z, Zhou Q, Cai L, Pan L, Sun W, Qumu S, Yu S, Feng J, Zhao H, Zheng Y, Shi M, Li S, Chen Y, Zhang X, Zhang MQ.	Nat Methods. 2021 Oct
Pubmed_placenta	32997994	Single-Nucleus RNA-Seq Is Not Suitable for Detection of Microglial Activation Genes in Humans	Thrupp N, Sala Frigerio C, Wolfs L, Skene NG, Fattorelli N, Poovathingal S, Fourne Y, Matthews PM, Theys T, Mancuso R, de Strooper B, Fiers M.	Cell Rep. 2020 Sep 29
Pubmed_placenta	34616062	Comparative cellular analysis of motor cortex in human, marmoset and mouse	Bakken TE, Jorstad NL, Hu Q, Lake BB, Tian W, Kalmbach BE, Crow M, Hodge RD, Krienen FM, Sorensen SA, Eggermont J, Yao Z, Aevermann BD, Aldridge AI, Bartlett A, Bertagnolli D, Casper T, Castanon RG, Crichton K, Daigle TL, Dalley R, Dee N, Dembrow N, Diep D, Ding SL, Dong W, Fang R, Fischer S, Goldman M, Goldy J, Graybuck LT, Herb BR, Hou X, Kancherla J, Kroll M, Lathia K, van Lew B, Li YE, Liu CS…	Nature. 2021 Oct
Pubmed_placenta	36085050	Single-cell transcriptomics reveals common epithelial response patterns in human acute kidney injury	Hinze C, Kocks C, Leiz J, Karaiskos N, Boltengagen A, Cao S, Skopnik CM, Klocke J, Hardenberg JH, Stockmann H, Gotthardt I, Obermayer B, Haghverdi L, Wyler E, Landthaler M, Bachmann S, Hocke AC, Corman V, Busch J, Schneider W, Himmerkus N, Bleich M, Eckardt KU, Enghard P, Rajewsky N, Schmidt-Ott KM.	Genome Med. 2022 Sep 9
Pubmed_placenta	36259389	Mutant Phosphodiesterase 3A Protects From Hypertension-Induced Cardiac Damage	Ercu M, Mücke MB, Pallien T, Markó L, Sholokh A, Schächterle C, Aydin A, Kidd A, Walter S, Esmati Y, McMurray BJ, Lato DF, Yumi Sunaga-Franze D, Dierks PH, Flores BIM, Walker-Gray R, Gong M, Merticariu C, Zühlke K, Russwurm M, Liu T, Batolomaeus TUP, Pautz S, Schelenz S, Taube M, Napieczynska H, Heuser A, Eichhorst J, Lehmann M, Miller DC, Diecke S, Qadri F, Popova E, Langanki R, Movsesian MA, He…	Circulation. 2022 Dec 6
Pubmed_placenta	36271074	Single-nuclei and bulk-tissue gene-expression analysis of pheochromocytoma and paraganglioma links disease subtypes with tumor microenvironment	Zethoven M, Martelotto L, Pattison A, Bowen B, Balachander S, Flynn A, Rossello FJ, Hogg A, Miller JA, Frysak Z, Grimmond S, Fishbein L, Tischler AS, Gill AJ, Hicks RJ, Dahia PLM, Clifton-Bligh R, Pacak K, Tothill RW.	Nat Commun. 2022 Oct 21
Pubmed_placenta	33731926	Modelling human blastocysts by reprogramming fibroblasts into iBlastoids	Liu X, Tan JP, Schröder J, Aberkane A, Ouyang JF, Mohenska M, Lim SM, Sun YBY, Chen J, Sun G, Zhou Y, Poppe D, Lister R, Clark AT, Rackham OJL, Zenker J, Polo JM.	Nature. 2021 Mar
Pubmed_placenta	33971952	Cryopreservation of human cancers conserves tumour heterogeneity for single-cell multi-omics analysis	Wu SZ, Roden DL, Al-Eryani G, Bartonicek N, Harvey K, Cazet AS, Chan CL, Junankar S, Hui MN, Millar EA, Beretov J, Horvath L, Joshua AM, Stricker P, Wilmott JS, Quek C, Long GV, Scolyer RA, Yeung BZ, Segara D, Mak C, Warrier S, Powell JE, O'Toole S, Lim E, Swarbrick A.	Genome Med. 2021 May 10
Pubmed_placenta	34212522	Dissecting human trophoblast cell transcriptional heterogeneity in preeclampsia using single-cell RNA sequencing	Zhang T, Bian Q, Chen Y, Wang X, Yu S, Liu S, Ji P, Li L, Shrestha M, Dong S, Guo R, Zhang H.	Mol Genet Genomic Med. 2021 Aug
Pubmed_placenta	32925882	Nuclei Isolation from Fresh Frozen Brain Tumors for Single-Nucleus RNA-seq and ATAC-seq	Narayanan A, Blanco-Carmona E, Demirdizen E, Sun X, Herold-Mende C, Schlesner M, Turcan S.	J Vis Exp. 2020 Aug 25
Pubmed_placenta	36658241	Human early-onset dementia caused by DAP12 deficiency reveals a unique signature of dysregulated microglia	Zhou Y, Tada M, Cai Z, Andhey PS, Swain A, Miller KR, Gilfillan S, Artyomov MN, Takao M, Kakita A, Colonna M.	Nat Immunol. 2023 Mar
Pubmed_placenta	34851693	AD-linked R47H-TREM2 mutation induces disease-enhancing microglial states via AKT hyperactivation	Sayed FA, Kodama L, Fan L, Carling GK, Udeochu JC, Le D, Li Q, Zhou L, Wong MY, Horowitz R, Ye P, Mathys H, Wang M, Niu X, Mazutis L, Jiang X, Wang X, Gao F, Brendel M, Telpoukhovskaia M, Tracy TE, Frost G, Zhou Y, Li Y, Qiu Y, Cheng Z, Yu G, Hardy J, Coppola G, Wang F, DeTure MA, Zhang B, Xie L, Trajnowski JQ, Lee VMY, Gong S, Sinha SC, Dickson DW, Luo W, Gan L.	Sci Transl Med. 2021 Dec
Pubmed_placenta	31965050	Recurrent pregnancy loss is associated with a pro-senescent decidual response during the peri-implantation window	Lucas ES, Vrljicak P, Muter J, Diniz-da-Costa MM, Brighton PJ, Kong CS, Lipecki J, Fishwick KJ, Odendaal J, Ewington LJ, Quenby S, Ott S, Brosens JJ.	Commun Biol. 2020 Jan 21
Pubmed_placenta	35256815	Single-nuclei isoform RNA sequencing unlocks barcoded exon connectivity in frozen brain tissue	Hardwick SA, Hu W, Joglekar A, Fan L, Collier PG, Foord C, Balacco J, Lanjewar S, Sampson MM, Koopmans F, Prjibelski AD, Mikheenko A, Belchikov N, Jarroux J, Lucas AB, Palkovits M, Luo W, Milner TA, Ndhlovu LC, Smit AB, Trojanowski JQ, Lee VMY, Fedrigo O, Sloan SA, Tombácz D, Ross ME, Jarvis E, Boldogkői Z, Gan L, Tilgner HU.	Nat Biotechnol. 2022 Jul
Pubmed_placenta	33300223	Single-cell RNA sequencing reveals heterogeneity and differential expression of decidual tissues during the peripartum period	Huang J, Li Q, Peng Q, Xie Y, Wang W, Pei C, Zhao Y, Liu R, Huang L, Li T, Xie L, Zhang J, Dai L, Chen J, Sun J, Zhang W.	Cell Prolif. 2021 Feb
Pubmed_placenta	32715618	The protein expression profile of ACE2 in human tissues	Hikmet F, Méar L, Edvinsson Å, Micke P, Uhlén M, Lindskog C.	Mol Syst Biol. 2020 Jul
Pubmed_placenta	35999615	Integrated single-cell RNA-seq and DNA methylation reveal the effects of air pollution in patients with recurrent spontaneous abortion	Zhu W, Gu Y, Li M, Zhang Z, Liu J, Mao Y, Zhu Q, Zhao L, Shen Y, Chen F, Xia L, He L, Du J.	Clin Epigenetics. 2022 Aug 23
Pubmed_placenta	34905515	Clinico-histopathologic and single-nuclei RNA-sequencing insights into cardiac injury and microthrombi in critical COVID-19	Brener MI, Hulke ML, Fukuma N, Golob S, Zilinyi RS, Zhou Z, Tzimas C, Russo I, McGroder C, Pfeiffer RD, Chong A, Zhang G, Burkhoff D, Leon MB, Maurer MS, Moses JW, Uhlemann AC, Hibshoosh H, Uriel N, Szabolcs MJ, Redfors B, Marboe CC, Baldwin MR, Tucker NR, Tsai EJ.	JCI Insight. 2022 Jan 25
Pubmed_placenta	36350923	Integrated gene analyses of de novo variants from 46,612 trios with autism and developmental disorders	Wang T, Kim CN, Bakken TE, Gillentine MA, Henning B, Mao Y, Gilissen C	SPARK Consortium
Pubmed_placenta	36111491	Comparison of single‑nucleus and single‑cell transcriptomes in hepatocellular carcinoma tissue	Wen F, Tang X, Xu L, Qu H.	Mol Med Rep. 2022 Nov
Pubmed_placenta	35697783	Integrated multi-omics reveal polycomb repressive complex 2 restricts human trophoblast induction	Zijlmans DW, Talon I, Verhelst S, Bendall A, Van Nerum K, Javali A, Malcolm AA, van Knippenberg SSFA, Biggins L, To SK, Janiszewski A, Admiraal D, Knops R, Corthout N, Balaton BP, Georgolopoulos G, Panda A, Bhanu NV, Collier AJ, Fabian C, Allsop RN, Chappell J, Pham TXA, Oberhuemer M, Ertekin C, Vanheer L, Athanasouli P, Lluis F, Deforce D, Jansen JH, Garcia BA, Vermeulen M, Rivron N, Dhaenens M,…	Nat Cell Biol. 2022 Jun
Pubmed_placenta	32939092	Reprogramming roadmap reveals route to human induced trophoblast stem cells	Liu X, Ouyang JF, Rossello FJ, Tan JP, Davidson KC, Valdes DS, Schröder J, Sun YBY, Chen J, Knaupp AS, Sun G, Chy HS, Huang Z, Pflueger J, Firas J, Tano V, Buckberry S, Paynter JM, Larcombe MR, Poppe D, Choo XY, O'Brien CM, Pastor WA, Chen D, Leichter AL, Naeem H, Tripathi P, Das PP, Grubman A, Powell DR, Laslett AL, David L, Nilsson SK, Clark AT, Lister R, Nefzger CM, Martelotto LG, Rackham OJL,…	Nature. 2020 Oct
Pubmed_placenta	33431577	Placental growth factor promotes tumour desmoplasia and treatment resistance in intrahepatic cholangiocarcinoma	Aoki S, Inoue K, Klein S, Halvorsen S, Chen J, Matsui A, Nikmaneshi MR, Kitahara S, Hato T, Chen X, Kawakubo K, Nia HT, Chen I, Schanne DH, Mamessier E, Shigeta K, Kikuchi H, Ramjiawan RR, Schmidt TC, Iwasaki M, Yau T, Hong TS, Quaas A, Plum PS, Dima S, Popescu I, Bardeesy N, Munn LL, Borad MJ, Sassi S, Jain RK, Zhu AX, Duda DG.	Gut. 2022 Jan
Pubmed_placenta	34234770	How Do Uterine Natural Killer and Innate Lymphoid Cells Contribute to Successful Pregnancy?	Huhn O, Zhao X, Esposito L, Moffett A, Colucci F, Sharkey AM.	Front Immunol. 2021 Jun 21
Pubmed_placenta	35378329	Hepatocyte-specific activity of TSC22D4 triggers progressive NAFLD by impairing mitochondrial function	Wolff G, Sakurai M, Mhamane A, Troullinaki M, Maida A, Deligiannis IK, Yin K, Weber P, Morgenstern J, Wieder A, Kwon Y, Sekar R, Zeigerer A, Roden M, Blüher M, Volk N, Poth T, Hackert T, Wiedmann L, De Angelis Rigotti F, Rodriguez-Vita J, Fischer A, Mukthavaram R, Limphong P, Tachikawa K, Karmali P, Payne J, Chivukula P, Ekim-Üstünel B, Martinez-Jimenez CP, Szendrödi J, Nawroth P, Herzig S.	Mol Metab. 2022 Jun
Pubmed_placenta	32603599	Single-Cell Transcriptomic Analysis Identifies a Unique Pulmonary Lymphangioleiomyomatosis Cell	Guo M, Yu JJ, Perl AK, Wikenheiser-Brokamp KA, Riccetti M, Zhang EY, Sudha P, Adam M, Potter A, Kopras EJ, Giannikou K, Potter SS, Sherman S, Hammes SR, Kwiatkowski DJ, Whitsett JA, McCormack FX, Xu Y.	Am J Respir Crit Care Med. 2020 Nov 15
Pubmed_placenta	35079788	Trophectoderm differentiation to invasive syncytiotrophoblast is promoted by endometrial epithelial cells during human embryo implantation	Ruane PT, Garner T, Parsons L, Babbington PA, Wangsaputra I, Kimber SJ, Stevens A, Westwood M, Brison DR, Aplin JD.	Hum Reprod. 2022 Apr 1
Pubmed_placenta	35850708	Expression and activation of nuclear hormone receptors result in neuronal differentiation and favorable prognosis in neuroblastoma	Sainero-Alcolado L, Mushtaq M, Liaño-Pons J, Rodriguez-Garcia A, Yuan Y, Liu T, Ruiz-Pérez MV, Schlisio S, Bedoya-Reina O, Arsenian-Henriksson M.	J Exp Clin Cancer Res. 2022 Jul 19
Pubmed_placenta	35109872	Cyclic multiplex fluorescent immunohistochemistry and machine learning reveal distinct states of astrocytes and microglia in normal aging and Alzheimer's disease	Muñoz-Castro C, Noori A, Magdamo CG, Li Z, Marks JD, Frosch MP, Das S, Hyman BT, Serrano-Pozo A.	J Neuroinflammation. 2022 Feb 2
Pubmed_placenta	35042723	Characterization of transcript enrichment and detection bias in single-nucleus RNA-seq for mapping of distinct human adipocyte lineages	Gupta A, Shamsi F, Altemose N, Dorlhiac GF, Cypess AM, White AP, Yosef N, Patti ME, Tseng YH, Streets A.	Genome Res. 2022 Feb
Pubmed_placenta	34156424	GSAP regulates lipid homeostasis and mitochondrial function associated with Alzheimer's disease	Xu P, Chang JC, Zhou X, Wang W, Bamkole M, Wong E, Bettayeb K, Jiang LL, Huang T, Luo W, Xu H, Nairn AC, Flajolet M, Ip NY, Li YM, Greengard P.	J Exp Med. 2021 Aug 2
Pubmed_placenta	32181701	A Multi-Omics Approach to Liver Diseases: Integration of Single Nuclei Transcriptomics with Proteomics and HiCap Bulk Data in Human Liver	Cavalli M, Diamanti K, Pan G, Spalinskas R, Kumar C, Deshmukh AS, Mann M, Sahlén P, Komorowski J, Wadelius C.	OMICS. 2020 Apr
Pubmed_placenta	35460111	Parkin Deficiency Impairs Mitochondrial DNA Dynamics and Propagates Inflammation	Wasner K, Smajic S, Ghelfi J, Delcambre S, Prada-Medina CA, Knappe E, Arena G, Mulica P, Agyeah G, Rakovic A, Boussaad I, Badanjak K, Ohnmacht J, Gérardy JJ, Takanashi M, Trinh J, Mittelbronn M, Hattori N, Klein C, Antony P, Seibler P, Spielmann M, Pereira SL, Grünewald A.	Mov Disord. 2022 Jul
Pubmed_placenta	36240767	Neuronal ambient RNA contamination causes misinterpreted and masked cell types in brain single-nuclei datasets	Caglayan E, Liu Y, Konopka G.	Neuron. 2022 Dec 21
Pubmed_placenta	33332660	Systemic transcriptome comparison between early- And late-onset pre-eclampsia shows distinct pathology and novel biomarkers	Guo F, Zhang B, Yang H, Fu Y, Wang Y, Huang J, Cheng M, Li X, Shen Z, Li L, He P, Xiang AP, Wang S, Zhang H.	Cell Prolif. 2021 Feb
Pubmed_placenta	34051145	Resolving cellular and molecular diversity along the hippocampal anterior-to-posterior axis in humans	Ayhan F, Kulkarni A, Berto S, Sivaprakasam K, Douglas C, Lega BC, Konopka G.	Neuron. 2021 Jul 7
Pubmed_placenta	34663697	Trained innate immunity, long-lasting epigenetic modulation, and skewed myelopoiesis by heme	Jentho E, Ruiz-Moreno C, Novakovic B, Kourtzelis I, Megchelenbrink WL, Martins R, Chavakis T, Soares MP, Kalafati L, Guerra J, Roestel F, Bohm P, Godmann M, Grinenko T, Eugster A, Beretta M, Joosten LAB, Netea MG, Bauer M, Stunnenberg HG, Weis S.	Proc Natl Acad Sci U S A. 2021 Oct 19
Pubmed_placenta	35113653	Patient-Specific TBX5-G125R Variant Induces Profound Transcriptional Deregulation and Atrial Dysfunction	van Ouwerkerk AF, Bosada FM, van Duijvenboden K, Houweling AC, Scholman KT, Wakker V, Allaart CP, Uhm JS, Mathijssen IB, Baartscheer T, Postma AV, Barnett P, Verkerk AO, Boukens BJ, Christoffels VM.	Circulation. 2022 Feb 22
Pubmed_placenta	32246845	SARS-CoV-2 receptor ACE2 and TMPRSS2 are primarily expressed in bronchial transient secretory cells	Lukassen S, Chua RL, Trefzer T, Kahn NC, Schneider MA, Muley T, Winter H, Meister M, Veith C, Boots AW, Hennig BP, Kreuter M, Conrad C, Eils R.	EMBO J. 2020 May 18
Pubmed_placenta	35146559	MAX deficiency impairs human endometrial decidualization through down-regulating OSR2 in women with recurrent spontaneous abortion	Ma W, Cao M, Bi S, Du L, Chen J, Wang H, Jiang Y, Wu Y, Liao Y, Kong S, Liu J.	Cell Tissue Res. 2022 May
Pubmed_placenta	26890679	Using single nuclei for RNA-seq to capture the transcriptome of postmortem neurons	Krishnaswami SR, Grindberg RV, Novotny M, Venepally P, Lacar B, Bhutani K, Linker SB, Pham S, Erwin JA, Miller JA, Hodge R, McCarthy JK, Kelder M, McCorrison J, Aevermann BD, Fuertes FD, Scheuermann RH, Lee J, Lein ES, Schork N, McConnell MJ, Gage FH, Lasken RS.	Nat Protoc. 2016 Mar
Pubmed_placenta	35213696	Multi-ancestry GWAS reveals excitotoxicity associated with outcome after ischaemic stroke	Ibanez L, Heitsch L, Carrera C, Farias FHG, Del Aguila JL, Dhar R, Budde J, Bergmann K, Bradley J, Harari O, Phuah CL, Lemmens R, Viana Oliveira Souza AA, Moniche F, Cabezas-Juan A, Arenillas JF, Krupinksi J, Cullell N, Torres-Aguila N, Muiño E, Cárcel-Márquez J, Marti-Fabregas J, Delgado-Mederos R, Marin-Bueno R, Hornick A, Vives-Bauza C, Navarro RD, Tur S, Jimenez C, Obach V, Segura T, Serrano-…	Brain. 2022 Jul 29
Pubmed_placenta	35267142	It Is Not Just Fat: Dissecting the Heterogeneity of Adipose Tissue Function	Efthymiou V, Patti ME.	Curr Diab Rep. 2022 Apr
Pubmed_placenta	35788360	Spatially resolved transcriptomics and the kidney: many opportunities	Dixon EE, Wu H, Sulvarán-Guel E, Guo J, Humphreys BD.	Kidney Int. 2022 Sep
Pubmed_placenta	35239195	Research perspectives-Pipelines to human tendon transcriptomics	Ramos-Mucci L, Sarmiento P, Little D, Snelling S.	J Orthop Res. 2022 May
Pubmed_placenta	25446532	Epiblast morphogenesis before gastrulation	Sheng G.	Dev Biol. 2015 May 1
Pubmed_placenta	36346530	Here and there a trophoblast, a transcriptional evaluation of trophoblast cell models	Cox BJ, Naismith K.	Cell Mol Life Sci. 2022 Nov 8
Pubmed_placenta	27932033	Cellular analysis of trophoblast and placenta	Wong F, Cox BJ.	Placenta. 2017 Nov
Pubmed_placenta	31206899	Single-cell technologies in reproductive immunology	Vazquez J, Ong IM, Stanic AK.	Am J Reprod Immunol. 2019 Sep
Pubmed_placenta	35535447	Thymic and extrathymic Aire-expressing cells in maternal-fetal tolerance	Sun IH, Gillis-Buck E, Mackenzie TC, Gardner JM.	Immunol Rev. 2022 Jul
Pubmed_placenta	35872511	Coronavirus disease 2019 and the placenta: A literature review	Gesaka SR, Obimbo MM, Wanyoro A.	Placenta. 2022 Aug
Pubmed_placenta	36037374	Hippo signaling cofactor, WWTR1, at the crossroads of human trophoblast progenitor self-renewal and differentiation	Ray S, Saha A, Ghosh A, Roy N, Kumar RP, Meinhardt G, Mukerjee A, Gunewardena S, Kumar R, Knöfler M, Paul S.	Proc Natl Acad Sci U S A. 2022 Sep 6
Pubmed_placenta	34651399	Human placental biology at single-cell resolution: a contemporaneous review	Barrozo ER, Aagaard KM.	BJOG. 2022 Jan
Pubmed_placenta	35764880	Single-cell transcriptional profiling reveals cellular and molecular divergence in human maternal-fetal interface	Wang Q, Li J, Wang S, Deng Q, An Y, Xing Y, Dai X, Li Z, Ma Q, Wang K, Liu C, Yuan Y, Dong G, Zhang T, Yang H, Du Y, Hou Y, Ke W, Shang Z.	Sci Rep. 2022 Jun 28
Pubmed_placenta	36123393	Single nuclei transcriptomics of muscle reveals intra-muscular cell dynamics linked to dystrophin loss and rescue	Scripture-Adams DD, Chesmore KN, Barthélémy F, Wang RT, Nieves-Rodriguez S, Wang DW, Mokhonova EI, Douine ED, Wan J, Little I, Rabichow LN, Nelson SF, Miceli MC.	Commun Biol. 2022 Sep 19
Pubmed_placenta	34935911	MACA: marker-based automatic cell-type annotation for single-cell expression data	Xu Y, Baumgart SJ, Stegmann CM, Hayat S.	Bioinformatics. 2022 Mar 4
Pubmed_placenta	31600597	The brain-placental axis: Therapeutic and pharmacological relevancy to pregnancy	Behura SK, Dhakal P, Kelleher AM, Balboula A, Patterson A, Spencer TE.	Pharmacol Res. 2019 Nov
Pubmed_placenta	36981041	Unraveling Psychiatric Disorders through Neural Single-Cell Transcriptomics Approaches	Chehimi SN, Crist RC, Reiner BC.	Genes (Basel). 2023 Mar 22
Pubmed_placenta	33499699	Elucidating the cellular dynamics of the brain with single-cell RNA sequencing	Cardona-Alberich A, Tourbez M, Pearce SF, Sibley CR.	RNA Biol. 2021 Jul
Pubmed_placenta	32001747	Systematic Comparison of High-throughput Single-Cell and Single-Nucleus Transcriptomes during Cardiomyocyte Differentiation	Selewa A, Dohn R, Eckart H, Lozano S, Xie B, Gauchat E, Elorbany R, Rhodes K, Burnett J, Gilad Y, Pott S, Basu A.	Sci Rep. 2020 Jan 30
Pubmed_placenta	32635651	The Impact of Single-Cell Genomics on Adipose Tissue Research	Deutsch A, Feng D, Pessin JE, Shinoda K.	Int J Mol Sci. 2020 Jul 5
Pubmed_placenta	37423994	Spatial Transcriptomics in Kidney Tissue	Raghubar AM, Crawford J, Jones K, Lam PY, Andersen SB, Matigian NA, Ng MSY, Healy H, Kassianos AJ, Mallett AJ.	Methods Mol Biol. 2023
Pubmed_placenta	36399263	Extraction and Purification of Single Nuclei from Frozen Human Brain Tissue	Palmer CR, Chun J.	Methods Mol Biol. 2023
Pubmed_placenta	36611882	Human Placental Endothelial Cell and Trophoblast Heterogeneity and Differentiation Revealed by Single-Cell RNA Sequencing	Li H, Peng H, Hong W, Wei Y, Tian H, Huang X, Jia L, Zheng J, Duan T, He Q, Wang K.	Cells. 2022 Dec 25
Pubmed_placenta	29590361	Cell type discovery using single-cell transcriptomics: implications for ontological representation	Aevermann BD, Novotny M, Bakken T, Miller JA, Diehl AD, Osumi-Sutherland D, Lasken RS, Lein ES, Scheuermann RH.	Hum Mol Genet. 2018 May 1
Pubmed_placenta	36154181	Human Plasma Proteome During Normal Pregnancy	Tarca AL, Romero R, Bhatti G, Gotsch F, Done B, Gudicha DW, Gallo DM, Jung E, Pique-Regi R, Berry SM, Chaiworapongsa T, Gomez-Lopez N.	J Proteome Res. 2022 Nov 4
Pubmed_placenta	33982062	PRG2 and AQPEP are misexpressed in fetal membranes in placenta previa and percreta†	Zhang ET, Hannibal RL, Badillo Rivera KM, Song JHT, McGowan K, Zhu X, Meinhardt G, Knöfler M, Pollheimer J, Urban AE, Folkins AK, Lyell DJ, Baker JC.	Biol Reprod. 2021 Jul 2
Pubmed_placenta	32535152	Shifting paradigms: The central role of microglia in Alzheimer's disease	Schwabe T, Srinivasan K, Rhinn H.	Neurobiol Dis. 2020 Sep
Pubmed_placenta	31786788	Single-Cell Capture, RNA-seq, and Transcriptome Analysis from the Neural Retina	Dharmat R, Kim S, Li Y, Chen R.	Methods Mol Biol. 2020
Pubmed_placenta	28174237	Single-cell transcriptomics of the human placenta: inferring the cell communication network of the maternal-fetal interface	Pavličev M, Wagner GP, Chavan AR, Owens K, Maziarz J, Dunn-Fletcher C, Kallapur SG, Muglia L, Jones H.	Genome Res. 2017 Mar
Pubmed_placenta	16425254	Regulation of proliferation and apoptosis during development of the preimplantation embryo and the placenta	Huppertz B, Herrler A.	Birth Defects Res C Embryo Today. 2005 Dec
Pubmed_placenta	31399126	A single-nuclei RNA sequencing study of Mendelian and sporadic AD in the human brain	Del-Aguila JL, Li Z, Dube U, Mihindukulasuriya KA, Budde JP, Fernandez MV, Ibanez L, Bradley J, Wang F, Bergmann K, Davenport R, Morris JC, Holtzman DM, Perrin RJ, Benitez BA, Dougherty J, Cruchaga C, Harari O.	Alzheimers Res Ther. 2019 Aug 9
Pubmed_placenta	32851697	Single-cell RNA expression profiling of SARS-CoV-2-related ACE2 and TMPRSS2 in human trophectoderm and placenta	Cui D, Liu Y, Jiang X, Ding C, Poon LC, Wang H, Yang H.	Ultrasound Obstet Gynecol. 2021 Feb
Pubmed_placenta	32648692	Single Cell Transcriptomes Derived from Human Cervical and Uterine Tissue during Pregnancy	Koh W, Wu A, Penland L, Treutlein B, Neff NF, Mantalas GL, Blumenfeld YJ, El-Sayed YY, Stevenson DK, Shaw GM, Quake SR.	Adv Biosyst. 2019 Nov
Pubmed_placenta	30559361	A rapid and robust method for single cell chromatin accessibility profiling	Chen X, Miragaia RJ, Natarajan KN, Teichmann SA.	Nat Commun. 2018 Dec 17
Pubmed_placenta	35701599	An optimized protocol for single nuclei isolation from clinical biopsies for RNA-seq	Rousselle TV, McDaniels JM, Shetty AC, Bardhi E, Maluf DG, Mas VR.	Sci Rep. 2022 Jun 14
Pubmed_placenta	30808252	Feasibility of single-cell analysis of model cancer and foetal cells in blood after isolation by cell picking	Smith J, Mathisen AF, Funch Richardt N, Vander Plaetsen AS, Van Nieuwerburgh F, Stender H, Hillig T.	Tumour Biol. 2019 Feb
Pubmed_placenta	34493726	Single-nuclei transcriptomes from human adrenal gland reveal distinct cellular identities of low and high-risk neuroblastoma tumors	Bedoya-Reina OC, Li W, Arceo M, Plescher M, Bullova P, Pui H, Kaucka M, Kharchenko P, Martinsson T, Holmberg J, Adameyko I, Deng Q, Larsson C, Juhlin CC, Kogner P, Schlisio S.	Nat Commun. 2021 Sep 7
Pubmed_placenta	36920905	Single-cell heterogeneity of EGFR and CDK4 co-amplification is linked to immune infiltration in glioblastoma	Walentynowicz KA, Engelhardt D, Cristea S, Yadav S, Onubogu U, Salatino R, Maerken M, Vincentelli C, Jhaveri A, Geisberg J, McDonald TO, Michor F, Janiszewska M.	Cell Rep. 2023 Mar 28
Pubmed_placenta	34506726	Defining the nature of human pluripotent stem cell-derived interneurons via single-cell analysis	Allison T, Langerman J, Sabri S, Otero-Garcia M, Lund A, Huang J, Wei X, Samarasinghe RA, Polioudakis D, Mody I, Cobos I, Novitch BG, Geschwind DH, Plath K, Lowry WE.	Stem Cell Reports. 2021 Oct 12
Pubmed_placenta	35074692	Isolation and culture of decidual natural killer cells from term placenta and complete hydatidiform mole	Lakatos KF, Hasselblatt K, Fülöp V, Végh GL, McElrath T, Berkowitz RS, Elias KM.	J Reprod Immunol. 2022 Mar
Pubmed_placenta	33031804	Characterizing the Heterogeneity of Liver Cell Populations Under a NASH-Related Hepatotoxicant Using Single-Nuclei RNA Sequencing	Rodrigues PM, Banales JM.	Cell Mol Gastroenterol Hepatol. 2021
Pubmed_placenta	33104520	Single-cell expression profiles of ACE2 and TMPRSS2 reveals potential vertical transmission and fetus infection of SARS-CoV-2	Lü M, Qiu L, Jia G, Guo R, Leng Q.	Aging (Albany NY). 2020 Oct 26
Pubmed_placenta	29804679	Single-nucleus Hi-C of mammalian oocytes and zygotes	Gassler J, Flyamer IM, Tachibana K.	Methods Cell Biol. 2018
Pubmed_placenta	28654222	Imprint cytology-based breast malignancy screening: an efficient nuclei segmentation technique	Saha M, Arun I, Agarwal S, Ahmed R, Chatterjee S, Chakraborty C.	J Microsc. 2017 Nov
Pubmed_placenta	34107264	Sublayer- and cell-type-specific neurodegenerative transcriptional trajectories in hippocampal sclerosis	Cid E, Marquez-Galera A, Valero M, Gal B, Medeiros DC, Navarron CM, Ballesteros-Esteban L, Reig-Viader R, Morales AV, Fernandez-Lamo I, Gomez-Dominguez D, Sato M, Hayashi Y, Bayés À, Barco A, Lopez-Atalaya JP, de la Prida LM.	Cell Rep. 2021 Jun 8
Pubmed_placenta	36307023	Transcriptomic mapping of the metzincin landscape in human trophoblasts	Wächter J, Shannon MJ, Beristain AG.	Gene Expr Patterns. 2022 Dec
Pubmed_placenta	32791302	Single-Nuclei RNA Sequencing Assessment of the Hepatic Effects of 2,3,7,8-Tetrachlorodibenzo-p-dioxin	Nault R, Fader KA, Bhattacharya S, Zacharewski TR.	Cell Mol Gastroenterol Hepatol. 2021
Pubmed_placenta	36384130	Gestationally dependent immune organization at the maternal-fetal interface	Moore AR, Vivanco Gonzalez N, Plummer KA, Mitchel OR, Kaur H, Rivera M, Collica B, Goldston M, Filiz F, Angelo M, Palmer TD, Bendall SC.	Cell Rep. 2022 Nov 15
Pubmed_placenta	34473054	Single-cell and single-nucleus RNA-seq uncovers shared and distinct axes of variation in dorsal LGN neurons in mice, non-human primates, and humans	Bakken TE, van Velthoven CT, Menon V, Hodge RD, Yao Z, Nguyen TN, Graybuck LT, Horwitz GD, Bertagnolli D, Goldy J, Yanny AM, Garren E, Parry S, Casper T, Shehata SI, Barkan ER, Szafer A, Levi BP, Dee N, Smith KA, Sunkin SM, Bernard A, Phillips J, Hawrylycz MJ, Koch C, Murphy GJ, Lein E, Zeng H, Tasic B.	Elife. 2021 Sep 2
Pubmed_placenta	36241699	Naïve pluripotent-like characteristics of non-tumorigenic Muse cells isolated from human amniotic membrane	Ogawa E, Oguma Y, Kushida Y, Wakao S, Okawa K, Dezawa M.	Sci Rep. 2022 Oct 14
Pubmed_placenta	25896401	Stem Cell-Based Therapy in Idiopathic Pulmonary Fibrosis	Barczyk M, Schmidt M, Mattoli S.	Stem Cell Rev Rep. 2015 Aug
Pubmed_placenta	26680636	Cervical trophoblasts for non-invasive single-cell genotyping and prenatal diagnosis	Pfeifer I, Benachi A, Saker A, Bonnefont JP, Mouawia H, Broncy L, Frydman R, Brival ML, Lacour B, Dachez R, Paterlini-Bréchot P.	Placenta. 2016 Jan
Pubmed_placenta	35760119	Transthyretin proteoforms of intraocular origin in human subretinal fluid	Chen J, Cao D, Fortmann SD, Curcio CA, Feist RM, Crosson JN.	Exp Eye Res. 2022 Sep
Pubmed_placenta	15541575	Endocrine cell lines from the placenta	Sullivan MH.	Mol Cell Endocrinol. 2004 Dec 30
Pubmed_placenta	35693209	Multi-omics profiling of single nuclei from frozen archived postmortem human pituitary tissue	Mendelev N, Zamojski M, Amper MAS, Cheng WS, Pincas H, Nair VD, Zaslavsky E, Sealfon SC, Ruf-Zamojski F.	STAR Protoc. 2022 Jun 7
Pubmed_placenta	32772088	Sexually Dimorphic Crosstalk at the Maternal-Fetal Interface	Sun T, Gonzalez TL, Deng N, DiPentino R, Clark EL, Lee B, Tang J, Wang Y, Stripp BR, Yao C, Tseng HR, Karumanchi SA, Koeppel AF, Turner SD, Farber CR, Rich SS, Wang ET, Williams J, Pisarska MD.	J Clin Endocrinol Metab. 2020 Dec 1
Pubmed_placenta	29291761	Precision Medicine for Acute Kidney Injury (AKI): Redefining AKI by Agnostic Kidney Tissue Interrogation and Genetics	Kiryluk K, Bomback AS, Cheng YL, Xu K, Camara PG, Rabadan R, Sims PA, Barasch J.	Semin Nephrol. 2018 Jan
Pubmed_placenta	36631516	Single-nuclei transcriptomics enable detection of somatic variants in patient brain tissue	Townsend SE, Westfall JJ, Navarro JB, Koboldt DC, Mardis ER, Miller KE, Bedrosian TA.	Sci Rep. 2023 Jan 11
Pubmed_placenta	32841539	Got your mother in a whirl: The role of maternal T cells and myeloid cells in pregnancy	Eikmans M, van der Zwan A, Claas FHJ, van der Hoorn ML, Heidt S.	HLA. 2020 Nov
Pubmed_placenta	35752636	Occult polyclonality of preclinical pancreatic cancer models drives in vitro evolution	Monberg ME, Geiger H, Lee JJ, Sharma R, Semaan A, Bernard V, Wong J, Wang F, Liang S, Swartzlander DB, Stephens BM, Katz MHG, Chen K, Robine N, Guerrero PA, Maitra A.	Nat Commun. 2022 Jun 25
Pubmed_placenta	19475145	Spectroscopic signatures of single, isolated cancer cell nuclei using synchrotron infrared microscopy	Pijanka JK, Kohler A, Yang Y, Dumas P, Chio-Srichan S, Manfait M, Sockalingum GD, Sulé-Suso J.	Analyst. 2009 Jun
Pubmed_placenta	35436980	Allele-specific analysis reveals exon- and cell-type-specific regulatory effects of Alzheimer's disease-associated genetic variants	He L, Loika Y, Kulminski AM.	Transl Psychiatry. 2022 Apr 18
Pubmed_placenta	33972803	Extraction of nuclei from archived postmortem tissues for single-nucleus sequencing applications	Maitra M, Nagy C, Chawla A, Wang YC, Nascimento C, Suderman M, Théroux JF, Mechawar N, Ragoussis J, Turecki G.	Nat Protoc. 2021 Jun
Pubmed_placenta	35478014	Current understanding in deciphering trophoblast cell differentiation during human placentation	Li Q, Wu H, Wang Y, Wang H.	Biol Reprod. 2022 Jul 25
Pubmed_placenta	35260196	Data mining of bulk and single-cell RNA sequencing introduces OBI1-AS1 as an astrocyte marker with possible role in glioma recurrence and progression	Mamivand A, Bayat S, Maghrouni A, Shabani S, Khoshnevisan A, Saffar H, Tabrizi M.	Clin Epigenetics. 2022 Mar 8
Pubmed_placenta	35747929	Nephrin expression in human epidermal keratinocytes and its implication in poor wound closure	Kim JY, Lee EJ, Seo J, Lee Y, Ahn Y, Park S, Bae YJ, Lee J, Lim BJ, Kim D, Cho JW, Oh SH.	FASEB J. 2022 Jul
Pubmed_placenta	8371098	Giant and binucleate trophoblast cells of mammals	Hoffman LH, Wooding FB.	J Exp Zool. 1993 Sep 1
Pubmed_placenta	36031700	Sex-dependent differential transcript expression in the placenta of growth restricted infants	O'Callaghan JL, Clifton VL, Prentis P, Ewing A, Saif Z, Pelzer ES.	Placenta. 2022 Oct
Pubmed_placenta	27897007	PRODUCTION OF A PRELIMINARY QUALITY CONTROL PIPELINE FOR SINGLE NUCLEI RNA-SEQ AND ITS APPLICATION IN THE ANALYSIS OF CELL TYPE DIVERSITY OF POST-MORTEM HUMAN BRAIN NEOCORTEX	Aevermann B, McCorrison J, Venepally P, Hodge R, Bakken T, Miller J, Novotny M, Tran DN, Diezfuertes F, Christiansen L, Zhang F, Steemers F, Lasken RS, Lein ED, Schork N, Scheuermann RH.	Pac Symp Biocomput. 2017
Pubmed_placenta	35020896	Cell trajectory modeling identifies a primitive trophoblast state defined by BCAM enrichment	Shannon MJ, Baltayeva J, Castellana B, Wächter J, McNeill GL, Yoon JS, Treissman J, Le HT, Lavoie PM, Beristain AG.	Development. 2022 Jan 1
Pubmed_placenta	32298273	The SARS-CoV-2 receptor ACE2 expression of maternal-fetal interface and fetal organs by single-cell transcriptome study	Li M, Chen L, Zhang J, Xiong C, Li X.	PLoS One. 2020 Apr 16
Pubmed_placenta	36041859	Mosaic loss of Chromosome Y in aged human microglia	Vermeulen MC, Pearse R, Young-Pearse T, Mostafavi S.	Genome Res. 2022 Oct
Pubmed_placenta	35784314	Dynamic Changes in Uterine NK Cell Subset Frequency and Function Over the Menstrual Cycle and Pregnancy	Whettlock EM, Woon EV, Cuff AO, Browne B, Johnson MR, Male V.	Front Immunol. 2022 Jun 16
Pubmed_placenta	36209413	PPMS: A framework to Profile Primary MicroRNAs from Single-cell RNA-sequencing datasets	Ji J, Anwar M, Petretto E, Emanueli C, Srivastava PK.	Brief Bioinform. 2022 Nov 19
Pubmed_placenta	30799036	Extensive Heterogeneity and Intrinsic Variation in Spatial Genome Organization	Finn EH, Pegoraro G, Brandão HB, Valton AL, Oomen ME, Dekker J, Mirny L, Misteli T.	Cell. 2019 Mar 7
Pubmed_placenta	18362685	Nuclear apoptosis contributes to sarcopenia	Alway SE, Siu PM.	Exerc Sport Sci Rev. 2008 Apr
Pubmed_placenta	35055131	Common and Distinctive Intercellular Communication Patterns in Human Obstructive and Nonobstructive Hypertrophic Cardiomyopathy	Codden CJ, Chin MT.	Int J Mol Sci. 2022 Jan 15
Pubmed_placenta	35796428	Regionally distinct trophoblast regulate barrier function and invasion in the human placenta	Marsh B, Zhou Y, Kapidzic M, Fisher S, Blelloch R.	Elife. 2022 Jul 7
Pubmed_placenta	34322118	An Integrated View on Neuronal Subsets in the Peripheral Nervous System and Their Role in Immunoregulation	Jakob MO, Kofoed-Branzk M, Deshpande D, Murugan S, Klose CSN.	Front Immunol. 2021 Jul 12
Pubmed_placenta	34880271	Single-cell mapping of DNA G-quadruplex structures in human cancer cells	Hui WWI, Simeone A, Zyner KG, Tannahill D, Balasubramanian S.	Sci Rep. 2021 Dec 8
Pubmed_placenta	35226368	MS-Driven Metabolic Alterations Are Recapitulated in iPSC-Derived Astrocytes	Ghirotto B, Oliveira DF, Cipelli M, Basso PJ, de Lima J, Breda CNS, Ribeiro HC, Silva CCC, Sertié AL, Oliveira AER, Hiyane MI, Caldini EG, Sussulini A, Nakaya HI, Kowaltowski AJ, Oliveira EML, Zatz M, Câmara NOS.	Ann Neurol. 2022 May
Pubmed_placenta	33036546	Role of angiotensin-converting enzyme 2 and pericytes in cardiac complications of COVID-19 infection	Robinson FA, Mihealsick RP, Wagener BM, Hanna P, Poston MD, Efimov IR, Shivkumar K, Hoover DB.	Am J Physiol Heart Circ Physiol. 2020 Nov 1
Pubmed_placenta	28794488	Nanogrid single-nucleus RNA sequencing reveals phenotypic diversity in breast cancer	Gao R, Kim C, Sei E, Foukakis T, Crosetto N, Chan LK, Srinivasan M, Zhang H, Meric-Bernstam F, Navin N.	Nat Commun. 2017 Aug 9
Pubmed_placenta	32662421	Does the human placenta express the canonical cell entry mediators for SARS-CoV-2?	Pique-Regi R, Romero R, Tarca AL, Luca F, Xu Y, Alazizi A, Leng Y, Hsu CD, Gomez-Lopez N.	Elife. 2020 Jul 14
Pubmed_placenta	36765116	Application of high-throughput single-nucleus DNA sequencing in pancreatic cancer	Zhang H, Karnoub ER, Umeda S, Chaligné R, Masilionis I, McIntyre CA, Sashittal P, Hayashi A, Zucker A, Mullen K, Hong J, Makohon-Moore A, Iacobuzio-Donahue CA.	Nat Commun. 2023 Feb 10
Pubmed_placenta	35750800	Analysis of commonly expressed genes between first trimester fetal heart and placenta cell types in the context of congenital heart disease	Wilson RL, Yuan V, Courtney JA, Tipler A, Cnota JF, Jones HN.	Sci Rep. 2022 Jun 24
Pubmed_placenta	36528108	Single-cell profiling of the microenvironment in decidual tissue from women with missed abortions	Hou R, Huang R, Zhou Y, Lin D, Xu J, Yang L, Wei X, Xie Z, Zhou Q.	Fertil Steril. 2023 Mar
Pubmed_placenta	33080118	Activation of multiple receptors stimulates extracellular vesicle release from trophoblast cells	Conrad KP, Tuna KM, Mestre CT, Banwatt ES, Alli AA.	Physiol Rep. 2020 Oct
Pubmed_placenta	35078656	Emerging in vitro platforms and omics technologies for studying the endometrium and early embryo-maternal interface in humans	Popovic M, Chuva de Sousa Lopes SM.	Placenta. 2022 Jul
Pubmed_placenta	35050308	Immune landscape of human placental villi using single-cell analysis	Toothaker JM, Olaloye O, McCourt BT, McCourt CC, Silva TN, Case RM, Liu P, Yimlamai D, Tseng G, Konnikova L.	Development. 2022 Apr 15
Pubmed_placenta	36788477	A multimodal deep learning model to infer cell-type-specific functional gene networks	Afshar S, Braun PR, Han S, Lin Y.	BMC Bioinformatics. 2023 Feb 14
Pubmed_placenta	31696435	Knockout of the Placenta Specific 8 Gene Affects the Proliferation and Migration of Human Embryonic Kidney 293T Cell	Qin XH, Wang HX, Ma L, Shen J, Liu QH, Xue L.	Cell Biochem Biophys. 2020 Mar
Pubmed_placenta	36827281	Single-cell RNA sequencing analysis of human Alzheimer's disease brain samples reveals neuronal and glial specific cells differential expression	Soreq L, Bird H, Mohamed W, Hardy J.	PLoS One. 2023 Feb 24
Pubmed_placenta	22053782	Single nuclei Raman spectroscopy for drug evaluation	Lin HH, Li YC, Chang CH, Liu C, Yu AL, Chen CH.	Anal Chem. 2012 Jan 3
Pubmed_placenta	31596842	Single-cell RNA sequencing reveals regulatory mechanism for trophoblast cell-fate divergence in human peri-implantation conceptuses	Lv B, An Q, Zeng Q, Zhang X, Lu P, Wang Y, Zhu X, Ji Y, Fan G, Xue Z.	PLoS Biol. 2019 Oct 9
Pubmed_placenta	34591094	Single-cell analysis of prostaglandin E2-induced human decidual cell in vitro differentiation: a minimal ancestral deciduogenic signal†	Stadtmauer DJ, Wagner GP.	Biol Reprod. 2022 Jan 13
Pubmed_placenta	34735736	COVID-19 and vertical transmission: assessing the expression of ACE2/TMPRSS2 in the human fetus and placenta to assess the risk of SARS-CoV-2 infection	Beesley MA, Davidson JR, Panariello F, Shibuya S, Scaglioni D, Jones BC, Maksym K, Ogunbiyi O, Sebire NJ, Cacchiarelli D, David AL, De Coppi P, Gerli M.	BJOG. 2022 Jan
Pubmed_placenta	33418237	Plac1 promotes nasopharyngeal carcinoma cells proliferation, migration and invasion via Furin/NICD/PTEN pathway	Lin C, Qian P, Zhang Y, Liu Z, Dai K, Sun D.	Tissue Cell. 2021 Apr
Pubmed_placenta	36111571	Reduced cell invasion may be a characteristic of placental defects in pregnant women of advanced maternal age at single-cell level	Zhang B, Zhang F, Lu F, Wang J, Zhou W, Wang H, Yu B.	J Zhejiang Univ Sci B. 2022 Sept 15
Pubmed_placenta	31636193	Dynamics of trophoblast differentiation in peri-implantation-stage human embryos	West RC, Ming H, Logsdon DM, Sun J, Rajput SK, Kile RA, Schoolcraft WB, Roberts RM, Krisher RL, Jiang Z, Yuan Y.	Proc Natl Acad Sci U S A. 2019 Nov 5
Pubmed_placenta	28165479	Whole-genome single-cell copy number profiling from formalin-fixed paraffin-embedded samples	Martelotto LG, Baslan T, Kendall J, Geyer FC, Burke KA, Spraggon L, Piscuoglio S, Chadalavada K, Nanjangud G, Ng CK, Moody P, D'Italia S, Rodgers L, Cox H, da Cruz Paula A, Stepansky A, Schizas M, Wen HY, King TA, Norton L, Weigelt B, Hicks JB, Reis-Filho JS.	Nat Med. 2017 Mar
Pubmed_placenta	30063818	Mechanical property characterization of hundreds of single nuclei based on microfluidic constriction channel	Chang CC, Wang K, Zhang Y, Chen D, Fan B, Hsieh CH, Wang J, Wu MH, Chen J.	Cytometry A. 2018 Aug
Pubmed_placenta	28640691	The nesprin-cytoskeleton interface probed directly on single nuclei is a mechanically rich system	Balikov DA, Brady SK, Ko UH, Shin JH, de Pereda JM, Sonnenberg A, Sung HJ, Lang MJ.	Nucleus. 2017 Sep 3
Pubmed_placenta	36173986	SSNIP-seq: A simple and rapid method for isolation of single-sperm nucleic acid for high-throughput sequencing	Novakovic S, Tsui V, Semple T, Martelotto L, McCarthy DJ, Crismani W.	PLoS One. 2022 Sep 29
Pubmed_placenta	17431415	Non-incidental coamplification of Myc and ERBB2, and Myc and EGFR, in gastric adenocarcinomas	Mitsui F, Dobashi Y, Imoto I, Inazawa J, Kono K, Fujii H, Ooi A.	Mod Pathol. 2007 Jun
Pubmed_placenta	36482461	An IGF1-expressing endometrial stromal cell population is associated with human decidualization	Shi JW, Lai ZZ, Yang HL, Zhou WJ, Zhao XY, Xie F, Liu SP, Chen WD, Zhang T, Ye JF, Zhou XY, Li MQ.	BMC Biol. 2022 Dec 8
Pubmed_placenta	23415713	Expression and roles of steroidogenic acute regulatory (StAR) protein in 'non-classical', extra-adrenal and extra-gonadal cells and tissues	Anuka E, Gal M, Stocco DM, Orly J.	Mol Cell Endocrinol. 2013 May 22
Pubmed_placenta	36914823	Placental cell type deconvolution reveals that cell proportions drive preeclampsia gene expression differences	Campbell KA, Colacino JA, Puttabyatappa M, Dou JF, Elkin ER, Hammoud SS, Domino SE, Dolinoy DC, Goodrich JM, Loch-Caruso R, Padmanabhan V, Bakulski KM.	Commun Biol. 2023 Mar 13
Pubmed_placenta	29108638	Telomere length heterogeneity in placenta revealed with high-resolution telomere length analysis	Garcia-Martin I, Janssen AB, Jones RE, Grimstead JW, Penketh RJA, Baird DM, John RM.	Placenta. 2017 Nov
Pubmed_placenta	34145989	Microfluidic Co-Culture Platform to Recapitulate the Maternal-Placental-Embryonic Axis	Boos JA, Misun PM, Brunoldi G, Furer LA, Aengenheister L, Modena M, Rousset N, Buerki-Thurnherr T, Hierlemann A.	Adv Biol (Weinh). 2021 Aug
Pubmed_placenta	31369552	Human placental methylome in the interplay of adverse placental health, environmental exposure, and pregnancy outcome	Vlahos A, Mansell T, Saffery R, Novakovic B.	PLoS Genet. 2019 Aug 1
Pubmed_placenta	31579915	Tissue stiffness at the human maternal-fetal interface	Abbas Y, Carnicer-Lombarte A, Gardner L, Thomas J, Brosens JJ, Moffett A, Sharkey AM, Franze K, Burton GJ, Oyen ML.	Hum Reprod. 2019 Oct 2
Pubmed_placenta	25637410	Morphomics: An integral part of systems biology of the human placenta	Mayhew TM.	Placenta. 2015 Apr
Pubmed_placenta	35141964	Cellular and molecular atlas of the placenta from a COVID-19 pregnant woman infected at midgestation highlights the defective impacts on foetal health	Chen J, Du L, Wang F, Shao X, Wang X, Yu W, Bi S, Chen D, Pan X, Zeng S, Huang L, Liang Y, Li Y, Chen R, Xue F, Li X, Wang S, Zhuang M, Liu M, Lin L, Yan H, He F, Yu L, Jiang Q, Xiong Z, Zhang L, Cao B, Wang YL, Chen D.	Cell Prolif. 2022 Apr
Pubmed_placenta	33767197	scGNN is a novel graph neural network framework for single-cell RNA-Seq analyses	Wang J, Ma A, Chang Y, Gong J, Jiang Y, Qi R, Wang C, Fu H, Ma Q, Xu D.	Nat Commun. 2021 Mar 25
Pubmed_placenta	34506752	Molecular Profiling of Coronavirus Disease 2019 (COVID-19) Autopsies Uncovers Novel Disease Mechanisms	Pujadas E, Beaumont M, Shah H, Schrode N, Francoeur N, Shroff S, Bryce C, Grimes Z, Gregory J, Donnelly R, Fowkes ME, Beaumont KG, Sebra R, Cordon-Cardo C.	Am J Pathol. 2021 Dec
Pubmed_placenta	35780170	High-throughput muscle fiber typing from RNA sequencing data	Oskolkov N, Santel M, Parikh HM, Ekström O, Camp GJ, Miyamoto-Mikami E, Ström K, Mir BA, Kryvokhyzha D, Lehtovirta M, Kobayashi H, Kakigi R, Naito H, Eriksson KF, Nystedt B, Fuku N, Treutlein B, Pääbo S, Hansson O.	Skelet Muscle. 2022 Jul 2
Pubmed_placenta	33589136	A workflow for simultaneous DNA copy number and methylome analysis of inner cell mass and trophectoderm cells from human blastocysts	Olcha M, Dong X, Feil H, Hao X, Lee M, Jindal S, Buyuk E, Vijg J.	Fertil Steril. 2021 Jun
Pubmed_placenta	32045774	Microglia heterogeneity and neurodegeneration: The emerging paradigm of the role of immunity in Alzheimer's disease	Hashemiaghdam A, Mroczek M.	J Neuroimmunol. 2020 Apr 15
Pubmed_placenta	35114104	Mounting evidence suggests human adult neurogenesis is unlikely	Nano PR, Bhaduri A.	Neuron. 2022 Feb 2
Pubmed_placenta	35755130	Protocol for single-nucleus ATAC sequencing and bioinformatic analysis in frozen human brain tissue	Shi Z, Das S, Morabito S, Miyoshi E, Swarup V.	STAR Protoc. 2022 Jun 17
Pubmed_placenta	36169034	Using a Transection Paradigm to Enhance the Repair Mechanisms of an Investigational Human Cell Therapy	Chau MJ, Quintero JE, Monje PV, Voss SR, Welleford AS, Gerhardt GA, van Horne CG.	Cell Transplant. 2022 Jan-Dec
Pubmed_placenta	35471998	Decoding the PITX2-controlled genetic network in atrial fibrillation	Steimle JD, Grisanti Canozo FJ, Park M, Kadow ZA, Samee MAH, Martin JF.	JCI Insight. 2022 Jun 8
Pubmed_placenta	33828252	Preventing cardiac damage in patients with COVID-19	Robson A.	Nat Rev Cardiol. 2021 Jun
Pubmed_placenta	33618539	Single Nuclei Sequencing Reveals Novel Insights Into the Regulation of Cellular Signatures in Children With Dilated Cardiomyopathy	Nicin L, Abplanalp WT, Schänzer A, Sprengel A, John D, Mellentin H, Tombor L, Keuper M, Ullrich E, Klingel K, Dettmeyer RB, Hoffmann J, Akintuerk H, Jux C, Schranz D, Zeiher AM, Rupp S, Dimmeler S.	Circulation. 2021 Apr 27
Pubmed_placenta	34625546	ClusterMap for multi-scale clustering analysis of spatial gene expression	He Y, Tang X, Huang J, Ren J, Zhou H, Chen K, Liu A, Shi H, Lin Z, Li Q, Aditham A, Ounadjela J, Grody EI, Shu J, Liu J, Wang X.	Nat Commun. 2021 Oct 8
Pubmed_placenta	36111648	Cell type markers indicate distinct contributions of decidual stromal cells and natural killer cells in preeclampsia	Rytkönen KT, Adossa N, Mahmoudian M, Lönnberg T, Poutanen M, Elo LL.	Reproduction. 2022 Oct 17
Pubmed_placenta	32597868	Single Cell Collection of Trophoblast Cells in Peri-implantation Stage Human Embryos	Logsdon DM, Kile RA, Schoolcraft WB, Krisher RL, Yuan Y.	J Vis Exp. 2020 Jun 12
Pubmed_placenta	35792865	An integrated atlas of human placental development delineates essential regulators of trophoblast stem cells	Chen Y, Siriwardena D, Penfold C, Pavlinek A, Boroviak TE.	Development. 2022 Jul 1
Pubmed_placenta	30357877	Reliable detection of subchromosomal deletions and duplications using cell-based noninvasive prenatal testing	Vossaert L, Wang Q, Salman R, Zhuo X, Qu C, Henke D, Seubert R, Chow J, U'ren L, Enright B, Stilwell J, Kaldjian E, Yang Y, Shaw C, Levy B, Wapner R, Breman A, Van den Veyver I, Beaudet A.	Prenat Diagn. 2018 Dec
Pubmed_placenta	16601483	Endocervical fetal trophoblast for prenatal genetic diagnosis	Bischoff FZ, Simpson JL.	Curr Opin Obstet Gynecol. 2006 Apr
Pubmed_placenta	27566152	Single-nucleus RNA-seq of differentiating human myoblasts reveals the extent of fate heterogeneity	Zeng W, Jiang S, Kong X, El-Ali N, Ball AR Jr, Ma CI, Hashimoto N, Yokomori K, Mortazavi A.	Nucleic Acids Res. 2016 Dec 1
Pubmed_placenta	22685402	3D reconstruction of VZV infected cell nuclei and PML nuclear cages by serial section array scanning electron microscopy and electron tomography	Reichelt M, Joubert L, Perrino J, Koh AL, Phanwar I, Arvin AM.	PLoS Pathog. 2012
Pubmed_placenta	36805906	HSP70 regulates lipid metabolism of decidual macrophages to maintain normal pregnancy	Yang D, Dai F, Wang L, Cai S, Zhang Y, Diao L, Cheng Y.	J Reprod Immunol. 2023 Mar
Pubmed_placenta	32839236	Maternal- and Fetal-Encoded Perforin-2 Limits Placental Infection by a Bloodborne Pathogen	Gayle P, McGaughey V, Hernandez R, Wylie M, Colletti RC, Nguyen KL, Arons M, Padula L, Strbo N, Schesser K.	J Immunol. 2020 Oct 1
Pubmed_placenta	36525955	HIV integration in the human brain is linked to microglial activation and 3D genome remodeling	Plaza-Jennings AL, Valada A, O'Shea C, Iskhakova M, Hu B, Javidfar B, Ben Hutta G, Lambert TY, Murray J, Kassim B, Chandrasekaran S, Chen BK, Morgello S, Won H, Akbarian S.	Mol Cell. 2022 Dec 15
Pubmed_placenta	30172254	Detecting eukaryotic microbiota with single-cell sensitivity in human tissue	Lager S, de Goffau MC, Sovio U, Peacock SJ, Parkhill J, Charnock-Jones DS, Smith GCS.	Microbiome. 2018 Sep 1
Pubmed_placenta	26307250	Microdissection of spatially identified single nuclei in a solid tumor for single cell whole genome sequencing	Guo Y, Yang Y, Zhou J, Czajkowsky DM, Liu B, Shao Z.	Biotechniques. 2012 Apr 1
Pubmed_placenta	32050959	Amniotic fluid cell-free transcriptome: a glimpse into fetal development and placental cellular dynamics during normal pregnancy	Tarca AL, Romero R, Pique-Regi R, Pacora P, Done B, Kacerovsky M, Bhatti G, Jaiman S, Hassan SS, Hsu CD, Gomez-Lopez N.	BMC Med Genomics. 2020 Feb 12
Pubmed_placenta	31900005	Maternal whole blood mRNA signatures identify women at risk of early preeclampsia: a longitudinal study	Tarca AL, Romero R, Erez O, Gudicha DW, Than NG, Benshalom-Tirosh N, Pacora P, Hsu CD, Chaiworapongsa T, Hassan SS, Gomez-Lopez N.	J Matern Fetal Neonatal Med. 2021 Nov
Pubmed_placenta	33969332	Maternal respiratory SARS-CoV-2 infection in pregnancy is associated with a robust inflammatory response at the maternal-fetal interface	Lu-Culligan A, Chavan AR, Vijayakumar P, Irshaid L, Courchaine EM, Milano KM, Tang Z, Pope SD, Song E, Vogels CBF, Lu-Culligan WJ, Campbell KH, Casanovas-Massana A, Bermejo S, Toothaker JM, Lee HJ, Liu F, Schulz W, Fournier J, Muenker MC, Moore AJ, Konnikova L, Neugebauer KM, Ring A, Grubaugh ND, Ko AI, Morotti R, Guller S, Kliman HJ, Iwasaki A, Farhadian SF.	Med. 2021 May 14
Pubmed_placenta	36727460	Species-specific regulation of XIST by the JPX/FTX orthologs	Rosspopoff O, Cazottes E, Huret C, Loda A, Collier AJ, Casanova M, Rugg-Gunn PJ, Heard E, Ouimette JF, Rougeulle C.	Nucleic Acids Res. 2023 Mar 21
Pubmed_placenta	31785788	Validation Studies for Single Circulating Trophoblast Genetic Testing as a Form of Noninvasive Prenatal Diagnosis	Vossaert L, Wang Q, Salman R, McCombs AK, Patel V, Qu C, Mancini MA, Edwards DP, Malovannaya A, Liu P, Shaw CA, Levy B, Wapner RJ, Bi W, Breman AM, Van den Veyver IB, Beaudet AL.	Am J Hum Genet. 2019 Dec 5
Pubmed_placenta	35338173	Altered intercellular communication and extracellular matrix signaling as a potential disease mechanism in human hypertrophic cardiomyopathy	Larson A, Codden CJ, Huggins GS, Rastegar H, Chen FY, Maron BJ, Rowin EJ, Maron MS, Chin MT.	Sci Rep. 2022 Mar 25
Pubmed_placenta	33137644	PlacentaCellEnrich: A tool to characterize gene sets using placenta cell-specific gene enrichment analysis	Jain A, Tuteja G.	Placenta. 2021 Jan 1
Pubmed_placenta	29478891	Meso-Endothelial Bipotent Progenitors from Human Placenta Display Distinct Molecular and Cellular Identity	Shafiee A, Patel J, Hutmacher DW, Fisk NM, Khosrotehrani K.	Stem Cell Reports. 2018 Mar 13
Pubmed_placenta	32394385	Automated ISH for Validated Histological Mapping of Lowly Expressed Genes	Pyke C.	Methods Mol Biol. 2020
Pubmed_placenta	35523173	Developmental landscape of human forebrain at a single-cell level identifies early waves of oligodendrogenesis	van Bruggen D, Pohl F, Langseth CM, Kukanja P, Lee H, Albiach AM, Kabbe M, Meijer M, Linnarsson S, Hilscher MM, Nilsson M, Sundström E, Castelo-Branco G.	Dev Cell. 2022 Jun 6
Pubmed_placenta	36150908	Single-Nuclei RNA Sequencing of 5 Regions of the Human Prenatal Brain Implicates Developing Neuron Populations in Genetic Risk for Schizophrenia	Cameron D, Mi D, Vinh NN, Webber C, Li M, Marín O, O'Donovan MC, Bray NJ.	Biol Psychiatry. 2023 Jan 15
Pubmed_placenta	36739295	Coordinated local RNA overexpression of complement induced by interferon gamma in myositis	Casal-Dominguez M, Pinal-Fernandez I, Pak K, Muñoz-Braceras S, Milisenda JC, Torres-Ruiz J, Dell Orso S, Naz F, Gutierrez-Cruz G, Duque-Jaimez Y, Matas-Garcia A, Valls-Roca L, Garrabou G, Trallero-Araguas E, Walitt B, Christopher-Stine L, Lloyd TE, Paik JJ, Albayda J, Corse A, Grau JM, Selva-O'Callaghan A, Mammen AL.	Sci Rep. 2023 Feb 4
Pubmed_placenta	33155006	Isolation of circulating fetal trophoblasts by a four-stage inertial microfluidic device for single-cell analysis and noninvasive prenatal testing	Huang Y, Yu S, Chao S, Wu L, Tao M, Situ B, Ye X, Zhang Y, Luo S, Chen W, Jiang X, Guan G, Zheng L.	Lab Chip. 2020 Nov 24
Pubmed_placenta	34299317	Identification of Intercellular Crosstalk between Decidual Cells and Niche Cells in Mice	He JP, Tian Q, Zhu QY, Liu JL.	Int J Mol Sci. 2021 Jul 19
Pubmed_placenta	35509970	High-yield isolation of pure fetal endothelial colony forming cells and mesenchymal stem cells from the human full-term placenta	Nano R, Sim SL, Shafiee A, Khosrotehrani K, Patel J.	STAR Protoc. 2022 Apr 23
Pubmed_placenta	18338778	A high-throughput system for segmenting nuclei using multiscale techniques	Gudla PR, Nandy K, Collins J, Meaburn KJ, Misteli T, Lockett SJ.	Cytometry A. 2008 May
Pubmed_placenta	32782410	An annotated fluorescence image dataset for training nuclear segmentation methods	Kromp F, Bozsaky E, Rifatbegovic F, Fischer L, Ambros M, Berneder M, Weiss T, Lazic D, Dörr W, Hanbury A, Beiske K, Ambros PF, Ambros IM, Taschner-Mandl S.	Sci Data. 2020 Aug 11
Pubmed_placenta	22555242	Genome-wide copy number analysis of single cells	Baslan T, Kendall J, Rodgers L, Cox H, Riggs M, Stepansky A, Troge J, Ravi K, Esposito D, Lakshmi B, Wigler M, Navin N, Hicks J.	Nat Protoc. 2012 May 3
Pubmed_placenta	30816253	High-throughput Evaluation of Protein Migration and Localization after Laser Micro-Irradiation	Oeck S, Malewicz NM, Krysztofiak A, Turchick A, Jendrossek V, Glazer PM.	Sci Rep. 2019 Feb 28
Pubmed_placenta	32673403	A novel method for noninvasive diagnosis of monogenic diseases from circulating fetal cells	Chang L, Zhu X, Li R, Wu H, Chen W, Chen J, Liu H, Li S, Liu P.	Prenat Diagn. 2021 Mar
Pubmed_placenta	35662411	Single-cell RNA sequencing reveals immunological rewiring at the maternal-fetal interface following asymptomatic/mild SARS-CoV-2 infection	Sureshchandra S, Zulu MZ, Doratt BM, Jankeel A, Tifrea D, Edwards R, Rincon M, Marshall NE, Messaoudi I.	Cell Rep. 2022 Jun 14
Pubmed_placenta	33122304	Complex mosaic structural variations in human fetal brains	Sekar S, Tomasini L, Proukakis C, Bae T, Manlove L, Jang Y, Scuderi S, Zhou B, Kalyva M, Amiri A, Mariani J, Sedlazeck FJ, Urban AE, Vaccarino FM, Abyzov A.	Genome Res. 2020 Dec
Pubmed_placenta	24330065	Quantification of the predominant immune cell populations in decidua throughout human pregnancy	Bartmann C, Segerer SE, Rieger L, Kapp M, Sütterlin M, Kämmerer U.	Am J Reprod Immunol. 2014 Feb
Pubmed_placenta	26523859	Effects of oxygen tension and dextran-shelled/2H,3H-decafluoropentane-cored oxygen-loaded nanodroplets on secretion of gelatinases and their inhibitors in term human placenta	Prato M, Khadjavi A, Magnetto C, Gulino GR, Rolfo A, Todros T, Cavalli R, Guiot C.	Biosci Biotechnol Biochem. 2016
Pubmed_placenta	34739154	Transcription factor SOX4 facilitates BMP2-regulated gene expression during invasive trophoblast differentiation	Yi Y, Zhu H, Klausen C, Leung PCK.	FASEB J. 2021 Dec
Pubmed_placenta	33857205	Use of amplicon-based sequencing for testing fetal identity and monogenic traits with Single Circulating Trophoblast (SCT) as one form of cell-based NIPT	Zhuo X, Wang Q, Vossaert L, Salman R, Kim A, Van den Veyver I, Breman A, Beaudet A.	PLoS One. 2021 Apr 15
Pubmed_placenta	20007140	Interleukin-3 promotes hemangioblast development in mouse aorta-gonad-mesonephros region	He WY, Lan Y, Yao HY, Li Z, Wang XY, Li XS, Zhang JY, Zhang Y, Liu B, Mao N.	Haematologica. 2010 Jun
Pubmed_placenta	35920626	Full spectrum flow cytometry reveals mesenchymal heterogeneity in first trimester placentae and phenotypic convergence in culture, providing insight into the origins of placental mesenchymal stromal cells	Boss AL, Damani T, Wickman TJ, Chamley LW, James JL, Brooks AES.	Elife. 2022 Aug 3
Pubmed_placenta	30079295	An Overlapping Cell Image Synthesis Method for Imbalance Data	Xie YN, Yu L, Guan GH, He YJ.	Anal Cell Pathol (Amst). 2018 Jul 9
Pubmed_placenta	23070076	Analysis of single-cell gene transcription by RNA fluorescent in situ hybridization (FISH)	Ronander E, Bengtsson DC, Joergensen L, Jensen AT, Arnot DE.	J Vis Exp. 2012 Oct 7
Pubmed_placenta	36443901	Isolation of single circulating trophoblasts from maternal circulation for noninvasive fetal copy number variant profiling	Doffini A, Forcato C, Mangano C, Lattuada D, Aversa R, Maranta C, Giovannone ED, Buson G, Bolognesi C, Maiocchi R, Dori M, Jamal L, Ahmad RB, Yeo GSH, Yeo TW, Saragozza S, Silipigni R, Serafini M, Biondi A, Perego S, Vergani P, Ferrazzi E, Ricciardi-Castagnoli P, Musci TJ, Grati FR.	Prenat Diagn. 2023 Jan
Pubmed_placenta	32809975	Human Tregs at the materno-fetal interface show site-specific adaptation reminiscent of tumor Tregs	Wienke J, Brouwers L, van der Burg LM, Mokry M, Scholman RC, Nikkels PG, van Rijn BB, van Wijk F.	JCI Insight. 2020 Sep 17
Pubmed_placenta	27793998	Mapping the Fetomaternal Peripheral Immune System at Term Pregnancy	Fragiadakis GK, Baca QJ, Gherardini PF, Ganio EA, Gaudilliere DK, Tingle M, Lancero HL, McNeil LS, Spitzer MH, Wong RJ, Shaw GM, Darmstadt GL, Sylvester KG, Winn VD, Carvalho B, Lewis DB, Stevenson DK, Nolan GP, Aghaeepour N, Angst MS, Gaudilliere BL.	J Immunol. 2016 Dec 1
Pubmed_placenta	33215325	Generation of fully human anti-GPC3 antibodies with high-affinity recognition of GPC3 positive tumors	Yu L, Yang X, Huang N, Wu M, Sun H, He Q, Lang Q, Zou X, Liu Z, Wang J, Ge L.	Invest New Drugs. 2021 Jun
Pubmed_placenta	33686620	Enrichment of Placental Trophoblast Cells from Clinical Cervical Samples Using Differences in Surface Adhesion on an Inclined Plane	Bailey-Hytholt CM, Sayeed S, Shukla A, Tripathi A.	Ann Biomed Eng. 2021 Sep
Pubmed_placenta	32346069	The voltage-gated proton channel hHv1 is functionally expressed in human chorion-derived mesenchymal stem cells	Mészáros B, Papp F, Mocsár G, Kókai E, Kovács K, Tajti G, Panyi G.	Sci Rep. 2020 Apr 28
Pubmed_placenta	34054819	Dysfunction of Decidual Macrophages Is a Potential Risk Factor in the Occurrence of Preeclampsia	Rong M, Yan X, Zhang H, Zhou C, Zhang C.	Front Immunol. 2021 May 12
Pubmed_placenta	22824952	Characterization of placenta-derived mesenchymal stem cells cultured in autologous human cord blood serum	Wang L, Yang Y, Zhu Y, Ma X, Liu T, Zhang G, Fan H, Ma L, Jin Y, Yan X, Wei J, Li Y.	Mol Med Rep. 2012 Oct
Pubmed_placenta	34411378	Multiomic analysis reveals decidual-specific transcriptional programing of MAIT cells	Vazquez J, Chavarria M, Chasman DA, Welch Schwartz R, Tyler CT, Lopez G, Fisher RC, Ong IM, Stanic AK.	Am J Reprod Immunol. 2021 Dec
Pubmed_placenta	28358111	Fluorescent nanodiamonds enable quantitative tracking of human mesenchymal stem cells in miniature pigs	Su LJ, Wu MS, Hui YY, Chang BM, Pan L, Hsu PC, Chen YT, Ho HN, Huang YH, Ling TY, Hsu HH, Chang HC.	Sci Rep. 2017 Mar 30
Pubmed_placenta	32008165	Cell-Type-Specific Analysis of Molecular Pathology in Autism Identifies Common Genes and Pathways Affected Across Neocortical Regions	Velmeshev D, Magistri M, Mazza EMC, Lally P, Khoury N, D'Elia ER, Bicciato S, Faghihi MA.	Mol Neurobiol. 2020 May
Pubmed_placenta	35451149	Noninvasive isolation of transcervical trophoblast cells for fetal identification	Gao Y, Ruan L, Cao L, Lu G, Hong Q, Zhang Q, Teng Y, Wang Z.	J Obstet Gynaecol Res. 2022 Jul
Pubmed_placenta	31227709	Immature excitatory neurons develop during adolescence in the human amygdala	Sorrells SF, Paredes MF, Velmeshev D, Herranz-Pérez V, Sandoval K, Mayer S, Chang EF, Insausti R, Kriegstein AR, Rubenstein JL, Manuel Garcia-Verdugo J, Huang EJ, Alvarez-Buylla A.	Nat Commun. 2019 Jun 21
Pubmed_placenta	33155267	Single-cell transcriptomics reveals the heterogeneity of the decidual endothelial cells that participate in labor onset	Huang JR, Nie J, Liu LJ, Zhang XW, Xie YM, Peng QZ, Wang WN, Pei CL, Zhao YH, Liu R, Huang LH, Li TP, Xie MK, Zhang WS.	Eur Rev Med Pharmacol Sci. 2020 Oct
Pubmed_placenta	35618577	Characterizing molecular subtypes of high-risk non-muscle-invasive bladder cancer in African American patients	You S, Kim M, Widen S, Yu A, Galvan GC, Choi-Kuaea Y, Eyzaguirre EJ, Dyrskjøt L, McConkey DJ, Choi W, Theodorescu D, Chan KS, Shan Y, Tyler DS, De Hoedt AM, Freedland SJ, Williams SB.	Urol Oncol. 2022 Sep
Pubmed_placenta	34429139	Sex dependent glial-specific changes in the chromatin accessibility landscape in late-onset Alzheimer's disease brains	Barrera J, Song L, Gamache JE, Garrett ME, Safi A, Yun Y, Premasinghe I, Sprague D, Chipman D, Li J, Fradin H, Soldano K, Gordân R, Ashley-Koch AE, Crawford GE, Chiba-Falek O.	Mol Neurodegener. 2021 Aug 24
Pubmed_placenta	35093718	The fate of human SUSD2+ endometrial mesenchymal stem cells during decidualization	Gorsek Sparovec T, Markert UR, Reif P, Schoell W, Moser G, Feichtinger J, Mihalic ZN, Kargl J, Gargett CE, Gold D.	Stem Cell Res. 2022 Apr
Pubmed_placenta	33764639	Characterization of highly proliferative decidual precursor cells during the window of implantation in human endometrium	Diniz-da-Costa M, Kong CS, Fishwick KJ, Rawlings T, Brighton PJ, Hawkes A, Odendaal J, Quenby S, Ott S, Lucas ES, Vrljicak P, Brosens JJ.	Stem Cells. 2021 Aug
Pubmed_placenta	25079324	Clonal evolution in breast cancer revealed by single nucleus genome sequencing	Wang Y, Waters J, Leung ML, Unruh A, Roh W, Shi X, Chen K, Scheet P, Vattathil S, Liang H, Multani A, Zhang H, Zhao R, Michor F, Meric-Bernstam F, Navin NE.	Nature. 2014 Aug 14
Pubmed_placenta	28904069	Disturbed Placental Imprinting in Preeclampsia Leads to Altered Expression of DLX5, a Human-Specific Early Trophoblast Marker	Zadora J, Singh M, Herse F, Przybyl L, Haase N, Golic M, Yung HW, Huppertz B, Cartwright JE, Whitley G, Johnsen GM, Levi G, Isbruch A, Schulz H, Luft FC, Müller DN, Staff AC, Hurst LD, Dechend R, Izsvák Z.	Circulation. 2017 Nov 7
Pubmed_placenta	34048549	PTEN somatic mutations contribute to spectrum of cerebral overgrowth	Koboldt DC, Miller KE, Miller AR, Bush JM, McGrath S, Leraas K, Crist E, Fair S, Schwind W, Wijeratne S, Fitch J, Leonard J, Shaikhouni A, Hester ME, Magrini V, Ho ML, Pierson CR, Wilson RK, Ostendorf AP, Mardis ER, Bedrosian TA.	Brain. 2021 Nov 29
Pubmed_placenta	26177032	Differences in Establishment of Persistence of Vaccine and Wild Type Rubella Viruses in Fetal Endothelial Cells	Perelygina L, Adebayo A, Metcalfe M, Icenogle J.	PLoS One. 2015 Jul 15
Pubmed_placenta	28476788	Detection and Quantification of Nuclear Morphology Changes in Apoptotic Cells by Fluorescence Microscopy and Subsequent Analysis of Visualized Fluorescent Signals	Mandelkow R, Gümbel D, Ahrend H, Kaul A, Zimmermann U, Burchardt M, Stope MB.	Anticancer Res. 2017 May
Pubmed_placenta	34624566	DNA damage analysis in newborns and their mothers related to pregnancy and delivery characteristics	Da Correggio KS, Silveira SK, May Feuerschuette OH, Maraslis FT, Pinheiro K, Machado MJ, Maluf SW, Casimiro Onofre AS.	Placenta. 2021 Nov
Pubmed_placenta	2287013	Embryo research--why the Cardinal is wrong	Walton.	J Med Ethics. 1990 Dec
Pubmed_placenta	32968778	Functional gene networks reveal distinct mechanisms segregating in migraine families	Rasmussen AH, Kogelman LJA, Kristensen DM, Chalmer MA, Olesen J, Hansen TF.	Brain. 2020 Oct 1
Pubmed_placenta	19941360	Population estimation of human embryonic stem cell cultures	Thurnherr T, Choo A, Reading I, Oh SK.	Biotechnol Prog. 2010 Mar-Apr
Pubmed_placenta	25768910	Chromatin fibers are formed by heterogeneous groups of nucleosomes in vivo	Ricci MA, Manzo C, García-Parajo MF, Lakadamyali M, Cosma MP.	Cell. 2015 Mar 12
Pubmed_placenta	17496316	FGF 10 and Sprouty 2 modulate trophoblast invasion and branching morphogenesis	Natanson-Yaron S, Anteby EY, Greenfield C, Goldman-Wohl D, Hamani Y, Hochner-Celnikier D, Yagel S.	Mol Hum Reprod. 2007 Jul
Pubmed_placenta	32383753	dotdotdot: an automated approach to quantify multiplex single molecule fluorescent in situ hybridization (smFISH) images in complex tissues	Maynard KR, Tippani M, Takahashi Y, Phan BN, Hyde TM, Jaffe AE, Martinowich K.	Nucleic Acids Res. 2020 Jun 19
Pubmed_placenta	31337116	Unravelling the Role of Trophoblastic-Derived Extracellular Vesicles in Regulatory T Cell Differentiation	Kovács ÁF, Fekete N, Turiák L, Ács A, Kőhidai L, Buzás EI, Pállinger É.	Int J Mol Sci. 2019 Jul 14
Pubmed_placenta	19453769	Automatic retrieval of single microchimeric cells and verification of identity by on-chip multiplex PCR	Kroneis T, Gutstein-Abo L, Kofler K, Hartmann M, Hartmann P, Alunni-Fabbroni M, Walcher W, Dohr G, Petek E, Guetta E, Sedlmayr P.	J Cell Mol Med. 2010 Apr
Pubmed_placenta	2022665	Choriocarcinoma cells increase the number of differentiating human cytotrophoblasts through an in vitro interaction	Hochberg A, Sibley C, Pixley M, Sadovsky Y, Strauss B, Boime I.	J Biol Chem. 1991 May 5
Pubmed_placenta	34813178	Establishment of Trophoblast-Like Tissue Model from Human Pluripotent Stem Cells in Three-Dimensional Culture System	Cui K, Zhu Y, Shi Y, Chen T, Wang H, Guo Y, Deng P, Liu H, Shao X, Qin J.	Adv Sci (Weinh). 2022 Jan
Pubmed_placenta	8927572	Patterns of bcl-2 expression in placenta	Kim CJ, Choe YJ, Yoon BH, Kim CW, Chi JG.	Pathol Res Pract. 1995 Dec
Pubmed_placenta	34764281	Interferon-driven brain phenotype in a mouse model of RNaseT2 deficient leukoencephalopathy	Kettwig M, Ternka K, Wendland K, Krüger DM, Zampar S, Schob C, Franz J, Aich A, Winkler A, Sakib MS, Kaurani L, Epple R, Werner HB, Hakroush S, Kitz J, Prinz M, Bartok E, Hartmann G, Schröder S, Rehling P, Henneke M, Boretius S, Alia A, Wirths O, Fischer A, Stadelmann C, Nessler S, Gärtner J.	Nat Commun. 2021 Nov 11
Pubmed_placenta	29263466	[Study on the spatial expression of trophectoderm cells in human embryonic prenatal blastocysts]	Zhao L, Sun LF, Zheng XL, Liu JF, Zheng R, Zhang H.	Beijing Da Xue Xue Bao Yi Xue Ban. 2017 Dec 18
Pubmed_placenta	3536363	Extraction of nuclei from selected regions in paraffin-embedded tissue	Oud PS, Hanselaar TG, Reubsaet-Veldhuizen JA, Meijer JW, Gemmink AH, Pahlplatz MM, Beck HL, Vooijs GP.	Cytometry. 1986 Nov
Pubmed_placenta	33543402	Gene expression pattern of trophoblast-specific transcription factors in trophectoderm by analysis of single-cell RNA-seq data of human blastocyst	Liu Y, Zhang Y, Li S, Cui J.	Funct Integr Genomics. 2021 Mar
Pubmed_placenta	36626557	Molecular imaging of chemokine-like receptor 1 (CMKLR1) in experimental acute lung injury	Mannes PZ, Barnes CE, Biermann J, Latoche JD, Day KE, Zhu Q, Tabary M, Xiong Z, Nedrow JR, Izar B, Anderson CJ, Villanueva FS, Lee JS, Tavakoli S.	Proc Natl Acad Sci U S A. 2023 Jan 17
Pubmed_placenta	33767277	Genome-wide transcriptome study in skin biopsies reveals an association of E2F4 with cadasil and cognitive impairment	Muiño E, Maisterra O, Jiménez-Balado J, Cullell N, Carrera C, Torres-Aguila NP, Cárcel-Márquez J, Gallego-Fabrega C, Lledós M, González-Sánchez J, Olmos-Alpiste F, Espejo E, March Á, Pujol R, Rodríguez-Campello A, Romeral G, Krupinski J, Martí-Fàbregas J, Montaner J, Roquer J, Fernández-Cadenas I.	Sci Rep. 2021 Mar 25
Pubmed_placenta	35130722	Subcellular Detection of SARS-CoV-2 RNA in Human Tissue Reveals Distinct Localization in Alveolar Type 2 Pneumocytes and Alveolar Macrophages	Acheampong KK, Schaff DL, Emert BL, Lake J, Reffsin S, Shea EK, Comar CE, Litzky LA, Khurram NA, Linn RL, Feldman M, Weiss SR, Montone KT, Cherry S, Shaffer SM.	mBio. 2021 Feb 22
Pubmed_placenta	29030900	Computational flow cytometry analysis reveals a unique immune signature of the human maternal-fetal interface	Vazquez J, Chavarria M, Li Y, Lopez GE, Stanic AK.	Am J Reprod Immunol. 2018 Jan
Pubmed_placenta	31683744	Interaction of Pregnancy-Specific Glycoprotein 1 With Integrin Α5β1 Is a Modulator of Extravillous Trophoblast Functions	Rattila S, Dunk CEE, Im M, Grichenko O, Zhou Y, Yanez-Mo M, Blois SM, Yamada KM, Erez O, Gomez-Lopez N, Lye SJ, Hinz B, Romero R, Cohen M, Dveksler G.	Cells. 2019 Oct 31
Pubmed_placenta	36495656	TNFα/TNFR1 signal induces excessive senescence of decidua stromal cells in recurrent pregnancy loss	Zeng S, Liang Y, Lai S, Bi S, Huang L, Li Y, Deng W, Xu P, Liu M, Xiong Z, Chen J, Tu Z, Chen D, Du L.	J Reprod Immunol. 2023 Feb
Pubmed_placenta	31431640	A Rapid Method for Label-Free Enrichment of Rare Trophoblast Cells from Cervical Samples	Bailey-Hytholt CM, Sayeed S, Kraus M, Joseph R, Shukla A, Tripathi A.	Sci Rep. 2019 Aug 20
Pubmed_placenta	1459143	Studies on the interaction of alpha subunits of GTP-binding proteins with beta gamma dimers	Graf R, Mattera R, Codina J, Evans T, Ho YK, Estes MK, Birnbaumer L.	Eur J Biochem. 1992 Dec 1
Pubmed_placenta	33622787	ELF3 activated by a superenhancer and an autoregulatory feedback loop is required for high-level HLA-C expression on extravillous trophoblasts	Li Q, Meissner TB, Wang F, Du Z, Ma S, Kshirsagar S, Tilburgs T, Buenrostro JD, Uesugi M, Strominger JL.	Proc Natl Acad Sci U S A. 2021 Mar 2
Pubmed_placenta	34185323	Pathogenic MAST3 Variants in the STK Domain Are Associated with Epilepsy	Spinelli E, Christensen KR, Bryant E, Schneider A, Rakotomamonjy J, Muir AM, Giannelli J, Littlejohn RO, Roeder ER, Schmidt B, Wilson WG, Marco EJ, Iwama K, Kumada S, Pisano T, Barba C, Vetro A, Brilstra EH, van Jaarsveld RH, Matsumoto N, Goldberg-Stern H, Carney PW, Andrews PI, El Achkar CM, Berkovic S, Rodan LH, McWalter K, Guerrini R, Scheffer IE, Mefford HC, Mandelstam S, Laux L, Millichap JJ…	Ann Neurol . 2021 Aug
Pubmed_placenta	35976433	Single-nucleus chromatin accessibility profiling highlights distinct astrocyte signatures in progressive supranuclear palsy and corticobasal degeneration	Briel N, Ruf VC, Pratsch K, Roeber S, Widmann J, Mielke J, Dorostkar MM, Windl O, Arzberger T, Herms J, Struebing FL.	Acta Neuropathol. 2022 Oct
Pubmed_placenta	21067568	Origin and evolution of a placental-specific microRNA family in the human genome	Yuan Z, Sun X, Jiang D, Ding Y, Lu Z, Gong L, Liu H, Xie J.	BMC Evol Biol. 2010 Nov 10
Pubmed_placenta	32582176	Analysis of TCR Repertoire and PD-1 Expression in Decidual and Peripheral CD8(+) T Cells Reveals Distinct Immune Mechanisms in Miscarriage and Preeclampsia	Morita K, Tsuda S, Kobayashi E, Hamana H, Tsuda K, Shima T, Nakashima A, Ushijima A, Kishi H, Saito S.	Front Immunol. 2020 Jun 3
Pubmed_placenta	28721719	Imprinted NanoVelcro Microchips for Isolation and Characterization of Circulating Fetal Trophoblasts: Toward Noninvasive Prenatal Diagnostics	Hou S, Chen JF, Song M, Zhu Y, Jan YJ, Chen SH, Weng TH, Ling DA, Chen SF, Ro T, Liang AJ, Lee T, Jin H, Li M, Liu L, Hsiao YS, Chen P, Yu HH, Tsai MS, Pisarska MD, Chen A, Chen LC, Tseng HR.	ACS Nano. 2017 Aug 22
Pubmed_placenta	30696862	Targeted expression profiling by RNA-Seq improves detection of cellular dynamics during pregnancy and identifies a role for T cells in term parturition	Tarca AL, Romero R, Xu Z, Gomez-Lopez N, Erez O, Hsu CD, Hassan SS, Carey VJ.	Sci Rep. 2019 Jan 29
Pubmed_placenta	10073899	Comparison of cell cultures, chromosome quality and karyotypes obtained after chorionic villus sampling and early amniocentesis with filter technique	Sundberg K, Lundsteen C, Philip J.	Prenat Diagn. 1999 Jan
Pubmed_placenta	35897028	Polarization disorder of decidual NK cells in unexplained recurrent spontaneous abortion revealed by single-cell transcriptome analysis	Pan D, Liu Q, Du L, Yang Y, Jiang G.	Reprod Biol Endocrinol. 2022 Jul 27
Pubmed_placenta	36707617	MME(+) fibro-adipogenic progenitors are the dominant adipogenic population during fatty infiltration in human skeletal muscle	Fitzgerald G, Turiel G, Gorski T, Soro-Arnaiz I, Zhang J, Casartelli NC, Masschelein E, Maffiuletti NA, Sutter R, Leunig M, Farup J, De Bock K.	Commun Biol. 2023 Jan 27
Pubmed_placenta	32182245	High-purity isolation of rare single cells from blood using a tiered microchip system	Gur O, Chang CL, Jain R, Zhong Y, Savran CA.	PLoS One. 2020 Mar 17
Pubmed_placenta	2060697	Developmental regulation of gap junction gene expression during mouse embryonic development	Nishi M, Kumar NM, Gilula NB.	Dev Biol. 1991 Jul
Pubmed_placenta	36553524	Whole-Chromosome Karyotyping of Fetal Nucleated Red Blood Cells Using the Ion Proton Sequencing Platform	Barrett AN, Huang Z, Aung S, Ho SSY, Roslan NS, Mahyuddin AP, Biswas A, Choolani M.	Genes (Basel). 2022 Nov 30
Pubmed_placenta	16493081	Trophoblast contact deactivates human neutrophils	Petty HR, Kindzelskii AL, Espinoza J, Romero R.	J Immunol. 2006 Mar 1
Pubmed_placenta	1571491	Preimplantation genetics and recovery of fetal cells from maternal blood	Simpson JL.	Curr Opin Obstet Gynecol. 1992 Apr
Pubmed_placenta	22119816	Pancreatic exocrine adult cells and placental stem cells co-culture. Working together is always the best way to go	Suşman S, Rus-Ciucă D, Soriţău O, Tomuleasa C, Buigă R, Mihu D, Pop VI, Mihu CM.	Rom J Morphol Embryol. 2011
Pubmed_placenta	26416983	Cyclin E1 plays a key role in balancing between totipotency and differentiation in human embryonic cells	Krivega MV, Geens M, Heindryckx B, Santos-Ribeiro S, Tournaye H, Van de Velde H.	Mol Hum Reprod. 2015 Dec
Pubmed_placenta	11786398	Enrichment, immunomorphological, and genetic characterization of fetal cells circulating in maternal blood	Vona G, Béroud C, Benachi A, Quenette A, Bonnefont JP, Romana S, Dumez Y, Lacour B, Paterlini-Bréchot P.	Am J Pathol. 2002 Jan
Pubmed_placenta	27653980	Technique to 'Map' Chromosomal Mosaicism at the Blastocyst Stage	Taylor TH, Griffin DK, Katz SL, Crain JL, Johnson L, Gitlin S.	Cytogenet Genome Res. 2016
Pubmed_placenta	29798732	Transition from blastomere to trophectoderm biopsy: comparing two preimplantation genetic testing for aneuploidies strategies	Coll L, Parriego M, Boada M, Devesa M, Arroyo G, Rodríguez I, Coroleu B, Vidal F, Veiga A.	Zygote. 2018 Jun
Pubmed_placenta	35594861	The product of BMP-directed differentiation protocols for human primed pluripotent stem cells is placental trophoblast and not amnion	Seetharam AS, Vu HTH, Choi S, Khan T, Sheridan MA, Ezashi T, Roberts RM, Tuteja G.	Stem Cell Reports. 2022 Jun 14
Pubmed_placenta	22574142	Quantification of unintegrated HIV-1 DNA at the single cell level in vivo	Suspène R, Meyerhans A.	PLoS One. 2012
Pubmed_placenta	19454249	Isolation of highly enriched apical plasma membranes of the placental syncytiotrophoblast	Robinson JM, Ackerman WE 4th, Tewari AK, Kniss DA, Vandre DD.	Anal Biochem. 2009 Apr 1
Pubmed_placenta	22752135	Overlapping cell nuclei segmentation using a spatially adaptive active physical model	Plissiti ME, Nikou C.	IEEE Trans Image Process. 2012 Nov
Pubmed_placenta	15150283	The influence of oxygen and tumor necrosis factor-alpha on the cellular kinetics of term placental villous explants in culture	Crocker IP, Tansinda DM, Jones CJ, Baker PN.	J Histochem Cytochem. 2004 Jun
Pubmed_placenta	15924379	Measuring the doxorubicin content of single nuclei by micellar electrokinetic capillary chromatography with laser-induced fluorescence detection	Xiong G, Chen Y, Arriaga EA.	Anal Chem. 2005 Jun 1
Pubmed_placenta	8276170	Application of the crypt-isolation technique to flow-cytometric analysis of DNA content in colorectal neoplasms	Nakamura S, Goto J, Kitayama M, Kino I.	Gastroenterology. 1994 Jan
Pubmed_placenta	36532057	Dysfunction of CCR1(+) decidual macrophages is a potential risk factor in the occurrence of unexplained recurrent pregnancy loss	Sang Y, Li Y, Xu L, Chen J, Li D, Du M.	Front Immunol. 2022 Dec 2
Pubmed_placenta	30197648	Clonally Expanded Decidual Effector Regulatory T Cells Increase in Late Gestation of Normal Pregnancy, but Not in Preeclampsia, in Humans	Tsuda S, Zhang X, Hamana H, Shima T, Ushijima A, Tsuda K, Muraguchi A, Kishi H, Saito S.	Front Immunol. 2018 Aug 24
Pubmed_placenta	17545557	Stability of the m.8993T->G mtDNA mutation load during human embryofetal development has implications for the feasibility of prenatal diagnosis in NARP syndrome	Steffann J, Gigarel N, Corcos J, Bonnière M, Encha-Razavi F, Sinico M, Prevot S, Dumez Y, Yamgnane A, Frydman R, Munnich A, Bonnefont JP.	J Med Genet. 2007 Oct
Pubmed_placenta	19767614	Demonstration of all-or-none loss of imprinting in mRNA expression in single cells	Diplas AI, Hu J, Lee MJ, Ma YY, Lee YL, Lambertini L, Chen J, Wetmur JG.	Nucleic Acids Res. 2009 Nov
Pubmed_placenta	34344473	Single-cell multimodal analysis in a case with reduced penetrance of Progranulin-Frontotemporal Dementia	Natarajan K, Eisfeldt J, Hammond M, Laffita-Mesa JM, Patra K, Khoshnood B, Öijerstedt L, Graff C.	Acta Neuropathol Commun. 2021 Aug 3
Pubmed_placenta	35531351	Profiling senescent cells in human brains reveals neurons with CDKN2D/p19 and tau neuropathology	Dehkordi SK, Walker J, Sah E, Bennett E, Atrian F, Frost B, Woost B, Bennett RE, Orr TC, Zhou Y, Andhey PS, Colonna M, Sudmant PH, Xu P, Wang M, Zhang B, Zare H, Orr ME.	Nat Aging. 2021 Dec
Pubmed_placenta	13357571	Mitochondrial structure in sites of steroid secretion	BELT WD, PEASE DC.	J Biophys Biochem Cytol. 1956 Jul 25
Pubmed_placenta	10554161	Flow cytometric analysis of estrogen receptor expression in isolated nuclei and cells from mammary cancer tissues	Sabe I, Andritsch I, Mangoud A, Awad AS, Khalifa A, Krishan A.	Cytometry. 1999 Jun 1
Pubmed_placenta	7310165	DNA measurements by single nuclei flow cytometry in human actinic skin lesions	Frentz G, Møller U.	J Invest Dermatol. 1981 Dec
Pubmed_placenta	21103634	Placental stem cell differentiation into islets of Langerhans-like glucagon-secreting cells	Suşman S, Soriţău O, Rus-Ciucă D, Tomuleasa C, Pop VI, Mihu CM.	Rom J Morphol Embryol. 2010
Pubmed_placenta	36823217	The amniotic fluid proteome changes with term labor and informs biomarker discovery in maternal plasma	Bhatti G, Romero R, Gomez-Lopez N, Chaiworapongsa T, Than NG, Theis KR, Galaz J, Gotsch F, Pique-Regi R, Berry SM, Kavdia M, Tarca AL.	Sci Rep. 2023 Feb 23
Pubmed_placenta	24520082	Human chorionic gonadotropin enhances trophoblast-epithelial interaction in an in vitro model of human implantation	Racicot KE, Wünsche V, Auerbach B, Aldo P, Silasi M, Mor G.	Reprod Sci. 2014 Oct
Pubmed_placenta	36945044	DNA methylation abnormalities induced by advanced maternal age in villi prime a high-risk state for spontaneous abortion	Qin M, Chen W, Hua L, Meng Y, Wang J, Li H, Yang R, Yan L, Qiao J.	Clin Epigenetics. 2023 Mar 21
Pubmed_placenta	9167705	Fine needle aspiration cytology of metastatic olfactory neuroblastoma	Collins BT, Cramer HM, Hearn SA.	Acta Cytol. 1997 May-Jun
Pubmed_placenta	36891301	A novel oral formulation of the melanocortin-1 receptor agonist PL8177 resolves inflammation in preclinical studies of inflammatory bowel disease and is gut restricted in rats, dogs, and humans	Dodd J, Jordan R, Makhlina M, Barnett K, Roffel A, Spana C, Obr A, Dhingra P, Kayne PS.	Front Immunol. 2023 Feb 20
Pubmed_placenta	28655551	Adult venous endothelium is a niche for highly proliferative and vasculogenic endothelial colony-forming cells	Green L, Ofstein RH, Rapp B, Saadatzadeh MR, Bhavsar JR, Fajardo A, Dalsing MC, Ingram DA, Murphy MP.	J Vasc Surg. 2017 Dec
Pubmed_placenta	9168819	Fluorescence in situ hybridization with comets	Santos SJ, Singh NP, Natarajan AT.	Exp Cell Res. 1997 May 1
Pubmed_placenta	21876182	Observation of spatial propagation of amyloid assembly from single nuclei	Knowles TP, White DA, Abate AR, Agresti JJ, Cohen SI, Sperling RA, De Genst EJ, Dobson CM, Weitz DA.	Proc Natl Acad Sci U S A. 2011 Sep 6
Pubmed_placenta	8468365	Heparin-like glycosaminoglycans participate in binding of a human trophoblastic cell line (JAR) to a human uterine epithelial cell line (RL95)	Rohde LH, Carson DD.	J Cell Physiol. 1993 Apr
Pubmed_placenta	6496937	Preparing nuclei from cells in monolayer cultures suitable for counting and for following synchronized cells through the cell cycle	Butler WB.	Anal Biochem. 1984 Aug 15
Pubmed_placenta	15842283	DNA identification of fetal cells isolated from cervical mucus: potential for early non-invasive prenatal diagnosis	Katz-Jaffe MG, Mantzaris D, Cram DS.	BJOG. 2005 May
Pubmed_placenta	27835649	Human Oocyte-Derived Methylation Differences Persist in the Placenta Revealing Widespread Transient Imprinting	Sanchez-Delgado M, Court F, Vidal E, Medrano J, Monteagudo-Sánchez A, Martin-Trujillo A, Tayama C, Iglesias-Platas I, Kondova I, Bontrop R, Poo-Llanillo ME, Marques-Bonet T, Nakabayashi K, Simón C, Monk D.	PLoS Genet. 2016 Nov 11
Pubmed_placenta	16646048	Automated fluorescent in situ hybridization (FISH) analysis of t(922)(q34q11) in interphase nuclei	Kajtár B, Méhes G, Lörch T, Deák L, Kneifné M, Alpár D, Pajor L.	Cytometry A. 2006 Jun
Pubmed_placenta	23233200	During embryogenesis, esrp1 expression is restricted to a subset of epithelial cells and is associated with splicing of a number of developmentally important genes	Revil T, Jerome-Majewska LA.	Dev Dyn. 2013 Mar
Pubmed_placenta	1523211	Canadian multicenter randomized clinical trial of chorion villus sampling and amniocentesis. chromosome mosaicism in CVS and amniocentesis samples	Teshima IE, Kalousek DK, Vekemans MJ, Markovic V, Cox DM, Dallaire L, Gagne R, Lin JC, Ray M, Sergovich FR, et al.	Prenat Diagn. 1992 May
Pubmed_placenta	24825422	Trophoblast retrieval and isolation from the cervix (TRIC) for noninvasive prenatal screening at 5 to 20 weeks of gestation	Bolnick JM, Kilburn BA, Bajpayee S, Reddy N, Jeelani R, Crone B, Simmerman N, Singh M, Diamond MP, Armant DR.	Fertil Steril. 2014 Jul
Pubmed_placenta	19349354	Global levels of histone modifications predict prognosis in different cancers	Seligson DB, Horvath S, McBrian MA, Mah V, Yu H, Tze S, Wang Q, Chia D, Goodglick L, Kurdistani SK.	Am J Pathol. 2009 May
Pubmed_placenta	8284290	Cytogenetic analysis of 2928 CVS samples and 1075 amniocenteses from randomized studies	Smidt-Jensen S, Lind AM, Permin M, Zachary JM, Lundsteen C, Philip J.	Prenat Diagn. 1993 Aug
Pubmed_placenta	33661357	The levels of the serine protease HTRA1 in cerebrospinal fluid correlate with progression and disability in multiple sclerosis	Hjæresen S, Sejbaek T, Axelsson M, Vinsløv-Jensen H, Mortensen SK, Pihl-Jensen G, Novakova L, Christensen JDR, Pedersen CB, Halle B, Poulsen FR, Lautrup Frederiksen J, Zhang M, Benedikz E, Lycke J, Illes Z, Fex Svenningsen Å.	J Neurol. 2021 Sep
Pubmed_placenta	18264983	Expression of endogenous nuclear bradykinin B2 receptors mediating signaling in immediate early gene activation	Savard M, Barbaz D, Bélanger S, Müller-Esterl W, Bkaily G, D'orléans-Juste P, Coté J, Bovenzi V, Gobeil F Jr.	J Cell Physiol. 2008 Jul
Pubmed_placenta	25743022	Semi-comprehensive analysis of gene amplification in gastric cancers using multiplex ligation-dependent probe amplification and fluorescence in situ hybridization	Ooi A, Oyama T, Nakamura R, Tajiri R, Ikeda H, Fushida S, Nakamura H, Dobashi Y.	Mod Pathol. 2015 Jun
Pubmed_placenta	19082441	Quantitative molecular grading of bladder tumours: a tool for objective assessment of the biological potential of urothelial neoplasias	Bollmann D, Bollmann M, Bankfalvi A, Heller H, Bollmann R, Pajor G, Hildenbrand R.	Oncol Rep. 2009 Jan
Pubmed_placenta	24115267	Spontaneous reactivation of clusters of X-linked genes is associated with the plasticity of X-inactivation in mouse trophoblast stem cells	Dubois A, Deuve JL, Navarro P, Merzouk S, Pichard S, Commere PH, Louise A, Arnaud D, Avner P, Morey C.	Stem Cells. 2014 Feb
Pubmed_placenta	32555262	Single Circulating Fetal Trophoblastic Cells Eligible for Non Invasive Prenatal Diagnosis: the Exception Rather than the Rule	Cayrefourcq L, Vincent MC, Pierredon S, Moutou C, Imbert-Bouteille M, Haquet E, Puechberty J, Willems M, Liautard-Haag C, Molinari N, Zordan C, Dorian V, Rooryck-Thambo C, Goizet C, Chaussenot A, Rouzier C, Boureau-Wirth A, Monteil L, Calvas P, Miry C, Favre R, Petrov Y, Khau Van Kien P, Le Boette E, Fradin M, Alix-Panabières C, Guissart C.	Sci Rep. 2020 Jun 17
Pubmed_placenta	33637690	Exome-wide age-of-onset analysis reveals exonic variants in ERN1 and SPPL2C associated with Alzheimer's disease	He L, Loika Y, Park Y, Genotype Tissue Expression (GTEx) consortium, Bennett DA, Kellis M, Kulminski AM	Transl Psychiatry. 2021 Feb 26
Pubmed_placenta	18090919	A novel cerebral microangiopathy with endothelial cell atypia and multifocal white matter lesions: a direct mycoplasmal infection?	Zu-Rhein GM, Lo SC, Hulette CM, Powers JM.	J Neuropathol Exp Neurol. 2007 Dec
Pubmed_placenta	32750256	Expression of SARS-CoV-2 receptor ACE2 and the protease TMPRSS2 suggests susceptibility of the human embryo in the first trimester	Weatherbee BAT, Glover DM, Zernicka-Goetz M.	Open Biol. 2020 Aug
Pubmed_placenta	31847873	A KHDC3L mutation resulting in recurrent hydatidiform mole causes genome-wide DNA methylation loss in oocytes and persistent imprinting defects post-fertilisation	Demond H, Anvar Z, Jahromi BN, Sparago A, Verma A, Davari M, Calzari L, Russo S, Jahromi MA, Monk D, Andrews S, Riccio A, Kelsey G.	Genome Med. 2019 Dec 17
Pubmed_placenta	12069201	Spontaneous secretion of interleukin-4, interleukin-10 and interferon-gamma by first trimester decidual mononuclear cells	Ekerfelt C, Lidström C, Matthiesen L, Berg G, Sharma S, Ernerudh J.	Am J Reprod Immunol. 2002 Mar
Pubmed_placenta	19010366	Differential immunomodulatory effects of fetal versus maternal multipotent stromal cells	Roelen DL, van der Mast BJ, in't Anker PS, Kleijburg C, Eikmans M, van Beelen E, de Groot-Swings GM, Fibbe WE, Kanhai HH, Scherjon SA, Claas FH.	Hum Immunol. 2009 Jan
Pubmed_placenta	1426356	Deoxyribonucleic acid flow cytometry and semiquantitative histology of spermatogenesis: a comparative study	Hittmair A, Rogatsch H, Offner F, Feichtinger H, Ofner D, Mikuz G.	Fertil Steril. 1992 Nov
Pubmed_placenta	28942592	Major splice variants and multiple polyadenylation site utilization in mRNAs encoding human translation initiation factors eIF4E1 and eIF4E3 regulate the translational regulators?	Mrvová S, Frydrýšková K, Pospíšek M, Vopálenský V, Mašek T.	Mol Genet Genomics. 2018 Feb
Pubmed_placenta	21281401	HLA-A2-restricted glypican-3 peptide-specific CTL clones induced by peptide vaccine show high avidity and antigen-specific killing activity against tumor cells	Yoshikawa T, Nakatsugawa M, Suzuki S, Shirakawa H, Nobuoka D, Sakemura N, Motomura Y, Tanaka Y, Hayashi S, Nakatsura T.	Cancer Sci. 2011 May
Pubmed_placenta	11069419	A new highly specific monoclonal antibody against placental alkaline phosphatase: a potential marker for the early detection of testis tumour	Nouri AM, Torabi-Pour N, Dabare AA.	BJU Int. 2000 Nov
Pubmed_placenta	21204619	Paracrine and epigenetic control of trophectoderm differentiation from human embryonic stem cells: the role of bone morphogenic protein 4 and histone deacetylases	Erb TM, Schneider C, Mucko SE, Sanfilippo JS, Lowry NC, Desai MN, Mangoubi RS, Leuba SH, Sammak PJ.	Stem Cells Dev. 2011 Sep
Pubmed_placenta	1691688	Human trophoblast cell resistance to decidual NK lysis is due to lack of NK target structure	King A, Kalra P, Loke YW.	Cell Immunol. 1990 May
Pubmed_placenta	8582329	A PCR-derived, non-isotopic labeled prolactin cRNA probe suitable for in situ hybridization	Wu H, Wang D, Malarkey WB.	Endocr Res. 1995 Nov
Pubmed_placenta	16608904	PGD for dystrophin gene deletions using fluorescence in situ hybridization	Malmgren H, White I, Johansson S, Levkov L, Iwarsson E, Fridström M, Blennow E.	Mol Hum Reprod. 2006 May
Pubmed_placenta	10329353	Expression of telomerase subunits and localization of telomerase activation in hydatidiform mole	Nishi H, Ohyashiki K, Fujito A, Yahata N, Ohyashiki JH, Isaka K, Takayama M.	Placenta. 1999 May
Pubmed_placenta	31686035	In vitro fertilization does not increase the incidence of de novo copy number alterations in fetal and placental lineages	Zamani Esteki M, Viltrop T, Tšuiko O, Tiirats A, Koel M, Nõukas M, Žilina O, Teearu K, Marjonen H, Kahila H, Meekels J, Söderström-Anttila V, Suikkari AM, Tiitinen A, Mägi R, Kõks S, Kaminen-Ahola N, Kurg A, Voet T, Vermeesch JR, Salumets A.	Nat Med. 2019 Nov
Pubmed_placenta	11025530	Global cDNA amplification combined with real-time RT-PCR: accurate quantification of multiple human potassium channel genes at the single cell level	Al-Taher A, Bashein A, Nolan T, Hollingsworth M, Brady G.	Yeast. 2000 Sep 30
Pubmed_placenta	374619	A screening system for cervical cancer cytology	Golden JF, West SS, Shingleton HM, Můrad TM, Echols CK.	J Histochem Cytochem. 1979 Jan
Pubmed_placenta	6795877	Origin of the early megakaryopoietic progenitor cell and further polyploidization in the thrombopoietic cell series. Phase-contrast observations of human bone marrow	Boll IT.	Acta Haematol. 1981
Pubmed_placenta	9408746	Analyses of brain tumor cell lines confirm a simple model of relationships among fluorescence in situ hybridization, DNA index, and comparative genomic hybridization	Mohapatra G, Moore DH, Kim DH, Grewal L, Hyun WC, Waldman FM, Pinkel D, Feuerstein BG.	Genes Chromosomes Cancer. 1997 Dec
Pubmed_placenta	8188286	Preparative in situ hybridization: selection of chromosome region-specific libraries on mitotic chromosomes	Hozier J, Graham R, Westfall T, Siebert P, Davis L.	Genomics. 1994 Feb
Pubmed_placenta	4042787	DNA image cytometry on machine-selected breast cancer cells and a comparison between flow cytometry and scanning cytophotometry	Cornelisse CJ, Van Driel-Kulker AM.	Cytometry. 1985 Sep
Pubmed_placenta	24491355	Intratumoral heterogeneous amplification of ERBB2 and subclonal genetic diversity in gastric cancers revealed by multiple ligation-dependent probe amplification and fluorescence in situ hybridization	Tajiri R, Ooi A, Fujimura T, Dobashi Y, Oyama T, Nakamura R, Ikeda H.	Hum Pathol. 2014 Apr
Pubmed_placenta	2413202	Suppression of mixed lymphocyte reaction by cells of human first trimester pregnancy endometrium	Nakayama E, Asano S, Kodo H, Miwa S.	J Reprod Immunol. 1985 Aug
Pubmed_placenta	2379456	Effect of sonication on paraffin-embedded tissue preparation for DNA flow cytometry	Gonchoroff NJ, Ryan JJ, Kimlinger TK, Witzig TE, Greipp PR, Meyer JS, Katzmann JA.	Cytometry. 1990
Pubmed_placenta	8882340	Clonal analysis suggests provirus expression in a subpopulation of human malignant trophoblast cells harbouring the human T cell lymphotropic virus type-I genome	Liu X, Zachar V, Hager H, Ebbesen P.	Res Virol. 1996 Jan-Feb
Pubmed_placenta	11856173	Delinking of S phase and cytokinesis in the protozoan parasite Entamoeba histolytica	Das S, Lohia A.	Cell Microbiol. 2002 Jan
Pubmed_placenta	2371251	Production of interleukin-6 by normal human trophoblast	Kameda T, Matsuzaki N, Sawai K, Okada T, Saji F, Matsuda T, Hirano T, Kishimoto T, Tanizawa O.	Placenta. 1990 May-Jun
Pubmed_placenta	8406162	Nuclear DNA content of isolated crypts of background colonic mucosa from patients with familial adenomatous polyposis and sporadic colorectal cancer	Nakamura S, Kino I, Baba S.	Gut. 1993 Sep
Pubmed_placenta	19806028	DNA damage induced Pol eta recruitment takes place independently of the cell cycle phase	Soria G, Belluscio L, van Cappellen WA, Kanaar R, Essers J, Gottifredi V.	Cell Cycle. 2009 Oct 15
Pubmed_placenta	3973916	Automated recognition of atypical nuclei in breast cancer cytology specimens by iterative image transformations	Cornelisse CJ, van Driel-Kulker AM, Meyer F, Ploem JS.	J Microsc. 1985 Jan
Pubmed_placenta	7590437	Flow cytometric analysis of DNA synthetic phase fraction of the normal appearing colonic mucosa in patients with colorectal neoplasms	Nakamura S, Goto J, Kitayama Y, Sheffield JP, Talbot IC.	Gut. 1995 Sep
Pubmed_placenta	11153613	Morphological evidence for a subpopulation selection effect by estrogen and antiestrogen treatments in the heterogeneous MCF-7 cell line	Palmari J, Wallet F, Berard J, Berthois Y, Martin PM, Dussert C.	Anal Cell Pathol. 2000
Pubmed_placenta	1875048	DNA image cytometry of keratoacanthoma and squamous cell carcinoma	Herzberg AJ, Kerns BJ, Pollack SV, Kinney RB.	J Invest Dermatol. 1991 Sep
Pubmed_placenta	8633658	Enrichment of fetal trophoblast cells from the maternal peripheral blood followed by detection of fetal deoxyribonucleic acid with a nested X/Y polymerase chain reaction	van Wijk IJ, van Vugt JM, Mulders MA, Könst AA, Weima SM, Oudejans CB.	Am J Obstet Gynecol. 1996 Mar
Pubmed_placenta	7387299	Sputum cytologic diagnosis of Hodgkin's disease involving the lung	Giangreco A, Ettinger DS, Dragon LH, Gupta PK, Lenhard RE Jr.	Arch Intern Med. 1980 Jul
Pubmed_placenta	9539781	Fetal origins of the TEL-AML1 fusion gene in identical twins with leukemia	Ford AM, Bennett CA, Price CM, Bruin MC, Van Wering ER, Greaves M.	Proc Natl Acad Sci U S A. 1998 Apr 14
Pubmed_placenta	10699373	Measurements of the dielectric properties of peripheral blood mononuclear cells and trophoblast cells using AC electrokinetic techniques	Chan KL, Morgan H, Morgan E, Cameron IT, Thomas MR.	Biochim Biophys Acta. 2000 Mar 17
Pubmed_placenta	6871097	Clonal heterogeneity in curetted human epidermal cancers and precancers analysed by flow cytometry and compared with histology	Frentz G, Møller U.	Br J Dermatol. 1983 Aug
Pubmed_placenta	23924754	Is mutation p.Arg168Gly in TPM3 gene responsible for Type 1 fiber hypoplasia and cap structure formation?	Fidzianska A, Madej-Pilarczyk A, Hausmanowa-Petrusewicz I.	Clin Neuropathol. 2014 Jan-Feb
Pubmed_placenta	1774354	DNA ploidy of malignant melanoma determined by image cytometry of fresh frozen and paraffin-embedded tissue	Herzberg AJ, Kerns BJ, Borowitz MJ, Seigler HF, Kinney RB.	J Cutan Pathol. 1991 Dec
Pubmed_placenta	3405974	In vitro characteristics of human fetal cells obtained from chorionic villus sampling and amniocentesis	Chang HC, Jones OW.	Prenat Diagn. 1988 Jun
Pubmed_placenta	15274651	Effect of hypoxia on urocortin production in human gestational trophoblasts in vitro	Choy MY, Leung TN, Leung PS, Lau TK.	Am J Reprod Immunol. 2004 Aug
Pubmed_placenta	9020486	Interphase fluorescence in situ hybridization improves the detection of malignant cells in effusions from breast cancer patients	Zojer N, Fiegl M, Angerler J, Müllauer L, Gsur A, Roka S, Pecherstorfer M, Huber H, Drach J.	Br J Cancer. 1997
Pubmed_placenta	7201848	DNA flow cytometry on human epidermis. The effect of serial biopsy sampling at various times	Frentz G, Møller U, Keiding N.	Br J Dermatol. 1982 Jul
Li et al 2020	30402542	A single-cell survey of the human first-trimester placenta and decidua	Suryawanshi H, Morozov P, Straus A, Sahasrabudhe N, Max KEA, Garzia A, Kustagi M, Tuschl T, Williams Z.	Sci Adv. 2018 Oct 31
Li et al 2020	30042384	Single-cell RNA-seq reveals the diversity of trophoblast subtypes and patterns of differentiation in the human placenta	Liu Y, Fan X, Wang R, Lu X, Dang YL, Wang H, Lin HY, Zhu C, Ge H, Cross JC, Wang H.	Cell Res. 2018 Aug
Li et al 2020	30429548	Single-cell reconstruction of the early maternal-fetal interface in humans.	Vento-Tormo R, Efremova M, Botting RA, Turco MY, Vento-Tormo M, Meyer KB, Park JE, Stephenson E, Polański K, Goncalves A, Gardner L, Holmqvist S, Henriksson J, Zou A, Sharkey AM, Millar B, Innes B, Wood L, Wilbrey-Clark A, Payne RP, Ivarsson MA, Lisgo S, Filby A, Rowitch DH, Bulmer JN, Wright GJ, Stubbington MJT, Haniffa M, Moffett A, Teichmann SA.	Nature. 2018 Nov
Li et al 2020	32772088	Sexually Dimorphic Crosstalk at the Maternal-Fetal Interface	Sun T, Gonzalez TL, Deng N, DiPentino R, Clark EL, Lee B, Tang J, Wang Y, Stripp BR, Yao C, Tseng HR, Karumanchi SA, Koeppel AF, Turner SD, Farber CR, Rich SS, Wang ET, Williams J, Pisarska MD.	J Clin Endocrinol Metab. 2020 Dec 1
Li et al 2020	28174237	Single-cell transcriptomics of the human placenta: inferring the cell communication network of the maternal-fetal interface.	Pavličev M, Wagner GP, Chavan AR, Owens K, Maziarz J, Dunn-Fletcher C, Kallapur SG, Muglia L, Jones H.	Genome Res. 2017 Mar
Li et al 2020	28830992	Integrative single-cell and cell-free plasma RNA transcriptomics elucidates placental cellular dynamics	Tsang JCH, Vong JSL, Ji L, Poon LCY, Jiang P, Lui KO, Ni YB, To KF, Cheng YKY, Chiu RWK, Lo YMD.	Proc Natl Acad Sci U S A. 2017 Sep 12
Li et al 2020	31829938	Single cell transcriptional signatures of the human maternal in term and preterm parturition	Pique-Regi R, Romero R, Tarca AL, Sendler ED, Xu Y, Garcia-Flores V, Leng Y, Luca F, Hassan SS, Gomez-Lopez N.	Elife. 2019 Dec 12
Barrozo & Aagaard 2021	28174237	Single-cell transcriptomics of the human placenta: inferring the cell communication network of the maternal-fetal interface.	Pavličev M, Wagner GP, Chavan AR, Owens K, Maziarz J, Dunn-Fletcher C, Kallapur SG, Muglia L, Jones H.	Genome Res. 2017 Mar
Barrozo & Aagaard 2021	28830992	Integrative single-cell and cell-free plasma RNA transcriptomics elucidates placental cellular dynamics	Tsang JCH, Vong JSL, Ji L, Poon LCY, Jiang P, Lui KO, Ni YB, To KF, Cheng YKY, Chiu RWK, Lo YMD.	Proc Natl Acad Sci U S A. 2017 Sep 12
Barrozo & Aagaard 2021	30402542	A single-cell survey of the human first-trimester placenta and decidua	Suryawanshi H, Morozov P, Straus A, Sahasrabudhe N, Max KEA, Garzia A, Kustagi M, Tuschl T, Williams Z.	Sci Adv. 2018 Oct 31
Barrozo & Aagaard 2021	30042384	Single-cell RNA-seq reveals the diversity of trophoblast subtypes and patterns of differentiation in the human placenta	Liu Y, Fan X, Wang R, Lu X, Dang YL, Wang H, Lin HY, Zhu C, Ge H, Cross JC, Wang H.	Cell Res. 2018 Aug
Barrozo & Aagaard 2021	30429548	Single-cell reconstruction of the early maternal-fetal interface in humans.	Vento-Tormo R, Efremova M, Botting RA, Turco MY, Vento-Tormo M, Meyer KB, Park JE, Stephenson E, Polański K, Goncalves A, Gardner L, Holmqvist S, Henriksson J, Zou A, Sharkey AM, Millar B, Innes B, Wood L, Wilbrey-Clark A, Payne RP, Ivarsson MA, Lisgo S, Filby A, Rowitch DH, Bulmer JN, Wright GJ, Stubbington MJT, Haniffa M, Moffett A, Teichmann SA.	Nature. 2018 Nov
Barrozo & Aagaard 2021	31829938	Single cell transcriptional signatures of the human maternal in term and preterm parturition	Pique-Regi R, Romero R, Tarca AL, Sendler ED, Xu Y, Garcia-Flores V, Leng Y, Luca F, Hassan SS, Gomez-Lopez N.	Elife. 2019 Dec 12
Barrozo & Aagaard 2021	32662421	Does the human placenta express the canonical cell entry mediators for SARS-CoV-2?	Pique-Regi R, Romero R, Tarca AL, Luca F, Xu Y, Alazizi A, Leng Y, Hsu CD, Gomez-Lopez N.	Elife. 2020 Jul 14
Barrozo & Aagaard 2021	32772088	Sexually Dimorphic Crosstalk at the Maternal-Fetal Interface	Sun T, Gonzalez TL, Deng N, DiPentino R, Clark EL, Lee B, Tang J, Wang Y, Stripp BR, Yao C, Tseng HR, Karumanchi SA, Koeppel AF, Turner SD, Farber CR, Rich SS, Wang ET, Williams J, Pisarska MD.	J Clin Endocrinol Metab. 2020 Dec 1
Barrozo & Aagaard 2021	32214235	Construction of a human cell landscape at single-cell level	Han X, Zhou Z, Fei L, Sun H, Wang R, Chen Y, Chen H, Wang J, Tang H, Ge W, Zhou Y, Ye F, Jiang M, Wu J, Xiao Y, Jia X, Zhang T, Ma X, Zhang Q, Bai X, Lai S, Yu C, Zhu L, Lin R, Gao Y, Wang M, Wu Y, Zhang J, Zhan R, Zhu S, Hu H, Wang C, Chen M, Huang H, Liang T, Chen J, Wang W, Zhang D, Guo G.	Nature. 2020 May
Barrozo & Aagaard 2021	33184181	A human cell atlas of fetal gene expression	Cao J, O'Day DR, Pliner HA, Kingsley PD, Deng M, Daza RM, Zager MA, Aldinger KA, Blecher-Gonen R, Zhang F, Spielmann M, Palis J, Doherty D, Steemers FJ, Glass IA, Trapnell C, Shendure J	Science. 2020 Nov 13
Barrozo & Aagaard 2021	32669432	TEAD4 ensures postimplantation development by promoting trophoblast self-renewal: An implication in early human pregnancy loss	Saha B, Ganguly A, Home P, Bhattacharya B, Ray S, Ghosh A, Rumi MAK, Marsh C, French VA, Gunewardena S, Paul S	Proc Natl Acad Sci U S A. 2020 Jul 28
Barrozo & Aagaard 2021	33390590	Single-cell profiling of the human decidual immune microenvironment in patients with recurrent pregnancy loss	Guo C, Cai P, Jin L, Sha Q, Yu Q, Zhang W, Jiang C, Liu Q, Zong D, Li K, Fang J, Lu F, Wang Y, Li D, Lin J, Li L, Zeng Z, Tong X, Wei H, Qu K	Cell Discov. 2021 Jan 4
Barrozo & Aagaard 2021	34025588	Transcriptomic Profiling of Human Placenta in Gestational Diabetes Mellitus at the Single-Cell Level	Yang Y, Guo F, Peng Y, Chen R, Zhou W, Wang H, OuYang J, Yu B, Xu Z	Front Endocrinol (Lausanne). 2021 May 7
Barrozo & Aagaard 2021	35020896	Cell trajectory modeling identifies a primitive trophoblast state defined by BCAM enrichment	Shannon MJ, Baltayeva J, Castellana B, Wächter J, McNeill GL, Yoon JS, Treissman J, Le HT, Lavoie PM, Beristain AG	Development. 2022 Jan 1
Chen et al 2023	30429548	Single-cell reconstruction of the early maternal-fetal interface in humans.	Vento-Tormo R, Efremova M, Botting RA, Turco MY, Vento-Tormo M, Meyer KB, Park JE, Stephenson E, Polański K, Goncalves A, Gardner L, Holmqvist S, Henriksson J, Zou A, Sharkey AM, Millar B, Innes B, Wood L, Wilbrey-Clark A, Payne RP, Ivarsson MA, Lisgo S, Filby A, Rowitch DH, Bulmer JN, Wright GJ, Stubbington MJT, Haniffa M, Moffett A, Teichmann SA.	Nature. 2018 Nov
Chen et al 2023	33300223	Single-cell RNA sequencing reveals heterogeneity and differential expression of decidual tissues during the peripartum period.	Huang J, Li Q, Peng Q, Xie Y, Wang W, Pei C, Zhao Y, Liu R, Huang L, Li T, Xie L, Zhang J, Dai L, Chen J, Sun J, Zhang W	Cell Prolif. 2021 Feb
Chen et al 2023	31829938	Single cell transcriptional signatures of the human maternal in term and preterm parturition	Pique-Regi R, Romero R, Tarca AL, Sendler ED, Xu Y, Garcia-Flores V, Leng Y, Luca F, Hassan SS, Gomez-Lopez N.	Elife. 2019 Dec 12
Chen et al 2023	34025588	Transcriptomic Profiling of Human Placenta in Gestational Diabetes Mellitus at the Single-Cell Level	Yang Y, Guo F, Peng Y, Chen R, Zhou W, Wang H, OuYang J, Yu B, Xu Z	Front Endocrinol (Lausanne). 2021 May 7
Chen et al 2023	30402542	A single-cell survey of the human first-trimester placenta and decidua	Suryawanshi H, Morozov P, Straus A, Sahasrabudhe N, Max KEA, Garzia A, Kustagi M, Tuschl T, Williams Z.	Sci Adv. 2018 Oct 31
Chen et al 2023	30042384	Single-cell RNA-seq reveals the diversity of trophoblast subtypes and patterns of differentiation in the human placenta	Liu Y, Fan X, Wang R, Lu X, Dang YL, Wang H, Lin HY, Zhu C, Ge H, Cross JC, Wang H.	Cell Res. 2018 Aug
Chen et al 2023	35050308	Immune landscape of human placental villi using single-cell analysis	Toothaker JM, Olaloye O, McCourt BT, McCourt CC, Silva TN, Case RM, Liu P, Yimlamai D, Tseng G, Konnikova L	Development. 2022 Apr 15
Chen et al 2023	34168655	The Immune Atlas of Human Deciduas With Unexplained Recurrent Pregnancy Loss	Chen P, Zhou L, Chen J, Lu Y, Cao C, Lv S, Wei Z, Wang L, Chen J, Hu X, Wu Z, Zhou X, Su D, Deng X, Zeng C, Wang H, Pu Z, Diao R, Mou L	Front Immunol. 2021 Jun 7
Chen et al 2023	34546587	Single-cell transcriptome analysis reveals defective decidua stromal niche attributes to recurrent spontaneous abortion	Du L, Deng W, Zeng S, Xu P, Huang L, Liang Y, Wang Y, Xu H, Tang J, Bi S, Zhang L, Li Y, Ren L, Lin L, Deng W, Liu M, Chen J, Wang H, Chen D	Cell Prolif. 2021 Nov
Chen et al 2023	33482359	Single-cell Immune Landscape of Human Recurrent Miscarriage	Wang F, Jia W, Fan M, Shao X, Li Z, Liu Y, Ma Y, Li YX, Li R, Tu Q, Wang YL	Genomics Proteomics Bioinformatics. 2021 Apr;
Chen et al 2023	33390590	Single-cell profiling of the human decidual immune microenvironment in patients with recurrent pregnancy loss	Guo C, Cai P, Jin L, Sha Q, Yu Q, Zhang W, Jiang C, Liu Q, Zong D, Li K, Fang J, Lu F, Wang Y, Li D, Lin J, Li L, Zeng Z, Tong X, Wei H, Qu K	Cell Discov. 2021 Jan 4
Chen et al 2023	34212522	Dissecting human trophoblast cell transcriptional heterogeneity in preeclampsia using single-cell RNA sequencing	Zhang T, Bian Q, Chen Y, Wang X, Yu S, Liu S, Ji P, Li L, Shrestha M, Dong S, Guo R, Zhang H	Mol Genet Genomic Med. 2021 Aug
Chen et al 2023	35289305	Trophoblast Cell Subtypes and Dysfunction in the Placenta of Individuals with Preeclampsia Revealed by Single‑Cell RNA Sequencing	Zhou W, Wang H, Yang Y, Guo F, Yu B, Su Z	Mol Cells. 2022 May 31
Spatial analysis	36561369	Resolving the gene expression maps of human first-trimester chorionic villi with spatial transcriptome	Liu Z, Zhai M, Zhang Q, Yang T, Wan Z, Li J, Liu X, Xu B, Du L, Chan RWS, Zhang L, Yeung WSB, Cheung KW, Chiu PCN, Wang WJ, Lee CL, Gao Y	Front Cell Dev Biol. 2022 Dec 6
Databasis analysis	35042863	Maternal-fetal immune responses in pregnant women infected with SARS-CoV-2.	Garcia-Flores V, Romero R, Xu Y, Theis KR, Arenas-Hernandez M, Miller D, Peyvandipour A, Bhatti G, Galaz J, Gershater M, Levenson D, Pusod E, Tao L, Kracht D, Florova V, Leng Y, Motomura K, Para R, Faucett M, Hsu CD, Zhang G, Tarca AL, Pique-Regi R, Gomez-Lopez N	Nat Commun. 2022 Jan 18
Databasis analysis	36209198	Characterization of placental and decidual cell development in early pregnancy loss by single-cell RNA sequencing	Zheng Y, Pan J, Xia C, Chen H, Zhou H, Ju W, Wegiel J, Myatt L, Roberts JM, Guo X, Zhong N	Cell Biosci. 2022 Oct 8

## Sheet: Screened
Origin	PMID	Title	Authors	Citation	Obsiouly irrelevant	Included	Reason
Pubmed_maternal	35021063	Spatial proteogenomics reveals distinct and evolutionarily conserved hepatic macrophage niches	Guilliams M, Bonnardel J, Haest B, Vanderborght B, Wagner C, Remmerie A, Bujko A, Martens L, Thoné T, Browaeys R, De Ponti FF, Vanneste B, Zwicker C, Svedberg FR, Vanhalewyn T, Gonçalves A, Lippens S, Devriendt B, Cox E, Ferrero G, Wittamer V, Willaert A, Kaptein SJF, Neyts J, Dallmeier K, Geldhof P, Casaert S, Deplancke B, Ten Dijke P, Hoorens A, Vanlander A, Berrevoet F, Van Nieuwenhove Y, Saey…	Cell. 2022 Jan 20	irrelevant	no
Pubmed_maternal	36991123	Spatial multiomics map of trophoblast development in early pregnancy	Arutyunyan A, Roberts K, Troulé K, Wong FCK, Sheridan MA, Kats I, Garcia-Alonso L, Velten B, Hoo R, Ruiz-Morales ER, Sancho-Serra C, Shilts J, Handfield LF, Marconato L, Tuck E, Gardner L, Mazzeo CI, Li Q, Kelava I, Wright GJ, Prigmore E, Teichmann SA, Bayraktar OA, Moffett A, Stegle O, Turco MY, Vento-Tormo R.	Nature. 2023 Apr	pass	included
Pubmed_maternal	35381189	Astrocytes and oligodendrocytes undergo subtype-specific transcriptional changes in Alzheimer's disease	Sadick JS, O'Dea MR, Hasel P, Dykstra T, Faustin A, Liddelow SA.	Neuron. 2022 Jun 1	irrelevant	no
Pubmed_maternal	33577785	Proteogenomic and metabolomic characterization of human glioblastoma	Wang LB, Karpova A, Gritsenko MA, Kyle JE, Cao S, Li Y, Rykunov D, Colaprico A, Rothstein JH, Hong R, Stathias V, Cornwell M, Petralia F, Wu Y, Reva B, Krug K, Pugliese P, Kawaler E, Olsen LK, Liang WW, Song X, Dou Y, Wendl MC, Caravan W, Liu W, Cui Zhou D, Ji J, Tsai CF, Petyuk VA, Moon J, Ma W, Chu RK, Weitz KK, Moore RJ, Monroe ME, Zhao R, Yang X, Yoo S, Krek A, Demopoulos A, Zhu H, Wyczalkows…	Cancer Cell. 2021 Apr 12	irrelevant	no
Pubmed_maternal	34919646	Single-cell sequencing of human midbrain reveals glial activation and a Parkinson-specific neuronal state	Smajić S, Prada-Medina CA, Landoulsi Z, Ghelfi J, Delcambre S, Dietrich C, Jarazo J, Henck J, Balachandran S, Pachchek S, Morris CM, Antony P, Timmermann B, Sauer S, Pereira SL, Schwamborn JC, May P, Grünewald A, Spielmann M.	Brain. 2022 Apr 29	irrelevant	no
Pubmed_maternal	36889280	Adipose tissue at single-cell resolution	Maniyadath B, Zhang Q, Gupta RK, Mandrup S.	Cell Metab. 2023 Mar 7	irrelevant	no
Pubmed_placenta	35418685	Mapping human haematopoietic stem cells from haemogenic endothelium to birth	Calvanese V, Capellera-Garcia S, Ma F, Fares I, Liebscher S, Ng ES, Ekstrand S, Aguadé-Gorgorió J, Vavilina A, Lefaudeux D, Nadel B, Li JY, Wang Y, Lee LK, Ardehali R, Iruela-Arispe ML, Pellegrini M, Stanley EG, Elefanty AG, Schenke-Layland K, Mikkola HKA.	Nature. 2022 Apr	pass	no	Focus on hematopoietic cells only
Pubmed_maternal	36563681	Histopathologic and proteogenomic heterogeneity reveals features of clear cell renal cell carcinoma aggressiveness	Li Y, Lih TM, Dhanasekaran SM, Mannan R, Chen L, Cieslik M, Wu Y, Lu RJ, Clark DJ, Kołodziejczak I, Hong R, Chen S, Zhao Y, Chugh S, Caravan W, Naser Al Deen N, Hosseini N, Newton CJ, Krug K, Xu Y, Cho KC, Hu Y, Zhang Y, Kumar-Sinha C, Ma W, Calinawan A, Wyczalkowski MA, Wendl MC, Wang Y, Guo S, Zhang C, Le A, Dagar A, Hopkins A, Cho H, Leprevost FDV, Jing X, Teo GC, Liu W, Reimers MA, Pachynski …	Cancer Cell. 2023 Jan 9	irrelevant	no
Pubmed_maternal	31848347	Single-nuclei RNA-seq on human retinal tissue provides improved transcriptome profiling	Liang Q, Dharmat R, Owen L, Shakoor A, Li Y, Kim S, Vitale A, Kim I, Morgan D, Liang S, Wu N, Chen K, DeAngelis MM, Chen R.	Nat Commun. 2019 Dec 17	irrelevant	no
Pubmed_placenta	36914823	Placental cell type deconvolution reveals that cell proportions drive preeclampsia gene expression differences	Campbell KA, Colacino JA, Puttabyatappa M, Dou JF, Elkin ER, Hammoud SS, Domino SE, Dolinoy DC, Goodrich JM, Loch-Caruso R, Padmanabhan V, Bakulski KM.	Commun Biol. 2023 Mar 13	pass	included
Pubmed_maternal	32403949	Transcriptional and Cellular Diversity of the Human Heart	Tucker NR, Chaffin M, Fleming SJ, Hall AW, Parsons VA, Bedi KC Jr, Akkad AD, Herndon CN, Arduini A, Papangeli I, Roselli C, Aguet F, Choi SH, Ardlie KG, Babadi M, Margulies KB, Stegmann CM, Ellinor PT.	Circulation. 2020 Aug 4	irrelevant	no
Pubmed_maternal	35857195	Angiogenesis in adipose tissue and obesity	Corvera S, Solivan-Rivera J, Yang Loureiro Z.	Angiogenesis. 2022 Nov	irrelevant	no
Barrozo & Aagaard 2021	33184181	A human cell atlas of fetal gene expression	Cao J, O'Day DR, Pliner HA, Kingsley PD, Deng M, Daza RM, Zager MA, Aldinger KA, Blecher-Gonen R, Zhang F, Spielmann M, Palis J, Doherty D, Steemers FJ, Glass IA, Trapnell C, Shendure J	Science. 2020 Nov 13	pass	included
Pubmed_maternal	30696862	Targeted expression profiling by RNA-Seq improves detection of cellular dynamics during pregnancy and identifies a role for T cells in term parturition	Tarca AL, Romero R, Xu Z, Gomez-Lopez N, Erez O, Hsu CD, Hassan SS, Carey VJ.	Sci Rep. 2019 Jan 29	pass	no	No single cell transcriptomic
Pubmed_maternal	34767070	Diverse human astrocyte and microglial transcriptional responses to Alzheimer's pathology	Smith AM, Davey K, Tsartsalis S, Khozoie C, Fancy N, Tang SS, Liaptsi E, Weinert M, McGarry A, Muirhead RCJ, Gentleman S, Owen DR, Matthews PM.	Acta Neuropathol. 2022 Jan	irrelevant	no
Pubmed_maternal	35265972	Single-cell technologies to decipher cardiovascular diseases	Abplanalp WT, Tucker N, Dimmeler S.	Eur Heart J. 2022 Nov 14	irrelevant	no
Pubmed_maternal	36516485	Single nuclei profiling identifies cell specific markers of skeletal muscle aging, frailty, and senescence	Perez K, Ciotlos S, McGirr J, Limbad C, Doi R, Nederveen JP, Nilsson MI, Winer DA, Evans W, Tarnopolsky M, Campisi J, Melov S.	Aging (Albany NY). 2022 Dec 13	irrelevant	no
Pubmed_maternal	32424074	Single-cell-resolution transcriptome map of human, chimpanzee, bonobo, and macaque brains	Khrameeva E, Kurochkin I, Han D, Guijarro P, Kanton S, Santel M, Qian Z, Rong S, Mazin P, Sabirov M, Bulat M, Efimova O, Tkachev A, Guo S, Sherwood CC, Camp JG, Pääbo S, Treutlein B, Khaitovich P.	Genome Res. 2020 May	irrelevant	no
Pubmed_maternal	35915177	Cell-type-specific cis-eQTLs in eight human brain cell types identify novel risk genes for psychiatric and neurological disorders	Bryois J, Calini D, Macnair W, Foo L, Urich E, Ortmann W, Iglesias VA, Selvaraj S, Nutma E, Marzin M, Amor S, Williams A, Castelo-Branco G, Menon V, De Jager P, Malhotra D.	Nat Neurosci. 2022 Aug	irrelevant	no
Pubmed_maternal	34385456	An N-Cadherin 2 expressing epithelial cell subpopulation predicts response to surgery, chemotherapy and immunotherapy in bladder cancer	Gouin KH 3rd, Ing N, Plummer JT, Rosser CJ, Ben Cheikh B, Oh C, Chen SS, Chan KS, Furuya H, Tourtellotte WG, Knott SRV, Theodorescu D.	Nat Commun. 2021 Aug 12	irrelevant	no
Pubmed_maternal	34006454	Single cell RNA sequencing approaches to cardiac development and congenital heart disease	Samad T, Wu SM.	Semin Cell Dev Biol. 2021 Oct	irrelevant	no
Pubmed_maternal	34223880	Adipocyte Heterogeneity Underlying Adipose Tissue Functions	Yang Loureiro Z, Solivan-Rivera J, Corvera S.	Endocrinology. 2022 Jan 1	irrelevant	no
Pubmed_maternal	33811809	BET inhibition blocks inflammation-induced cardiac dysfunction and SARS-CoV-2 infection	Mills RJ, Humphrey SJ, Fortuna PRJ, Lor M, Foster SR, Quaife-Ryan GA, Johnston RL, Dumenil T, Bishop C, Rudraraju R, Rawle DJ, Le T, Zhao W, Lee L, Mackenzie-Kludas C, Mehdiabadi NR, Halliday C, Gilham D, Fu L, Nicholls SJ, Johansson J, Sweeney M, Wong NCW, Kulikowski E, Sokolowski KA, Tse BWC, Devilée L, Voges HK, Reynolds LT, Krumeich S, Mathieson E, Abu-Bonsrah D, Karavendzas K, Griffen B, Tit…	Cell. 2021 Apr 15	irrelevant	no
Pubmed_maternal	32826893	A single-cell atlas of the human substantia nigra reveals cell-specific pathways associated with neurological disorders	Agarwal D, Sandor C, Volpato V, Caffrey TM, Monzón-Sandoval J, Bowden R, Alegre-Abarrategui J, Wade-Martins R, Webber C.	Nat Commun. 2020 Aug 21	irrelevant	no
Pubmed_maternal	34282334	A plate-based single-cell ATAC-seq workflow for fast and robust profiling of chromatin accessibility	Xu W, Wen Y, Liang Y, Xu Q, Wang X, Jin W, Chen X.	Nat Protoc. 2021 Aug	irrelevant	no
Pubmed_maternal	34608315	SEAM is a spatial single nuclear metabolomics method for dissecting tissue microenvironment	Yuan Z, Zhou Q, Cai L, Pan L, Sun W, Qumu S, Yu S, Feng J, Zhao H, Zheng Y, Shi M, Li S, Chen Y, Zhang X, Zhang MQ.	Nat Methods. 2021 Oct	irrelevant	no
Pubmed_maternal	32997994	Single-Nucleus RNA-Seq Is Not Suitable for Detection of Microglial Activation Genes in Humans	Thrupp N, Sala Frigerio C, Wolfs L, Skene NG, Fattorelli N, Poovathingal S, Fourne Y, Matthews PM, Theys T, Mancuso R, de Strooper B, Fiers M.	Cell Rep. 2020 Sep 29	irrelevant	no
Pubmed_maternal	34616062	Comparative cellular analysis of motor cortex in human, marmoset and mouse	Bakken TE, Jorstad NL, Hu Q, Lake BB, Tian W, Kalmbach BE, Crow M, Hodge RD, Krienen FM, Sorensen SA, Eggermont J, Yao Z, Aevermann BD, Aldridge AI, Bartlett A, Bertagnolli D, Casper T, Castanon RG, Crichton K, Daigle TL, Dalley R, Dee N, Dembrow N, Diep D, Ding SL, Dong W, Fang R, Fischer S, Goldman M, Goldy J, Graybuck LT, Herb BR, Hou X, Kancherla J, Kroll M, Lathia K, van Lew B, Li YE, Liu CS…	Nature. 2021 Oct	irrelevant	no
Pubmed_maternal	36085050	Single-cell transcriptomics reveals common epithelial response patterns in human acute kidney injury	Hinze C, Kocks C, Leiz J, Karaiskos N, Boltengagen A, Cao S, Skopnik CM, Klocke J, Hardenberg JH, Stockmann H, Gotthardt I, Obermayer B, Haghverdi L, Wyler E, Landthaler M, Bachmann S, Hocke AC, Corman V, Busch J, Schneider W, Himmerkus N, Bleich M, Eckardt KU, Enghard P, Rajewsky N, Schmidt-Ott KM.	Genome Med. 2022 Sep 9	irrelevant	no
Pubmed_maternal	36259389	Mutant Phosphodiesterase 3A Protects From Hypertension-Induced Cardiac Damage	Ercu M, Mücke MB, Pallien T, Markó L, Sholokh A, Schächterle C, Aydin A, Kidd A, Walter S, Esmati Y, McMurray BJ, Lato DF, Yumi Sunaga-Franze D, Dierks PH, Flores BIM, Walker-Gray R, Gong M, Merticariu C, Zühlke K, Russwurm M, Liu T, Batolomaeus TUP, Pautz S, Schelenz S, Taube M, Napieczynska H, Heuser A, Eichhorst J, Lehmann M, Miller DC, Diecke S, Qadri F, Popova E, Langanki R, Movsesian MA, He…	Circulation. 2022 Dec 6	irrelevant	no
Pubmed_maternal	36439123	Identification and validation of a signature based on macrophage cell marker genes to predict recurrent miscarriage by integrated analysis of single-cell and bulk RNA-sequencing	Wei P, Dong M, Bi Y, Chen S, Huang W, Li T, Liu B, Fu X, Yang Y.	Front Immunol. 2022 Nov 11	irrelevant	no
Pubmed_maternal	36271074	Single-nuclei and bulk-tissue gene-expression analysis of pheochromocytoma and paraganglioma links disease subtypes with tumor microenvironment	Zethoven M, Martelotto L, Pattison A, Bowen B, Balachander S, Flynn A, Rossello FJ, Hogg A, Miller JA, Frysak Z, Grimmond S, Fishbein L, Tischler AS, Gill AJ, Hicks RJ, Dahia PLM, Clifton-Bligh R, Pacak K, Tothill RW.	Nat Commun. 2022 Oct 21	irrelevant	no
Pubmed_maternal	33971952	Cryopreservation of human cancers conserves tumour heterogeneity for single-cell multi-omics analysis	Wu SZ, Roden DL, Al-Eryani G, Bartonicek N, Harvey K, Cazet AS, Chan CL, Junankar S, Hui MN, Millar EA, Beretov J, Horvath L, Joshua AM, Stricker P, Wilmott JS, Quek C, Long GV, Scolyer RA, Yeung BZ, Segara D, Mak C, Warrier S, Powell JE, O'Toole S, Lim E, Swarbrick A.	Genome Med. 2021 May 10	irrelevant	no
Pubmed_maternal	36658241	Human early-onset dementia caused by DAP12 deficiency reveals a unique signature of dysregulated microglia	Zhou Y, Tada M, Cai Z, Andhey PS, Swain A, Miller KR, Gilfillan S, Artyomov MN, Takao M, Kakita A, Colonna M.	Nat Immunol. 2023 Mar	irrelevant	no
Pubmed_maternal	32925882	Nuclei Isolation from Fresh Frozen Brain Tumors for Single-Nucleus RNA-seq and ATAC-seq	Narayanan A, Blanco-Carmona E, Demirdizen E, Sun X, Herold-Mende C, Schlesner M, Turcan S.	J Vis Exp. 2020 Aug 25	irrelevant	no
Pubmed_maternal	34851693	AD-linked R47H-TREM2 mutation induces disease-enhancing microglial states via AKT hyperactivation	Sayed FA, Kodama L, Fan L, Carling GK, Udeochu JC, Le D, Li Q, Zhou L, Wong MY, Horowitz R, Ye P, Mathys H, Wang M, Niu X, Mazutis L, Jiang X, Wang X, Gao F, Brendel M, Telpoukhovskaia M, Tracy TE, Frost G, Zhou Y, Li Y, Qiu Y, Cheng Z, Yu G, Hardy J, Coppola G, Wang F, DeTure MA, Zhang B, Xie L, Trajnowski JQ, Lee VMY, Gong S, Sinha SC, Dickson DW, Luo W, Gan L.	Sci Transl Med. 2021 Dec	irrelevant	no
Pubmed_maternal	35256815	Single-nuclei isoform RNA sequencing unlocks barcoded exon connectivity in frozen brain tissue	Hardwick SA, Hu W, Joglekar A, Fan L, Collier PG, Foord C, Balacco J, Lanjewar S, Sampson MM, Koopmans F, Prjibelski AD, Mikheenko A, Belchikov N, Jarroux J, Lucas AB, Palkovits M, Luo W, Milner TA, Ndhlovu LC, Smit AB, Trojanowski JQ, Lee VMY, Fedrigo O, Sloan SA, Tombácz D, Ross ME, Jarvis E, Boldogkői Z, Gan L, Tilgner HU.	Nat Biotechnol. 2022 Jul	irrelevant	no
Pubmed_maternal	36350923	Integrated gene analyses of de novo variants from 46,612 trios with autism and developmental disorders	Wang T, Kim CN, Bakken TE, Gillentine MA, Henning B, Mao Y, Gilissen C	Proc Natl Acad Sci U S A. 2022 Nov 15	irrelevant	no
Pubmed_maternal	34905515	Clinico-histopathologic and single-nuclei RNA-sequencing insights into cardiac injury and microthrombi in critical COVID-19	Brener MI, Hulke ML, Fukuma N, Golob S, Zilinyi RS, Zhou Z, Tzimas C, Russo I, McGroder C, Pfeiffer RD, Chong A, Zhang G, Burkhoff D, Leon MB, Maurer MS, Moses JW, Uhlemann AC, Hibshoosh H, Uriel N, Szabolcs MJ, Redfors B, Marboe CC, Baldwin MR, Tucker NR, Tsai EJ.	JCI Insight. 2022 Jan 25	irrelevant	no
Pubmed_maternal	36111491	Comparison of single‑nucleus and single‑cell transcriptomes in hepatocellular carcinoma tissue	Wen F, Tang X, Xu L, Qu H.	Mol Med Rep. 2022 Nov	irrelevant	no
Pubmed_maternal	35378329	Hepatocyte-specific activity of TSC22D4 triggers progressive NAFLD by impairing mitochondrial function	Wolff G, Sakurai M, Mhamane A, Troullinaki M, Maida A, Deligiannis IK, Yin K, Weber P, Morgenstern J, Wieder A, Kwon Y, Sekar R, Zeigerer A, Roden M, Blüher M, Volk N, Poth T, Hackert T, Wiedmann L, De Angelis Rigotti F, Rodriguez-Vita J, Fischer A, Mukthavaram R, Limphong P, Tachikawa K, Karmali P, Payne J, Chivukula P, Ekim-Üstünel B, Martinez-Jimenez CP, Szendrödi J, Nawroth P, Herzig S.	Mol Metab. 2022 Jun	irrelevant	no
Pubmed_maternal	32603599	Single-Cell Transcriptomic Analysis Identifies a Unique Pulmonary Lymphangioleiomyomatosis Cell	Guo M, Yu JJ, Perl AK, Wikenheiser-Brokamp KA, Riccetti M, Zhang EY, Sudha P, Adam M, Potter A, Kopras EJ, Giannikou K, Potter SS, Sherman S, Hammes SR, Kwiatkowski DJ, Whitsett JA, McCormack FX, Xu Y.	Am J Respir Crit Care Med. 2020 Nov 15	irrelevant	no
Pubmed_maternal	35850708	Expression and activation of nuclear hormone receptors result in neuronal differentiation and favorable prognosis in neuroblastoma	Sainero-Alcolado L, Mushtaq M, Liaño-Pons J, Rodriguez-Garcia A, Yuan Y, Liu T, Ruiz-Pérez MV, Schlisio S, Bedoya-Reina O, Arsenian-Henriksson M.	J Exp Clin Cancer Res. 2022 Jul 19	irrelevant	no
Pubmed_maternal	35109872	Cyclic multiplex fluorescent immunohistochemistry and machine learning reveal distinct states of astrocytes and microglia in normal aging and Alzheimer's disease	Muñoz-Castro C, Noori A, Magdamo CG, Li Z, Marks JD, Frosch MP, Das S, Hyman BT, Serrano-Pozo A.	J Neuroinflammation. 2022 Feb 2	irrelevant	no
Pubmed_maternal	35042723	Characterization of transcript enrichment and detection bias in single-nucleus RNA-seq for mapping of distinct human adipocyte lineages	Gupta A, Shamsi F, Altemose N, Dorlhiac GF, Cypess AM, White AP, Yosef N, Patti ME, Tseng YH, Streets A.	Genome Res. 2022 Feb	irrelevant	no
Pubmed_maternal	34156424	GSAP regulates lipid homeostasis and mitochondrial function associated with Alzheimer's disease	Xu P, Chang JC, Zhou X, Wang W, Bamkole M, Wong E, Bettayeb K, Jiang LL, Huang T, Luo W, Xu H, Nairn AC, Flajolet M, Ip NY, Li YM, Greengard P.	J Exp Med. 2021 Aug 2	irrelevant	no
Pubmed_maternal	35460111	Parkin Deficiency Impairs Mitochondrial DNA Dynamics and Propagates Inflammation	Wasner K, Smajic S, Ghelfi J, Delcambre S, Prada-Medina CA, Knappe E, Arena G, Mulica P, Agyeah G, Rakovic A, Boussaad I, Badanjak K, Ohnmacht J, Gérardy JJ, Takanashi M, Trinh J, Mittelbronn M, Hattori N, Klein C, Antony P, Seibler P, Spielmann M, Pereira SL, Grünewald A.	Mov Disord. 2022 Jul	irrelevant	no
Pubmed_maternal	32181701	A Multi-Omics Approach to Liver Diseases: Integration of Single Nuclei Transcriptomics with Proteomics and HiCap Bulk Data in Human Liver	Cavalli M, Diamanti K, Pan G, Spalinskas R, Kumar C, Deshmukh AS, Mann M, Sahlén P, Komorowski J, Wadelius C.	OMICS. 2020 Apr	irrelevant	no
Pubmed_maternal	36240767	Neuronal ambient RNA contamination causes misinterpreted and masked cell types in brain single-nuclei datasets	Caglayan E, Liu Y, Konopka G.	Neuron. 2022 Dec 21	irrelevant	no
Pubmed_maternal	34051145	Resolving cellular and molecular diversity along the hippocampal anterior-to-posterior axis in humans	Ayhan F, Kulkarni A, Berto S, Sivaprakasam K, Douglas C, Lega BC, Konopka G.	Neuron. 2021 Jul 7	irrelevant	no
Pubmed_maternal	6496937	Preparing nuclei from cells in monolayer cultures suitable for counting and for following synchronized cells through the cell cycle	Butler WB.	Anal Biochem. 1984 Aug 15	pass	no	No single cell transcriptomic
Pubmed_maternal	34663697	Trained innate immunity, long-lasting epigenetic modulation, and skewed myelopoiesis by heme	Jentho E, Ruiz-Moreno C, Novakovic B, Kourtzelis I, Megchelenbrink WL, Martins R, Chavakis T, Soares MP, Kalafati L, Guerra J, Roestel F, Bohm P, Godmann M, Grinenko T, Eugster A, Beretta M, Joosten LAB, Netea MG, Bauer M, Stunnenberg HG, Weis S.	Proc Natl Acad Sci U S A. 2021 Oct 19	irrelevant	no
Pubmed_maternal	35113653	Patient-Specific TBX5-G125R Variant Induces Profound Transcriptional Deregulation and Atrial Dysfunction	van Ouwerkerk AF, Bosada FM, van Duijvenboden K, Houweling AC, Scholman KT, Wakker V, Allaart CP, Uhm JS, Mathijssen IB, Baartscheer T, Postma AV, Barnett P, Verkerk AO, Boukens BJ, Christoffels VM.	Circulation. 2022 Feb 22	irrelevant	no
Pubmed_maternal	32246845	SARS-CoV-2 receptor ACE2 and TMPRSS2 are primarily expressed in bronchial transient secretory cells	Lukassen S, Chua RL, Trefzer T, Kahn NC, Schneider MA, Muley T, Winter H, Meister M, Veith C, Boots AW, Hennig BP, Kreuter M, Conrad C, Eils R.	EMBO J. 2020 May 18	irrelevant	no
Pubmed_maternal	26890679	Using single nuclei for RNA-seq to capture the transcriptome of postmortem neurons	Krishnaswami SR, Grindberg RV, Novotny M, Venepally P, Lacar B, Bhutani K, Linker SB, Pham S, Erwin JA, Miller JA, Hodge R, McCarthy JK, Kelder M, McCorrison J, Aevermann BD, Fuertes FD, Scheuermann RH, Lee J, Lein ES, Schork N, McConnell MJ, Gage FH, Lasken RS.	Nat Protoc. 2016 Mar	irrelevant	no
Pubmed_maternal	35213696	Multi-ancestry GWAS reveals excitotoxicity associated with outcome after ischaemic stroke	Ibanez L, Heitsch L, Carrera C, Farias FHG, Del Aguila JL, Dhar R, Budde J, Bergmann K, Bradley J, Harari O, Phuah CL, Lemmens R, Viana Oliveira Souza AA, Moniche F, Cabezas-Juan A, Arenillas JF, Krupinksi J, Cullell N, Torres-Aguila N, Muiño E, Cárcel-Márquez J, Marti-Fabregas J, Delgado-Mederos R, Marin-Bueno R, Hornick A, Vives-Bauza C, Navarro RD, Tur S, Jimenez C, Obach V, Segura T, Serrano-…	Brain. 2022 Jul 29	irrelevant	no
Pubmed_maternal	35267142	It Is Not Just Fat: Dissecting the Heterogeneity of Adipose Tissue Function	Efthymiou V, Patti ME.	Curr Diab Rep. 2022 Apr	irrelevant	no
Pubmed_maternal	35141964	Cellular and molecular atlas of the maternal from a COVID-19 pregnant woman infected at midgestation highlights the defective impacts on foetal health	Chen J, Du L, Wang F, Shao X, Wang X, Yu W, Bi S, Chen D, Pan X, Zeng S, Huang L, Liang Y, Li Y, Chen R, Xue F, Li X, Wang S, Zhuang M, Liu M, Lin L, Yan H, He F, Yu L, Jiang Q, Xiong Z, Zhang L, Cao B, Wang YL, Chen D.	Cell Prolif. 2022 Apr	pass	included
Pubmed_placenta	36031700	Sex-dependent differential transcript expression in the placenta of growth restricted infants	O'Callaghan JL, Clifton VL, Prentis P, Ewing A, Saif Z, Pelzer ES.	Placenta. 2022 Oct	pass	no	No single cell transcriptomic
Pubmed_maternal	35788360	Spatially resolved transcriptomics and the kidney: many opportunities	Dixon EE, Wu H, Sulvarán-Guel E, Guo J, Humphreys BD.	Kidney Int. 2022 Sep	irrelevant	no
Pubmed_maternal	35239195	Research perspectives-Pipelines to human tendon transcriptomics	Ramos-Mucci L, Sarmiento P, Little D, Snelling S.	J Orthop Res. 2022 May	irrelevant	no
Pubmed_placenta	33080118	Activation of multiple receptors stimulates extracellular vesicle release from trophoblast cells	Conrad KP, Tuna KM, Mestre CT, Banwatt ES, Alli AA.	Physiol Rep. 2020 Oct	pass	no	No single cell transcriptomic
Pubmed_placenta	34546587	Single-cell transcriptome analysis reveals defective decidua stromal niche attributes to recurrent spontaneous abortion	Du L, Deng W, Zeng S, Xu P, Huang L, Liang Y, Wang Y, Xu H, Tang J, Bi S, Zhang L, Li Y, Ren L, Lin L, Deng W, Liu M, Chen J, Wang H, Chen D.	Cell Prolif. 2021 Nov	pass	included
Pubmed_maternal	34935911	MACA: marker-based automatic cell-type annotation for single-cell expression data	Xu Y, Baumgart SJ, Stegmann CM, Hayat S.	Bioinformatics. 2022 Mar 4	irrelevant	no
Pubmed_maternal	36981041	Unraveling Psychiatric Disorders through Neural Single-Cell Transcriptomics Approaches	Chehimi SN, Crist RC, Reiner BC.	Genes (Basel). 2023 Mar 22	irrelevant	no
Pubmed_placenta	34145989	Microfluidic Co-Culture Platform to Recapitulate the Maternal-Placental-Embryonic Axis	Boos JA, Misun PM, Brunoldi G, Furer LA, Aengenheister L, Modena M, Rousset N, Buerki-Thurnherr T, Hierlemann A.	Adv Biol (Weinh). 2021 Aug	pass	no	No single cell transcriptomic
Pubmed_maternal	33499699	Elucidating the cellular dynamics of the brain with single-cell RNA sequencing	Cardona-Alberich A, Tourbez M, Pearce SF, Sibley CR.	RNA Biol. 2021 Jul	irrelevant	no
Pubmed_maternal	32635651	The Impact of Single-Cell Genomics on Adipose Tissue Research	Deutsch A, Feng D, Pessin JE, Shinoda K.	Int J Mol Sci. 2020 Jul 5	irrelevant	no
Pubmed_maternal	37423994	Spatial Transcriptomics in Kidney Tissue	Raghubar AM, Crawford J, Jones K, Lam PY, Andersen SB, Matigian NA, Ng MSY, Healy H, Kassianos AJ, Mallett AJ.	Methods Mol Biol. 2023	irrelevant	no
Pubmed_maternal	36123393	Single nuclei transcriptomics of muscle reveals intra-muscular cell dynamics linked to dystrophin loss and rescue	Scripture-Adams DD, Chesmore KN, Barthélémy F, Wang RT, Nieves-Rodriguez S, Wang DW, Mokhonova EI, Douine ED, Wan J, Little I, Rabichow LN, Nelson SF, Miceli MC.	Commun Biol. 2022 Sep 19	irrelevant	no
Pubmed_maternal	32001747	Systematic Comparison of High-throughput Single-Cell and Single-Nucleus Transcriptomes during Cardiomyocyte Differentiation	Selewa A, Dohn R, Eckart H, Lozano S, Xie B, Gauchat E, Elorbany R, Rhodes K, Burnett J, Gilad Y, Pott S, Basu A.	Sci Rep. 2020 Jan 30	irrelevant	no
Pubmed_maternal	36399263	Extraction and Purification of Single Nuclei from Frozen Human Brain Tissue	Palmer CR, Chun J.	Methods Mol Biol. 2023	irrelevant	no
Pubmed_placenta	30172254	Detecting eukaryotic microbiota with single-cell sensitivity in human tissue	Lager S, de Goffau MC, Sovio U, Peacock SJ, Parkhill J, Charnock-Jones DS, Smith GCS.	Microbiome. 2018 Sep 1	pass	no	No single cell transcriptomic
Pubmed_maternal	29590361	Cell type discovery using single-cell transcriptomics: implications for ontological representation	Aevermann BD, Novotny M, Bakken T, Miller JA, Diehl AD, Osumi-Sutherland D, Lasken RS, Lein ES, Scheuermann RH.	Hum Mol Genet. 2018 May 1	irrelevant	no
Pubmed_maternal	32535152	Shifting paradigms: The central role of microglia in Alzheimer's disease	Schwabe T, Srinivasan K, Rhinn H.	Neurobiol Dis. 2020 Sep	irrelevant	no
Pubmed_maternal	31786788	Single-Cell Capture, RNA-seq, and Transcriptome Analysis from the Neural Retina	Dharmat R, Kim S, Li Y, Chen R.	Methods Mol Biol. 2020	irrelevant	no
Pubmed_placenta	31900005	Maternal whole blood mRNA signatures identify women at risk of early preeclampsia: a longitudinal study	Tarca AL, Romero R, Erez O, Gudicha DW, Than NG, Benshalom-Tirosh N, Pacora P, Hsu CD, Chaiworapongsa T, Hassan SS, Gomez-Lopez N.	J Matern Fetal Neonatal Med. 2021 Nov	pass	no	No single cell transcriptomic
Pubmed_maternal	34329437	Single-cell RNA sequencing of SARS-CoV-2 cell entry factors in the preconceptional human endometrium	Vilella F, Wang W, Moreno I, Roson B, Quake SR, Simon C.	Hum Reprod. 2021 Sep 18	irrelevant	no
Pubmed_maternal	28640691	The nesprin-cytoskeleton interface probed directly on single nuclei is a mechanically rich system	Balikov DA, Brady SK, Ko UH, Shin JH, de Pereda JM, Sonnenberg A, Sung HJ, Lang MJ.	Nucleus. 2017 Sep 3	irrelevant	no
Pubmed_maternal	31399126	A single-nuclei RNA sequencing study of Mendelian and sporadic AD in the human brain	Del-Aguila JL, Li Z, Dube U, Mihindukulasuriya KA, Budde JP, Fernandez MV, Ibanez L, Bradley J, Wang F, Bergmann K, Davenport R, Morris JC, Holtzman DM, Perrin RJ, Benitez BA, Dougherty J, Cruchaga C, Harari O.	Alzheimers Res Ther. 2019 Aug 9	irrelevant	no
Barrozo & Aagaard 2021	32214235	Construction of a human cell landscape at single-cell level	Han X, Zhou Z, Fei L, Sun H, Wang R, Chen Y, Chen H, Wang J, Tang H, Ge W, Zhou Y, Ye F, Jiang M, Wu J, Xiao Y, Jia X, Zhang T, Ma X, Zhang Q, Bai X, Lai S, Yu C, Zhu L, Lin R, Gao Y, Wang M, Wu Y, Zhang J, Zhan R, Zhu S, Hu H, Wang C, Chen M, Huang H, Liang T, Chen J, Wang W, Zhang D, Guo G.	Nature. 2020 May	pass	included
Pubmed_maternal	35701599	An optimized protocol for single nuclei isolation from clinical biopsies for RNA-seq	Rousselle TV, McDaniels JM, Shetty AC, Bardhi E, Maluf DG, Mas VR.	Sci Rep. 2022 Jun 14	irrelevant	no
Pubmed_placenta	29478891	Meso-Endothelial Bipotent Progenitors from Human Placenta Display Distinct Molecular and Cellular Identity	Shafiee A, Patel J, Hutmacher DW, Fisk NM, Khosrotehrani K.	Stem Cell Reports. 2018 Mar 13	pass	no	No single cell transcriptomic
Pubmed_maternal	34506726	Defining the nature of human pluripotent stem cell-derived interneurons via single-cell analysis	Allison T, Langerman J, Sabri S, Otero-Garcia M, Lund A, Huang J, Wei X, Samarasinghe RA, Polioudakis D, Mody I, Cobos I, Novitch BG, Geschwind DH, Plath K, Lowry WE.	Stem Cell Reports. 2021 Oct 12	irrelevant	no
Pubmed_maternal	30559361	A rapid and robust method for single cell chromatin accessibility profiling	Chen X, Miragaia RJ, Natarajan KN, Teichmann SA.	Nat Commun. 2018 Dec 17	irrelevant	no
Pubmed_maternal	29804679	Single-nucleus Hi-C of mammalian oocytes and zygotes	Gassler J, Flyamer IM, Tachibana K.	Methods Cell Biol. 2018	irrelevant	no
Pubmed_maternal	34493726	Single-nuclei transcriptomes from human adrenal gland reveal distinct cellular identities of low and high-risk neuroblastoma tumors	Bedoya-Reina OC, Li W, Arceo M, Plescher M, Bullova P, Pui H, Kaucka M, Kharchenko P, Martinsson T, Holmberg J, Adameyko I, Deng Q, Larsson C, Juhlin CC, Kogner P, Schlisio S.	Nat Commun. 2021 Sep 7	irrelevant	no
Pubmed_maternal	28654222	Imprint cytology-based breast malignancy screening: an efficient nuclei segmentation technique	Saha M, Arun I, Agarwal S, Ahmed R, Chatterjee S, Chakraborty C.	J Microsc. 2017 Nov	irrelevant	no
Pubmed_placenta	24330065	Quantification of the predominant immune cell populations in decidua throughout human pregnancy	Bartmann C, Segerer SE, Rieger L, Kapp M, Sütterlin M, Kämmerer U.	Am J Reprod Immunol. 2014 Feb	pass	no	No single cell transcriptomic
Pubmed_maternal	34107264	Sublayer- and cell-type-specific neurodegenerative transcriptional trajectories in hippocampal sclerosis	Cid E, Marquez-Galera A, Valero M, Gal B, Medeiros DC, Navarron CM, Ballesteros-Esteban L, Reig-Viader R, Morales AV, Fernandez-Lamo I, Gomez-Dominguez D, Sato M, Hayashi Y, Bayés À, Barco A, Lopez-Atalaya JP, de la Prida LM.	Cell Rep. 2021 Jun 8	irrelevant	no
Pubmed_maternal	32791302	Single-Nuclei RNA Sequencing Assessment of the Hepatic Effects of 2,3,7,8-Tetrachlorodibenzo-p-dioxin	Nault R, Fader KA, Bhattacharya S, Zacharewski TR.	Cell Mol Gastroenterol Hepatol. 2021	irrelevant	no
Pubmed_maternal	33031804	Characterizing the Heterogeneity of Liver Cell Populations Under a NASH-Related Hepatotoxicant Using Single-Nuclei RNA Sequencing	Rodrigues PM, Banales JM.	Cell Mol Gastroenterol Hepatol. 2021	irrelevant	no
Pubmed_maternal	36920905	Single-cell heterogeneity of EGFR and CDK4 co-amplification is linked to immune infiltration in glioblastoma	Walentynowicz KA, Engelhardt D, Cristea S, Yadav S, Onubogu U, Salatino R, Maerken M, Vincentelli C, Jhaveri A, Geisberg J, McDonald TO, Michor F, Janiszewska M.	Cell Rep. 2023 Mar 28	irrelevant	no
Pubmed_maternal	35760119	Transthyretin proteoforms of intraocular origin in human subretinal fluid	Chen J, Cao D, Fortmann SD, Curcio CA, Feist RM, Crosson JN.	Exp Eye Res. 2022 Sep	irrelevant	no
Pubmed_maternal	35693209	Multi-omics profiling of single nuclei from frozen archived postmortem human pituitary tissue	Mendelev N, Zamojski M, Amper MAS, Cheng WS, Pincas H, Nair VD, Zaslavsky E, Sealfon SC, Ruf-Zamojski F.	STAR Protoc. 2022 Jun 7	irrelevant	no
Pubmed_maternal	34473054	Single-cell and single-nucleus RNA-seq uncovers shared and distinct axes of variation in dorsal LGN neurons in mice, non-human primates, and humans	Bakken TE, van Velthoven CT, Menon V, Hodge RD, Yao Z, Nguyen TN, Graybuck LT, Horwitz GD, Bertagnolli D, Goldy J, Yanny AM, Garren E, Parry S, Casper T, Shehata SI, Barkan ER, Szafer A, Levi BP, Dee N, Smith KA, Sunkin SM, Bernard A, Phillips J, Hawrylycz MJ, Koch C, Murphy GJ, Lein E, Zeng H, Tasic B.	Elife. 2021 Sep 2	irrelevant	no
Pubmed_maternal	29291761	Precision Medicine for Acute Kidney Injury (AKI): Redefining AKI by Agnostic Kidney Tissue Interrogation and Genetics	Kiryluk K, Bomback AS, Cheng YL, Xu K, Camara PG, Rabadan R, Sims PA, Barasch J.	Semin Nephrol. 2018 Jan	irrelevant	no
Pubmed_maternal	36631516	Single-nuclei transcriptomics enable detection of somatic variants in patient brain tissue	Townsend SE, Westfall JJ, Navarro JB, Koboldt DC, Mardis ER, Miller KE, Bedrosian TA.	Sci Rep. 2023 Jan 11	irrelevant	no
Pubmed_maternal	35752636	Occult polyclonality of preclinical pancreatic cancer models drives in vitro evolution	Monberg ME, Geiger H, Lee JJ, Sharma R, Semaan A, Bernard V, Wong J, Wang F, Liang S, Swartzlander DB, Stephens BM, Katz MHG, Chen K, Robine N, Guerrero PA, Maitra A.	Nat Commun. 2022 Jun 25	irrelevant	no
Pubmed_maternal	35436980	Allele-specific analysis reveals exon- and cell-type-specific regulatory effects of Alzheimer's disease-associated genetic variants	He L, Loika Y, Kulminski AM.	Transl Psychiatry. 2022 Apr 18	irrelevant	no
Pubmed_maternal	33972803	Extraction of nuclei from archived postmortem tissues for single-nucleus sequencing applications	Maitra M, Nagy C, Chawla A, Wang YC, Nascimento C, Suderman M, Théroux JF, Mechawar N, Ragoussis J, Turecki G.	Nat Protoc. 2021 Jun	irrelevant	no
Pubmed_placenta	26523859	Effects of oxygen tension and dextran-shelled/2H,3H-decafluoropentane-cored oxygen-loaded nanodroplets on secretion of gelatinases and their inhibitors in term human placenta	Prato M, Khadjavi A, Magnetto C, Gulino GR, Rolfo A, Todros T, Cavalli R, Guiot C.	Biosci Biotechnol Biochem. 2016	pass	no	No single cell transcriptomic
Pubmed_placenta	33300223	Single-cell RNA sequencing reveals heterogeneity and differential expression of decidual tissues during the peripartum period	Huang J, Li Q, Peng Q, Xie Y, Wang W, Pei C, Zhao Y, Liu R, Huang L, Li T, Xie L, Zhang J, Dai L, Chen J, Sun J, Zhang W.	Cell Prolif. 2021 Feb	pass	included
Pubmed_maternal	19475145	Spectroscopic signatures of single, isolated cancer cell nuclei using synchrotron infrared microscopy	Pijanka JK, Kohler A, Yang Y, Dumas P, Chio-Srichan S, Manfait M, Sockalingum GD, Sulé-Suso J.	Analyst. 2009 Jun	irrelevant	no
Pubmed_maternal	35260196	Data mining of bulk and single-cell RNA sequencing introduces OBI1-AS1 as an astrocyte marker with possible role in glioma recurrence and progression	Mamivand A, Bayat S, Maghrouni A, Shabani S, Khoshnevisan A, Saffar H, Tabrizi M.	Clin Epigenetics. 2022 Mar 8	irrelevant	no
Pubmed_maternal	36041859	Mosaic loss of Chromosome Y in aged human microglia	Vermeulen MC, Pearse R, Young-Pearse T, Mostafavi S.	Genome Res. 2022 Oct	irrelevant	no
Pubmed_maternal	36209413	PPMS: A framework to Profile Primary MicroRNAs from Single-cell RNA-sequencing datasets	Ji J, Anwar M, Petretto E, Emanueli C, Srivastava PK.	Brief Bioinform. 2022 Nov 19	irrelevant	no
Pubmed_maternal	30799036	Extensive Heterogeneity and Intrinsic Variation in Spatial Genome Organization	Finn EH, Pegoraro G, Brandão HB, Valton AL, Oomen ME, Dekker J, Mirny L, Misteli T.	Cell. 2019 Mar 7	irrelevant	no
Pubmed_maternal	18362685	Nuclear apoptosis contributes to sarcopenia	Alway SE, Siu PM.	Exerc Sport Sci Rev. 2008 Apr	irrelevant	no
Pubmed_maternal	35055131	Common and Distinctive Intercellular Communication Patterns in Human Obstructive and Nonobstructive Hypertrophic Cardiomyopathy	Codden CJ, Chin MT.	Int J Mol Sci. 2022 Jan 15	irrelevant	no
Pubmed_maternal	34322118	An Integrated View on Neuronal Subsets in the Peripheral Nervous System and Their Role in Immunoregulation	Jakob MO, Kofoed-Branzk M, Deshpande D, Murugan S, Klose CSN.	Front Immunol. 2021 Jul 12	irrelevant	no
Pubmed_maternal	34880271	Single-cell mapping of DNA G-quadruplex structures in human cancer cells	Hui WWI, Simeone A, Zyner KG, Tannahill D, Balasubramanian S.	Sci Rep. 2021 Dec 8	irrelevant	no
Pubmed_maternal	35226368	MS-Driven Metabolic Alterations Are Recapitulated in iPSC-Derived Astrocytes	Ghirotto B, Oliveira DF, Cipelli M, Basso PJ, de Lima J, Breda CNS, Ribeiro HC, Silva CCC, Sertié AL, Oliveira AER, Hiyane MI, Caldini EG, Sussulini A, Nakaya HI, Kowaltowski AJ, Oliveira EML, Zatz M, Câmara NOS.	Ann Neurol. 2022 May	irrelevant	no
Pubmed_placenta	35920626	Full spectrum flow cytometry reveals mesenchymal heterogeneity in first trimester placentae and phenotypic convergence in culture, providing insight into the origins of placental mesenchymal stromal cells	Boss AL, Damani T, Wickman TJ, Chamley LW, James JL, Brooks AES.	Elife. 2022 Aug 3	pass	no	No single cell transcriptomic
Pubmed_maternal	33036546	Role of angiotensin-converting enzyme 2 and pericytes in cardiac complications of COVID-19 infection	Robinson FA, Mihealsick RP, Wagener BM, Hanna P, Poston MD, Efimov IR, Shivkumar K, Hoover DB.	Am J Physiol Heart Circ Physiol. 2020 Nov 1	irrelevant	no
Pubmed_maternal	34411378	Multiomic analysis reveals decidual-specific transcriptional programing of MAIT cells	Vazquez J, Chavarria M, Chasman DA, Welch Schwartz R, Tyler CT, Lopez G, Fisher RC, Ong IM, Stanic AK.	Am J Reprod Immunol. 2021 Dec	irrelevant	no
Pubmed_maternal	28794488	Nanogrid single-nucleus RNA sequencing reveals phenotypic diversity in breast cancer	Gao R, Kim C, Sei E, Foukakis T, Crosetto N, Chan LK, Srinivasan M, Zhang H, Meric-Bernstam F, Navin N.	Nat Commun. 2017 Aug 9	irrelevant	no
Pubmed_maternal	32809975	Human Tregs at the materno-fetal interface show site-specific adaptation reminiscent of tumor Tregs	Wienke J, Brouwers L, van der Burg LM, Mokry M, Scholman RC, Nikkels PG, van Rijn BB, van Wijk F.	JCI Insight. 2020 Sep 17	irrelevant	no
Pubmed_maternal	36765116	Application of high-throughput single-nucleus DNA sequencing in pancreatic cancer	Zhang H, Karnoub ER, Umeda S, Chaligné R, Masilionis I, McIntyre CA, Sashittal P, Hayashi A, Zucker A, Mullen K, Hong J, Makohon-Moore A, Iacobuzio-Donahue CA.	Nat Commun. 2023 Feb 10	irrelevant	no
Pubmed_maternal	27897007	PRODUCTION OF A PRELIMINARY QUALITY CONTROL PIPELINE FOR SINGLE NUCLEI RNA-SEQ AND ITS APPLICATION IN THE ANALYSIS OF CELL TYPE DIVERSITY OF POST-MORTEM HUMAN BRAIN NEOCORTEX	Aevermann B, McCorrison J, Venepally P, Hodge R, Bakken T, Miller J, Novotny M, Tran DN, Diezfuertes F, Christiansen L, Zhang F, Steemers F, Lasken RS, Lein ED, Schork N, Scheuermann RH.	Pac Symp Biocomput. 2017	irrelevant	no
Pubmed_maternal	36788477	A multimodal deep learning model to infer cell-type-specific functional gene networks	Afshar S, Braun PR, Han S, Lin Y.	BMC Bioinformatics. 2023 Feb 14	irrelevant	no
Pubmed_maternal	22053782	Single nuclei Raman spectroscopy for drug evaluation	Lin HH, Li YC, Chang CH, Liu C, Yu AL, Chen CH.	Anal Chem. 2012 Jan 3	irrelevant	no
Pubmed_maternal	28165479	Whole-genome single-cell copy number profiling from formalin-fixed paraffin-embedded samples	Martelotto LG, Baslan T, Kendall J, Geyer FC, Burke KA, Spraggon L, Piscuoglio S, Chadalavada K, Nanjangud G, Ng CK, Moody P, D'Italia S, Rodgers L, Cox H, da Cruz Paula A, Stepansky A, Schizas M, Wen HY, King TA, Norton L, Weigelt B, Hicks JB, Reis-Filho JS.	Nat Med. 2017 Mar	irrelevant	no
Pubmed_maternal	30063818	Mechanical property characterization of hundreds of single nuclei based on microfluidic constriction channel	Chang CC, Wang K, Zhang Y, Chen D, Fan B, Hsieh CH, Wang J, Wu MH, Chen J.	Cytometry A. 2018 Aug	irrelevant	no
Pubmed_maternal	36827281	Single-cell RNA sequencing analysis of human Alzheimer's disease brain samples reveals neuronal and glial specific cells differential expression	Soreq L, Bird H, Mohamed W, Hardy J.	PLoS One. 2023 Feb 24	irrelevant	no
Pubmed_maternal	36173986	SSNIP-seq: A simple and rapid method for isolation of single-sperm nucleic acid for high-throughput sequencing	Novakovic S, Tsui V, Semple T, Martelotto L, McCarthy DJ, Crismani W.	PLoS One. 2022 Sep 29	irrelevant	no
Pubmed_maternal	17431415	Non-incidental coamplification of Myc and ERBB2, and Myc and EGFR, in gastric adenocarcinomas	Mitsui F, Dobashi Y, Imoto I, Inazawa J, Kono K, Fujii H, Ooi A.	Mod Pathol. 2007 Jun	irrelevant	no
Pubmed_maternal	33767197	scGNN is a novel graph neural network framework for single-cell RNA-Seq analyses	Wang J, Ma A, Chang Y, Gong J, Jiang Y, Qi R, Wang C, Fu H, Ma Q, Xu D.	Nat Commun. 2021 Mar 25	irrelevant	no
Pubmed_maternal	34506752	Molecular Profiling of Coronavirus Disease 2019 (COVID-19) Autopsies Uncovers Novel Disease Mechanisms	Pujadas E, Beaumont M, Shah H, Schrode N, Francoeur N, Shroff S, Bryce C, Grimes Z, Gregory J, Donnelly R, Fowkes ME, Beaumont KG, Sebra R, Cordon-Cardo C.	Am J Pathol. 2021 Dec	irrelevant	no
Pubmed_placenta	22824952	Characterization of placenta-derived mesenchymal stem cells cultured in autologous human cord blood serum	Wang L, Yang Y, Zhu Y, Ma X, Liu T, Zhang G, Fan H, Ma L, Jin Y, Yan X, Wei J, Li Y.	Mol Med Rep. 2012 Oct	pass	no	No single cell transcriptomic
Pubmed_maternal	35780170	High-throughput muscle fiber typing from RNA sequencing data	Oskolkov N, Santel M, Parikh HM, Ekström O, Camp GJ, Miyamoto-Mikami E, Ström K, Mir BA, Kryvokhyzha D, Lehtovirta M, Kobayashi H, Kakigi R, Naito H, Eriksson KF, Nystedt B, Fuku N, Treutlein B, Pääbo S, Hansson O.	Skelet Muscle. 2022 Jul 2	irrelevant	no
Pubmed_maternal	32045774	Microglia heterogeneity and neurodegeneration: The emerging paradigm of the role of immunity in Alzheimer's disease	Hashemiaghdam A, Mroczek M.	J Neuroimmunol. 2020 Apr 15	irrelevant	no
Pubmed_maternal	35114104	Mounting evidence suggests human adult neurogenesis is unlikely	Nano PR, Bhaduri A.	Neuron. 2022 Feb 2	irrelevant	no
Pubmed_maternal	33122304	Complex mosaic structural variations in human fetal brains	Sekar S, Tomasini L, Proukakis C, Bae T, Manlove L, Jang Y, Scuderi S, Zhou B, Kalyva M, Amiri A, Mariani J, Sedlazeck FJ, Urban AE, Vaccarino FM, Abyzov A.	Genome Res. 2020 Dec	irrelevant	no
Pubmed_maternal	35755130	Protocol for single-nucleus ATAC sequencing and bioinformatic analysis in frozen human brain tissue	Shi Z, Das S, Morabito S, Miyoshi E, Swarup V.	STAR Protoc. 2022 Jun 17	irrelevant	no
Pubmed_maternal	36169034	Using a Transection Paradigm to Enhance the Repair Mechanisms of an Investigational Human Cell Therapy	Chau MJ, Quintero JE, Monje PV, Voss SR, Welleford AS, Gerhardt GA, van Horne CG.	Cell Transplant. 2022 Jan-Dec	irrelevant	no
Pubmed_maternal	35471998	Decoding the PITX2-controlled genetic network in atrial fibrillation	Steimle JD, Grisanti Canozo FJ, Park M, Kadow ZA, Samee MAH, Martin JF.	JCI Insight. 2022 Jun 8	irrelevant	no
Pubmed_placenta	30042384	Single-cell RNA-seq reveals the diversity of trophoblast subtypes and patterns of differentiation in the human placenta	Liu Y, Fan X, Wang R, Lu X, Dang YL, Wang H, Lin HY, Zhu C, Ge H, Cross JC, Wang H.	Cell Res. 2018 Aug	pass	included
Pubmed_maternal	33828252	Preventing cardiac damage in patients with COVID-19	Robson A.	Nat Rev Cardiol. 2021 Jun	irrelevant	no
Pubmed_maternal	33618539	Single Nuclei Sequencing Reveals Novel Insights Into the Regulation of Cellular Signatures in Children With Dilated Cardiomyopathy	Nicin L, Abplanalp WT, Schänzer A, Sprengel A, John D, Mellentin H, Tombor L, Keuper M, Ullrich E, Klingel K, Dettmeyer RB, Hoffmann J, Akintuerk H, Jux C, Schranz D, Zeiher AM, Rupp S, Dimmeler S.	Circulation. 2021 Apr 27	irrelevant	no
Pubmed_maternal	27566152	Single-nucleus RNA-seq of differentiating human myoblasts reveals the extent of fate heterogeneity	Zeng W, Jiang S, Kong X, El-Ali N, Ball AR Jr, Ma CI, Hashimoto N, Yokomori K, Mortazavi A.	Nucleic Acids Res. 2016 Dec 1	irrelevant	no
Pubmed_placenta	34624566	DNA damage analysis in newborns and their mothers related to pregnancy and delivery characteristics	Da Correggio KS, Silveira SK, May Feuerschuette OH, Maraslis FT, Pinheiro K, Machado MJ, Maluf SW, Casimiro Onofre AS.	Placenta. 2021 Nov	pass	no	No single cell transcriptomic
Pubmed_placenta	17496316	FGF 10 and Sprouty 2 modulate trophoblast invasion and branching morphogenesis	Natanson-Yaron S, Anteby EY, Greenfield C, Goldman-Wohl D, Hamani Y, Hochner-Celnikier D, Yagel S.	Mol Hum Reprod. 2007 Jul	pass	no	No single cell transcriptomic
Pubmed_maternal	22685402	3D reconstruction of VZV infected cell nuclei and PML nuclear cages by serial section array scanning electron microscopy and electron tomography	Reichelt M, Joubert L, Perrino J, Koh AL, Phanwar I, Arvin AM.	PLoS Pathog. 2012	irrelevant	no
Pubmed_maternal	36525955	HIV integration in the human brain is linked to microglial activation and 3D genome remodeling	Plaza-Jennings AL, Valada A, O'Shea C, Iskhakova M, Hu B, Javidfar B, Ben Hutta G, Lambert TY, Murray J, Kassim B, Chandrasekaran S, Chen BK, Morgello S, Won H, Akbarian S.	Mol Cell. 2022 Dec 15	irrelevant	no
Pubmed_maternal	33969332	Maternal respiratory SARS-CoV-2 infection in pregnancy is associated with a robust inflammatory response at the maternal-fetal interface	Lu-Culligan A, Chavan AR, Vijayakumar P, Irshaid L, Courchaine EM, Milano KM, Tang Z, Pope SD, Song E, Vogels CBF, Lu-Culligan WJ, Campbell KH, Casanovas-Massana A, Bermejo S, Toothaker JM, Lee HJ, Liu F, Schulz W, Fournier J, Muenker MC, Moore AJ	Med. 2021 May 14	pass	included
Pubmed_placenta	31683744	Interaction of Pregnancy-Specific Glycoprotein 1 With Integrin Α5β1 Is a Modulator of Extravillous Trophoblast Functions	Rattila S, Dunk CEE, Im M, Grichenko O, Zhou Y, Yanez-Mo M, Blois SM, Yamada KM, Erez O, Gomez-Lopez N, Lye SJ, Hinz B, Romero R, Cohen M, Dveksler G.	Cells. 2019 Oct 31	pass	no	No single cell transcriptomic
Pubmed_maternal	35523173	Developmental landscape of human forebrain at a single-cell level identifies early waves of oligodendrogenesis	van Bruggen D, Pohl F, Langseth CM, Kukanja P, Lee H, Albiach AM, Kabbe M, Meijer M, Linnarsson S, Hilscher MM, Nilsson M, Sundström E, Castelo-Branco G.	Dev Cell. 2022 Jun 6	irrelevant	no
Pubmed_maternal	35338173	Altered intercellular communication and extracellular matrix signaling as a potential disease mechanism in human hypertrophic cardiomyopathy	Larson A, Codden CJ, Huggins GS, Rastegar H, Chen FY, Maron BJ, Rowin EJ, Maron MS, Chin MT.	Sci Rep. 2022 Mar 25	irrelevant	no
Pubmed_maternal	26307250	Microdissection of spatially identified single nuclei in a solid tumor for single cell whole genome sequencing	Guo Y, Yang Y, Zhou J, Czajkowsky DM, Liu B, Shao Z.	Biotechniques. 2012 Apr 1	irrelevant	no
Pubmed_maternal	36150908	Single-Nuclei RNA Sequencing of 5 Regions of the Human Prenatal Brain Implicates Developing Neuron Populations in Genetic Risk for Schizophrenia	Cameron D, Mi D, Vinh NN, Webber C, Li M, Marín O, O'Donovan MC, Bray NJ.	Biol Psychiatry. 2023 Jan 15	irrelevant	no
Pubmed_maternal	32394385	Automated ISH for Validated Histological Mapping of Lowly Expressed Genes	Pyke C.	Methods Mol Biol. 2020	irrelevant	no
Pubmed_maternal	36739295	Coordinated local RNA overexpression of complement induced by interferon gamma in myositis	Casal-Dominguez M, Pinal-Fernandez I, Pak K, Muñoz-Braceras S, Milisenda JC, Torres-Ruiz J, Dell Orso S, Naz F, Gutierrez-Cruz G, Duque-Jaimez Y, Matas-Garcia A, Valls-Roca L, Garrabou G, Trallero-Araguas E, Walitt B, Christopher-Stine L, Lloyd TE, Paik JJ, Albayda J, Corse A, Grau JM, Selva-O'Callaghan A, Mammen AL.	Sci Rep. 2023 Feb 4	irrelevant	no
Pubmed_maternal	33622787	ELF3 activated by a superenhancer and an autoregulatory feedback loop is required for high-level HLA-C expression on extravillous trophoblasts	Li Q, Meissner TB, Wang F, Du Z, Ma S, Kshirsagar S, Tilburgs T, Buenrostro JD, Uesugi M, Strominger JL.	Proc Natl Acad Sci U S A. 2021 Mar 2	irrelevant	no
Pubmed_maternal	31227709	Immature excitatory neurons develop during adolescence in the human amygdala	Sorrells SF, Paredes MF, Velmeshev D, Herranz-Pérez V, Sandoval K, Mayer S, Chang EF, Insausti R, Kriegstein AR, Rubenstein JL, Manuel Garcia-Verdugo J, Huang EJ, Alvarez-Buylla A.	Nat Commun. 2019 Jun 21	irrelevant	no
Pubmed_maternal	18338778	A high-throughput system for segmenting nuclei using multiscale techniques	Gudla PR, Nandy K, Collins J, Meaburn KJ, Misteli T, Lockett SJ.	Cytometry A. 2008 May	irrelevant	no
Pubmed_maternal	32782410	An annotated fluorescence image dataset for training nuclear segmentation methods	Kromp F, Bozsaky E, Rifatbegovic F, Fischer L, Ambros M, Berneder M, Weiss T, Lazic D, Dörr W, Hanbury A, Beiske K, Ambros PF, Ambros IM, Taschner-Mandl S.	Sci Data. 2020 Aug 11	irrelevant	no
Pubmed_maternal	22555242	Genome-wide copy number analysis of single cells	Baslan T, Kendall J, Rodgers L, Cox H, Riggs M, Stepansky A, Troge J, Ravi K, Esposito D, Lakshmi B, Wigler M, Navin N, Hicks J.	Nat Protoc. 2012 May 3	irrelevant	no
Pubmed_maternal	30816253	High-throughput Evaluation of Protein Migration and Localization after Laser Micro-Irradiation	Oeck S, Malewicz NM, Krysztofiak A, Turchick A, Jendrossek V, Glazer PM.	Sci Rep. 2019 Feb 28	irrelevant	no
Pubmed_maternal	30079295	An Overlapping Cell Image Synthesis Method for Imbalance Data	Xie YN, Yu L, Guan GH, He YJ.	Anal Cell Pathol (Amst). 2018 Jul 9	irrelevant	no
Pubmed_maternal	23070076	Analysis of single-cell gene transcription by RNA fluorescent in situ hybridization (FISH)	Ronander E, Bengtsson DC, Joergensen L, Jensen AT, Arnot DE.	J Vis Exp. 2012 Oct 7	irrelevant	no
Pubmed_placenta	16493081	Trophoblast contact deactivates human neutrophils	Petty HR, Kindzelskii AL, Espinoza J, Romero R.	J Immunol. 2006 Mar 1	pass	no	No single cell transcriptomic
Pubmed_maternal	32008165	Cell-Type-Specific Analysis of Molecular Pathology in Autism Identifies Common Genes and Pathways Affected Across Neocortical Regions	Velmeshev D, Magistri M, Mazza EMC, Lally P, Khoury N, D'Elia ER, Bicciato S, Faghihi MA.	Mol Neurobiol. 2020 May	irrelevant	no
Pubmed_maternal	35618577	Characterizing molecular subtypes of high-risk non-muscle-invasive bladder cancer in African American patients	You S, Kim M, Widen S, Yu A, Galvan GC, Choi-Kuaea Y, Eyzaguirre EJ, Dyrskjøt L, McConkey DJ, Choi W, Theodorescu D, Chan KS, Shan Y, Tyler DS, De Hoedt AM, Freedland SJ, Williams SB.	Urol Oncol. 2022 Sep	irrelevant	no
Pubmed_maternal	34429139	Sex dependent glial-specific changes in the chromatin accessibility landscape in late-onset Alzheimer's disease brains	Barrera J, Song L, Gamache JE, Garrett ME, Safi A, Yun Y, Premasinghe I, Sprague D, Chipman D, Li J, Fradin H, Soldano K, Gordân R, Ashley-Koch AE, Crawford GE, Chiba-Falek O.	Mol Neurodegener. 2021 Aug 24	irrelevant	no
Pubmed_maternal	25079324	Clonal evolution in breast cancer revealed by single nucleus genome sequencing	Wang Y, Waters J, Leung ML, Unruh A, Roh W, Shi X, Chen K, Scheet P, Vattathil S, Liang H, Multani A, Zhang H, Zhao R, Michor F, Meric-Bernstam F, Navin NE.	Nature. 2014 Aug 14	irrelevant	no
Pubmed_maternal	34048549	PTEN somatic mutations contribute to spectrum of cerebral overgrowth	Koboldt DC, Miller KE, Miller AR, Bush JM, McGrath S, Leraas K, Crist E, Fair S, Schwind W, Wijeratne S, Fitch J, Leonard J, Shaikhouni A, Hester ME, Magrini V, Ho ML, Pierson CR, Wilson RK, Ostendorf AP, Mardis ER, Bedrosian TA.	Brain. 2021 Nov 29	irrelevant	no
Pubmed_maternal	28476788	Detection and Quantification of Nuclear Morphology Changes in Apoptotic Cells by Fluorescence Microscopy and Subsequent Analysis of Visualized Fluorescent Signals	Mandelkow R, Gümbel D, Ahrend H, Kaul A, Zimmermann U, Burchardt M, Stope MB.	Anticancer Res. 2017 May	irrelevant	no
Pubmed_maternal	32968778	Functional gene networks reveal distinct mechanisms segregating in migraine families	Rasmussen AH, Kogelman LJA, Kristensen DM, Chalmer MA, Olesen J, Hansen TF.	Brain. 2020 Oct 1	irrelevant	no
Pubmed_maternal	36350663	TEDD: a database of temporal gene expression patterns during multiple developmental periods in human and model organisms	Zhou Z, Tan C, Chau MHK, Jiang X, Ke Z, Chen X, Cao Y, Kwok YK, Bellgard M, Leung TY, Choy KW, Dong Z.	Nucleic Acids Res. 2023 Jan 6	irrelevant	no
Pubmed_maternal	19941360	Population estimation of human embryonic stem cell cultures	Thurnherr T, Choo A, Reading I, Oh SK.	Biotechnol Prog. 2010 Mar-Apr	irrelevant	no
Pubmed_maternal	25768910	Chromatin fibers are formed by heterogeneous groups of nucleosomes in vivo	Ricci MA, Manzo C, García-Parajo MF, Lakadamyali M, Cosma MP.	Cell. 2015 Mar 12	irrelevant	no
Pubmed_maternal	32383753	dotdotdot: an automated approach to quantify multiplex single molecule fluorescent in situ hybridization (smFISH) images in complex tissues	Maynard KR, Tippani M, Takahashi Y, Phan BN, Hyde TM, Jaffe AE, Martinowich K.	Nucleic Acids Res. 2020 Jun 19	irrelevant	no
Pubmed_maternal	34764281	Interferon-driven brain phenotype in a mouse model of RNaseT2 deficient leukoencephalopathy	Kettwig M, Ternka K, Wendland K, Krüger DM, Zampar S, Schob C, Franz J, Aich A, Winkler A, Sakib MS, Kaurani L, Epple R, Werner HB, Hakroush S, Kitz J, Prinz M, Bartok E, Hartmann G, Schröder S, Rehling P, Henneke M, Boretius S, Alia A, Wirths O, Fischer A, Stadelmann C, Nessler S, Gärtner J.	Nat Commun. 2021 Nov 11	irrelevant	no
Pubmed_maternal	3536363	Extraction of nuclei from selected regions in paraffin-embedded tissue	Oud PS, Hanselaar TG, Reubsaet-Veldhuizen JA, Meijer JW, Gemmink AH, Pahlplatz MM, Beck HL, Vooijs GP.	Cytometry. 1986 Nov	irrelevant	no
Pubmed_maternal	36626557	Molecular imaging of chemokine-like receptor 1 (CMKLR1) in experimental acute lung injury	Mannes PZ, Barnes CE, Biermann J, Latoche JD, Day KE, Zhu Q, Tabary M, Xiong Z, Nedrow JR, Izar B, Anderson CJ, Villanueva FS, Lee JS, Tavakoli S.	Proc Natl Acad Sci U S A. 2023 Jan 17	irrelevant	no
Pubmed_maternal	33767277	Genome-wide transcriptome study in skin biopsies reveals an association of E2F4 with cadasil and cognitive impairment	Muiño E, Maisterra O, Jiménez-Balado J, Cullell N, Carrera C, Torres-Aguila NP, Cárcel-Márquez J, Gallego-Fabrega C, Lledós M, González-Sánchez J, Olmos-Alpiste F, Espejo E, March Á, Pujol R, Rodríguez-Campello A, Romeral G, Krupinski J, Martí-Fàbregas J, Montaner J, Roquer J, Fernández-Cadenas I.	Sci Rep. 2021 Mar 25	irrelevant	no
Pubmed_maternal	34185323	Pathogenic MAST3 Variants in the STK Domain Are Associated with Epilepsy	Spinelli E, Christensen KR, Bryant E, Schneider A, Rakotomamonjy J, Muir AM, Giannelli J, Littlejohn RO, Roeder ER, Schmidt B, Wilson WG, Marco EJ, Iwama K, Kumada S, Pisano T, Barba C, Vetro A, Brilstra EH, van Jaarsveld RH, Matsumoto N, Goldberg-Stern H, Carney PW, Andrews PI, El Achkar CM, Berkovic S, Rodan LH	Ann Neurol. 2021 Aug	irrelevant	no
Pubmed_maternal	35976433	Single-nucleus chromatin accessibility profiling highlights distinct astrocyte signatures in progressive supranuclear palsy and corticobasal degeneration	Briel N, Ruf VC, Pratsch K, Roeber S, Widmann J, Mielke J, Dorostkar MM, Windl O, Arzberger T, Herms J, Struebing FL.	Acta Neuropathol. 2022 Oct	irrelevant	no
Pubmed_placenta	19454249	Isolation of highly enriched apical plasma membranes of the placental syncytiotrophoblast	Robinson JM, Ackerman WE 4th, Tewari AK, Kniss DA, Vandre DD.	Anal Biochem. 2009 Apr 1	pass	no	No single cell transcriptomic
Pubmed_maternal	36707617	MME(+) fibro-adipogenic progenitors are the dominant adipogenic population during fatty infiltration in human skeletal muscle	Fitzgerald G, Turiel G, Gorski T, Soro-Arnaiz I, Zhang J, Casartelli NC, Masschelein E, Maffiuletti NA, Sutter R, Leunig M, Farup J, De Bock K.	Commun Biol. 2023 Jan 27	irrelevant	no
Pubmed_placenta	15150283	The influence of oxygen and tumor necrosis factor-alpha on the cellular kinetics of term placental villous explants in culture	Crocker IP, Tansinda DM, Jones CJ, Baker PN.	J Histochem Cytochem. 2004 Jun	pass	no	No single cell transcriptomic
Pubmed_maternal	22752135	Overlapping cell nuclei segmentation using a spatially adaptive active physical model	Plissiti ME, Nikou C.	IEEE Trans Image Process. 2012 Nov	irrelevant	no
Pubmed_maternal	15924379	Measuring the doxorubicin content of single nuclei by micellar electrokinetic capillary chromatography with laser-induced fluorescence detection	Xiong G, Chen Y, Arriaga EA.	Anal Chem. 2005 Jun 1	irrelevant	no
Pubmed_maternal	8276170	Application of the crypt-isolation technique to flow-cytometric analysis of DNA content in colorectal neoplasms	Nakamura S, Goto J, Kitayama M, Kino I.	Gastroenterology. 1994 Jan	irrelevant	no
Pubmed_maternal	34344473	Single-cell multimodal analysis in a case with reduced penetrance of Progranulin-Frontotemporal Dementia	Natarajan K, Eisfeldt J, Hammond M, Laffita-Mesa JM, Patra K, Khoshnood B, Öijerstedt L, Graff C.	Acta Neuropathol Commun. 2021 Aug 3	irrelevant	no
Pubmed_maternal	35531351	Profiling senescent cells in human brains reveals neurons with CDKN2D/p19 and tau neuropathology	Dehkordi SK, Walker J, Sah E, Bennett E, Atrian F, Frost B, Woost B, Bennett RE, Orr TC, Zhou Y, Andhey PS, Colonna M, Sudmant PH, Xu P, Wang M, Zhang B, Zare H, Orr ME.	Nat Aging. 2021 Dec	irrelevant	no
Pubmed_maternal	10554161	Flow cytometric analysis of estrogen receptor expression in isolated nuclei and cells from mammary cancer tissues	Sabe I, Andritsch I, Mangoud A, Awad AS, Khalifa A, Krishan A.	Cytometry. 1999 Jun 1	irrelevant	no
Pubmed_maternal	7310165	DNA measurements by single nuclei flow cytometry in human actinic skin lesions	Frentz G, Møller U.	J Invest Dermatol. 1981 Dec	irrelevant	no
Pubmed_maternal	9167705	Fine needle aspiration cytology of metastatic olfactory neuroblastoma	Collins BT, Cramer HM, Hearn SA.	Acta Cytol. 1997 May-Jun	irrelevant	no
Pubmed_maternal	36891301	A novel oral formulation of the melanocortin-1 receptor agonist PL8177 resolves inflammation in preclinical studies of inflammatory bowel disease and is gut restricted in rats, dogs, and humans	Dodd J, Jordan R, Makhlina M, Barnett K, Roffel A, Spana C, Obr A, Dhingra P, Kayne PS.	Front Immunol. 2023 Feb 20	irrelevant	no
Pubmed_maternal	21876182	Observation of spatial propagation of amyloid assembly from single nuclei	Knowles TP, White DA, Abate AR, Agresti JJ, Cohen SI, Sperling RA, De Genst EJ, Dobson CM, Weitz DA.	Proc Natl Acad Sci U S A. 2011 Sep 6	irrelevant	no
Pubmed_maternal	16646048	Automated fluorescent in situ hybridization (FISH) analysis of t(922)(q34q11) in interphase nuclei	Kajtár B, Méhes G, Lörch T, Deák L, Kneifné M, Alpár D, Pajor L.	Cytometry A. 2006 Jun	irrelevant	no
Pubmed_placenta	17545557	Stability of the m.8993T->G mtDNA mutation load during human embryofetal development has implications for the feasibility of prenatal diagnosis in NARP syndrome	Steffann J, Gigarel N, Corcos J, Bonnière M, Encha-Razavi F, Sinico M, Prevot S, Dumez Y, Yamgnane A, Frydman R, Munnich A, Bonnefont JP.	J Med Genet. 2007 Oct	pass	no	No single cell transcriptomic
Pubmed_maternal	19349354	Global levels of histone modifications predict prognosis in different cancers	Seligson DB, Horvath S, McBrian MA, Mah V, Yu H, Tze S, Wang Q, Chia D, Goodglick L, Kurdistani SK.	Am J Pathol. 2009 May	irrelevant	no
Pubmed_maternal	33661357	The levels of the serine protease HTRA1 in cerebrospinal fluid correlate with progression and disability in multiple sclerosis	Hjæresen S, Sejbaek T, Axelsson M, Vinsløv-Jensen H, Mortensen SK, Pihl-Jensen G, Novakova L, Christensen JDR, Pedersen CB, Halle B, Poulsen FR, Lautrup Frederiksen J, Zhang M, Benedikz E, Lycke J, Illes Z, Fex Svenningsen Å.	J Neurol. 2021 Sep	irrelevant	no
Pubmed_maternal	18264983	Expression of endogenous nuclear bradykinin B2 receptors mediating signaling in immediate early gene activation	Savard M, Barbaz D, Bélanger S, Müller-Esterl W, Bkaily G, D'orléans-Juste P, Coté J, Bovenzi V, Gobeil F Jr.	J Cell Physiol. 2008 Jul	irrelevant	no
Pubmed_maternal	25743022	Semi-comprehensive analysis of gene amplification in gastric cancers using multiplex ligation-dependent probe amplification and fluorescence in situ hybridization	Ooi A, Oyama T, Nakamura R, Tajiri R, Ikeda H, Fushida S, Nakamura H, Dobashi Y.	Mod Pathol. 2015 Jun	irrelevant	no
Pubmed_maternal	19082441	Quantitative molecular grading of bladder tumours: a tool for objective assessment of the biological potential of urothelial neoplasias	Bollmann D, Bollmann M, Bankfalvi A, Heller H, Bollmann R, Pajor G, Hildenbrand R.	Oncol Rep. 2009 Jan	irrelevant	no
Pubmed_maternal	33637690	Exome-wide age-of-onset analysis reveals exonic variants in ERN1 and SPPL2C associated with Alzheimer's disease	He L, Loika Y, Park Y	Transl Psychiatry. 2021 Feb 26	irrelevant	no
Pubmed_maternal	18090919	A novel cerebral microangiopathy with endothelial cell atypia and multifocal white matter lesions: a direct mycoplasmal infection?	Zu-Rhein GM, Lo SC, Hulette CM, Powers JM.	J Neuropathol Exp Neurol. 2007 Dec	irrelevant	no
Pubmed_maternal	1426356	Deoxyribonucleic acid flow cytometry and semiquantitative histology of spermatogenesis: a comparative study	Hittmair A, Rogatsch H, Offner F, Feichtinger H, Ofner D, Mikuz G.	Fertil Steril. 1992 Nov	irrelevant	no
Pubmed_maternal	16608904	PGD for dystrophin gene deletions using fluorescence in situ hybridization	Malmgren H, White I, Johansson S, Levkov L, Iwarsson E, Fridström M, Blennow E.	Mol Hum Reprod. 2006 May	irrelevant	no
Pubmed_maternal	374619	A screening system for cervical cancer cytology	Golden JF, West SS, Shingleton HM, Můrad TM, Echols CK.	J Histochem Cytochem. 1979 Jan	irrelevant	no
Pubmed_maternal	6795877	Origin of the early megakaryopoietic progenitor cell and further polyploidization in the thrombopoietic cell series. Phase-contrast observations of human bone marrow	Boll IT.	Acta Haematol. 1981	irrelevant	no
Pubmed_maternal	9408746	Analyses of brain tumor cell lines confirm a simple model of relationships among fluorescence in situ hybridization, DNA index, and comparative genomic hybridization	Mohapatra G, Moore DH, Kim DH, Grewal L, Hyun WC, Waldman FM, Pinkel D, Feuerstein BG.	Genes Chromosomes Cancer. 1997 Dec	irrelevant	no
Pubmed_maternal	8188286	Preparative in situ hybridization: selection of chromosome region-specific libraries on mitotic chromosomes	Hozier J, Graham R, Westfall T, Siebert P, Davis L.	Genomics. 1994 Feb	irrelevant	no
Pubmed_maternal	4042787	DNA image cytometry on machine-selected breast cancer cells and a comparison between flow cytometry and scanning cytophotometry	Cornelisse CJ, Van Driel-Kulker AM.	Cytometry. 1985 Sep	irrelevant	no
Pubmed_maternal	24491355	Intratumoral heterogeneous amplification of ERBB2 and subclonal genetic diversity in gastric cancers revealed by multiple ligation-dependent probe amplification and fluorescence in situ hybridization	Tajiri R, Ooi A, Fujimura T, Dobashi Y, Oyama T, Nakamura R, Ikeda H.	Hum Pathol. 2014 Apr	irrelevant	no
Pubmed_maternal	2379456	Effect of sonication on paraffin-embedded tissue preparation for DNA flow cytometry	Gonchoroff NJ, Ryan JJ, Kimlinger TK, Witzig TE, Greipp PR, Meyer JS, Katzmann JA.	Cytometry. 1990	irrelevant	no
Pubmed_maternal	11856173	Delinking of S phase and cytokinesis in the protozoan parasite Entamoeba histolytica	Das S, Lohia A.	Cell Microbiol. 2002 Jan	irrelevant	no
Pubmed_maternal	8406162	Nuclear DNA content of isolated crypts of background colonic mucosa from patients with familial adenomatous polyposis and sporadic colorectal cancer	Nakamura S, Kino I, Baba S.	Gut. 1993 Sep	irrelevant	no
Pubmed_maternal	19806028	DNA damage induced Pol eta recruitment takes place independently of the cell cycle phase	Soria G, Belluscio L, van Cappellen WA, Kanaar R, Essers J, Gottifredi V.	Cell Cycle. 2009 Oct 15	irrelevant	no
Pubmed_maternal	3973916	Automated recognition of atypical nuclei in breast cancer cytology specimens by iterative image transformations	Cornelisse CJ, van Driel-Kulker AM, Meyer F, Ploem JS.	J Microsc. 1985 Jan	irrelevant	no
Pubmed_maternal	7590437	Flow cytometric analysis of DNA synthetic phase fraction of the normal appearing colonic mucosa in patients with colorectal neoplasms	Nakamura S, Goto J, Kitayama Y, Sheffield JP, Talbot IC.	Gut. 1995 Sep	irrelevant	no
Pubmed_maternal	11153613	Morphological evidence for a subpopulation selection effect by estrogen and antiestrogen treatments in the heterogeneous MCF-7 cell line	Palmari J, Wallet F, Berard J, Berthois Y, Martin PM, Dussert C.	Anal Cell Pathol. 2000	irrelevant	no
Pubmed_maternal	1875048	DNA image cytometry of keratoacanthoma and squamous cell carcinoma	Herzberg AJ, Kerns BJ, Pollack SV, Kinney RB.	J Invest Dermatol. 1991 Sep	irrelevant	no
Pubmed_maternal	7387299	Sputum cytologic diagnosis of Hodgkin's disease involving the lung	Giangreco A, Ettinger DS, Dragon LH, Gupta PK, Lenhard RE Jr.	Arch Intern Med. 1980 Jul	irrelevant	no
Pubmed_maternal	6871097	Clonal heterogeneity in curetted human epidermal cancers and precancers analysed by flow cytometry and compared with histology	Frentz G, Møller U.	Br J Dermatol. 1983 Aug	irrelevant	no
Pubmed_maternal	23924754	Is mutation p.Arg168Gly in TPM3 gene responsible for Type 1 fiber hypoplasia and cap structure formation?	Fidzianska A, Madej-Pilarczyk A, Hausmanowa-Petrusewicz I.	Clin Neuropathol. 2014 Jan-Feb	irrelevant	no
Pubmed_maternal	1774354	DNA ploidy of malignant melanoma determined by image cytometry of fresh frozen and paraffin-embedded tissue	Herzberg AJ, Kerns BJ, Borowitz MJ, Seigler HF, Kinney RB.	J Cutan Pathol. 1991 Dec	irrelevant	no
Pubmed_maternal	9020486	Interphase fluorescence in situ hybridization improves the detection of malignant cells in effusions from breast cancer patients	Zojer N, Fiegl M, Angerler J, Müllauer L, Gsur A, Roka S, Pecherstorfer M, Huber H, Drach J.	Br J Cancer. 1997	irrelevant	no
Pubmed_maternal	7201848	DNA flow cytometry on human epidermis. The effect of serial biopsy sampling at various times	Frentz G, Møller U, Keiding N.	Br J Dermatol. 1982 Jul	irrelevant	no
Pubmed_placenta	19767614	Demonstration of all-or-none loss of imprinting in mRNA expression in single cells	Diplas AI, Hu J, Lee MJ, Ma YY, Lee YL, Lambertini L, Chen J, Wetmur JG.	Nucleic Acids Res. 2009 Nov	pass	no	No single cell transcriptomic
Pubmed_placenta	32929266	Single-cell transcriptomic atlas of the human endometrium during the menstrual cycle	Wang W, Vilella F, Alama P, Moreno I, Mignardi M, Isakova A, Pan W, Simon C, Quake SR.	Nat Med. 2020 Oct	irrelevant	no
Pubmed_placenta	36823217	The amniotic fluid proteome changes with term labor and informs biomarker discovery in maternal plasma	Bhatti G, Romero R, Gomez-Lopez N, Chaiworapongsa T, Than NG, Theis KR, Galaz J, Gotsch F, Pique-Regi R, Berry SM, Kavdia M, Tarca AL.	Sci Rep. 2023 Feb 23	pass	no	No single cell transcriptomic
Pubmed_placenta	27835649	Human Oocyte-Derived Methylation Differences Persist in the Placenta Revealing Widespread Transient Imprinting	Sanchez-Delgado M, Court F, Vidal E, Medrano J, Monteagudo-Sánchez A, Martin-Trujillo A, Tayama C, Iglesias-Platas I, Kondova I, Bontrop R, Poo-Llanillo ME, Marques-Bonet T, Nakabayashi K, Simón C, Monk D.	PLoS Genet. 2016 Nov 11	pass	no	No single cell transcriptomic
Pubmed_placenta	35796428	Regionally distinct trophoblast regulate barrier function and invasion in the human placenta	Marsh B, Zhou Y, Kapidzic M, Fisher S, Blelloch R.	Elife. 2022 Jul 7	pass	included
Pubmed_placenta	1523211	Canadian multicenter randomized clinical trial of chorion villus sampling and amniocentesis. chromosome mosaicism in CVS and amniocentesis samples	Teshima IE, Kalousek DK, Vekemans MJ, Markovic V, Cox DM, Dallaire L, Gagne R, Lin JC, Ray M, Sergovich FR, et al.	Prenat Diagn. 1992 May	pass	no	No single cell transcriptomic
Pubmed_maternal	35897028	Polarization disorder of decidual NK cells in unexplained recurrent spontaneous abortion revealed by single-cell transcriptome analysis	Pan D, Liu Q, Du L, Yang Y, Jiang G.	Reprod Biol Endocrinol. 2022 Jul 27	pass	included
Pubmed_placenta	19010366	Differential immunomodulatory effects of fetal versus maternal multipotent stromal cells	Roelen DL, van der Mast BJ, in't Anker PS, Kleijburg C, Eikmans M, van Beelen E, de Groot-Swings GM, Fibbe WE, Kanhai HH, Scherjon SA, Claas FH.	Hum Immunol. 2009 Jan	pass	no	No single cell transcriptomic
Pubmed_placenta	31686035	In vitro fertilization does not increase the incidence of de novo copy number alterations in fetal and placental lineages	Zamani Esteki M, Viltrop T, Tšuiko O, Tiirats A, Koel M, Nõukas M, Žilina O, Teearu K, Marjonen H, Kahila H, Meekels J, Söderström-Anttila V, Suikkari AM, Tiitinen A, Mägi R, Kõks S, Kaminen-Ahola N, Kurg A, Voet T, Vermeesch JR, Salumets A.	Nat Med. 2019 Nov	pass	no	No single cell transcriptomic
Pubmed_placenta	29477167	Human Pre-gastrulation Development	Wamaitha SE, Niakan KK.	Curr Top Dev Biol. 2018	irrelevant	no
Pubmed_maternal	28174237	Single-cell transcriptomics of the human maternal: inferring the cell communication network of the maternal-fetal interface	Pavličev M, Wagner GP, Chavan AR, Owens K, Maziarz J, Dunn-Fletcher C, Kallapur SG, Muglia L, Jones H.	Genome Res. 2017 Mar	pass	included
Pubmed_placenta	2371251	Production of interleukin-6 by normal human trophoblast	Kameda T, Matsuzaki N, Sawai K, Okada T, Saji F, Matsuda T, Hirano T, Kishimoto T, Tanizawa O.	Placenta. 1990 May-Jun	pass	no	No single cell transcriptomic
Pubmed_placenta	31830756	A developmental landscape of 3D-cultured human pre-gastrulation embryos	Xiang L, Yin Y, Zheng Y, Ma Y, Li Y, Zhao Z, Guo J, Ai Z, Niu Y, Duan K, He J, Ren S, Wu D, Bai Y, Shang Z, Dai X, Ji W, Li T.	Nature. 2020 Jan	irrelevant	no
Pubmed_placenta	32662421	Does the human placenta express the canonical cell entry mediators for SARS-CoV-2?	Pique-Regi R, Romero R, Tarca AL, Luca F, Xu Y, Alazizi A, Leng Y, Hsu CD, Gomez-Lopez N.	Elife. 2020 Jul 14	pass	included
Pubmed_maternal	31829938	Single cell transcriptional signatures of the human maternal in term and preterm parturition	Pique-Regi R, Romero R, Tarca AL, Sendler ED, Xu Y, Garcia-Flores V, Leng Y, Luca F, Hassan SS, Gomez-Lopez N.	Elife. 2019 Dec 12	pass	included
Pubmed_placenta	3405974	In vitro characteristics of human fetal cells obtained from chorionic villus sampling and amniocentesis	Chang HC, Jones OW.	Prenat Diagn. 1988 Jun	pass	no	No single cell transcriptomic
Barrozo & Aagaard 2021	32669432	TEAD4 ensures postimplantation development by promoting trophoblast self-renewal: An implication in early human pregnancy loss	Saha B, Ganguly A, Home P, Bhattacharya B, Ray S, Ghosh A, Rumi MAK, Marsh C, French VA, Gunewardena S, Paul S	Proc Natl Acad Sci U S A. 2020 Jul 28	pass	included
Pubmed_placenta	15274651	Effect of hypoxia on urocortin production in human gestational trophoblasts in vitro	Choy MY, Leung TN, Leung PS, Lau TK.	Am J Reprod Immunol. 2004 Aug	pass	no	No single cell transcriptomic
Pubmed_maternal	8371098	Giant and binucleate trophoblast cells of mammals	Hoffman LH, Wooding FB.	J Exp Zool. 1993 Sep 1	pass	no	Not full access/full article
Pubmed_placenta	36111648	Cell type markers indicate distinct contributions of decidual stromal cells and natural killer cells in preeclampsia	Rytkönen KT, Adossa N, Mahmoudian M, Lönnberg T, Poutanen M, Elo LL.	Reproduction. 2022 Oct 17	pass	no	Not full access/full article
Pubmed_placenta	29720634	Blastocyst-like structures generated solely from stem cells	Rivron NC, Frias-Aldeguer J, Vrij EJ, Boisset JC, Korving J, Vivié J, Truckenmüller RK, van Oudenaarden A, van Blitterswijk CA, Geijsen N.	Nature. 2018 May	irrelevant	no
Pubmed_placenta	13357571	Mitochondrial structure in sites of steroid secretion	BELT WD, PEASE DC.	J Biophys Biochem Cytol. 1956 Jul 25	pass	no	Not full access/full article
Pubmed_placenta	36272973	PD-L1-directed PlGF/VEGF blockade synergizes with chemotherapy by targeting CD141(+) cancer-associated fibroblasts in pancreatic cancer	Kim DK, Jeong J, Lee DS, Hyeon DY, Park GW, Jeon S, Lee KB, Jang JY, Hwang D, Kim HM, Jung K.	Nat Commun. 2022 Oct 22	irrelevant	no
Pubmed_placenta	33731926	Modelling human blastocysts by reprogramming fibroblasts into iBlastoids	Liu X, Tan JP, Schröder J, Aberkane A, Ouyang JF, Mohenska M, Lim SM, Sun YBY, Chen J, Sun G, Zhou Y, Poppe D, Lister R, Clark AT, Rackham OJL, Zenker J, Polo JM.	Nature. 2021 Mar	irrelevant	no
Pubmed_placenta	35020896	Cell trajectory modeling identifies a primitive trophoblast state defined by BCAM enrichment	Shannon MJ, Baltayeva J, Castellana B, Wächter J, McNeill GL, Yoon JS, Treissman J, Le HT, Lavoie PM, Beristain AG.	Development. 2022 Jan 1	pass	included
Pubmed_maternal	35304419	IL-22 Plays a Dual Role in the Amniotic Cavity: Tissue Injury and Host Defense against Microbes in Preterm Labor	Gershater M, Romero R, Arenas-Hernandez M, Galaz J, Motomura K, Tao L, Xu Y, Miller D, Pique-Regi R, Martinez G 3rd, Liu Y, Jung E, Para R, Gomez-Lopez N.	J Immunol. 2022 Apr 1	pass	no	Not human
Pubmed_maternal	32772088	Sexually Dimorphic Crosstalk at the Maternal-Fetal Interface	Sun T, Gonzalez TL, Deng N, DiPentino R, Clark EL, Lee B, Tang J, Wang Y, Stripp BR, Yao C, Tseng HR, Karumanchi SA, Koeppel AF, Turner SD, Farber CR, Rich SS, Wang ET, Williams J, Pisarska MD.	J Clin Endocrinol Metab. 2020 Dec 1	pass	included
Pubmed_placenta	36191208	Conservation at the uterine-placental interface	Scott RL, Vu HTH, Jain A, Iqbal K, Tuteja G, Soares MJ.	Proc Natl Acad Sci U S A. 2022 Oct 11	pass	no	Not human
Pubmed_placenta	32839236	Maternal- and Fetal-Encoded Perforin-2 Limits Placental Infection by a Bloodborne Pathogen	Gayle P, McGaughey V, Hernandez R, Wylie M, Colletti RC, Nguyen KL, Arons M, Padula L, Strbo N, Schesser K.	J Immunol. 2020 Oct 1	pass	no	Not human
Pubmed_placenta	35697783	Integrated multi-omics reveal polycomb repressive complex 2 restricts human trophoblast induction	Zijlmans DW, Talon I, Verhelst S, Bendall A, Van Nerum K, Javali A, Malcolm AA, van Knippenberg SSFA, Biggins L, To SK, Janiszewski A, Admiraal D, Knops R, Corthout N, Balaton BP, Georgolopoulos G, Panda A, Bhanu NV, Collier AJ, Fabian C, Allsop RN, Chappell J, Pham TXA, Oberhuemer M, Ertekin C, Vanheer L, Athanasouli P, Lluis F, Deforce D, Jansen JH, Garcia BA, Vermeulen M, Rivron N, Dhaenens M,…	Nat Cell Biol. 2022 Jun	irrelevant	no
Pubmed_placenta	32939092	Reprogramming roadmap reveals route to human induced trophoblast stem cells	Liu X, Ouyang JF, Rossello FJ, Tan JP, Davidson KC, Valdes DS, Schröder J, Sun YBY, Chen J, Knaupp AS, Sun G, Chy HS, Huang Z, Pflueger J, Firas J, Tano V, Buckberry S, Paynter JM, Larcombe MR, Poppe D, Choo XY, O'Brien CM, Pastor WA, Chen D, Leichter AL, Naeem H, Tripathi P, Das PP, Grubman A, Powell DR, Laslett AL, David L, Nilsson SK, Clark AT, Lister R, Nefzger CM, Martelotto LG, Rackham OJL,…	Nature. 2020 Oct	irrelevant	no
Pubmed_placenta	33431577	Placental growth factor promotes tumour desmoplasia and treatment resistance in intrahepatic cholangiocarcinoma	Aoki S, Inoue K, Klein S, Halvorsen S, Chen J, Matsui A, Nikmaneshi MR, Kitahara S, Hato T, Chen X, Kawakubo K, Nia HT, Chen I, Schanne DH, Mamessier E, Shigeta K, Kikuchi H, Ramjiawan RR, Schmidt TC, Iwasaki M, Yau T, Hong TS, Quaas A, Plum PS, Dima S, Popescu I, Bardeesy N, Munn LL, Borad MJ, Sassi S, Jain RK, Zhu AX, Duda DG.	Gut. 2022 Jan	irrelevant	no
Pubmed_maternal	33332660	Systemic transcriptome comparison between early- And late-onset pre-eclampsia shows distinct pathology and novel biomarkers	Guo F, Zhang B, Yang H, Fu Y, Wang Y, Huang J, Cheng M, Li X, Shen Z, Li L, He P, Xiang AP, Wang S, Zhang H.	Cell Prolif. 2021 Feb	pass	no	not original data
Pubmed_placenta	35079788	Trophectoderm differentiation to invasive syncytiotrophoblast is promoted by endometrial epithelial cells during human embryo implantation	Ruane PT, Garner T, Parsons L, Babbington PA, Wangsaputra I, Kimber SJ, Stevens A, Westwood M, Brison DR, Aplin JD.	Hum Reprod. 2022 Apr 1	irrelevant	no
Pubmed_placenta	35146559	MAX deficiency impairs human endometrial decidualization through down-regulating OSR2 in women with recurrent spontaneous abortion	Ma W, Cao M, Bi S, Du L, Chen J, Wang H, Jiang Y, Wu Y, Liao Y, Kong S, Liu J.	Cell Tissue Res. 2022 May	irrelevant	no
Pubmed_placenta	25446532	Epiblast morphogenesis before gastrulation	Sheng G.	Dev Biol. 2015 May 1	irrelevant	no
Pubmed_maternal	31579915	Tissue stiffness at the human maternal-fetal interface	Abbas Y, Carnicer-Lombarte A, Gardner L, Thomas J, Brosens JJ, Moffett A, Sharkey AM, Franze K, Burton GJ, Oyen ML.	Hum Reprod. 2019 Oct 2	pass	no	not original data
Pubmed_maternal	32298273	The SARS-CoV-2 receptor ACE2 expression of maternal-fetal interface and fetal organs by single-cell transcriptome study	Li M, Chen L, Zhang J, Xiong C, Li X.	PLoS One. 2020 Apr 16	pass	no	not original data
Pubmed_placenta	35535447	Thymic and extrathymic Aire-expressing cells in maternal-fetal tolerance	Sun IH, Gillis-Buck E, Mackenzie TC, Gardner JM.	Immunol Rev. 2022 Jul	irrelevant	no
Pubmed_placenta	32715618	The protein expression profile of ACE2 in human tissues	Hikmet F, Méar L, Edvinsson Å, Micke P, Uhlén M, Lindskog C.	Mol Syst Biol. 2020 Jul	pass	no	Not original data
Pubmed_placenta	36037374	Hippo signaling cofactor, WWTR1, at the crossroads of human trophoblast progenitor self-renewal and differentiation	Ray S, Saha A, Ghosh A, Roy N, Kumar RP, Meinhardt G, Mukerjee A, Gunewardena S, Kumar R, Knöfler M, Paul S.	Proc Natl Acad Sci U S A. 2022 Sep 6	irrelevant	no
Pubmed_placenta	33982062	PRG2 and AQPEP are misexpressed in fetal membranes in placenta previa and percreta†	Zhang ET, Hannibal RL, Badillo Rivera KM, Song JHT, McGowan K, Zhu X, Meinhardt G, Knöfler M, Pollheimer J, Urban AE, Folkins AK, Lyell DJ, Baker JC.	Biol Reprod. 2021 Jul 2	pass	no	Not original data
Pubmed_placenta	32851697	Single-cell RNA expression profiling of SARS-CoV-2-related ACE2 and TMPRSS2 in human trophectoderm and placenta	Cui D, Liu Y, Jiang X, Ding C, Poon LC, Wang H, Yang H.	Ultrasound Obstet Gynecol. 2021 Feb	pass	no	Not original data
Pubmed_placenta	36611882	Human Placental Endothelial Cell and Trophoblast Heterogeneity and Differentiation Revealed by Single-Cell RNA Sequencing	Li H, Peng H, Hong W, Wei Y, Tian H, Huang X, Jia L, Zheng J, Duan T, He Q, Wang K.	Cells. 2022 Dec 25	irrelevant	no
Pubmed_placenta	36154181	Human Plasma Proteome During Normal Pregnancy	Tarca AL, Romero R, Bhatti G, Gotsch F, Done B, Gudicha DW, Gallo DM, Jung E, Pique-Regi R, Berry SM, Chaiworapongsa T, Gomez-Lopez N.	J Proteome Res. 2022 Nov 4	irrelevant	no
Pubmed_placenta	33104520	Single-cell expression profiles of ACE2 and TMPRSS2 reveals potential vertical transmission and fetus infection of SARS-CoV-2	Lü M, Qiu L, Jia G, Guo R, Leng Q.	Aging (Albany NY). 2020 Oct 26	pass	no	Not original data
Pubmed_placenta	36307023	Transcriptomic mapping of the metzincin landscape in human trophoblasts	Wächter J, Shannon MJ, Beristain AG.	Gene Expr Patterns. 2022 Dec	pass	no	Not original data
Pubmed_placenta	35750800	Analysis of commonly expressed genes between first trimester fetal heart and placenta cell types in the context of congenital heart disease	Wilson RL, Yuan V, Courtney JA, Tipler A, Cnota JF, Jones HN.	Sci Rep. 2022 Jun 24	pass	no	Not original data
Pubmed_placenta	32648692	Single Cell Transcriptomes Derived from Human Cervical and Uterine Tissue during Pregnancy	Koh W, Wu A, Penland L, Treutlein B, Neff NF, Mantalas GL, Blumenfeld YJ, El-Sayed YY, Stevenson DK, Shaw GM, Quake SR.	Adv Biosyst. 2019 Nov	irrelevant	no
Pubmed_placenta	30808252	Feasibility of single-cell analysis of model cancer and foetal cells in blood after isolation by cell picking	Smith J, Mathisen AF, Funch Richardt N, Vander Plaetsen AS, Van Nieuwerburgh F, Stender H, Hillig T.	Tumour Biol. 2019 Feb	irrelevant	no
Pubmed_placenta	34735736	COVID-19 and vertical transmission: assessing the expression of ACE2/TMPRSS2 in the human fetus and placenta to assess the risk of SARS-CoV-2 infection	Beesley MA, Davidson JR, Panariello F, Shibuya S, Scaglioni D, Jones BC, Maksym K, Ogunbiyi O, Sebire NJ, Cacchiarelli D, David AL, De Coppi P, Gerli M.	BJOG. 2022 Jan	pass	no	Not original data
Pubmed_placenta	32050959	Amniotic fluid cell-free transcriptome: a glimpse into fetal development and placental cellular dynamics during normal pregnancy	Tarca AL, Romero R, Pique-Regi R, Pacora P, Done B, Kacerovsky M, Bhatti G, Jaiman S, Hassan SS, Hsu CD, Gomez-Lopez N.	BMC Med Genomics. 2020 Feb 12	pass	no	Not original data
Pubmed_placenta	36241699	Naïve pluripotent-like characteristics of non-tumorigenic Muse cells isolated from human amniotic membrane	Ogawa E, Oguma Y, Kushida Y, Wakao S, Okawa K, Dezawa M.	Sci Rep. 2022 Oct 14	irrelevant	no
Pubmed_placenta	25896401	Stem Cell-Based Therapy in Idiopathic Pulmonary Fibrosis	Barczyk M, Schmidt M, Mattoli S.	Stem Cell Rev Rep. 2015 Aug	irrelevant	no
Pubmed_placenta	34054819	Dysfunction of Decidual Macrophages Is a Potential Risk Factor in the Occurrence of Preeclampsia	Rong M, Yan X, Zhang H, Zhou C, Zhang C.	Front Immunol. 2021 May 12	pass	no	Not original data
Pubmed_placenta	33155267	Single-cell transcriptomics reveals the heterogeneity of the decidual endothelial cells that participate in labor onset	Huang JR, Nie J, Liu LJ, Zhang XW, Xie YM, Peng QZ, Wang WN, Pei CL, Zhao YH, Liu R, Huang LH, Li TP, Xie MK, Zhang WS.	Eur Rev Med Pharmacol Sci. 2020 Oct	pass	no	Not original data
Pubmed_placenta	28904069	Disturbed Placental Imprinting in Preeclampsia Leads to Altered Expression of DLX5, a Human-Specific Early Trophoblast Marker	Zadora J, Singh M, Herse F, Przybyl L, Haase N, Golic M, Yung HW, Huppertz B, Cartwright JE, Whitley G, Johnsen GM, Levi G, Isbruch A, Schulz H, Luft FC, Müller DN, Staff AC, Hurst LD, Dechend R, Izsvák Z.	Circulation. 2017 Nov 7	pass	no	Not original data
Pubmed_placenta	35747929	Nephrin expression in human epidermal keratinocytes and its implication in poor wound closure	Kim JY, Lee EJ, Seo J, Lee Y, Ahn Y, Park S, Bae YJ, Lee J, Lim BJ, Kim D, Cho JW, Oh SH.	FASEB J. 2022 Jul	irrelevant	no
Pubmed_placenta	36495656	TNFα/TNFR1 signal induces excessive senescence of decidua stromal cells in recurrent pregnancy loss	Zeng S, Liang Y, Lai S, Bi S, Huang L, Li Y, Deng W, Xu P, Liu M, Xiong Z, Chen J, Tu Z, Chen D, Du L.	J Reprod Immunol. 2023 Feb	pass	no	Not original data
Pubmed_placenta	30402542	A single-cell survey of the human first-trimester placenta and decidua	Suryawanshi H, Morozov P, Straus A, Sahasrabudhe N, Max KEA, Garzia A, Kustagi M, Tuschl T, Williams Z.	Sci Adv. 2018 Oct 31	pass	included
Pubmed_placenta	36945044	DNA methylation abnormalities induced by advanced maternal age in villi prime a high-risk state for spontaneous abortion	Qin M, Chen W, Hua L, Meng Y, Wang J, Li H, Yang R, Yan L, Qiao J.	Clin Epigenetics. 2023 Mar 21	pass	no	Not original data
Pubmed_placenta	28830992	Integrative single-cell and cell-free plasma RNA transcriptomics elucidates placental cellular dynamics	Tsang JCH, Vong JSL, Ji L, Poon LCY, Jiang P, Lui KO, Ni YB, To KF, Cheng YKY, Chiu RWK, Lo YMD.	Proc Natl Acad Sci U S A. 2017 Sep 12	pass	included
Pubmed_maternal	30429548	Single-cell reconstruction of the early maternal-fetal interface in humans	Vento-Tormo R, Efremova M, Botting RA, Turco MY, Vento-Tormo M, Meyer KB, Park JE, Stephenson E, Polański K, Goncalves A, Gardner L, Holmqvist S, Henriksson J, Zou A, Sharkey AM, Millar B, Innes B, Wood L, Wilbrey-Clark A, Payne RP, Ivarsson MA, Lisgo S, Filby A, Rowitch DH, Bulmer JN, Wright GJ, Stubbington MJT, Haniffa M, Moffett A, Teichmann SA.	Nature. 2018 Nov	pass	included
Pubmed_placenta	35050308	Immune landscape of human placental villi using single-cell analysis	Toothaker JM, Olaloye O, McCourt BT, McCourt CC, Silva TN, Case RM, Liu P, Yimlamai D, Tseng G, Konnikova L.	Development. 2022 Apr 15	pass	no	Not placental fetal cells
Barrozo & Aagaard 2021	33390590	Single-cell profiling of the human decidual immune microenvironment in patients with recurrent pregnancy loss	Guo C, Cai P, Jin L, Sha Q, Yu Q, Zhang W, Jiang C, Liu Q, Zong D, Li K, Fang J, Lu F, Wang Y, Li D, Lin J, Li L, Zeng Z, Tong X, Wei H, Qu K	Cell Discov. 2021 Jan 4	pass	no	Not placental fetal cells
Pubmed_maternal	36384130	Gestationally dependent immune organization at the maternal-fetal interface	Moore AR, Vivanco Gonzalez N, Plummer KA, Mitchel OR, Kaur H, Rivera M, Collica B, Goldston M, Filiz F, Angelo M, Palmer TD, Bendall SC.	Cell Rep. 2022 Nov 15	pass	no	Not placental fetal cells
Pubmed_maternal	35662411	Single-cell RNA sequencing reveals immunological rewiring at the maternal-fetal interface following asymptomatic/mild SARS-CoV-2 infection	Sureshchandra S, Zulu MZ, Doratt BM, Jankeel A, Tifrea D, Edwards R, Rincon M, Marshall NE, Messaoudi I.	Cell Rep. 2022 Jun 14	pass	no	Not placental fetal cells
Pubmed_placenta	31696435	Knockout of the Placenta Specific 8 Gene Affects the Proliferation and Migration of Human Embryonic Kidney 293T Cell	Qin XH, Wang HX, Ma L, Shen J, Liu QH, Xue L.	Cell Biochem Biophys. 2020 Mar	irrelevant	no
Pubmed_maternal	36528108	Single-cell profiling of the microenvironment in decidual tissue from women with missed abortions	Hou R, Huang R, Zhou Y, Lin D, Xu J, Yang L, Wei X, Xie Z, Zhou Q.	Fertil Steril. 2023 Mar	pass	no	Not placental fetal cells
Pubmed_maternal	35074692	Isolation and culture of decidual natural killer cells from term maternal and complete hydatidiform mole	Lakatos KF, Hasselblatt K, Fülöp V, Végh GL, McElrath T, Berkowitz RS, Elias KM.	J Reprod Immunol. 2022 Mar	pass	no	Not placental fetal cells
Pubmed_maternal	36532057	Dysfunction of CCR1(+) decidual macrophages is a potential risk factor in the occurrence of unexplained recurrent pregnancy loss	Sang Y, Li Y, Xu L, Chen J, Li D, Du M.	Front Immunol. 2022 Dec 2	pass	no	Not placental fetal cells
Pubmed_placenta	33418237	Plac1 promotes nasopharyngeal carcinoma cells proliferation, migration and invasion via Furin/NICD/PTEN pathway	Lin C, Qian P, Zhang Y, Liu Z, Dai K, Sun D.	Tissue Cell. 2021 Apr	irrelevant	no
Pubmed_maternal	35764880	Single-cell transcriptional profiling reveals cellular and molecular divergence in human maternal-fetal interface	Wang Q, Li J, Wang S, Deng Q, An Y, Xing Y, Dai X, Li Z, Ma Q, Wang K, Liu C, Yuan Y, Dong G, Zhang T, Yang H, Du Y, Hou Y, Ke W, Shang Z.	Sci Rep. 2022 Jun 28	pass	included
Pubmed_maternal	29030900	Computational flow cytometry analysis reveals a unique immune signature of the human maternal-fetal interface	Vazquez J, Chavarria M, Li Y, Lopez GE, Stanic AK.	Am J Reprod Immunol. 2018 Jan	pass	no	Not placental fetal cells
Pubmed_maternal	32582176	Analysis of TCR Repertoire and PD-1 Expression in Decidual and Peripheral CD8(+) T Cells Reveals Distinct Immune Mechanisms in Miscarriage and Preeclampsia	Morita K, Tsuda S, Kobayashi E, Hamana H, Tsuda K, Shima T, Nakashima A, Ushijima A, Kishi H, Saito S.	Front Immunol. 2020 Jun 3	pass	no	Not placental fetal cells
Pubmed_placenta	23415713	Expression and roles of steroidogenic acute regulatory (StAR) protein in 'non-classical', extra-adrenal and extra-gonadal cells and tissues	Anuka E, Gal M, Stocco DM, Orly J.	Mol Cell Endocrinol. 2013 May 22	irrelevant	no
Pubmed_placenta	34025588	Transcriptomic Profiling of Human Placenta in Gestational Diabetes Mellitus at the Single-Cell Level	Yang Y, Guo F, Peng Y, Chen R, Zhou W, Wang H, OuYang J, Yu B, Xu Z.	Front Endocrinol (Lausanne). 2021 May 7	pass	included
Pubmed_placenta	29108638	Telomere length heterogeneity in placenta revealed with high-resolution telomere length analysis	Garcia-Martin I, Janssen AB, Jones RE, Grimstead JW, Penketh RJA, Baird DM, John RM.	Placenta. 2017 Nov	irrelevant	no
Pubmed_maternal	22574142	Quantification of unintegrated HIV-1 DNA at the single cell level in vivo	Suspène R, Meyerhans A.	PLoS One. 2012	pass	no	Not placental fetal cells
Pubmed_placenta	33482359	Single-cell Immune Landscape of Human Recurrent Miscarriage	Wang F, Jia W, Fan M, Shao X, Li Z, Liu Y, Ma Y, Li YX, Li R, Tu Q, Wang YL.	Genomics Proteomics Bioinformatics. 2021 Apr	pass	no	Not placental fetal cells
Pubmed_placenta	33589136	A workflow for simultaneous DNA copy number and methylome analysis of inner cell mass and trophectoderm cells from human blastocysts	Olcha M, Dong X, Feil H, Hao X, Lee M, Jindal S, Buyuk E, Vijg J.	Fertil Steril. 2021 Jun	irrelevant	no
Pubmed_placenta	34625546	ClusterMap for multi-scale clustering analysis of spatial gene expression	He Y, Tang X, Huang J, Ren J, Zhou H, Chen K, Liu A, Shi H, Lin Z, Li Q, Aditham A, Ounadjela J, Grody EI, Shu J, Liu J, Wang X.	Nat Commun. 2021 Oct 8	irrelevant	no
Pubmed_placenta	35523141	Stem-cell-derived trophoblast organoids model human placental development and susceptibility to emerging pathogens	Karvas RM, Khan SA, Verma S, Yin Y, Kulkarni D, Dong C, Park KM, Chew B, Sane E, Fischer LA, Kumar D, Ma L, Boon ACM, Dietmann S, Mysorekar IU, Theunissen TW.	Cell Stem Cell. 2022 May 5	pass	no	Not placental fetal cells
Pubmed_placenta	34168655	The Immune Atlas of Human Deciduas With Unexplained Recurrent Pregnancy Loss	Chen P, Zhou L, Chen J, Lu Y, Cao C, Lv S, Wei Z, Wang L, Chen J, Hu X, Wu Z, Zhou X, Su D, Deng X, Zeng C, Wang H, Pu Z, Diao R, Mou L.	Front Immunol. 2021 Jun 7	pass	no	Not placental fetal cells
Pubmed_placenta	34487490	Modelling the impact of decidual senescence on embryo implantation in human endometrial assembloids	Rawlings TM, Makwana K, Taylor DM, Molè MA, Fishwick KJ, Tryfonos M, Odendaal J, Hawkes A, Zernicka-Goetz M, Hartshorne GM, Brosens JJ, Lucas ES.	Elife. 2021 Sep 6	pass	no	Not placental fetal cells
Pubmed_placenta	30357877	Reliable detection of subchromosomal deletions and duplications using cell-based noninvasive prenatal testing	Vossaert L, Wang Q, Salman R, Zhuo X, Qu C, Henke D, Seubert R, Chow J, U'ren L, Enright B, Stilwell J, Kaldjian E, Yang Y, Shaw C, Levy B, Wapner R, Breman A, Van den Veyver I, Beaudet A.	Prenat Diagn. 2018 Dec	irrelevant	no
Pubmed_placenta	16601483	Endocervical fetal trophoblast for prenatal genetic diagnosis	Bischoff FZ, Simpson JL.	Curr Opin Obstet Gynecol. 2006 Apr	irrelevant	no
Pubmed_placenta	36805906	HSP70 regulates lipid metabolism of decidual macrophages to maintain normal pregnancy	Yang D, Dai F, Wang L, Cai S, Zhang Y, Diao L, Cheng Y.	J Reprod Immunol. 2023 Mar	irrelevant	no
Pubmed_placenta	36355621	Single-cell profiling reveals mechanisms of uncontrolled inflammation and glycolysis in decidual stromal cell subtypes in recurrent miscarriage	Bao S, Chen Z, Qin D, Xu H, Deng X, Zhang R, Ma J, Lu Z, Jiang S, Zhang X.	Hum Reprod. 2023 Jan 5	pass	no	Not placental fetal cells
Pubmed_placenta	31965050	Recurrent pregnancy loss is associated with a pro-senescent decidual response during the peri-implantation window	Lucas ES, Vrljicak P, Muter J, Diniz-da-Costa MM, Brighton PJ, Kong CS, Lipecki J, Fishwick KJ, Odendaal J, Ewington LJ, Quenby S, Ott S, Brosens JJ.	Commun Biol. 2020 Jan 21	pass	no	Not placental fetal cells
Pubmed_placenta	35999615	Integrated single-cell RNA-seq and DNA methylation reveal the effects of air pollution in patients with recurrent spontaneous abortion	Zhu W, Gu Y, Li M, Zhang Z, Liu J, Mao Y, Zhu Q, Zhao L, Shen Y, Chen F, Xia L, He L, Du J.	Clin Epigenetics. 2022 Aug 23	pass	no	Not placental fetal cells
Pubmed_placenta	35784314	Dynamic Changes in Uterine NK Cell Subset Frequency and Function Over the Menstrual Cycle and Pregnancy	Whettlock EM, Woon EV, Cuff AO, Browne B, Johnson MR, Male V.	Front Immunol. 2022 Jun 16	pass	no	Not placental fetal cells
Pubmed_placenta	36727460	Species-specific regulation of XIST by the JPX/FTX orthologs	Rosspopoff O, Cazottes E, Huret C, Loda A, Collier AJ, Casanova M, Rugg-Gunn PJ, Heard E, Ouimette JF, Rougeulle C.	Nucleic Acids Res. 2023 Mar 21	irrelevant	no
Pubmed_placenta	31596842	Single-cell RNA sequencing reveals regulatory mechanism for trophoblast cell-fate divergence in human peri-implantation conceptuses	Lv B, An Q, Zeng Q, Zhang X, Lu P, Wang Y, Zhu X, Ji Y, Fan G, Xue Z.	PLoS Biol. 2019 Oct 9	pass	no	Not placental fetal cells
Pubmed_placenta	33137644	PlacentaCellEnrich: A tool to characterize gene sets using placenta cell-specific gene enrichment analysis	Jain A, Tuteja G.	Placenta. 2021 Jan 1	irrelevant	no
Pubmed_placenta	34591094	Single-cell analysis of prostaglandin E2-induced human decidual cell in vitro differentiation: a minimal ancestral deciduogenic signal†	Stadtmauer DJ, Wagner GP.	Biol Reprod. 2022 Jan 13	pass	no	Not placental fetal cells
Pubmed_placenta	33155006	Isolation of circulating fetal trophoblasts by a four-stage inertial microfluidic device for single-cell analysis and noninvasive prenatal testing	Huang Y, Yu S, Chao S, Wu L, Tao M, Situ B, Ye X, Zhang Y, Luo S, Chen W, Jiang X, Guan G, Zheng L.	Lab Chip. 2020 Nov 24	irrelevant	no
Pubmed_placenta	34299317	Identification of Intercellular Crosstalk between Decidual Cells and Niche Cells in Mice	He JP, Tian Q, Zhu QY, Liu JL.	Int J Mol Sci. 2021 Jul 19	irrelevant	no
Pubmed_placenta	31636193	Dynamics of trophoblast differentiation in peri-implantation-stage human embryos	West RC, Ming H, Logsdon DM, Sun J, Rajput SK, Kile RA, Schoolcraft WB, Roberts RM, Krisher RL, Jiang Z, Yuan Y.	Proc Natl Acad Sci U S A. 2019 Nov 5	pass	no	Not placental fetal cells
Pubmed_placenta	32673403	A novel method for noninvasive diagnosis of monogenic diseases from circulating fetal cells	Chang L, Zhu X, Li R, Wu H, Chen W, Chen J, Liu H, Li S, Liu P.	Prenat Diagn. 2021 Mar	irrelevant	no
Pubmed_placenta	36482461	An IGF1-expressing endometrial stromal cell population is associated with human decidualization	Shi JW, Lai ZZ, Yang HL, Zhou WJ, Zhao XY, Xie F, Liu SP, Chen WD, Zhang T, Ye JF, Zhou XY, Li MQ.	BMC Biol. 2022 Dec 8	pass	no	Not placental fetal cells
Pubmed_placenta	32597868	Single Cell Collection of Trophoblast Cells in Peri-implantation Stage Human Embryos	Logsdon DM, Kile RA, Schoolcraft WB, Krisher RL, Yuan Y.	J Vis Exp. 2020 Jun 12	pass	no	Not placental fetal cells
Pubmed_placenta	34739154	Transcription factor SOX4 facilitates BMP2-regulated gene expression during invasive trophoblast differentiation	Yi Y, Zhu H, Klausen C, Leung PCK.	FASEB J. 2021 Dec	irrelevant	no
Pubmed_placenta	33857205	Use of amplicon-based sequencing for testing fetal identity and monogenic traits with Single Circulating Trophoblast (SCT) as one form of cell-based NIPT	Zhuo X, Wang Q, Vossaert L, Salman R, Kim A, Van den Veyver I, Breman A, Beaudet A.	PLoS One. 2021 Apr 15	irrelevant	no
Pubmed_placenta	20007140	Interleukin-3 promotes hemangioblast development in mouse aorta-gonad-mesonephros region	He WY, Lan Y, Yao HY, Li Z, Wang XY, Li XS, Zhang JY, Zhang Y, Liu B, Mao N.	Haematologica. 2010 Jun	irrelevant	no
Pubmed_placenta	35792865	An integrated atlas of human placental development delineates essential regulators of trophoblast stem cells	Chen Y, Siriwardena D, Penfold C, Pavlinek A, Boroviak TE.	Development. 2022 Jul 1	pass	no	Not placental fetal cells
Pubmed_placenta	31785788	Validation Studies for Single Circulating Trophoblast Genetic Testing as a Form of Noninvasive Prenatal Diagnosis	Vossaert L, Wang Q, Salman R, McCombs AK, Patel V, Qu C, Mancini MA, Edwards DP, Malovannaya A, Liu P, Shaw CA, Levy B, Wapner RJ, Bi W, Breman AM, Van den Veyver IB, Beaudet AL.	Am J Hum Genet. 2019 Dec 5	pass	no	Not placental fetal cells
Pubmed_placenta	27793998	Mapping the Fetomaternal Peripheral Immune System at Term Pregnancy	Fragiadakis GK, Baca QJ, Gherardini PF, Ganio EA, Gaudilliere DK, Tingle M, Lancero HL, McNeil LS, Spitzer MH, Wong RJ, Shaw GM, Darmstadt GL, Sylvester KG, Winn VD, Carvalho B, Lewis DB, Stevenson DK, Nolan GP, Aghaeepour N, Angst MS, Gaudilliere BL.	J Immunol. 2016 Dec 1	pass	no	Not placental fetal cells
Pubmed_placenta	33215325	Generation of fully human anti-GPC3 antibodies with high-affinity recognition of GPC3 positive tumors	Yu L, Yang X, Huang N, Wu M, Sun H, He Q, Lang Q, Zou X, Liu Z, Wang J, Ge L.	Invest New Drugs. 2021 Jun	irrelevant	no
Pubmed_placenta	33764639	Characterization of highly proliferative decidual precursor cells during the window of implantation in human endometrium	Diniz-da-Costa M, Kong CS, Fishwick KJ, Rawlings T, Brighton PJ, Hawkes A, Odendaal J, Quenby S, Ott S, Lucas ES, Vrljicak P, Brosens JJ.	Stem Cells. 2021 Aug	pass	no	Not placental fetal cells
Pubmed_placenta	32346069	The voltage-gated proton channel hHv1 is functionally expressed in human chorion-derived mesenchymal stem cells	Mészáros B, Papp F, Mocsár G, Kókai E, Kovács K, Tajti G, Panyi G.	Sci Rep. 2020 Apr 28	irrelevant	no
Pubmed_placenta	34813178	Establishment of Trophoblast-Like Tissue Model from Human Pluripotent Stem Cells in Three-Dimensional Culture System	Cui K, Zhu Y, Shi Y, Chen T, Wang H, Guo Y, Deng P, Liu H, Shao X, Qin J.	Adv Sci (Weinh). 2022 Jan	pass	no	Not placental fetal cells
Pubmed_placenta	30197648	Clonally Expanded Decidual Effector Regulatory T Cells Increase in Late Gestation of Normal Pregnancy, but Not in Preeclampsia, in Humans	Tsuda S, Zhang X, Hamana H, Shima T, Ushijima A, Tsuda K, Muraguchi A, Kishi H, Saito S.	Front Immunol. 2018 Aug 24	pass	no	Not placental fetal cells
Pubmed_placenta	28358111	Fluorescent nanodiamonds enable quantitative tracking of human mesenchymal stem cells in miniature pigs	Su LJ, Wu MS, Hui YY, Chang BM, Pan L, Hsu PC, Chen YT, Ho HN, Huang YH, Ling TY, Hsu HH, Chang HC.	Sci Rep. 2017 Mar 30	irrelevant	no
Pubmed_placenta	24520082	Human chorionic gonadotropin enhances trophoblast-epithelial interaction in an in vitro model of human implantation	Racicot KE, Wünsche V, Auerbach B, Aldo P, Silasi M, Mor G.	Reprod Sci. 2014 Oct	pass	no	Not placental fetal cells
Pubmed_placenta	8468365	Heparin-like glycosaminoglycans participate in binding of a human trophoblastic cell line (JAR) to a human uterine epithelial cell line (RL95)	Rohde LH, Carson DD.	J Cell Physiol. 1993 Apr	pass	no	Not placental fetal cells
Pubmed_placenta	35093718	The fate of human SUSD2+ endometrial mesenchymal stem cells during decidualization	Gorsek Sparovec T, Markert UR, Reif P, Schoell W, Moser G, Feichtinger J, Mihalic ZN, Kargl J, Gargett CE, Gold D.	Stem Cell Res. 2022 Apr	irrelevant	no
Pubmed_placenta	32750256	Expression of SARS-CoV-2 receptor ACE2 and the protease TMPRSS2 suggests susceptibility of the human embryo in the first trimester	Weatherbee BAT, Glover DM, Zernicka-Goetz M.	Open Biol. 2020 Aug	pass	no	Not placental fetal cells
Pubmed_placenta	12069201	Spontaneous secretion of interleukin-4, interleukin-10 and interferon-gamma by first trimester decidual mononuclear cells	Ekerfelt C, Lidström C, Matthiesen L, Berg G, Sharma S, Ernerudh J.	Am J Reprod Immunol. 2002 Mar	pass	no	Not placental fetal cells
Pubmed_placenta	26177032	Differences in Establishment of Persistence of Vaccine and Wild Type Rubella Viruses in Fetal Endothelial Cells	Perelygina L, Adebayo A, Metcalfe M, Icenogle J.	PLoS One. 2015 Jul 15	irrelevant	no
Pubmed_placenta	26680636	Cervical trophoblasts for non-invasive single-cell genotyping and prenatal diagnosis	Pfeifer I, Benachi A, Saker A, Bonnefont JP, Mouawia H, Broncy L, Frydman R, Brival ML, Lacour B, Dachez R, Paterlini-Bréchot P.	Placenta. 2016 Jan	pass	no	Not uterine origin
Pubmed_placenta	2287013	Embryo research--why the Cardinal is wrong	Walton.	J Med Ethics. 1990 Dec	irrelevant	no
Pubmed_placenta	36443901	Isolation of single circulating trophoblasts from maternal circulation for noninvasive fetal copy number variant profiling	Doffini A, Forcato C, Mangano C, Lattuada D, Aversa R, Maranta C, Giovannone ED, Buson G, Bolognesi C, Maiocchi R, Dori M, Jamal L, Ahmad RB, Yeo GSH, Yeo TW, Saragozza S, Silipigni R, Serafini M, Biondi A, Perego S, Vergani P, Ferrazzi E, Ricciardi-Castagnoli P, Musci TJ, Grati FR.	Prenat Diagn. 2023 Jan	pass	no	Not uterine origin
Pubmed_placenta	31337116	Unravelling the Role of Trophoblastic-Derived Extracellular Vesicles in Regulatory T Cell Differentiation	Kovács ÁF, Fekete N, Turiák L, Ács A, Kőhidai L, Buzás EI, Pállinger É.	Int J Mol Sci. 2019 Jul 14	irrelevant	no
Pubmed_placenta	19453769	Automatic retrieval of single microchimeric cells and verification of identity by on-chip multiplex PCR	Kroneis T, Gutstein-Abo L, Kofler K, Hartmann M, Hartmann P, Alunni-Fabbroni M, Walcher W, Dohr G, Petek E, Guetta E, Sedlmayr P.	J Cell Mol Med. 2010 Apr	irrelevant	no
Pubmed_placenta	2022665	Choriocarcinoma cells increase the number of differentiating human cytotrophoblasts through an in vitro interaction	Hochberg A, Sibley C, Pixley M, Sadovsky Y, Strauss B, Boime I.	J Biol Chem. 1991 May 5	irrelevant	no
Pubmed_placenta	33686620	Enrichment of Placental Trophoblast Cells from Clinical Cervical Samples Using Differences in Surface Adhesion on an Inclined Plane	Bailey-Hytholt CM, Sayeed S, Shukla A, Tripathi A.	Ann Biomed Eng. 2021 Sep	pass	no	Not uterine origin
Pubmed_placenta	8927572	Patterns of bcl-2 expression in placenta	Kim CJ, Choe YJ, Yoon BH, Kim CW, Chi JG.	Pathol Res Pract. 1995 Dec	irrelevant	no
Pubmed_placenta	29263466	[Study on the spatial expression of trophectoderm cells in human embryonic prenatal blastocysts]	Zhao L, Sun LF, Zheng XL, Liu JF, Zheng R, Zhang H.	Beijing Da Xue Xue Bao Yi Xue Ban. 2017 Dec 18	irrelevant	no
Pubmed_placenta	33543402	Gene expression pattern of trophoblast-specific transcription factors in trophectoderm by analysis of single-cell RNA-seq data of human blastocyst	Liu Y, Zhang Y, Li S, Cui J.	Funct Integr Genomics. 2021 Mar	irrelevant	no
Pubmed_placenta	35130722	Subcellular Detection of SARS-CoV-2 RNA in Human Tissue Reveals Distinct Localization in Alveolar Type 2 Pneumocytes and Alveolar Macrophages	Acheampong KK, Schaff DL, Emert BL, Lake J, Reffsin S, Shea EK, Comar CE, Litzky LA, Khurram NA, Linn RL, Feldman M, Weiss SR, Montone KT, Cherry S, Shaffer SM.	mBio. 2021 Feb 22	irrelevant	no
Pubmed_placenta	35451149	Noninvasive isolation of transcervical trophoblast cells for fetal identification	Gao Y, Ruan L, Cao L, Lu G, Hong Q, Zhang Q, Teng Y, Wang Z.	J Obstet Gynaecol Res. 2022 Jul	pass	no	Not uterine origin
Pubmed_placenta	31431640	A Rapid Method for Label-Free Enrichment of Rare Trophoblast Cells from Cervical Samples	Bailey-Hytholt CM, Sayeed S, Kraus M, Joseph R, Shukla A, Tripathi A.	Sci Rep. 2019 Aug 20	pass	no	Not uterine origin
Pubmed_placenta	28721719	Imprinted NanoVelcro Microchips for Isolation and Characterization of Circulating Fetal Trophoblasts: Toward Noninvasive Prenatal Diagnostics	Hou S, Chen JF, Song M, Zhu Y, Jan YJ, Chen SH, Weng TH, Ling DA, Chen SF, Ro T, Liang AJ, Lee T, Jin H, Li M, Liu L, Hsiao YS, Chen P, Yu HH, Tsai MS, Pisarska MD, Chen A, Chen LC, Tseng HR.	ACS Nano. 2017 Aug 22	pass	no	Not uterine origin
Pubmed_placenta	1459143	Studies on the interaction of alpha subunits of GTP-binding proteins with beta gamma dimers	Graf R, Mattera R, Codina J, Evans T, Ho YK, Estes MK, Birnbaumer L.	Eur J Biochem. 1992 Dec 1	irrelevant	no
Pubmed_placenta	21067568	Origin and evolution of a placental-specific microRNA family in the human genome	Yuan Z, Sun X, Jiang D, Ding Y, Lu Z, Gong L, Liu H, Xie J.	BMC Evol Biol. 2010 Nov 10	irrelevant	no
Pubmed_placenta	36451054	Preparation of single-cell suspensions from the human placenta	Garcia-Flores V, Xu Y, Pusod E, Romero R, Pique-Regi R, Gomez-Lopez N.	Nat Protoc. 2023 Mar	pass	no	Only protocol
Pubmed_placenta	10073899	Comparison of cell cultures, chromosome quality and karyotypes obtained after chorionic villus sampling and early amniocentesis with filter technique	Sundberg K, Lundsteen C, Philip J.	Prenat Diagn. 1999 Jan	irrelevant	no
Pubmed_placenta	32182245	High-purity isolation of rare single cells from blood using a tiered microchip system	Gur O, Chang CL, Jain R, Zhong Y, Savran CA.	PLoS One. 2020 Mar 17	irrelevant	no
Pubmed_placenta	2060697	Developmental regulation of gap junction gene expression during mouse embryonic development	Nishi M, Kumar NM, Gilula NB.	Dev Biol. 1991 Jul	irrelevant	no
Pubmed_placenta	36553524	Whole-Chromosome Karyotyping of Fetal Nucleated Red Blood Cells Using the Ion Proton Sequencing Platform	Barrett AN, Huang Z, Aung S, Ho SSY, Roslan NS, Mahyuddin AP, Biswas A, Choolani M.	Genes (Basel). 2022 Nov 30	irrelevant	no
Pubmed_placenta	27932033	Cellular analysis of trophoblast and placenta	Wong F, Cox BJ.	Placenta. 2017 Nov	pass	no	Only protocol
Pubmed_placenta	1571491	Preimplantation genetics and recovery of fetal cells from maternal blood	Simpson JL.	Curr Opin Obstet Gynecol. 1992 Apr	irrelevant	no
Pubmed_placenta	22119816	Pancreatic exocrine adult cells and placental stem cells co-culture. Working together is always the best way to go	Suşman S, Rus-Ciucă D, Soriţău O, Tomuleasa C, Buigă R, Mihu D, Pop VI, Mihu CM.	Rom J Morphol Embryol. 2011	irrelevant	no
Pubmed_placenta	26416983	Cyclin E1 plays a key role in balancing between totipotency and differentiation in human embryonic cells	Krivega MV, Geens M, Heindryckx B, Santos-Ribeiro S, Tournaye H, Van de Velde H.	Mol Hum Reprod. 2015 Dec	irrelevant	no
Pubmed_placenta	11786398	Enrichment, immunomorphological, and genetic characterization of fetal cells circulating in maternal blood	Vona G, Béroud C, Benachi A, Quenette A, Bonnefont JP, Romana S, Dumez Y, Lacour B, Paterlini-Bréchot P.	Am J Pathol. 2002 Jan	irrelevant	no
Pubmed_placenta	27653980	Technique to 'Map' Chromosomal Mosaicism at the Blastocyst Stage	Taylor TH, Griffin DK, Katz SL, Crain JL, Johnson L, Gitlin S.	Cytogenet Genome Res. 2016	irrelevant	no
Pubmed_placenta	29798732	Transition from blastomere to trophectoderm biopsy: comparing two preimplantation genetic testing for aneuploidies strategies	Coll L, Parriego M, Boada M, Devesa M, Arroyo G, Rodríguez I, Coroleu B, Vidal F, Veiga A.	Zygote. 2018 Jun	irrelevant	no
Pubmed_placenta	35594861	The product of BMP-directed differentiation protocols for human primed pluripotent stem cells is placental trophoblast and not amnion	Seetharam AS, Vu HTH, Choi S, Khan T, Sheridan MA, Ezashi T, Roberts RM, Tuteja G.	Stem Cell Reports. 2022 Jun 14	irrelevant	no
Pubmed_placenta	35509970	High-yield isolation of pure fetal endothelial colony forming cells and mesenchymal stem cells from the human full-term placenta	Nano R, Sim SL, Shafiee A, Khosrotehrani K, Patel J.	STAR Protoc. 2022 Apr 23	pass	no	Only protocol
Pubmed_maternal	36192116	Single-Cell Immunobiology of the Maternal-Fetal Interface	Miller D, Garcia-Flores V, Romero R, Galaz J, Pique-Regi R, Gomez-Lopez N.	J Immunol. 2022 Oct 15	pass	no	Review
Pubmed_maternal	33478870	Roles of TGF-β Superfamily Proteins in Extravillous Trophoblast Invasion	Li Y, Yan J, Chang HM, Chen ZJ, Leung PCK.	Trends Endocrinol Metab. 2021 Mar	pass	no	Review
Pubmed_maternal	31206899	Single-cell technologies in reproductive immunology	Vazquez J, Ong IM, Stanic AK.	Am J Reprod Immunol. 2019 Sep	pass	no	Review
Pubmed_maternal	32841539	Got your mother in a whirl: The role of maternal T cells and myeloid cells in pregnancy	Eikmans M, van der Zwan A, Claas FHJ, van der Hoorn ML, Heidt S.	HLA. 2020 Nov	pass	no	Review
Pubmed_maternal	31369552	Human maternall methylome in the interplay of adverse maternall health, environmental exposure, and pregnancy outcome	Vlahos A, Mansell T, Saffery R, Novakovic B.	PLoS Genet. 2019 Aug 1	pass	no	Review
Pubmed_placenta	21103634	Placental stem cell differentiation into islets of Langerhans-like glucagon-secreting cells	Suşman S, Soriţău O, Rus-Ciucă D, Tomuleasa C, Pop VI, Mihu CM.	Rom J Morphol Embryol. 2010	irrelevant	no
Pubmed_placenta	31776138	Development of the human placenta	Turco MY, Moffett A.	Development. 2019 Nov 27	pass	no	Review
Pubmed_placenta	32957014	Progress in deciphering trophoblast cell differentiation during human placentation	Xiao Z, Yan L, Liang X, Wang H.	Curr Opin Cell Biol. 2020 Dec	pass	no	Review
Pubmed_placenta	33112783	Single cell transcriptome research in human placenta	Li H, Huang Q, Liu Y, Garmire LX.	Reproduction. 2020 Dec	pass	no	Review
Pubmed_placenta	28655551	Adult venous endothelium is a niche for highly proliferative and vasculogenic endothelial colony-forming cells	Green L, Ofstein RH, Rapp B, Saadatzadeh MR, Bhavsar JR, Fajardo A, Dalsing MC, Ingram DA, Murphy MP.	J Vasc Surg. 2017 Dec	irrelevant	no
Pubmed_placenta	9168819	Fluorescence in situ hybridization with comets	Santos SJ, Singh NP, Natarajan AT.	Exp Cell Res. 1997 May 1	irrelevant	no
Pubmed_placenta	33504453	Syncytins expressed in human placental trophoblast	Roberts RM, Ezashi T, Schulz LC, Sugimoto J, Schust DJ, Khan T, Zhou J.	Placenta. 2021 Sep 15	pass	no	Review
Pubmed_placenta	15842283	DNA identification of fetal cells isolated from cervical mucus: potential for early non-invasive prenatal diagnosis	Katz-Jaffe MG, Mantzaris D, Cram DS.	BJOG. 2005 May	irrelevant	no
Pubmed_placenta	34234770	How Do Uterine Natural Killer and Innate Lymphoid Cells Contribute to Successful Pregnancy?	Huhn O, Zhao X, Esposito L, Moffett A, Colucci F, Sharkey AM.	Front Immunol. 2021 Jun 21	pass	no	Review
Pubmed_placenta	23233200	During embryogenesis, esrp1 expression is restricted to a subset of epithelial cells and is associated with splicing of a number of developmentally important genes	Revil T, Jerome-Majewska LA.	Dev Dyn. 2013 Mar	irrelevant	no
Pubmed_placenta	36346530	Here and there a trophoblast, a transcriptional evaluation of trophoblast cell models	Cox BJ, Naismith K.	Cell Mol Life Sci. 2022 Nov 8	pass	no	Review
Pubmed_placenta	24825422	Trophoblast retrieval and isolation from the cervix (TRIC) for noninvasive prenatal screening at 5 to 20 weeks of gestation	Bolnick JM, Kilburn BA, Bajpayee S, Reddy N, Jeelani R, Crone B, Simmerman N, Singh M, Diamond MP, Armant DR.	Fertil Steril. 2014 Jul	irrelevant	no
Pubmed_placenta	8284290	Cytogenetic analysis of 2928 CVS samples and 1075 amniocenteses from randomized studies	Smidt-Jensen S, Lind AM, Permin M, Zachary JM, Lundsteen C, Philip J.	Prenat Diagn. 1993 Aug	irrelevant	no
Pubmed_placenta	24115267	Spontaneous reactivation of clusters of X-linked genes is associated with the plasticity of X-inactivation in mouse trophoblast stem cells	Dubois A, Deuve JL, Navarro P, Merzouk S, Pichard S, Commere PH, Louise A, Arnaud D, Avner P, Morey C.	Stem Cells. 2014 Feb	irrelevant	no
Pubmed_placenta	32555262	Single Circulating Fetal Trophoblastic Cells Eligible for Non Invasive Prenatal Diagnosis: the Exception Rather than the Rule	Cayrefourcq L, Vincent MC, Pierredon S, Moutou C, Imbert-Bouteille M, Haquet E, Puechberty J, Willems M, Liautard-Haag C, Molinari N, Zordan C, Dorian V, Rooryck-Thambo C, Goizet C, Chaussenot A, Rouzier C, Boureau-Wirth A, Monteil L, Calvas P, Miry C, Favre R, Petrov Y, Khau Van Kien P, Le Boette E, Fradin M, Alix-Panabières C, Guissart C.	Sci Rep. 2020 Jun 17	irrelevant	no
Pubmed_placenta	35872511	Coronavirus disease 2019 and the placenta: A literature review	Gesaka SR, Obimbo MM, Wanyoro A.	Placenta. 2022 Aug	pass	no	Review
Pubmed_placenta	31847873	A KHDC3L mutation resulting in recurrent hydatidiform mole causes genome-wide DNA methylation loss in oocytes and persistent imprinting defects post-fertilisation	Demond H, Anvar Z, Jahromi BN, Sparago A, Verma A, Davari M, Calzari L, Russo S, Jahromi MA, Monk D, Andrews S, Riccio A, Kelsey G.	Genome Med. 2019 Dec 17	irrelevant	no
Pubmed_placenta	34651399	Human placental biology at single-cell resolution: a contemporaneous review	Barrozo ER, Aagaard KM.	BJOG. 2022 Jan	pass	no	Review
Pubmed_placenta	31600597	The brain-placental axis: Therapeutic and pharmacological relevancy to pregnancy	Behura SK, Dhakal P, Kelleher AM, Balboula A, Patterson A, Spencer TE.	Pharmacol Res. 2019 Nov	pass	no	Review
Pubmed_placenta	28942592	Major splice variants and multiple polyadenylation site utilization in mRNAs encoding human translation initiation factors eIF4E1 and eIF4E3 regulate the translational regulators?	Mrvová S, Frydrýšková K, Pospíšek M, Vopálenský V, Mašek T.	Mol Genet Genomics. 2018 Feb	irrelevant	no
Pubmed_placenta	21281401	HLA-A2-restricted glypican-3 peptide-specific CTL clones induced by peptide vaccine show high avidity and antigen-specific killing activity against tumor cells	Yoshikawa T, Nakatsugawa M, Suzuki S, Shirakawa H, Nobuoka D, Sakemura N, Motomura Y, Tanaka Y, Hayashi S, Nakatsura T.	Cancer Sci. 2011 May	irrelevant	no
Pubmed_placenta	11069419	A new highly specific monoclonal antibody against placental alkaline phosphatase: a potential marker for the early detection of testis tumour	Nouri AM, Torabi-Pour N, Dabare AA.	BJU Int. 2000 Nov	irrelevant	no
Pubmed_placenta	21204619	Paracrine and epigenetic control of trophectoderm differentiation from human embryonic stem cells: the role of bone morphogenic protein 4 and histone deacetylases	Erb TM, Schneider C, Mucko SE, Sanfilippo JS, Lowry NC, Desai MN, Mangoubi RS, Leuba SH, Sammak PJ.	Stem Cells Dev. 2011 Sep	irrelevant	no
Pubmed_placenta	1691688	Human trophoblast cell resistance to decidual NK lysis is due to lack of NK target structure	King A, Kalra P, Loke YW.	Cell Immunol. 1990 May	irrelevant	no
Pubmed_placenta	8582329	A PCR-derived, non-isotopic labeled prolactin cRNA probe suitable for in situ hybridization	Wu H, Wang D, Malarkey WB.	Endocr Res. 1995 Nov	irrelevant	no
Pubmed_placenta	10329353	Expression of telomerase subunits and localization of telomerase activation in hydatidiform mole	Nishi H, Ohyashiki K, Fujito A, Yahata N, Ohyashiki JH, Isaka K, Takayama M.	Placenta. 1999 May	irrelevant	no
Pubmed_placenta	16425254	Regulation of proliferation and apoptosis during development of the preimplantation embryo and the placenta	Huppertz B, Herrler A.	Birth Defects Res C Embryo Today. 2005 Dec	pass	no	Review
Pubmed_placenta	11025530	Global cDNA amplification combined with real-time RT-PCR: accurate quantification of multiple human potassium channel genes at the single cell level	Al-Taher A, Bashein A, Nolan T, Hollingsworth M, Brady G.	Yeast. 2000 Sep 30	irrelevant	no
Pubmed_placenta	2413202	Suppression of mixed lymphocyte reaction by cells of human first trimester pregnancy endometrium	Nakayama E, Asano S, Kodo H, Miwa S.	J Reprod Immunol. 1985 Aug	irrelevant	no
Pubmed_placenta	8882340	Clonal analysis suggests provirus expression in a subpopulation of human malignant trophoblast cells harbouring the human T cell lymphotropic virus type-I genome	Liu X, Zachar V, Hager H, Ebbesen P.	Res Virol. 1996 Jan-Feb	irrelevant	no
Pubmed_placenta	15541575	Endocrine cell lines from the placenta	Sullivan MH.	Mol Cell Endocrinol. 2004 Dec 30	pass	no	Review
Pubmed_placenta	8633658	Enrichment of fetal trophoblast cells from the maternal peripheral blood followed by detection of fetal deoxyribonucleic acid with a nested X/Y polymerase chain reaction	van Wijk IJ, van Vugt JM, Mulders MA, Könst AA, Weima SM, Oudejans CB.	Am J Obstet Gynecol. 1996 Mar	irrelevant	no
Pubmed_placenta	9539781	Fetal origins of the TEL-AML1 fusion gene in identical twins with leukemia	Ford AM, Bennett CA, Price CM, Bruin MC, Van Wering ER, Greaves M.	Proc Natl Acad Sci U S A. 1998 Apr 14	irrelevant	no
Pubmed_placenta	10699373	Measurements of the dielectric properties of peripheral blood mononuclear cells and trophoblast cells using AC electrokinetic techniques	Chan KL, Morgan H, Morgan E, Cameron IT, Thomas MR.	Biochim Biophys Acta. 2000 Mar 17	irrelevant	no
Pubmed_placenta	35478014	Current understanding in deciphering trophoblast cell differentiation during human placentation	Li Q, Wu H, Wang Y, Wang H.	Biol Reprod. 2022 Jul 25	pass	no	Review
Pubmed_placenta	35078656	Emerging in vitro platforms and omics technologies for studying the endometrium and early embryo-maternal interface in humans	Popovic M, Chuva de Sousa Lopes SM.	Placenta. 2022 Jul	pass	no	Review
Pubmed_placenta	36111571	Reduced cell invasion may be a characteristic of placental defects in pregnant women of advanced maternal age at single-cell level	Zhang B, Zhang F, Lu F, Wang J, Zhou W, Wang H, Yu B.	J Zhejiang Univ Sci B. 2022 Sept 15	pass	included
Pubmed_placenta	34212522	Dissecting human trophoblast cell transcriptional heterogeneity in preeclampsia using single-cell RNA sequencing	Zhang T, Bian Q, Chen Y, Wang X, Yu S, Liu S, Ji P, Li L, Shrestha M, Dong S, Guo R, Zhang H.	Mol Genet Genomic Med. 2021 Aug	pass	included
Pubmed_placenta	35289305	Trophoblast Cell Subtypes and Dysfunction in the Placenta of Individuals with Preeclampsia Revealed by Single‑Cell RNA Sequencing	Zhou W, Wang H, Yang Y, Guo F, Yu B, Su Z.	Mol Cells. 2022 May 31	pass	included
Pubmed_placenta	25637410	Morphomics: An integral part of systems biology of the human placenta	Mayhew TM.	Placenta. 2015 Apr	pass	no	Review
Spatial analysis	36561369	Resolving the gene expression maps of human first-trimester chorionic villi with spatial transcriptome	Liu Z, Zhai M, Zhang Q, Yang T, Wan Z, Li J, Liu X, Xu B, Du L, Chan RWS, Zhang L, Yeung WSB, Cheung KW, Chiu PCN, Wang WJ, Lee CL, Gao Y	Front Cell Dev Biol. 2022 Dec 6	pass	included
Databasis analysis	35042863	Maternal-fetal immune responses in pregnant women infected with SARS-CoV-2.	Garcia-Flores V, Romero R, Xu Y, Theis KR, Arenas-Hernandez M, Miller D, Peyvandipour A, Bhatti G, Galaz J, Gershater M, Levenson D, Pusod E, Tao L, Kracht D, Florova V, Leng Y, Motomura K, Para R, Faucett M, Hsu CD, Zhang G, Tarca AL, Pique-Regi R, Gomez-Lopez N	Nat Commun. 2022 Jan 18	pass	included
Databasis analysis	36209198	Characterization of placental and decidual cell development in early pregnancy loss by single-cell RNA sequencing	Zheng Y, Pan J, Xia C, Chen H, Zhou H, Ju W, Wegiel J, Myatt L, Roberts JM, Guo X, Zhong N	Cell Biosci. 2022 Oct 8	pass	included
