# Supplementary material for: Revealing the molecular landscape of human placenta: a systematic review and meta-analysis of single-cell RNA sequencing studies
Source: Hum Reprod Update. 2024 Mar 13;30(4):410–41. doi: 10.1093/humupd/dmae006 (PMC11215163; doi:10.1093/humupd/dmae006)
Supplement: dmae006_Supplementary_Data [file dmae006_supplementary_data.zip › Supplementary Table S2.xlsx]

## Sheet: Figure 1 ext
	First author	Year	Number of cells	Median UMI/cell	Median Genes/cell	Mean Reads/cell	Method	Data repository
								Accession number	Fastq	Raw count matrices	Differential gene expression to identify cell type–specific gene signatures	Cell type–specific gene signatures
1st trimester (<13 weeks of gestation)	Suryawanshi	2018	14341	2 370 (Drop-seq) 14 751 (10X)	1 212 (Drop-seq) 3 348 (10X)	-	Single cell, 10X Genomics & Drop-seq	BioProject ID: PRJNA492324	yes	no	yes	yes
			6754	809 (Drop-seq) 1 311 (10X)	578 (Drop-seq) 872 (10X)
	Liu	2018	1 471 (including 1st & 2nd trimester placentas)	-	4 000-10 000	1000000	Single cell, FACS, SMART-seq2	BioProject ID: PRJNA352390 or GEO: GSE89497	yes	no	no	no
	Vento-Tormo	2018	18547	8 116*	1 755*	SMART-seq: 1 000 000 † 10X: 50 000 †	Single cell, SMART-seq2 & 10X Genomics	ArrayExpress: E-MTAB6701 (10x Genomics) & E-MTAB-6678 (SMART-seq2)	yes	yes	yes	yes
			40512
	Sun	2020	7245	5654	1860	-	Single cell, 10X Genomics	GEO: GSE131696	no	yes	no	yes
	Han	2020	19493	1156.76*	-	3000	Single cell, Microcell-seq	GEO: GSE134355	yes	yes	yes	yes
	Saha	2020	-	-	-		Single cell, 10X Genomics	GEO: GSE145036	no	yes	no	no
	Du	2021	66078	-	1 453*	99971	Single cell, 10X Genomics	BioProject ID: PRJNA672658	yes	no	yes	yes
	Shannon	2022	12794	9096	2483	178977	Single cell, 10X Genomics	GEO: GSE174481	no	yes	no	no
			2628	26603	4134	237703
			3726	26308	4848	128328
	Zheng	2022	218899	-	-	-	Single cell, 10X Genomics	GEO: GSE174399	yes	yes	no	no
	Liu	2022	-	-	-	-	Stereo-seq, STOmics Gene Expression	On author request
	Pan	2022	63249	-	-	-	Single cell, BD Rhapsody™	None
	Arutyunyan	2023	319 740 cells & 180 721 (+ 54 513 in multiome) nuclei (including peripheral blood & myometrium)	-	1 871 for cells & 1 791 for nuclei (including peripheral blood & myometrium)	428 608 755 for cells & 502 243 651 for nuclei (including peripheral blood & myometrium)	Single cell & single nuclei, 10X Genomics RNA & multiome + spatial transcriptomics, 10X Genomics Visium	E-MTAB-12421, E-MTAB-12595 , E-MTAB-12698 , E-MTAB-12650. EGA: GAD00001010037, EGAD00001010038, EGAD00001010017	sc & snRNA-seq from primary tissue or PTOs: yes; from historical placenta bed or TSCs: controlled access	visum: yes	yes	yes
2nd trimester (13-26 weeks of gestation)	Liu	2018	1 471 (including 1st & 2nd trimester placentas)	-	4 000-10 000	1000000	Single cell, FACS, SMART-seq2	GEO: GSE89497	yes	no	yes	yes
	Pique-Regi	2020	A total of 13 190	9855	1984	-	Single cell, 10X Genomics	NIH dbGAP: phs001886.v2.p1	Request access	no	no	no
	Cao	2020	29876	463*	340*	≈ 14 000	Single nuclei, Sci-RNA-seq3	NIH dbGap: phs002003.v1.p1 & GEO: GSE156793	Request access	no	no	no
	Marsh	2022	50496		500-6 500	20 000-30 000	Single cell, 10X Genomics	GEO: GSE198373	2 samples	yes	no	no
Term (> 26 weeks of gestation)	Pavlicev	2017	87	-	-	3650000	Single cell, Fluidigm C1 & laser	GEO: GSE87726	yes	no	yes	yes
	Tsang	2017	20518	-	1006	21471	Single cell, 10X Genomics	EGPA: EGAS00001002449	yes	no	no	no
	Pique-Regi	2019	29921	5 934*	1 456*	-	Single cell, 10X Genomics	NIH dbGAP: phs001886.v1.p1	Request access	no	no	no
			19250	8 840*	1 981*
			28735	5 822*	1 328*
	Pique-Regi	2020	13 305 nuclei	1127	510	-	Single nuclei, 10X Genomics	NIH dbGAP: phs001886.v2.p1	Request access	no	no	no
	Huang	2020	29231	-	-	At least 100 000	Single cell, 10X Genomics	On author request
	Lu-Culligan	2021	44140	-	-	-	Single nuclei, 10X Genomics	GEO: GSE171381	yes	yes	no	no
			39238
	Zhang	2021	11518	-	-	-	Single cell, GEXSCOPE	On author request
	Yang	2021	27220	5 266*	1 571*	90612	Single cell, 10X Genomics	GEO: GSE173193	yes	yes	no	yes
	Zhou	2022	16379	-	1 845*	78587
	Zhang	2022	14978	4 792*	1 433*	72812
	Chen	2022	17481	2 848*	1 139*	47357	Single cell, 10X Genomics	GSA: HRA000830	no	no	no	no
	Garcia-Flores	2022	-	-	-	-	Single cell, 10X Genomics	NIH dbGAP: phs001886.v3.p1	Request access	no	no	no
	Wang	2022	3490	-	2 196*	881000	Single cell, 10X Genomics	CSNA: CNP0000878	yes	no	no	no
			5304	-	2 304*	897666
			2644	-	2 585*	804500
	Campbell	2023	9244	3 938*	1 191*	-	Single cell, 10X Genomics	GEO: GSE182381	yes	yes	yes	yes
Supplementary Table S2. Summary of the published placental single-cell or single-nucleus datasets of human maternal-fetal interface tissues
hTSC: human trophoblast stem cell; GA: gestational age; EVT: Extravillous trophoblast; RPL: recurrent pregnancy loss; PE: pre-eclampsia; GDM: gestational diabetes metillus; - indicates that the value is missing; UMI: unique molecular identifier; * indicates that the value is an average; † indicates that it is the planned depth of sequencing, and the actual sequencing depth is not given
