# Supplementary material for: Revealing the molecular landscape of human placenta: a systematic review and meta-analysis of single-cell RNA sequencing studies
Source: Hum Reprod Update. 2024 Mar 13;30(4):410–41. doi: 10.1093/humupd/dmae006 (PMC11215163; doi:10.1093/humupd/dmae006)
Supplement: dmae006_Supplementary_Data [file dmae006_supplementary_data.zip › Supplementary Table S3.xlsx]

## Sheet: Feuil1
First author	Year	Filtering	Detection of doublets			Differential expression analysis			Trajectory
		Threshold for exclusion	Package	Method	Threshold for exclusion	Package	Method	Threshold
Pavlicev	2017					AltAnalyze	by threshold	FC > 5	Monocle 2
Tsang	2017	Filtering based on error detection by Hamming distance					z score: difference normalized by the standard deviation	z score > 3, mean log normalized UMI > 0.1 in tested cell type, < 0.01 in non-tested cell type, recover in bulk tissue dataset
Liu	2018	cells with < 3000 genes Pearson correlation for pair of cells < 0.6 Outlier cells identified by t-SNE and PCA analyses Genes with TPM < 5 Genes in < 2 cells				Seurat	ROC analysis	predictive power > 0.4
Suryawanshi	2018	Genes in < 3 cells Cells with < 100 genes		Manual identification based on expression of multiple lineage markers		Seurat	Wilcoxon rank-sum test	Top 30 by FC
Vento-Tormo	2018	Genes in < 3 cells Cells < 1000 genes Cells with > 20% mt content Gene set often in ambient RNA (PAEP, HBG1, HBA1, HBA2, HBM, AHSP and HBG2)		Manual identification when origin ambiguous		Seurat	Wilcoxon rank-sum test	Top 30 by FC	Monocle 2
Pique-Regi	2019	Cells with < 200 genes Genes in < 10 cells Cells with < 500 UMI Cells with >10% mt content	DoubletFinder			Seurat
Cao	2020	cells with <250 UMIs Genes in <10 cells Cells with <100 genes	Scrublet	iterative clustering strategy + manual removing of subclusters showing low expression of target cell cluster specific markers	Doublet score > 0.25	Monocle 3	by threshold	FC > 5 vs. 2nd ranked cell type, FDR < 0.05
Han	2020	cells with <500 transcripts cells with high proportion of transcripts from mt-encoded genes				Seurat	Wilcoxon rank-sum test	log2FC > 0.25, Bonferroni-adjusted p-value <0.1, >15% cells in either population
Pique-Regi	2020	Semi-supervised machine learning classifier (DIEM)
Sun	2020	cells with log-library sizes > 2 median absolute deviations (MADs) below median cells with log-transformed expressed genes > 2 MADs below median cells with mt proportions of >2 MADs than median genes with UMI counts <0.1				edgeR	statistical methodology based on the negative binomial distributions	log2FC > 1, FDR <0.01, >5% cells in either population
Du	2021	Cells with <500 genes				Seurat	Wilcoxon rank-sum test	?
Lu-Culligan	2021	Cells with < 500 genes or > 6000 genes Cells with >20% mt content Genes in > 3 cells				Seurat		log2FC > 0.25
Yang	2021	UMI/gene numbers out of the limit of mean value +/- 2 fold of standard cells with >10% mt content				Seurat	MAST (hurdle model)	log2FC > 0.58, p < 0.05	Monocle 2
Zhang	2021					Seurat		log2FC > 0.25, >10% cells in either population, q-value <0.05
Chen	2022	Between 200 and 6000 genes/cell mt content < 0.05	scDblFinder			Seurat	Wilcoxon rank sum test	FDR < 0.05
Marsh	2022	Cells with < 500 genes or > 6000 genes Cells with >15% mt genes	DoubletFinder			Seurat
Pan	2022	Cells with < 200 genes Cells with < 500 UMI Cells with >25% mt UMI				Seurat	Wilcoxon rank-sum test	log2FC > 0.25 or <-0.25 Adjusted p-value <0.05
Shannon	2022	Cells < 1000 genes Cells with >20% mt content	DoubletFinder			Seurat	MAST (hurdle model)	log2FC > 0.2, adjusted p-value <0.05	Monocle 2, Slingshot, Velocyto
Wang	2022	Genes in < 0.1% cells Cells < 800 genes Cells with > 10% mt content		Outliers in boxplots were considered as potential doublets		Seurat	Wilcoxon rank-sum test	log2FC > 0.25, p < 0.05
Zhang	2022	UMI/gene numbers out of the limit of mean value +/- 2 fold of standard cells with >10% mt content				Seurat	MAST (hurdle model)	FC > 2, p < 0.05
Zheng	2022					Seurat
Zhou	2022	Filtering according to distribution of number of UMI, number of genes and % of mt content				Seurat (package R)		FC > 2, p < 0.05
Arutyunyan	2023	Soup probability >50 quantile of soup probability distribution (method from the article) Genes in <3 cells Cells with <200 genes Cells with >20% mt content	Scrublet	Two-step diffusion doublet identification + Bonferroni FDR	0.01	Limma		FDR (Bonferroni) <0.05	StOrder
Campbell	2023	<500 RNA molecules <200 genes Outliers in mt content (exceed 3 or 4 median absolute deviations)	scDblFinder	doublet density calculated with computeDoubletDensity doublet clusters were identified with findDoubletClusters		Seurat	Wilcoxon rank sum test	FDR < 0.05 log2FC > 0.25
		Table S3: Summary of analytical methods used to filter cells and detect differentially expressed genes (DEGs) on human maternal-fetal interface scRNAseq studies
		Mt: mitochondrial; UMI: Unique Molecular Identifier; TPM: transcript per million; FDR: False Discovery Rates ; FC : Fold-change
