# Supplementary material for: Revealing the molecular landscape of human placenta: a systematic review and meta-analysis of single-cell RNA sequencing studies
Source: Hum Reprod Update. 2024 Mar 13;30(4):410–41. doi: 10.1093/humupd/dmae006 (PMC11215163; doi:10.1093/humupd/dmae006)
Supplement: dmae006_Supplementary_Data [file dmae006_supplementary_data.zip › Supplementary Table S4.xlsx]

## Sheet: Feuil1
	First author	Year	Trophoblasts				Non trophoblast
			All	CTB	STB	EVT	All	Stromal cells	Endothelial cells	Perivascular cells	Hofbauer cells
1st trimester (<13 weeks of gestation)	Suryawanshi	2018	KRT7*, PERP *	PARP1*, PEG10*, SLC27A2*, SLC22A11*, PAGE4*	ERVFRD-1*, ERVW-1*, CYP19A1*, CGA*, HSD3B1*, GDF15*, SLC22A11*, SLC13A4*, SLC52A1*, LCMT1-AS2* (antisense noncoding RNA), PAGE4*, INSL4	HLA-G*, DIO2*, LAIR2*, CGA, HSD3B1, SLCO4A1, HTRA4, MFAP5, HPGD	-	COL1A1*, COL1A2*, COL3A1*, DLK1*, VIM*, EGFL6, ACTA2	CDH5*, PECAM1*, VIM	-	CD163*, CD14*, CSF1R*, CD68*, CCL4*, CXCL8*, AIF1*
	Liu	2018	KRT7*, TFAP2C*, GATA3*	CDH1*, EGFR*, PAGE4, SMAGP, SLC27A2, CCR7	CGB*, CSH1*, PSG8, PSG12, PSG6, KISS1, PLAC4, TLC, PSG2	HLA-G*, MMP2*, LAIR2, MMP12, PRG2, EGFR-AS1 (antisense noncoding RNA), SERPINE2, MMP12, CSH1, FSTL1, PAPPA2, TAC3	VIM*, HLA-A*	THY1*, ANGPTL1, ANGPTL2, ANGPTL4, CTGF, ACTN1	-	-	CD14*, CD68*
	Vento-Tormo	2018	-	-	-	HLA-G*	-	-	-	-	-
	Sun	2020	KRT7*, KRT8*, CGA*, EGFR*	-	-	-	-	COL3A1*, PDGFRA*, THY1*	PECAM1*, CD93*	-	CD14*, CD163*, CSF1R*
	Saha	2020	KRT7*	-	-	-	HLA-A*	-	-	-
	Du	2021	NA	NA	NA	HLA-G*, NOTUM*	NA	NA	NA	NA	NA
	Shannon	2022	KRT7, TFAP2A, TFAP2C, GATA2, GATA3, ERVW-1, EGFR	TEAD4, ELF5, BCAM, TP63, ITGA6, CDX2, PAGE4,	-	HLA-G, ITGA5, ITGA1, NOTCH2	VIM, HLA-A, HLA-B, HLA-C	ACTA2, COL6A2, DLK1	CD34, VCAM1, ITGA2, KIT, ENTPD1	NA	PTPRC, CD14, CD4, LYVE1
	Zheng	2022	-	PAGE4, PEG10, SMAGP, VGLL1, ISYNA1, XAGE3, DUSP9	-	-	-	-	-	-	-
	Liu	2022	-	EGFR*, ITGA6*, LRP5*	CGA*, PSG1*, CSH1*	MMP2*, FN1*, HLA-C*		COL1A1*, COL1A2*, PITX2*	ZEB1*, ZBTB20*, PECAM1*		MTF*, MAF*, POU2F2*
	Pan	2022	-	PEG10, SLC22A11	-	FN1, NOTUM	-	-	CD34, NRN1	-	-
	Arutyunyan	2023	GATA2*, GATA3*	TP63*, CDH1*	TFAP2A*, CYP19A1*, MFSD2A*	HLA-G*, CSH1*	-	-	-	NA	-
2nd trimester (13-26 weeks of gestation)	Liu	2018	-	-	-	HLA-G*, MMP2*, LAIR2, MMP12, PRG2, EGFR-AS1 (antisense noncoding RNA), TAC3, SERPINE2, SERPINE1, JAM2	-	-	-	-	-
	Cao	2020	-	SLC22A11*, PAGE4*, PARP1*, PERP*		HLA-G*, DIO2*, HTRA4*, MFAP5*, HPGD*	-	COL3A1*, LUM*, COL1A1*, DCN*	CDH5*, KDR*	ACTA2*, TAGLN*, MYH11*	-
	Marsh	2022	-	KRT7*, PAGE4*, PEG10*	CGA*, CYP19A1*, CSH1*, CSH2*	KRT7*, HLA-G*, DIO2*	-	VIM*, EGFL6, DLK1, COL11A1	-	-	-
Term (> 26 weeks of gestation)	Pavlicev	2017	KRT7*, KRT8*, GCM1*, CYP19A1*	-	CSH2*, CSHL1*, GH2*, CGA*, PSG2*, PSG5*, HPGD*, CST6, PSG11, SEMA3B, FCGR2A, HBA1, HBA2, HBB, HBG1, HBG2, HLA-DMA, HLA-DPA1, HLA-DQB1, HLA-DRA, HLA-DRB1, HPGDS, CGB8, LGALS14, LYVE1, NPIBP3, CGB5, PSG1, PSG3, PSG6, PSG9, ZNF117, ZNF91, HIST2H2AB, RAMP2, MUC20	HLA-G*, ITGA5*, PSG2*, PSG5*, CGA*, HPGD* , CST6, PSG11, CSH2, CSH1, TAC3, AOC1, B3GNT7, COL17A1, CORO6, DAPP1, DIO2, EGLN3, FAM174B, FN1, TUBB2A, HTRA1, IFNGR2, IL1R2, IL1RAP, TNFSF10, MCAM, PAPPA2, PLAC8, PRG2, PROCR, PTPRF	-	-	-	-	-
	Tsang	2017	-	PARP1*	CGA*, CYP19A1*, GH2*	PAPPA2*, HLA-G*	HLA-A*	ECM1*, FMOD*, THY1*, COL3A1*, COL1A1*	CD34*, PLVAP*, CDH5*, ICAM1*	MYH11*, CNN1*	CD14*, CSF1R*, CD53*, AIF1*, CD163*, CD209*
	Pique-Regi	2019 2020 (same annotation for 1st, 2nd and 3rd trimester placenta)	-	PAGE4, MGST3, KRT18, PHLDA2, IFI6, TINAGL1, FXYD3, SPINT1,	PSG3, CGA, PSG4, PSG2, PSG5, CYP19A1, KISS1, GH2	FSTL3, TPM1, PRG2, FLT1, EBI3, KRT19, C3T6, ENG		TAGLN, ACTA2, TPM2, MYL9, PPP1R14A, SPARC, CALD1, IFITM3, SOD2, MT2A, TGFBI, NNMT, SERPINF1, SOD3, IGFBP3, CXCL14, EGFL5			NPC2, C1QB, PLTP, LGMN, MAF, RNASE1, FOLR2
	Huang	2020	NA	NA	NA	KRT7*, PERP*, HLA-G*	NA	NA	NA	NA	NA
	Zhang	2021	-	PARP1*	CGA*, CYP19A1*	PAPPA2*, HLA-G*	-	DCN*, VCAN*	PECAM1*, VWF*	-	-
	Yang	2021	-	CDH1*, MET*,CCNB2*, NRP2*, PARP1*, INSL4*, ADRB1	CYP19A1*, CGA*, ERVFRD-1*, LGALS13*, EGFR*, SLC1A2	HLA-G*, PAPPA2*, MMP2*, TGFB1*, CXCR6, MMP11, SLC1A6	-	-	-	-	CD14*, CD68*, AIF1*, CD163*, CD209*, CSF1R*
	Zhou	2022	-	EGFR*, SLC27A2*, NRP2*, PARP1*, SIX4, FRAS1, PCDH11X, AC136616.1, TMTC2	CYP19A1*, CGA*, ERVFRD-1*, EGFR*, HSD11B2, SLC1A2, ENDOU, AL606807.1, DPEP2NB	HLA-G*, PAPPA2*, HTRA4*, DIO2*, EGFR-AS1, KCNK12, MFAP2, AIF1L, MYCNUT	-	HGF*, COL6A2*, PDGFRB*, SPARC*, GNG11, TFPI, SPARC, LGALS1, TXNIP	-	-	CD163*, CD209*, CSF1R*, CD14*, OLFML2B, PCDH12, METTL7B, ADAMTS2
	Zhang	2022		MET*, CDH1*, PARP1*	ERVFRD-1*, CYP19A1*, CGA*	HLA-G*, PAPPA2*, MMP11*	-		-	-	CD163*, CD209*
	Chen	2022	KRT7*, PERP *	PAGE4*, GATA3 *	LGALS13 *, CYP19A1 *, PSG5 *	HLA-G*, NOTUM *		DLK1 *	PECAM1*	TAGLN*	LYVE1 *
	Wang	2022	-	KRT7*, PAGE4*, GATA3*	CYP19A1*, CGA*	HLA-G*, PAPPA2*	-	APOD*, DCN*	PECAM1*, IFI27*	MYH11*, NDUFA4L2*	-
	Campbell	2023		KRT7 *	PSG4 *	HLA-G *		COL1A1 *, TAGLN *	PECAM1 *		CD163 *
	Table S4: Genes that define a cell type in the different studies of scRNAseq on human placentas
	CTB: cytotrophoblast; STB: syncytiotrophoblast; EVT: extravillous trophoblast; the gene with*: considered as a canonical marker in the study; the gene without* : either a newly defined marker, or no explanation on how the gene has been chosen; gene in gold and simple underlined: commonly used for the definition of only one type of cell and in different gestational age; gene in blue and simple und…
