# Supplementary material for: Revealing the molecular landscape of human placenta: a systematic review and meta-analysis of single-cell RNA sequencing studies
Source: Hum Reprod Update. 2024 Mar 13;30(4):410–41. doi: 10.1093/humupd/dmae006 (PMC11215163; doi:10.1093/humupd/dmae006)
Supplement: dmae006_Supplementary_Data [file dmae006_supplementary_data.zip › Supplementary Table S5.xlsx]

## Sheet: CTB in first trimester
hgnc_symbol	description	Liu, et al., Cell Research (2018).	Shannon, et al., Development (2022).	Suryawanshi, et al., Sci Adv (2018).	Vento-Tormo, et al., Nature (2018).
AADACL2-AS1	AADACL2 antisense RNA 1 [Source:HGNC Symbol;Acc:HGNC:50301]	0	0	1	0
ABCB1	ATP binding cassette subfamily B member 1 [Source:HGNC Symbol;Acc:HGNC:40]	0	0	0	1
ACADL	acyl-CoA dehydrogenase long chain [Source:HGNC Symbol;Acc:HGNC:88]	0	0	0	1
ACAN	aggrecan [Source:HGNC Symbol;Acc:HGNC:319]	0	1	0	0
ACBD6	acyl-CoA binding domain containing 6 [Source:HGNC Symbol;Acc:HGNC:23339]	0	0	0	1
ACKR2	atypical chemokine receptor 2 [Source:HGNC Symbol;Acc:HGNC:1565]	0	1	0	0
ACP6	acid phosphatase 6, lysophosphatidic [Source:HGNC Symbol;Acc:HGNC:29609]	0	0	0	1
ACSF2	acyl-CoA synthetase family member 2 [Source:HGNC Symbol;Acc:HGNC:26101]	0	0	0	1
ACSM3	acyl-CoA synthetase medium chain family member 3 [Source:HGNC Symbol;Acc:HGNC:10522]	0	0	0	1
ACSS1	acyl-CoA synthetase short chain family member 1 [Source:HGNC Symbol;Acc:HGNC:16091]	1	0	0	1
ACTN3	actinin alpha 3 [Source:HGNC Symbol;Acc:HGNC:165]	0	0	1	0
ADA	adenosine deaminase [Source:HGNC Symbol;Acc:HGNC:186]	1	0	0	0
ADAM12	ADAM metallopeptidase domain 12 [Source:HGNC Symbol;Acc:HGNC:190]	0	1	0	0
ADAM19	ADAM metallopeptidase domain 19 [Source:HGNC Symbol;Acc:HGNC:197]	1	0	0	0
ADAM22	ADAM metallopeptidase domain 22 [Source:HGNC Symbol;Acc:HGNC:201]	0	0	1	0
ADAMTS19	ADAM metallopeptidase with thrombospondin type 1 motif 19 [Source:HGNC Symbol;Acc:HGNC:17111]	0	0	1	1
ADAMTS6	ADAM metallopeptidase with thrombospondin type 1 motif 6 [Source:HGNC Symbol;Acc:HGNC:222]	0	0	0	1
ADGRG1	adhesion G protein-coupled receptor G1 [Source:HGNC Symbol;Acc:HGNC:4512]	1	0	0	1
ADGRG6	adhesion G protein-coupled receptor G6 [Source:HGNC Symbol;Acc:HGNC:13841]	0	1	0	0
ADIRF	adipogenesis regulatory factor [Source:HGNC Symbol;Acc:HGNC:24043]	1	0	0	1
ADRB1	adrenoceptor beta 1 [Source:HGNC Symbol;Acc:HGNC:285]	1	0	0	1
AFAP1L1	actin filament associated protein 1 like 1 [Source:HGNC Symbol;Acc:HGNC:26714]	0	1	0	0
AGL	amylo-alpha-1, 6-glucosidase, 4-alpha-glucanotransferase [Source:HGNC Symbol;Acc:HGNC:321]	0	0	0	1
AHSP	alpha hemoglobin stabilizing protein [Source:HGNC Symbol;Acc:HGNC:18075]	1	0	0	0
AIF1L	allograft inflammatory factor 1 like [Source:HGNC Symbol;Acc:HGNC:28904]	1	0	0	0
AJAP1	adherens junctions associated protein 1 [Source:HGNC Symbol;Acc:HGNC:30801]	0	0	0	1
ALAS2	5'-aminolevulinate synthase 2 [Source:HGNC Symbol;Acc:HGNC:397]	1	0	0	0
ALDH1A3	aldehyde dehydrogenase 1 family member A3 [Source:HGNC Symbol;Acc:HGNC:409]	0	0	1	1
ALDH4A1	aldehyde dehydrogenase 4 family member A1 [Source:HGNC Symbol;Acc:HGNC:406]	0	0	0	1
ALDH7A1	aldehyde dehydrogenase 7 family member A1 [Source:HGNC Symbol;Acc:HGNC:877]	0	0	0	1
ALG1L	ALG1 chitobiosyldiphosphodolichol beta-mannosyltransferase like [Source:HGNC Symbol;Acc:HGNC:33721]	0	0	1	0
AMELY	amelogenin Y-linked [Source:HGNC Symbol;Acc:HGNC:462]	0	0	1	0
AMOT	angiomotin [Source:HGNC Symbol;Acc:HGNC:17810]	0	0	1	1
AMT	aminomethyltransferase [Source:HGNC Symbol;Acc:HGNC:473]	0	0	0	1
ANAPC4	anaphase promoting complex subunit 4 [Source:HGNC Symbol;Acc:HGNC:19990]	0	0	0	1
ANGPT4	angiopoietin 4 [Source:HGNC Symbol;Acc:HGNC:487]	1	1	0	0
ANGPTL4	angiopoietin like 4 [Source:HGNC Symbol;Acc:HGNC:16039]	1	0	0	0
ANK3	ankyrin 3 [Source:HGNC Symbol;Acc:HGNC:494]	0	0	0	1
ANKDD1B	ankyrin repeat and death domain containing 1B [Source:HGNC Symbol;Acc:HGNC:32525]	0	0	0	1
ANKRD19P	ankyrin repeat domain 19, pseudogene [Source:HGNC Symbol;Acc:HGNC:22567]	0	0	1	0
ANKRD24	ankyrin repeat domain 24 [Source:HGNC Symbol;Acc:HGNC:29424]	0	1	0	0
ANKRD30B	ankyrin repeat domain 30B [Source:HGNC Symbol;Acc:HGNC:24165]	0	0	1	0
ANKRD65	ankyrin repeat domain 65 [Source:HGNC Symbol;Acc:HGNC:42950]	0	0	0	1
ANO5	anoctamin 5 [Source:HGNC Symbol;Acc:HGNC:27337]	0	0	1	0
ANXA3	annexin A3 [Source:HGNC Symbol;Acc:HGNC:541]	0	1	0	0
ANXA8	annexin A8 [Source:HGNC Symbol;Acc:HGNC:546]	0	0	0	1
AOC1	amine oxidase copper containing 1 [Source:HGNC Symbol;Acc:HGNC:80]	1	0	0	0
AP1S3	adaptor related protein complex 1 subunit sigma 3 [Source:HGNC Symbol;Acc:HGNC:18971]	1	0	0	1
APELA	apelin receptor early endogenous ligand [Source:HGNC Symbol;Acc:HGNC:48925]	0	0	0	1
APMAP	adipocyte plasma membrane associated protein [Source:HGNC Symbol;Acc:HGNC:13238]	0	0	0	1
APOBEC3B	apolipoprotein B mRNA editing enzyme catalytic subunit 3B [Source:HGNC Symbol;Acc:HGNC:17352]	0	0	1	0
APOBEC3H	apolipoprotein B mRNA editing enzyme catalytic subunit 3H [Source:HGNC Symbol;Acc:HGNC:24100]	0	0	0	1
APOD	apolipoprotein D [Source:HGNC Symbol;Acc:HGNC:612]	1	0	0	0
APOL4	apolipoprotein L4 [Source:HGNC Symbol;Acc:HGNC:14867]	0	0	1	0
APP	amyloid beta precursor protein [Source:HGNC Symbol;Acc:HGNC:620]	0	0	0	1
ARFGEF3	ARFGEF family member 3 [Source:HGNC Symbol;Acc:HGNC:21213]	0	0	0	1
ARG2	arginase 2 [Source:HGNC Symbol;Acc:HGNC:664]	1	0	0	0
ARHGAP22	Rho GTPase activating protein 22 [Source:HGNC Symbol;Acc:HGNC:30320]	0	0	0	1
ARHGAP8	Rho GTPase activating protein 8 [Source:HGNC Symbol;Acc:HGNC:677]	0	0	0	1
ARHGEF16	Rho guanine nucleotide exchange factor 16 [Source:HGNC Symbol;Acc:HGNC:15515]	0	1	0	0
ARHGEF35	Rho guanine nucleotide exchange factor 35 [Source:HGNC Symbol;Acc:HGNC:33846]	0	1	0	0
ARHGEF5	Rho guanine nucleotide exchange factor 5 [Source:HGNC Symbol;Acc:HGNC:13209]	0	1	0	0
ARL15	ADP ribosylation factor like GTPase 15 [Source:HGNC Symbol;Acc:HGNC:25945]	0	0	0	1
AS3MT	arsenite methyltransferase [Source:HGNC Symbol;Acc:HGNC:17452]	0	0	1	0
ASAP3	ArfGAP with SH3 domain, ankyrin repeat and PH domain 3 [Source:HGNC Symbol;Acc:HGNC:14987]	1	0	0	0
ASS1	argininosuccinate synthase 1 [Source:HGNC Symbol;Acc:HGNC:758]	1	0	0	1
ATP1A4	ATPase Na+/K+ transporting subunit alpha 4 [Source:HGNC Symbol;Acc:HGNC:14073]	0	1	0	0
ATP6V0A4	ATPase H+ transporting V0 subunit a4 [Source:HGNC Symbol;Acc:HGNC:866]	0	0	0	1
ATP6V1B1	ATPase H+ transporting V1 subunit B1 [Source:HGNC Symbol;Acc:HGNC:853]	1	0	0	1
ATP6V1C2	ATPase H+ transporting V1 subunit C2 [Source:HGNC Symbol;Acc:HGNC:18264]	1	1	0	1
ATP8B1	ATPase phospholipid transporting 8B1 [Source:HGNC Symbol;Acc:HGNC:3706]	0	0	0	1
AXIN2	axin 2 [Source:HGNC Symbol;Acc:HGNC:904]	0	1	0	0
B3GNT3	UDP-GlcNAc:betaGal beta-1,3-N-acetylglucosaminyltransferase 3 [Source:HGNC Symbol;Acc:HGNC:13528]	0	1	0	1
B3GNT7	UDP-GlcNAc:betaGal beta-1,3-N-acetylglucosaminyltransferase 7 [Source:HGNC Symbol;Acc:HGNC:18811]	1	0	0	0
BAGE2	BAGE family member 2, pseudogene [Source:HGNC Symbol;Acc:HGNC:15723]	0	0	1	0
BAIAP2L1	BAR/IMD domain containing adaptor protein 2 like 1 [Source:HGNC Symbol;Acc:HGNC:21649]	0	1	0	0
BCAM	basal cell adhesion molecule (Lutheran blood group) [Source:HGNC Symbol;Acc:HGNC:6722]	0	0	0	1
BCAR4	breast cancer anti-estrogen resistance 4 [Source:HGNC Symbol;Acc:HGNC:22170]	0	1	0	0
BEX2	brain expressed X-linked 2 [Source:HGNC Symbol;Acc:HGNC:30933]	0	0	0	1
BEX3	brain expressed X-linked 3 [Source:HGNC Symbol;Acc:HGNC:13388]	0	0	0	1
BIRC7	baculoviral IAP repeat containing 7 [Source:HGNC Symbol;Acc:HGNC:13702]	0	1	0	0
BMP7	bone morphogenetic protein 7 [Source:HGNC Symbol;Acc:HGNC:1074]	0	1	0	1
BRDT	bromodomain testis associated [Source:HGNC Symbol;Acc:HGNC:1105]	0	1	0	0
BSPRY	B-box and SPRY domain containing [Source:HGNC Symbol;Acc:HGNC:18232]	0	0	0	1
BTG3	BTG anti-proliferation factor 3 [Source:HGNC Symbol;Acc:HGNC:1132]	0	0	0	1
C10orf71	chromosome 10 open reading frame 71 [Source:HGNC Symbol;Acc:HGNC:26973]	0	0	1	0
C19orf67	chromosome 19 open reading frame 67 [Source:HGNC Symbol;Acc:HGNC:34354]	0	0	1	0
C1orf115	chromosome 1 open reading frame 115 [Source:HGNC Symbol;Acc:HGNC:25873]	0	1	0	0
C1orf210	chromosome 1 open reading frame 210 [Source:HGNC Symbol;Acc:HGNC:28755]	0	0	0	1
C1QTNF6	C1q and TNF related 6 [Source:HGNC Symbol;Acc:HGNC:14343]	1	0	0	0
C2orf15	chromosome 2 open reading frame 15 [Source:HGNC Symbol;Acc:HGNC:28436]	0	0	0	1
C3	complement C3 [Source:HGNC Symbol;Acc:HGNC:1318]	1	0	0	0
C3orf52	chromosome 3 open reading frame 52 [Source:HGNC Symbol;Acc:HGNC:26255]	0	1	0	0
C3orf70	chromosome 3 open reading frame 70 [Source:HGNC Symbol;Acc:HGNC:33731]	0	0	0	1
C6orf132	chromosome 6 open reading frame 132 [Source:HGNC Symbol;Acc:HGNC:21288]	0	0	0	1
C6orf201	chromosome 6 open reading frame 201 [Source:HGNC Symbol;Acc:HGNC:21620]	0	0	1	0
C8G	complement C8 gamma chain [Source:HGNC Symbol;Acc:HGNC:1354]	0	0	1	0
CADM1	cell adhesion molecule 1 [Source:HGNC Symbol;Acc:HGNC:5951]	0	0	0	1
CALHM2	calcium homeostasis modulator family member 2 [Source:HGNC Symbol;Acc:HGNC:23493]	1	0	0	0
CALHM4	calcium homeostasis modulator family member 4 [Source:HGNC Symbol;Acc:HGNC:21094]	0	0	0	1
CAMK2G	calcium/calmodulin dependent protein kinase II gamma [Source:HGNC Symbol;Acc:HGNC:1463]	0	0	0	1
CAPN6	calpain 6 [Source:HGNC Symbol;Acc:HGNC:1483]	0	1	0	0
CBLC	Cbl proto-oncogene C [Source:HGNC Symbol;Acc:HGNC:15961]	0	0	1	1
CBX4	chromobox 4 [Source:HGNC Symbol;Acc:HGNC:1554]	0	0	0	1
CCDC125	coiled-coil domain containing 125 [Source:HGNC Symbol;Acc:HGNC:28924]	0	0	0	1
CCNE1	cyclin E1 [Source:HGNC Symbol;Acc:HGNC:1589]	0	1	0	0
CCR3	C-C motif chemokine receptor 3 [Source:HGNC Symbol;Acc:HGNC:1604]	0	0	1	0
CCR7	C-C motif chemokine receptor 7 [Source:HGNC Symbol;Acc:HGNC:1608]	0	0	0	1
CD5L	CD5 molecule like [Source:HGNC Symbol;Acc:HGNC:1690]	0	1	0	0
CDH1	cadherin 1 [Source:HGNC Symbol;Acc:HGNC:1748]	0	1	0	1
CDH3	cadherin 3 [Source:HGNC Symbol;Acc:HGNC:1762]	0	0	1	1
CDH5	cadherin 5 [Source:HGNC Symbol;Acc:HGNC:1764]	0	1	0	0
CDKL5	cyclin dependent kinase like 5 [Source:HGNC Symbol;Acc:HGNC:11411]	0	0	0	1
CDO1	cysteine dioxygenase type 1 [Source:HGNC Symbol;Acc:HGNC:1795]	0	0	0	1
CDS1	CDP-diacylglycerol synthase 1 [Source:HGNC Symbol;Acc:HGNC:1800]	0	1	0	1
CDX2	caudal type homeobox 2 [Source:HGNC Symbol;Acc:HGNC:1806]	0	0	0	1
CELSR1	cadherin EGF LAG seven-pass G-type receptor 1 [Source:HGNC Symbol;Acc:HGNC:1850]	0	0	1	0
CFAP43	cilia and flagella associated protein 43 [Source:HGNC Symbol;Acc:HGNC:26684]	0	0	1	0
CFAP47	cilia and flagella associated protein 47 [Source:HGNC Symbol;Acc:HGNC:26708]	0	0	1	0
CGN	cingulin [Source:HGNC Symbol;Acc:HGNC:17429]	0	0	1	1
CHEK2P2	CHEK2 pseudogene 2 [Source:HGNC Symbol;Acc:HGNC:43578]	0	0	1	0
CHRM3	cholinergic receptor muscarinic 3 [Source:HGNC Symbol;Acc:HGNC:1952]	0	0	0	1
CHST6	carbohydrate sulfotransferase 6 [Source:HGNC Symbol;Acc:HGNC:6938]	0	0	0	1
CKMT1A	creatine kinase, mitochondrial 1A [Source:HGNC Symbol;Acc:HGNC:31736]	1	1	0	1
CKMT1B	creatine kinase, mitochondrial 1B [Source:HGNC Symbol;Acc:HGNC:1995]	0	1	0	1
CLDN19	claudin 19 [Source:HGNC Symbol;Acc:HGNC:2040]	0	1	0	0
CLDN3	claudin 3 [Source:HGNC Symbol;Acc:HGNC:2045]	1	0	0	1
CLDN6	claudin 6 [Source:HGNC Symbol;Acc:HGNC:2048]	0	1	0	0
CLDN7	claudin 7 [Source:HGNC Symbol;Acc:HGNC:2049]	0	1	0	0
CLEC1A	C-type lectin domain family 1 member A [Source:HGNC Symbol;Acc:HGNC:24355]	0	1	0	0
CLIC3	chloride intracellular channel 3 [Source:HGNC Symbol;Acc:HGNC:2064]	0	1	0	0
CLN3	CLN3 lysosomal/endosomal transmembrane protein, battenin [Source:HGNC Symbol;Acc:HGNC:2074]	0	0	0	1
CLPSL2	colipase like 2 [Source:HGNC Symbol;Acc:HGNC:21250]	0	0	1	0
CMTM3	CKLF like MARVEL transmembrane domain containing 3 [Source:HGNC Symbol;Acc:HGNC:19174]	1	0	0	0
CMYA5	cardiomyopathy associated 5 [Source:HGNC Symbol;Acc:HGNC:14305]	0	0	0	1
CNGB1	cyclic nucleotide gated channel subunit beta 1 [Source:HGNC Symbol;Acc:HGNC:2151]	0	0	0	1
CNKSR1	connector enhancer of kinase suppressor of Ras 1 [Source:HGNC Symbol;Acc:HGNC:19700]	0	1	0	1
CNTNAP2	contactin associated protein 2 [Source:HGNC Symbol;Acc:HGNC:13830]	1	0	1	1
COBLL1	cordon-bleu WH2 repeat protein like 1 [Source:HGNC Symbol;Acc:HGNC:23571]	0	1	0	0
COL17A1	collagen type XVII alpha 1 chain [Source:HGNC Symbol;Acc:HGNC:2194]	0	1	0	0
COL27A1	collagen type XXVII alpha 1 chain [Source:HGNC Symbol;Acc:HGNC:22986]	1	1	0	0
COL28A1	collagen type XXVIII alpha 1 chain [Source:HGNC Symbol;Acc:HGNC:22442]	0	0	1	0
COL5A1	collagen type V alpha 1 chain [Source:HGNC Symbol;Acc:HGNC:2209]	1	0	0	0
COLEC12	collectin subfamily member 12 [Source:HGNC Symbol;Acc:HGNC:16016]	1	0	0	0
COMT	catechol-O-methyltransferase [Source:HGNC Symbol;Acc:HGNC:2228]	0	0	0	1
CORO6	coronin 6 [Source:HGNC Symbol;Acc:HGNC:21356]	1	1	0	0
CP	ceruloplasmin [Source:HGNC Symbol;Acc:HGNC:2295]	0	0	1	0
CPA5	carboxypeptidase A5 [Source:HGNC Symbol;Acc:HGNC:15722]	0	0	0	1
CPT2	carnitine palmitoyltransferase 2 [Source:HGNC Symbol;Acc:HGNC:2330]	0	0	0	1
CPXM2	carboxypeptidase X, M14 family member 2 [Source:HGNC Symbol;Acc:HGNC:26977]	0	0	0	1
CPZ	carboxypeptidase Z [Source:HGNC Symbol;Acc:HGNC:2333]	1	0	0	0
CRIP2	cysteine rich protein 2 [Source:HGNC Symbol;Acc:HGNC:2361]	1	0	0	0
CROT	carnitine O-octanoyltransferase [Source:HGNC Symbol;Acc:HGNC:2366]	1	0	0	1
CRYBA2	crystallin beta A2 [Source:HGNC Symbol;Acc:HGNC:2395]	0	0	1	0
CRYBG1	crystallin beta-gamma domain containing 1 [Source:HGNC Symbol;Acc:HGNC:356]	0	0	0	1
CSF3R	colony stimulating factor 3 receptor [Source:HGNC Symbol;Acc:HGNC:2439]	0	0	0	1
CSH1	chorionic somatomammotropin hormone 1 [Source:HGNC Symbol;Acc:HGNC:2440]	1	0	0	0
CSH2	chorionic somatomammotropin hormone 2 [Source:HGNC Symbol;Acc:HGNC:2441]	1	0	0	0
CSTA	cystatin A [Source:HGNC Symbol;Acc:HGNC:2481]	0	0	0	1
CTSL3P	cathepsin L family member 3, pseudogene [Source:HGNC Symbol;Acc:HGNC:33132]	0	0	1	0
CTSV	cathepsin V [Source:HGNC Symbol;Acc:HGNC:2538]	0	1	0	0
CYP11A1	cytochrome P450 family 11 subfamily A member 1 [Source:HGNC Symbol;Acc:HGNC:2590]	0	1	0	0
CYP19A1	cytochrome P450 family 19 subfamily A member 1 [Source:HGNC Symbol;Acc:HGNC:2594]	0	1	0	0
CYP2C18	cytochrome P450 family 2 subfamily C member 18 [Source:HGNC Symbol;Acc:HGNC:2620]	0	0	1	0
CYP2J2	cytochrome P450 family 2 subfamily J member 2 [Source:HGNC Symbol;Acc:HGNC:2634]	1	1	0	1
CYP2S1	cytochrome P450 family 2 subfamily S member 1 [Source:HGNC Symbol;Acc:HGNC:15654]	0	0	0	1
CYSTM1	cysteine rich transmembrane module containing 1 [Source:HGNC Symbol;Acc:HGNC:30239]	0	0	0	1
DACT2	dishevelled binding antagonist of beta catenin 2 [Source:HGNC Symbol;Acc:HGNC:21231]	0	1	0	0
DCBLD1	discoidin, CUB and LCCL domain containing 1 [Source:HGNC Symbol;Acc:HGNC:21479]	0	0	0	1
DDR1	discoidin domain receptor tyrosine kinase 1 [Source:HGNC Symbol;Acc:HGNC:2730]	0	0	0	1
DDX3Y	DEAD-box helicase 3 Y-linked [Source:HGNC Symbol;Acc:HGNC:2699]	0	1	0	0
DECR2	2,4-dienoyl-CoA reductase 2 [Source:HGNC Symbol;Acc:HGNC:2754]	0	0	0	1
DEFB1	defensin beta 1 [Source:HGNC Symbol;Acc:HGNC:2766]	0	0	1	0
DEPDC4	DEP domain containing 4 [Source:HGNC Symbol;Acc:HGNC:22952]	0	0	1	0
DEPDC7	DEP domain containing 7 [Source:HGNC Symbol;Acc:HGNC:29899]	1	0	0	0
DGKD	diacylglycerol kinase delta [Source:HGNC Symbol;Acc:HGNC:2851]	0	0	0	1
DIO2	iodothyronine deiodinase 2 [Source:HGNC Symbol;Acc:HGNC:2884]	1	1	0	0
DIPK1A	divergent protein kinase domain 1A [Source:HGNC Symbol;Acc:HGNC:32213]	0	0	0	1
DLG2	discs large MAGUK scaffold protein 2 [Source:HGNC Symbol;Acc:HGNC:2901]	0	0	0	1
DLG5	discs large MAGUK scaffold protein 5 [Source:HGNC Symbol;Acc:HGNC:2904]	0	0	0	1
DLX1	distal-less homeobox 1 [Source:HGNC Symbol;Acc:HGNC:2914]	0	0	1	0
DLX3	distal-less homeobox 3 [Source:HGNC Symbol;Acc:HGNC:2916]	0	1	0	0
DLX4	distal-less homeobox 4 [Source:HGNC Symbol;Acc:HGNC:2917]	0	1	0	0
DLX6	distal-less homeobox 6 [Source:HGNC Symbol;Acc:HGNC:2919]	0	1	0	0
DMD	dystrophin [Source:HGNC Symbol;Acc:HGNC:2928]	0	0	0	1
DNAJC6	DnaJ heat shock protein family (Hsp40) member C6 [Source:HGNC Symbol;Acc:HGNC:15469]	0	0	0	1
DNAJC9-AS1	DNAJC9 and MRPS16 antisense RNA 1 [Source:HGNC Symbol;Acc:HGNC:31432]	0	0	1	0
DND1	DND microRNA-mediated repression inhibitor 1 [Source:HGNC Symbol;Acc:HGNC:23799]	0	0	1	0
DNMT1	DNA methyltransferase 1 [Source:HGNC Symbol;Acc:HGNC:2976]	0	0	0	1
DOCK8	dedicator of cytokinesis 8 [Source:HGNC Symbol;Acc:HGNC:19191]	0	0	0	1
DOCK9	dedicator of cytokinesis 9 [Source:HGNC Symbol;Acc:HGNC:14132]	0	0	0	1
DSC2	desmocollin 2 [Source:HGNC Symbol;Acc:HGNC:3036]	0	1	0	0
DSC3	desmocollin 3 [Source:HGNC Symbol;Acc:HGNC:3037]	1	0	0	1
DSCR8	Down syndrome critical region 8 [Source:HGNC Symbol;Acc:HGNC:16707]	0	1	0	0
DSG2	desmoglein 2 [Source:HGNC Symbol;Acc:HGNC:3049]	0	1	0	0
DSP	desmoplakin [Source:HGNC Symbol;Acc:HGNC:3052]	0	1	0	0
DUOXA1	dual oxidase maturation factor 1 [Source:HGNC Symbol;Acc:HGNC:26507]	0	0	0	1
DUSP5	dual specificity phosphatase 5 [Source:HGNC Symbol;Acc:HGNC:3071]	1	0	0	0
DUSP9	dual specificity phosphatase 9 [Source:HGNC Symbol;Acc:HGNC:3076]	1	1	0	1
EBI3	Epstein-Barr virus induced 3 [Source:HGNC Symbol;Acc:HGNC:3129]	1	1	0	0
ECHDC2	enoyl-CoA hydratase domain containing 2 [Source:HGNC Symbol;Acc:HGNC:23408]	1	0	0	1
ECHDC3	enoyl-CoA hydratase domain containing 3 [Source:HGNC Symbol;Acc:HGNC:23489]	0	0	0	1
ECI2	enoyl-CoA delta isomerase 2 [Source:HGNC Symbol;Acc:HGNC:14601]	0	0	0	1
EFCAB3	EF-hand calcium binding domain 3 [Source:HGNC Symbol;Acc:HGNC:26379]	0	0	1	0
EFEMP1	EGF containing fibulin extracellular matrix protein 1 [Source:HGNC Symbol;Acc:HGNC:3218]	0	0	0	1
EFHD1	EF-hand domain family member D1 [Source:HGNC Symbol;Acc:HGNC:29556]	0	0	0	1
EFNA1	ephrin A1 [Source:HGNC Symbol;Acc:HGNC:3221]	0	1	0	0
EGFR	epidermal growth factor receptor [Source:HGNC Symbol;Acc:HGNC:3236]	1	0	0	1
EGFR-AS1	EGFR antisense RNA 1 [Source:HGNC Symbol;Acc:HGNC:40207]	1	1	0	0
EID2	EP300 interacting inhibitor of differentiation 2 [Source:HGNC Symbol;Acc:HGNC:28292]	0	0	0	1
EIF1AY	eukaryotic translation initiation factor 1A Y-linked [Source:HGNC Symbol;Acc:HGNC:3252]	0	1	0	0
ELF3	E74 like ETS transcription factor 3 [Source:HGNC Symbol;Acc:HGNC:3318]	0	1	0	0
ELF5	E74 like ETS transcription factor 5 [Source:HGNC Symbol;Acc:HGNC:3320]	0	0	0	1
ELMO3	engulfment and cell motility 3 [Source:HGNC Symbol;Acc:HGNC:17289]	0	0	0	1
EML5	EMAP like 5 [Source:HGNC Symbol;Acc:HGNC:18197]	0	0	1	0
EPCAM	epithelial cell adhesion molecule [Source:HGNC Symbol;Acc:HGNC:11529]	0	0	1	0
EPHA1	EPH receptor A1 [Source:HGNC Symbol;Acc:HGNC:3385]	0	0	1	0
EPHB3	EPH receptor B3 [Source:HGNC Symbol;Acc:HGNC:3394]	0	1	0	0
EPHB4	EPH receptor B4 [Source:HGNC Symbol;Acc:HGNC:3395]	1	0	0	0
EPHX2	epoxide hydrolase 2 [Source:HGNC Symbol;Acc:HGNC:3402]	0	0	0	1
EPN3	epsin 3 [Source:HGNC Symbol;Acc:HGNC:18235]	0	0	0	1
EPSTI1	epithelial stromal interaction 1 [Source:HGNC Symbol;Acc:HGNC:16465]	1	0	0	0
ERBB3	erb-b2 receptor tyrosine kinase 3 [Source:HGNC Symbol;Acc:HGNC:3431]	0	1	0	0
ERVH48-1	endogenous retrovirus group 48 member 1 [Source:HGNC Symbol;Acc:HGNC:17216]	0	1	0	0
ERVV-1	endogenous retrovirus group V member 1, envelope [Source:HGNC Symbol;Acc:HGNC:26501]	0	1	0	0
ERVW-1	endogenous retrovirus group W member 1, envelope [Source:HGNC Symbol;Acc:HGNC:13525]	0	1	0	1
ESAM	endothelial cell adhesion molecule [Source:HGNC Symbol;Acc:HGNC:17474]	1	0	0	0
ESRP1	epithelial splicing regulatory protein 1 [Source:HGNC Symbol;Acc:HGNC:25966]	0	1	0	0
ESRP2	epithelial splicing regulatory protein 2 [Source:HGNC Symbol;Acc:HGNC:26152]	0	0	0	1
ESRRG	estrogen related receptor gamma [Source:HGNC Symbol;Acc:HGNC:3474]	0	1	0	0
ETV7	ETS variant transcription factor 7 [Source:HGNC Symbol;Acc:HGNC:18160]	0	0	0	1
EVC2	EvC ciliary complex subunit 2 [Source:HGNC Symbol;Acc:HGNC:19747]	0	0	0	1
EXPH5	exophilin 5 [Source:HGNC Symbol;Acc:HGNC:30578]	0	1	0	1
EXTL2	exostosin like glycosyltransferase 2 [Source:HGNC Symbol;Acc:HGNC:3516]	0	0	0	1
EYA2	EYA transcriptional coactivator and phosphatase 2 [Source:HGNC Symbol;Acc:HGNC:3520]	0	0	0	1
EZR-AS1	EZR antisense RNA 1 [Source:HGNC Symbol;Acc:HGNC:40609]	0	0	1	0
F5	coagulation factor V [Source:HGNC Symbol;Acc:HGNC:3542]	1	0	0	1
FABP7	fatty acid binding protein 7 [Source:HGNC Symbol;Acc:HGNC:3562]	0	1	0	0
FADS6	fatty acid desaturase 6 [Source:HGNC Symbol;Acc:HGNC:30459]	0	0	0	1
FAM114A1	family with sequence similarity 114 member A1 [Source:HGNC Symbol;Acc:HGNC:25087]	1	0	0	0
FAM118A	family with sequence similarity 118 member A [Source:HGNC Symbol;Acc:HGNC:1313]	0	0	0	1
FAM169A	family with sequence similarity 169 member A [Source:HGNC Symbol;Acc:HGNC:29138]	0	0	0	1
FAM171B	family with sequence similarity 171 member B [Source:HGNC Symbol;Acc:HGNC:29412]	0	0	0	1
FAM184A	family with sequence similarity 184 member A [Source:HGNC Symbol;Acc:HGNC:20991]	0	1	0	0
FAM3B	FAM3 metabolism regulating signaling molecule B [Source:HGNC Symbol;Acc:HGNC:1253]	1	0	0	1
FAM83B	family with sequence similarity 83 member B [Source:HGNC Symbol;Acc:HGNC:21357]	0	1	0	0
FANCE	FA complementation group E [Source:HGNC Symbol;Acc:HGNC:3586]	0	1	0	0
FAT2	FAT atypical cadherin 2 [Source:HGNC Symbol;Acc:HGNC:3596]	0	1	0	0
FBLIM1	filamin binding LIM protein 1 [Source:HGNC Symbol;Acc:HGNC:24686]	1	0	0	0
FBN2	fibrillin 2 [Source:HGNC Symbol;Acc:HGNC:3604]	1	0	0	1
FBXO27	F-box protein 27 [Source:HGNC Symbol;Acc:HGNC:18753]	0	0	0	1
FCRL5	Fc receptor like 5 [Source:HGNC Symbol;Acc:HGNC:18508]	0	0	0	1
FERMT1	FERM domain containing kindlin 1 [Source:HGNC Symbol;Acc:HGNC:15889]	0	1	0	1
FGFBP2	fibroblast growth factor binding protein 2 [Source:HGNC Symbol;Acc:HGNC:29451]	0	1	0	0
FHDC1	FH2 domain containing 1 [Source:HGNC Symbol;Acc:HGNC:29363]	0	1	0	0
FHIT	fragile histidine triad diadenosine triphosphatase [Source:HGNC Symbol;Acc:HGNC:3701]	0	0	0	1
FIBCD1	fibrinogen C domain containing 1 [Source:HGNC Symbol;Acc:HGNC:25922]	0	0	0	1
FIGN	fidgetin, microtubule severing factor [Source:HGNC Symbol;Acc:HGNC:13285]	0	0	0	1
FLT1	fms related receptor tyrosine kinase 1 [Source:HGNC Symbol;Acc:HGNC:3763]	0	1	0	0
FLT4	fms related receptor tyrosine kinase 4 [Source:HGNC Symbol;Acc:HGNC:3767]	1	1	0	0
FOLR1	folate receptor alpha [Source:HGNC Symbol;Acc:HGNC:3791]	0	1	0	1
FOXC1	forkhead box C1 [Source:HGNC Symbol;Acc:HGNC:3800]	0	0	0	1
FOXD3	forkhead box D3 [Source:HGNC Symbol;Acc:HGNC:3804]	0	0	1	0
FOXI3	forkhead box I3 [Source:HGNC Symbol;Acc:HGNC:35123]	0	0	0	1
FOXO4	forkhead box O4 [Source:HGNC Symbol;Acc:HGNC:7139]	0	0	0	1
FRAS1	Fraser extracellular matrix complex subunit 1 [Source:HGNC Symbol;Acc:HGNC:19185]	0	0	0	1
FREM2	FRAS1 related extracellular matrix 2 [Source:HGNC Symbol;Acc:HGNC:25396]	0	0	0	1
FRMD6	FERM domain containing 6 [Source:HGNC Symbol;Acc:HGNC:19839]	1	0	0	1
FXYD3	FXYD domain containing ion transport regulator 3 [Source:HGNC Symbol;Acc:HGNC:4027]	0	0	0	1
FXYD5	FXYD domain containing ion transport regulator 5 [Source:HGNC Symbol;Acc:HGNC:4029]	1	0	0	0
FZD10	frizzled class receptor 10 [Source:HGNC Symbol;Acc:HGNC:4039]	0	0	1	0
FZD10-AS1	FZD10 antisense divergent transcript [Source:HGNC Symbol;Acc:HGNC:48632]	0	0	1	0
GACAT2	gastric cancer associated transcript 2 [Source:HGNC Symbol;Acc:HGNC:50516]	0	0	1	0
GALNT11	polypeptide N-acetylgalactosaminyltransferase 11 [Source:HGNC Symbol;Acc:HGNC:19875]	0	0	0	1
GALNT18	polypeptide N-acetylgalactosaminyltransferase 18 [Source:HGNC Symbol;Acc:HGNC:30488]	0	0	0	1
GALNT2	polypeptide N-acetylgalactosaminyltransferase 2 [Source:HGNC Symbol;Acc:HGNC:4124]	1	0	0	0
GAREM1	GRB2 associated regulator of MAPK1 subtype 1 [Source:HGNC Symbol;Acc:HGNC:26136]	0	0	0	1
GATA2	GATA binding protein 2 [Source:HGNC Symbol;Acc:HGNC:4171]	0	1	0	0
GATA3-AS1	GATA3 antisense RNA 1 [Source:HGNC Symbol;Acc:HGNC:33786]	0	1	0	0
GBP1P1	guanylate binding protein 1 pseudogene 1 [Source:HGNC Symbol;Acc:HGNC:39561]	0	0	1	0
GCM1	glial cells missing transcription factor 1 [Source:HGNC Symbol;Acc:HGNC:4197]	0	1	0	0
GCNT2	glucosaminyl (N-acetyl) transferase 2 (I blood group) [Source:HGNC Symbol;Acc:HGNC:4204]	0	0	0	1
GCNT4	glucosaminyl (N-acetyl) transferase 4 [Source:HGNC Symbol;Acc:HGNC:17973]	0	0	0	1
GCSAM	germinal center associated signaling and motility [Source:HGNC Symbol;Acc:HGNC:20253]	0	0	1	0
GDPD3	glycerophosphodiester phosphodiesterase domain containing 3 [Source:HGNC Symbol;Acc:HGNC:28638]	0	1	0	0
GGCT	gamma-glutamylcyclotransferase [Source:HGNC Symbol;Acc:HGNC:21705]	0	0	0	1
GJA5	gap junction protein alpha 5 [Source:HGNC Symbol;Acc:HGNC:4279]	0	1	0	0
GLDC	glycine decarboxylase [Source:HGNC Symbol;Acc:HGNC:4313]	0	1	0	1
GLIDR	glioblastoma down-regulated RNA [Source:HGNC Symbol;Acc:HGNC:48823]	0	0	1	0
GLUD2	glutamate dehydrogenase 2 [Source:HGNC Symbol;Acc:HGNC:4336]	0	0	1	1
GMPR	guanosine monophosphate reductase [Source:HGNC Symbol;Acc:HGNC:4376]	0	0	0	1
GNLY	granulysin [Source:HGNC Symbol;Acc:HGNC:4414]	1	0	0	0
GOLGA2P10	GOLGA2 pseudogene 10 [Source:HGNC Symbol;Acc:HGNC:26229]	0	0	1	0
GOLGA2P7	GOLGA2 pseudogene 7 [Source:HGNC Symbol;Acc:HGNC:49516]	0	0	1	0
GOLGA8M	golgin A8 family member M [Source:HGNC Symbol;Acc:HGNC:44404]	0	0	1	0
GOLT1A	golgi transport 1A [Source:HGNC Symbol;Acc:HGNC:24766]	0	0	0	1
GPD1L	glycerol-3-phosphate dehydrogenase 1 like [Source:HGNC Symbol;Acc:HGNC:28956]	0	0	0	1
GPR143	G protein-coupled receptor 143 [Source:HGNC Symbol;Acc:HGNC:20145]	0	0	0	1
GPR146	G protein-coupled receptor 146 [Source:HGNC Symbol;Acc:HGNC:21718]	0	1	0	0
GPR157	G protein-coupled receptor 157 [Source:HGNC Symbol;Acc:HGNC:23687]	0	0	1	1
GPR37	G protein-coupled receptor 37 [Source:HGNC Symbol;Acc:HGNC:4494]	0	1	0	0
GPR87	G protein-coupled receptor 87 [Source:HGNC Symbol;Acc:HGNC:4538]	1	1	0	0
GPRC6A	G protein-coupled receptor class C group 6 member A [Source:HGNC Symbol;Acc:HGNC:18510]	0	0	1	0
GPT2	glutamic--pyruvic transaminase 2 [Source:HGNC Symbol;Acc:HGNC:18062]	0	1	0	0
GRAMD2A	GRAM domain containing 2A [Source:HGNC Symbol;Acc:HGNC:27287]	0	0	0	1
GREM2	gremlin 2, DAN family BMP antagonist [Source:HGNC Symbol;Acc:HGNC:17655]	0	1	0	0
GRHL1	grainyhead like transcription factor 1 [Source:HGNC Symbol;Acc:HGNC:17923]	0	1	0	0
GRTP1	growth hormone regulated TBC protein 1 [Source:HGNC Symbol;Acc:HGNC:20310]	0	0	0	1
GSDME	gasdermin E [Source:HGNC Symbol;Acc:HGNC:2810]	0	0	0	1
GSTA3	glutathione S-transferase alpha 3 [Source:HGNC Symbol;Acc:HGNC:4628]	1	1	0	1
HAPLN3	hyaluronan and proteoglycan link protein 3 [Source:HGNC Symbol;Acc:HGNC:21446]	1	0	0	0
HAS3	hyaluronan synthase 3 [Source:HGNC Symbol;Acc:HGNC:4820]	0	0	1	0
HBE1	hemoglobin subunit epsilon 1 [Source:HGNC Symbol;Acc:HGNC:4830]	0	1	0	0
HBM	hemoglobin subunit mu [Source:HGNC Symbol;Acc:HGNC:4826]	1	0	0	0
HCAR2	hydroxycarboxylic acid receptor 2 [Source:HGNC Symbol;Acc:HGNC:24827]	1	0	0	0
HEG1	heart development protein with EGF like domains 1 [Source:HGNC Symbol;Acc:HGNC:29227]	1	0	0	0
HEPHL1	hephaestin like 1 [Source:HGNC Symbol;Acc:HGNC:30477]	0	0	1	0
HES2	hes family bHLH transcription factor 2 [Source:HGNC Symbol;Acc:HGNC:16005]	0	1	0	0
HEY1	hes related family bHLH transcription factor with YRPW motif 1 [Source:HGNC Symbol;Acc:HGNC:4880]	0	1	0	0
HID1	HID1 domain containing [Source:HGNC Symbol;Acc:HGNC:15736]	0	0	0	1
HLA-G	major histocompatibility complex, class I, G [Source:HGNC Symbol;Acc:HGNC:4964]	1	0	0	0
HLF	HLF transcription factor, PAR bZIP family member [Source:HGNC Symbol;Acc:HGNC:4977]	0	0	1	0
HMMR-AS1	HMMR antisense RNA 1 [Source:HGNC Symbol;Acc:HGNC:49149]	0	0	1	0
HMSD	histocompatibility minor serpin domain containing [Source:HGNC Symbol;Acc:HGNC:23037]	0	0	1	0
HOOK1	hook microtubule tethering protein 1 [Source:HGNC Symbol;Acc:HGNC:19884]	0	0	0	1
HOXC13	homeobox C13 [Source:HGNC Symbol;Acc:HGNC:5125]	0	0	1	0
HOXC13-AS	HOXC13 antisense RNA [Source:HGNC Symbol;Acc:HGNC:43753]	0	0	1	0
HPDL	4-hydroxyphenylpyruvate dioxygenase like [Source:HGNC Symbol;Acc:HGNC:28242]	0	0	0	1
HPGD	15-hydroxyprostaglandin dehydrogenase [Source:HGNC Symbol;Acc:HGNC:5154]	0	1	0	0
HRCT1	histidine rich carboxyl terminus 1 [Source:HGNC Symbol;Acc:HGNC:33872]	0	0	0	1
HS3ST1	heparan sulfate-glucosamine 3-sulfotransferase 1 [Source:HGNC Symbol;Acc:HGNC:5194]	1	0	0	0
HS6ST2	heparan sulfate 6-O-sulfotransferase 2 [Source:HGNC Symbol;Acc:HGNC:19133]	1	0	0	1
HSD17B1	hydroxysteroid 17-beta dehydrogenase 1 [Source:HGNC Symbol;Acc:HGNC:5210]	0	0	0	1
HSD3B1	hydroxy-delta-5-steroid dehydrogenase, 3 beta- and steroid delta-isomerase 1 [Source:HGNC Symbol;Acc:HGNC:5217]	0	1	0	0
HSPA4L	heat shock protein family A (Hsp70) member 4 like [Source:HGNC Symbol;Acc:HGNC:17041]	0	0	0	1
HSPA6	heat shock protein family A (Hsp70) member 6 [Source:HGNC Symbol;Acc:HGNC:5239]	1	0	0	0
HSPB9	heat shock protein family B (small) member 9 [Source:HGNC Symbol;Acc:HGNC:30589]	0	0	0	1
HTRA4	HtrA serine peptidase 4 [Source:HGNC Symbol;Acc:HGNC:26909]	1	1	0	0
IFI27	interferon alpha inducible protein 27 [Source:HGNC Symbol;Acc:HGNC:5397]	1	0	0	0
IFI6	interferon alpha inducible protein 6 [Source:HGNC Symbol;Acc:HGNC:4054]	0	0	0	1
IFITM1	interferon induced transmembrane protein 1 [Source:HGNC Symbol;Acc:HGNC:5412]	1	0	0	0
IFNLR1	interferon lambda receptor 1 [Source:HGNC Symbol;Acc:HGNC:18584]	0	0	1	0
IGDCC3	immunoglobulin superfamily DCC subclass member 3 [Source:HGNC Symbol;Acc:HGNC:9700]	1	0	0	1
IGF2BP1	insulin like growth factor 2 mRNA binding protein 1 [Source:HGNC Symbol;Acc:HGNC:28866]	0	1	0	0
IGF2BP3	insulin like growth factor 2 mRNA binding protein 3 [Source:HGNC Symbol;Acc:HGNC:28868]	0	1	0	0
IGSF10	immunoglobulin superfamily member 10 [Source:HGNC Symbol;Acc:HGNC:26384]	0	0	1	1
IGSF3	immunoglobulin superfamily member 3 [Source:HGNC Symbol;Acc:HGNC:5950]	0	1	0	0
IL1F10	interleukin 1 family member 10 [Source:HGNC Symbol;Acc:HGNC:15552]	0	0	1	0
IL1R2	interleukin 1 receptor type 2 [Source:HGNC Symbol;Acc:HGNC:5994]	1	0	0	0
IL2RB	interleukin 2 receptor subunit beta [Source:HGNC Symbol;Acc:HGNC:6009]	1	0	0	0
IL36RN	interleukin 36 receptor antagonist [Source:HGNC Symbol;Acc:HGNC:15561]	0	0	0	1
ILDR1	immunoglobulin like domain containing receptor 1 [Source:HGNC Symbol;Acc:HGNC:28741]	0	0	0	1
INHA	inhibin subunit alpha [Source:HGNC Symbol;Acc:HGNC:6065]	0	1	0	0
INSL4	insulin like 4 [Source:HGNC Symbol;Acc:HGNC:6087]	0	1	0	0
IQCJ-SCHIP1-AS1	IQCJ-SCHIP1 readthrough antisense RNA 1 [Source:HGNC Symbol;Acc:HGNC:41303]	0	0	1	0
IRF6	interferon regulatory factor 6 [Source:HGNC Symbol;Acc:HGNC:6121]	0	0	0	1
IRX2	iroquois homeobox 2 [Source:HGNC Symbol;Acc:HGNC:14359]	0	1	0	0
IRX5	iroquois homeobox 5 [Source:HGNC Symbol;Acc:HGNC:14361]	0	0	1	0
ISL1	ISL LIM homeobox 1 [Source:HGNC Symbol;Acc:HGNC:6132]	1	0	0	1
ISM2	isthmin 2 [Source:HGNC Symbol;Acc:HGNC:23176]	0	1	0	0
ISYNA1	inositol-3-phosphate synthase 1 [Source:HGNC Symbol;Acc:HGNC:29821]	0	0	0	1
ITGA1	integrin subunit alpha 1 [Source:HGNC Symbol;Acc:HGNC:6134]	1	0	0	0
ITGA5	integrin subunit alpha 5 [Source:HGNC Symbol;Acc:HGNC:6141]	1	0	0	0
ITGA6	integrin subunit alpha 6 [Source:HGNC Symbol;Acc:HGNC:6142]	0	0	0	1
ITGB4	integrin subunit beta 4 [Source:HGNC Symbol;Acc:HGNC:6158]	1	0	0	1
ITGB6	integrin subunit beta 6 [Source:HGNC Symbol;Acc:HGNC:6161]	0	0	1	0
ITGB8	integrin subunit beta 8 [Source:HGNC Symbol;Acc:HGNC:6163]	0	0	0	1
ITIH5	inter-alpha-trypsin inhibitor heavy chain 5 [Source:HGNC Symbol;Acc:HGNC:21449]	0	1	0	1
KANK1	KN motif and ankyrin repeat domains 1 [Source:HGNC Symbol;Acc:HGNC:19309]	1	0	0	1
KANK4	KN motif and ankyrin repeat domains 4 [Source:HGNC Symbol;Acc:HGNC:27263]	0	0	0	1
KCNG1	potassium voltage-gated channel modifier subfamily G member 1 [Source:HGNC Symbol;Acc:HGNC:6248]	0	0	0	1
KCNK5	potassium two pore domain channel subfamily K member 5 [Source:HGNC Symbol;Acc:HGNC:6280]	0	0	0	1
KCNN4	potassium calcium-activated channel subfamily N member 4 [Source:HGNC Symbol;Acc:HGNC:6293]	1	0	0	1
KCNQ1-AS1	KCNQ1 antisense RNA 1 [Source:HGNC Symbol;Acc:HGNC:42790]	1	1	0	0
KCTD1	potassium channel tetramerization domain containing 1 [Source:HGNC Symbol;Acc:HGNC:18249]	0	0	0	1
KDF1	keratinocyte differentiation factor 1 [Source:HGNC Symbol;Acc:HGNC:26624]	0	1	0	0
KIAA0040	KIAA0040 [Source:HGNC Symbol;Acc:HGNC:28950]	1	0	0	0
KIAA0895	KIAA0895 [Source:HGNC Symbol;Acc:HGNC:22206]	0	0	1	0
KIRREL3	kirre like nephrin family adhesion molecule 3 [Source:HGNC Symbol;Acc:HGNC:23204]	0	0	1	0
KISS1R	KISS1 receptor [Source:HGNC Symbol;Acc:HGNC:4510]	0	1	0	0
KLHL42	kelch like family member 42 [Source:HGNC Symbol;Acc:HGNC:29252]	0	0	0	1
KLHL5	kelch like family member 5 [Source:HGNC Symbol;Acc:HGNC:6356]	1	0	0	0
KREMEN1	kringle containing transmembrane protein 1 [Source:HGNC Symbol;Acc:HGNC:17550]	0	0	0	1
KRT14	keratin 14 [Source:HGNC Symbol;Acc:HGNC:6416]	0	1	0	0
KRT17	keratin 17 [Source:HGNC Symbol;Acc:HGNC:6427]	0	1	0	0
KRT20	keratin 20 [Source:HGNC Symbol;Acc:HGNC:20412]	0	0	1	0
KRT222	keratin 222 [Source:HGNC Symbol;Acc:HGNC:28695]	0	0	1	0
KRT23	keratin 23 [Source:HGNC Symbol;Acc:HGNC:6438]	0	0	0	1
KRT24	keratin 24 [Source:HGNC Symbol;Acc:HGNC:18527]	0	0	0	1
KRT39	keratin 39 [Source:HGNC Symbol;Acc:HGNC:32971]	0	0	1	0
KRT4	keratin 4 [Source:HGNC Symbol;Acc:HGNC:6441]	0	0	1	0
KRT7	keratin 7 [Source:HGNC Symbol;Acc:HGNC:6445]	0	1	0	0
KRT80	keratin 80 [Source:HGNC Symbol;Acc:HGNC:27056]	1	0	0	1
KRT81	keratin 81 [Source:HGNC Symbol;Acc:HGNC:6458]	0	0	1	0
KRTAP4-1	keratin associated protein 4-1 [Source:HGNC Symbol;Acc:HGNC:18907]	0	0	1	0
KSR2	kinase suppressor of ras 2 [Source:HGNC Symbol;Acc:HGNC:18610]	0	0	1	0
L1TD1	LINE1 type transposase domain containing 1 [Source:HGNC Symbol;Acc:HGNC:25595]	0	0	0	1
LAIR2	leukocyte associated immunoglobulin like receptor 2 [Source:HGNC Symbol;Acc:HGNC:6478]	1	1	0	0
LAMA4	laminin subunit alpha 4 [Source:HGNC Symbol;Acc:HGNC:6484]	1	0	0	0
LAMA5	laminin subunit alpha 5 [Source:HGNC Symbol;Acc:HGNC:6485]	0	0	0	1
LAMB4	laminin subunit beta 4 [Source:HGNC Symbol;Acc:HGNC:6491]	0	0	1	1
LAMC2	laminin subunit gamma 2 [Source:HGNC Symbol;Acc:HGNC:6493]	0	1	0	0
LAMP3	lysosomal associated membrane protein 3 [Source:HGNC Symbol;Acc:HGNC:14582]	0	0	1	1
LARGE2	LARGE xylosyl- and glucuronyltransferase 2 [Source:HGNC Symbol;Acc:HGNC:16522]	1	0	0	1
LCMT1-AS2	LCMT1 antisense RNA 2 [Source:HGNC Symbol;Acc:HGNC:51178]	0	1	0	0
LDHAL6A	lactate dehydrogenase A like 6A [Source:HGNC Symbol;Acc:HGNC:28335]	0	0	1	0
LGALS16	galectin 16 [Source:HGNC Symbol;Acc:HGNC:40039]	0	1	0	0
LGR5	leucine rich repeat containing G protein-coupled receptor 5 [Source:HGNC Symbol;Acc:HGNC:4504]	1	0	0	1
LGR6	leucine rich repeat containing G protein-coupled receptor 6 [Source:HGNC Symbol;Acc:HGNC:19719]	0	0	1	0
LHFPL1	LHFPL tetraspan subfamily member 1 [Source:HGNC Symbol;Acc:HGNC:6587]	0	0	1	0
LIMCH1	LIM and calponin homology domains 1 [Source:HGNC Symbol;Acc:HGNC:29191]	0	1	0	0
LIMS2	LIM zinc finger domain containing 2 [Source:HGNC Symbol;Acc:HGNC:16084]	1	0	0	0
LIN28B	lin-28 homolog B [Source:HGNC Symbol;Acc:HGNC:32207]	0	1	0	0
LINC00308	long intergenic non-protein coding RNA 308 [Source:HGNC Symbol;Acc:HGNC:16023]	0	0	1	0
LINC00348	long intergenic non-protein coding RNA 348 [Source:HGNC Symbol;Acc:HGNC:42658]	0	0	1	0
LINC00437	long intergenic non-protein coding RNA 437 [Source:HGNC Symbol;Acc:HGNC:42772]	0	0	1	0
LINC00845	long intergenic non-protein coding RNA 845 [Source:HGNC Symbol;Acc:HGNC:45033]	0	0	1	0
LINC00939	long intergenic non-protein coding RNA 939 [Source:HGNC Symbol;Acc:HGNC:48631]	0	0	1	0
LINC01030	long intergenic non-protein coding RNA 1030 [Source:HGNC Symbol;Acc:HGNC:49016]	0	0	1	0
LINC01033	long intergenic non-protein coding RNA 1033 [Source:HGNC Symbol;Acc:HGNC:49019]	0	0	1	0
LINC01036	long intergenic non-protein coding RNA 1036 [Source:HGNC Symbol;Acc:HGNC:49024]	0	0	1	0
LINC01198	long intergenic non-protein coding RNA 1198 [Source:HGNC Symbol;Acc:HGNC:49598]	0	0	1	0
LINC01205	long intergenic non-protein coding RNA 1205 [Source:HGNC Symbol;Acc:HGNC:49636]	0	0	1	0
LINC01214	long intergenic non-protein coding RNA 1214 [Source:HGNC Symbol;Acc:HGNC:49650]	0	0	1	0
LINC01227	long intergenic non-protein coding RNA 1227 [Source:HGNC Symbol;Acc:HGNC:49680]	0	0	1	0
LINC01271	long intergenic non-protein coding RNA 1271 [Source:HGNC Symbol;Acc:HGNC:50327]	0	0	1	0
LINC01291	long intergenic non-protein coding RNA 1291 [Source:HGNC Symbol;Acc:HGNC:50358]	0	0	1	0
LINC01347	long intergenic non-protein coding RNA 1347 [Source:HGNC Symbol;Acc:HGNC:50566]	0	0	1	0
LINC01356	long intergenic non-protein coding RNA 1356 [Source:HGNC Symbol;Acc:HGNC:50587]	1	0	0	0
LINC01501	long intergenic non-protein coding RNA 1501 [Source:HGNC Symbol;Acc:HGNC:27988]	0	0	1	0
LINC01518	long intergenic non-protein coding RNA 1518 [Source:HGNC Symbol;Acc:HGNC:51216]	0	0	1	0
LIPG	lipase G, endothelial type [Source:HGNC Symbol;Acc:HGNC:6623]	0	1	0	0
LONRF2	LON peptidase N-terminal domain and ring finger 2 [Source:HGNC Symbol;Acc:HGNC:24788]	0	0	0	1
LOXL1	lysyl oxidase like 1 [Source:HGNC Symbol;Acc:HGNC:6665]	1	0	0	0
LRATD1	LRAT domain containing 1 [Source:HGNC Symbol;Acc:HGNC:20743]	0	0	0	1
LRFN2	leucine rich repeat and fibronectin type III domain containing 2 [Source:HGNC Symbol;Acc:HGNC:21226]	0	0	1	0
LRP2	LDL receptor related protein 2 [Source:HGNC Symbol;Acc:HGNC:6694]	1	0	0	1
LRP5	LDL receptor related protein 5 [Source:HGNC Symbol;Acc:HGNC:6697]	0	0	0	1
LRRC1	leucine rich repeat containing 1 [Source:HGNC Symbol;Acc:HGNC:14307]	0	1	0	0
LRRC32	leucine rich repeat containing 32 [Source:HGNC Symbol;Acc:HGNC:4161]	1	0	0	0
LRRC39	leucine rich repeat containing 39 [Source:HGNC Symbol;Acc:HGNC:28228]	0	1	0	0
LSR	lipolysis stimulated lipoprotein receptor [Source:HGNC Symbol;Acc:HGNC:29572]	0	0	0	1
LTA	lymphotoxin alpha [Source:HGNC Symbol;Acc:HGNC:6709]	0	0	1	0
LVRN	laeverin [Source:HGNC Symbol;Acc:HGNC:26904]	1	1	0	0
LYPD3	LY6/PLAUR domain containing 3 [Source:HGNC Symbol;Acc:HGNC:24880]	0	1	0	0
LYVE1	lymphatic vessel endothelial hyaluronan receptor 1 [Source:HGNC Symbol;Acc:HGNC:14687]	0	1	0	0
MAB21L1	mab-21 like 1 [Source:HGNC Symbol;Acc:HGNC:6757]	0	0	1	0
MAB21L3	mab-21 like 3 [Source:HGNC Symbol;Acc:HGNC:26787]	0	0	0	1
MACROD2	mono-ADP ribosylhydrolase 2 [Source:HGNC Symbol;Acc:HGNC:16126]	0	0	0	1
MAGEA8	MAGE family member A8 [Source:HGNC Symbol;Acc:HGNC:6806]	0	1	0	1
MAGOH2P	mago homolog 2, pseudogene [Source:HGNC Symbol;Acc:HGNC:30148]	0	0	1	0
MANSC4	MANSC domain containing 4 [Source:HGNC Symbol;Acc:HGNC:40023]	0	0	1	1
MAP2K4P1	mitogen-activated protein kinase kinase 4 pseudogene 1 [Source:HGNC Symbol;Acc:HGNC:43837]	0	0	1	0
MAP7D2	MAP7 domain containing 2 [Source:HGNC Symbol;Acc:HGNC:25899]	1	0	0	1
MAPK4	mitogen-activated protein kinase 4 [Source:HGNC Symbol;Acc:HGNC:6878]	0	0	0	1
MARCHF3	membrane associated ring-CH-type finger 3 [Source:HGNC Symbol;Acc:HGNC:28728]	0	0	0	1
MARVELD2	MARVEL domain containing 2 [Source:HGNC Symbol;Acc:HGNC:26401]	0	0	0	1
MARVELD3	MARVEL domain containing 3 [Source:HGNC Symbol;Acc:HGNC:30525]	0	0	1	1
MB21D2	Mab-21 domain containing 2 [Source:HGNC Symbol;Acc:HGNC:30438]	0	0	0	1
MBNL3	muscleblind like splicing regulator 3 [Source:HGNC Symbol;Acc:HGNC:20564]	0	0	0	1
MCAM	melanoma cell adhesion molecule [Source:HGNC Symbol;Acc:HGNC:6934]	1	0	0	0
MCCC1	methylcrotonyl-CoA carboxylase subunit 1 [Source:HGNC Symbol;Acc:HGNC:6936]	0	0	0	1
MCF2L2	MCF.2 cell line derived transforming sequence-like 2 [Source:HGNC Symbol;Acc:HGNC:30319]	0	0	1	0
MCOLN3	mucolipin TRP cation channel 3 [Source:HGNC Symbol;Acc:HGNC:13358]	0	0	0	1
MCRIP2	MAPK regulated corepressor interacting protein 2 [Source:HGNC Symbol;Acc:HGNC:14142]	0	0	0	1
MDFI	MyoD family inhibitor [Source:HGNC Symbol;Acc:HGNC:6967]	0	1	0	0
MED12L	mediator complex subunit 12L [Source:HGNC Symbol;Acc:HGNC:16050]	0	0	0	1
MESP1	mesoderm posterior bHLH transcription factor 1 [Source:HGNC Symbol;Acc:HGNC:29658]	0	0	0	1
MET	MET proto-oncogene, receptor tyrosine kinase [Source:HGNC Symbol;Acc:HGNC:7029]	1	0	0	1
METTL21C	methyltransferase 21C, AARS1 lysine [Source:HGNC Symbol;Acc:HGNC:33717]	0	0	0	1
METTL7B	methyltransferase like 7B [Source:HGNC Symbol;Acc:HGNC:28276]	0	1	0	0
MFAP2	microfibril associated protein 2 [Source:HGNC Symbol;Acc:HGNC:7033]	1	1	0	0
MFAP5	microfibril associated protein 5 [Source:HGNC Symbol;Acc:HGNC:29673]	0	1	0	0
MFSD6L	major facilitator superfamily domain containing 6 like [Source:HGNC Symbol;Acc:HGNC:26656]	0	0	0	1
MGAT4EP	MGAT4 family member E, pseudogene [Source:HGNC Symbol;Acc:HGNC:49418]	0	0	1	0
MID1	midline 1 [Source:HGNC Symbol;Acc:HGNC:7095]	0	1	0	0
MIR193BHG	MIR193b-365a host gene [Source:HGNC Symbol;Acc:HGNC:51945]	0	1	0	0
MKRN2OS	MKRN2 opposite strand [Source:HGNC Symbol;Acc:HGNC:40375]	0	0	1	1
MLLT1	MLLT1 super elongation complex subunit [Source:HGNC Symbol;Acc:HGNC:7134]	1	0	0	1
MMP11	matrix metallopeptidase 11 [Source:HGNC Symbol;Acc:HGNC:7157]	1	0	0	0
MMP12	matrix metallopeptidase 12 [Source:HGNC Symbol;Acc:HGNC:7158]	1	0	0	0
MMP15	matrix metallopeptidase 15 [Source:HGNC Symbol;Acc:HGNC:7161]	0	1	0	0
MMP2	matrix metallopeptidase 2 [Source:HGNC Symbol;Acc:HGNC:7166]	1	0	0	0
MNX1-AS1	MNX1 antisense RNA 1 (head to head) [Source:HGNC Symbol;Acc:HGNC:48954]	0	0	1	0
MOCS1	molybdenum cofactor synthesis 1 [Source:HGNC Symbol;Acc:HGNC:7190]	0	0	0	1
MORC4	MORC family CW-type zinc finger 4 [Source:HGNC Symbol;Acc:HGNC:23485]	1	0	0	1
MPC2	mitochondrial pyruvate carrier 2 [Source:HGNC Symbol;Acc:HGNC:24515]	0	0	0	1
MPP1	MAGUK p55 scaffold protein 1 [Source:HGNC Symbol;Acc:HGNC:7219]	0	0	0	1
MPP2	MAGUK p55 scaffold protein 2 [Source:HGNC Symbol;Acc:HGNC:7220]	0	0	0	1
MPP7	MAGUK p55 scaffold protein 7 [Source:HGNC Symbol;Acc:HGNC:26542]	1	0	0	1
MRC2	mannose receptor C type 2 [Source:HGNC Symbol;Acc:HGNC:16875]	1	0	0	0
MRGPRX1	MAS related GPR family member X1 [Source:HGNC Symbol;Acc:HGNC:17962]	0	0	1	0
MSI2	musashi RNA binding protein 2 [Source:HGNC Symbol;Acc:HGNC:18585]	0	0	0	1
MSMB	microseminoprotein beta [Source:HGNC Symbol;Acc:HGNC:7372]	0	0	0	1
MSX2	msh homeobox 2 [Source:HGNC Symbol;Acc:HGNC:7392]	1	1	0	1
MT1F	metallothionein 1F [Source:HGNC Symbol;Acc:HGNC:7398]	1	0	0	0
MT1G	metallothionein 1G [Source:HGNC Symbol;Acc:HGNC:7399]	1	0	0	0
MT1H	metallothionein 1H [Source:HGNC Symbol;Acc:HGNC:7400]	1	0	0	0
MT1M	metallothionein 1M [Source:HGNC Symbol;Acc:HGNC:14296]	0	0	1	0
MTARC1	mitochondrial amidoxime reducing component 1 [Source:HGNC Symbol;Acc:HGNC:26189]	0	0	0	1
MTCL1	microtubule crosslinking factor 1 [Source:HGNC Symbol;Acc:HGNC:29121]	0	0	0	1
MTERF4	mitochondrial transcription termination factor 4 [Source:HGNC Symbol;Acc:HGNC:28785]	0	0	1	0
MTMR7	myotubularin related protein 7 [Source:HGNC Symbol;Acc:HGNC:7454]	0	0	0	1
MUC15	mucin 15, cell surface associated [Source:HGNC Symbol;Acc:HGNC:14956]	1	1	0	0
MUC3A	mucin 3A, cell surface associated [Source:HGNC Symbol;Acc:HGNC:7513]	0	0	1	0
MVB12B	multivesicular body subunit 12B [Source:HGNC Symbol;Acc:HGNC:23368]	0	0	0	1
MXRA7	matrix remodeling associated 7 [Source:HGNC Symbol;Acc:HGNC:7541]	1	0	0	0
MXRA8	matrix remodeling associated 8 [Source:HGNC Symbol;Acc:HGNC:7542]	1	0	0	0
MYCBPAP	MYCBP associated protein [Source:HGNC Symbol;Acc:HGNC:19677]	0	0	1	1
MYCL	MYCL proto-oncogene, bHLH transcription factor [Source:HGNC Symbol;Acc:HGNC:7555]	0	0	0	1
MYCN	MYCN proto-oncogene, bHLH transcription factor [Source:HGNC Symbol;Acc:HGNC:7559]	0	1	0	0
MYCNUT	MYCN upstream transcript [Source:HGNC Symbol;Acc:HGNC:32684]	1	1	0	0
MYL4	myosin light chain 4 [Source:HGNC Symbol;Acc:HGNC:7585]	1	0	0	0
MYO5B	myosin VB [Source:HGNC Symbol;Acc:HGNC:7603]	0	0	0	1
MYORG	myogenesis regulating glycosidase (putative) [Source:HGNC Symbol;Acc:HGNC:19918]	0	0	0	1
N4BP3	NEDD4 binding protein 3 [Source:HGNC Symbol;Acc:HGNC:29852]	1	0	0	0
NAALADL2	N-acetylated alpha-linked acidic dipeptidase like 2 [Source:HGNC Symbol;Acc:HGNC:23219]	0	0	0	1
NAV2	neuron navigator 2 [Source:HGNC Symbol;Acc:HGNC:15997]	0	1	0	0
NEBL	nebulette [Source:HGNC Symbol;Acc:HGNC:16932]	0	1	0	0
NFE2L3	NFE2 like bZIP transcription factor 3 [Source:HGNC Symbol;Acc:HGNC:7783]	1	0	0	1
NGEF	neuronal guanine nucleotide exchange factor [Source:HGNC Symbol;Acc:HGNC:7807]	0	0	1	0
NLGN1	neuroligin 1 [Source:HGNC Symbol;Acc:HGNC:14291]	0	0	1	0
NLRP2	NLR family pyrin domain containing 2 [Source:HGNC Symbol;Acc:HGNC:22948]	0	1	0	0
NLRP9	NLR family pyrin domain containing 9 [Source:HGNC Symbol;Acc:HGNC:22941]	0	1	0	0
NME1-NME2	NME1-NME2 readthrough [Source:HGNC Symbol;Acc:HGNC:33531]	0	0	1	0
NMU	neuromedin U [Source:HGNC Symbol;Acc:HGNC:7859]	0	0	0	1
NOG	noggin [Source:HGNC Symbol;Acc:HGNC:7866]	1	0	0	0
NOL4	nucleolar protein 4 [Source:HGNC Symbol;Acc:HGNC:7870]	0	0	1	0
NOTUM	notum, palmitoleoyl-protein carboxylesterase [Source:HGNC Symbol;Acc:HGNC:27106]	1	1	0	0
NOX5	NADPH oxidase 5 [Source:HGNC Symbol;Acc:HGNC:14874]	0	0	0	1
NPNT	nephronectin [Source:HGNC Symbol;Acc:HGNC:27405]	0	0	0	1
NR2F2	nuclear receptor subfamily 2 group F member 2 [Source:HGNC Symbol;Acc:HGNC:7976]	0	0	0	1
NR6A1	nuclear receptor subfamily 6 group A member 1 [Source:HGNC Symbol;Acc:HGNC:7985]	0	1	0	0
NRCAM	neuronal cell adhesion molecule [Source:HGNC Symbol;Acc:HGNC:7994]	0	0	0	1
NRK	Nik related kinase [Source:HGNC Symbol;Acc:HGNC:25391]	1	1	0	1
NRN1	neuritin 1 [Source:HGNC Symbol;Acc:HGNC:17972]	0	1	0	0
NSG1	neuronal vesicle trafficking associated 1 [Source:HGNC Symbol;Acc:HGNC:18790]	0	0	0	1
NTF4	neurotrophin 4 [Source:HGNC Symbol;Acc:HGNC:8024]	0	0	0	1
NUDT4	nudix hydrolase 4 [Source:HGNC Symbol;Acc:HGNC:8051]	0	0	0	1
NUP210	nucleoporin 210 [Source:HGNC Symbol;Acc:HGNC:30052]	0	0	1	0
NUPR2	nuclear protein 2, transcriptional regulator [Source:HGNC Symbol;Acc:HGNC:44164]	0	0	0	1
NWD1	NACHT and WD repeat domain containing 1 [Source:HGNC Symbol;Acc:HGNC:27619]	0	0	1	0
NXPH4	neurexophilin 4 [Source:HGNC Symbol;Acc:HGNC:8078]	0	0	0	1
OCLN	occludin [Source:HGNC Symbol;Acc:HGNC:8104]	0	0	1	1
ODF3B	outer dense fiber of sperm tails 3B [Source:HGNC Symbol;Acc:HGNC:34388]	1	0	0	0
OLFM4	olfactomedin 4 [Source:HGNC Symbol;Acc:HGNC:17190]	0	0	1	0
OLR1	oxidized low density lipoprotein receptor 1 [Source:HGNC Symbol;Acc:HGNC:8133]	0	0	0	1
OPHN1	oligophrenin 1 [Source:HGNC Symbol;Acc:HGNC:8148]	0	1	0	0
OR7E5P	olfactory receptor family 7 subfamily E member 5 pseudogene [Source:HGNC Symbol;Acc:HGNC:8435]	0	0	1	0
OR7E91P	olfactory receptor family 7 subfamily E member 91 pseudogene [Source:HGNC Symbol;Acc:HGNC:14747]	0	0	1	0
OTX1	orthodenticle homeobox 1 [Source:HGNC Symbol;Acc:HGNC:8521]	0	0	1	0
OVOL1	ovo like transcriptional repressor 1 [Source:HGNC Symbol;Acc:HGNC:8525]	0	1	0	0
P2RY2	purinergic receptor P2Y2 [Source:HGNC Symbol;Acc:HGNC:8541]	0	0	0	1
P2RY6	pyrimidinergic receptor P2Y6 [Source:HGNC Symbol;Acc:HGNC:8543]	1	0	0	1
P3H2	prolyl 3-hydroxylase 2 [Source:HGNC Symbol;Acc:HGNC:19317]	0	0	0	1
PADI2	peptidyl arginine deiminase 2 [Source:HGNC Symbol;Acc:HGNC:18341]	0	0	1	0
PAEP	progestagen associated endometrial protein [Source:HGNC Symbol;Acc:HGNC:8573]	0	0	1	0
PAGE4	PAGE family member 4 [Source:HGNC Symbol;Acc:HGNC:4108]	0	0	0	1
PAK6	p21 (RAC1) activated kinase 6 [Source:HGNC Symbol;Acc:HGNC:16061]	0	0	1	1
PAM	peptidylglycine alpha-amidating monooxygenase [Source:HGNC Symbol;Acc:HGNC:8596]	1	0	0	0
PAPPA	pappalysin 1 [Source:HGNC Symbol;Acc:HGNC:8602]	1	0	0	0
PAPPA2	pappalysin 2 [Source:HGNC Symbol;Acc:HGNC:14615]	1	1	0	0
PARP1	poly(ADP-ribose) polymerase 1 [Source:HGNC Symbol;Acc:HGNC:270]	0	0	0	1
PAX4	paired box 4 [Source:HGNC Symbol;Acc:HGNC:8618]	0	0	1	0
PBX1	PBX homeobox 1 [Source:HGNC Symbol;Acc:HGNC:8632]	0	0	0	1
PCDH11X	protocadherin 11 X-linked [Source:HGNC Symbol;Acc:HGNC:8656]	0	0	0	1
PCDH11Y	protocadherin 11 Y-linked [Source:HGNC Symbol;Acc:HGNC:15813]	0	0	0	1
PCDH12	protocadherin 12 [Source:HGNC Symbol;Acc:HGNC:8657]	0	1	0	0
PCOLCE	procollagen C-endopeptidase enhancer [Source:HGNC Symbol;Acc:HGNC:8738]	1	0	0	0
PCSK1N	proprotein convertase subtilisin/kexin type 1 inhibitor [Source:HGNC Symbol;Acc:HGNC:17301]	1	0	0	0
PCSK6	proprotein convertase subtilisin/kexin type 6 [Source:HGNC Symbol;Acc:HGNC:8569]	0	1	0	0
PDCD1LG2	programmed cell death 1 ligand 2 [Source:HGNC Symbol;Acc:HGNC:18731]	1	0	0	0
PDE6H	phosphodiesterase 6H [Source:HGNC Symbol;Acc:HGNC:8790]	1	1	0	0
PDLIM1	PDZ and LIM domain 1 [Source:HGNC Symbol;Acc:HGNC:2067]	0	0	0	1
PDZD2	PDZ domain containing 2 [Source:HGNC Symbol;Acc:HGNC:18486]	0	0	0	1
PEG10	paternally expressed 10 [Source:HGNC Symbol;Acc:HGNC:14005]	1	0	0	1
PEG3	paternally expressed 3 [Source:HGNC Symbol;Acc:HGNC:8826]	0	1	0	1
PERP	p53 apoptosis effector related to PMP22 [Source:HGNC Symbol;Acc:HGNC:17637]	0	0	0	1
PGAP1	post-GPI attachment to proteins inositol deacylase 1 [Source:HGNC Symbol;Acc:HGNC:25712]	0	0	0	1
PGAP2	post-GPI attachment to proteins 2 [Source:HGNC Symbol;Acc:HGNC:17893]	0	0	0	1
PGF	placental growth factor [Source:HGNC Symbol;Acc:HGNC:8893]	0	1	0	0
PHLDA2	pleckstrin homology like domain family A member 2 [Source:HGNC Symbol;Acc:HGNC:12385]	0	0	0	1
PHLDA3	pleckstrin homology like domain family A member 3 [Source:HGNC Symbol;Acc:HGNC:8934]	0	0	0	1
PI4KAP2	phosphatidylinositol 4-kinase alpha pseudogene 2 [Source:HGNC Symbol;Acc:HGNC:33577]	0	0	1	0
PID1	phosphotyrosine interaction domain containing 1 [Source:HGNC Symbol;Acc:HGNC:26084]	1	0	0	0
PIDD1	p53-induced death domain protein 1 [Source:HGNC Symbol;Acc:HGNC:16491]	0	0	0	1
PIP5K1B	phosphatidylinositol-4-phosphate 5-kinase type 1 beta [Source:HGNC Symbol;Acc:HGNC:8995]	0	0	1	1
PIPOX	pipecolic acid and sarcosine oxidase [Source:HGNC Symbol;Acc:HGNC:17804]	1	0	0	0
PIR	pirin [Source:HGNC Symbol;Acc:HGNC:30048]	1	0	0	1
PISD	phosphatidylserine decarboxylase [Source:HGNC Symbol;Acc:HGNC:8999]	0	0	0	1
PIWIL4	piwi like RNA-mediated gene silencing 4 [Source:HGNC Symbol;Acc:HGNC:18444]	0	0	0	1
PKIB	cAMP-dependent protein kinase inhibitor beta [Source:HGNC Symbol;Acc:HGNC:9018]	0	0	0	1
PKP2	plakophilin 2 [Source:HGNC Symbol;Acc:HGNC:9024]	0	1	0	0
PKP3	plakophilin 3 [Source:HGNC Symbol;Acc:HGNC:9025]	0	1	0	0
PLA2G10	phospholipase A2 group X [Source:HGNC Symbol;Acc:HGNC:9029]	1	1	0	0
PLAC8	placenta associated 8 [Source:HGNC Symbol;Acc:HGNC:19254]	1	0	0	0
PLAC9	placenta associated 9 [Source:HGNC Symbol;Acc:HGNC:19255]	1	0	0	0
PLEKHA7	pleckstrin homology domain containing A7 [Source:HGNC Symbol;Acc:HGNC:27049]	0	0	0	1
PLEKHF1	pleckstrin homology and FYVE domain containing 1 [Source:HGNC Symbol;Acc:HGNC:20764]	0	0	0	1
PLEKHG6	pleckstrin homology and RhoGEF domain containing G6 [Source:HGNC Symbol;Acc:HGNC:25562]	0	1	0	0
PLPP6	phospholipid phosphatase 6 [Source:HGNC Symbol;Acc:HGNC:23682]	0	0	0	1
PLS1	plastin 1 [Source:HGNC Symbol;Acc:HGNC:9090]	0	0	0	1
PLS3	plastin 3 [Source:HGNC Symbol;Acc:HGNC:9091]	1	0	0	0
PLXNB1	plexin B1 [Source:HGNC Symbol;Acc:HGNC:9103]	0	0	0	1
PMAIP1	phorbol-12-myristate-13-acetate-induced protein 1 [Source:HGNC Symbol;Acc:HGNC:9108]	1	0	0	0
PNCK	pregnancy up-regulated nonubiquitous CaM kinase [Source:HGNC Symbol;Acc:HGNC:13415]	0	1	0	0
PNP	purine nucleoside phosphorylase [Source:HGNC Symbol;Acc:HGNC:7892]	0	0	0	1
POF1B	POF1B actin binding protein [Source:HGNC Symbol;Acc:HGNC:13711]	0	0	0	1
POTEE	POTE ankyrin domain family member E [Source:HGNC Symbol;Acc:HGNC:33895]	0	0	1	0
PPM1H	protein phosphatase, Mg2+/Mn2+ dependent 1H [Source:HGNC Symbol;Acc:HGNC:18583]	0	0	1	1
PPM1N	protein phosphatase, Mg2+/Mn2+ dependent 1N (putative) [Source:HGNC Symbol;Acc:HGNC:26845]	1	0	0	0
PPP1R9A	protein phosphatase 1 regulatory subunit 9A [Source:HGNC Symbol;Acc:HGNC:14946]	0	0	0	1
PPP2R2B	protein phosphatase 2 regulatory subunit Bbeta [Source:HGNC Symbol;Acc:HGNC:9305]	0	0	0	1
PRC1-AS1	PRC1 antisense RNA 1 [Source:HGNC Symbol;Acc:HGNC:48587]	0	0	1	0
PRDM9	PR/SET domain 9 [Source:HGNC Symbol;Acc:HGNC:13994]	0	0	1	0
PRG2	proteoglycan 2, pro eosinophil major basic protein [Source:HGNC Symbol;Acc:HGNC:9362]	1	0	0	0
PRKX	protein kinase X-linked [Source:HGNC Symbol;Acc:HGNC:9441]	0	0	0	1
PRM1	protamine 1 [Source:HGNC Symbol;Acc:HGNC:9447]	1	0	0	0
PRM2	protamine 2 [Source:HGNC Symbol;Acc:HGNC:9448]	1	0	0	0
PROM2	prominin 2 [Source:HGNC Symbol;Acc:HGNC:20685]	0	0	0	1
PRR15	proline rich 15 [Source:HGNC Symbol;Acc:HGNC:22310]	0	0	1	0
PRSS12	serine protease 12 [Source:HGNC Symbol;Acc:HGNC:9477]	0	0	1	1
PRSS16	serine protease 16 [Source:HGNC Symbol;Acc:HGNC:9480]	0	1	0	0
PRSS21	serine protease 21 [Source:HGNC Symbol;Acc:HGNC:9485]	1	0	0	0
PRSS22	serine protease 22 [Source:HGNC Symbol;Acc:HGNC:14368]	0	1	0	0
PRSS48	serine protease 48 [Source:HGNC Symbol;Acc:HGNC:24635]	0	0	1	0
PRSS8	serine protease 8 [Source:HGNC Symbol;Acc:HGNC:9491]	0	1	0	0
PRTG	protogenin [Source:HGNC Symbol;Acc:HGNC:26373]	0	0	0	1
PSAT1	phosphoserine aminotransferase 1 [Source:HGNC Symbol;Acc:HGNC:19129]	0	0	0	1
PSG2	pregnancy specific beta-1-glycoprotein 2 [Source:HGNC Symbol;Acc:HGNC:9519]	0	1	0	0
PSG5	pregnancy specific beta-1-glycoprotein 5 [Source:HGNC Symbol;Acc:HGNC:9522]	0	1	0	0
PSTPIP2	proline-serine-threonine phosphatase interacting protein 2 [Source:HGNC Symbol;Acc:HGNC:9581]	0	0	0	1
PTGDS	prostaglandin D2 synthase [Source:HGNC Symbol;Acc:HGNC:9592]	1	0	0	0
PTGES	prostaglandin E synthase [Source:HGNC Symbol;Acc:HGNC:9599]	0	1	0	0
PTH1R	parathyroid hormone 1 receptor [Source:HGNC Symbol;Acc:HGNC:9608]	1	1	0	0
PTPN21	protein tyrosine phosphatase non-receptor type 21 [Source:HGNC Symbol;Acc:HGNC:9651]	0	1	0	0
PTPN3	protein tyrosine phosphatase non-receptor type 3 [Source:HGNC Symbol;Acc:HGNC:9655]	0	1	0	0
PTPRF	protein tyrosine phosphatase receptor type F [Source:HGNC Symbol;Acc:HGNC:9670]	0	1	0	0
PTPRS	protein tyrosine phosphatase receptor type S [Source:HGNC Symbol;Acc:HGNC:9681]	1	0	0	0
PVR	PVR cell adhesion molecule [Source:HGNC Symbol;Acc:HGNC:9705]	1	0	0	0
PXDN	peroxidasin [Source:HGNC Symbol;Acc:HGNC:14966]	1	0	0	0
PYCR1	pyrroline-5-carboxylate reductase 1 [Source:HGNC Symbol;Acc:HGNC:9721]	1	0	0	0
PYY	peptide YY [Source:HGNC Symbol;Acc:HGNC:9748]	0	0	1	0
QSOX1	quiescin sulfhydryl oxidase 1 [Source:HGNC Symbol;Acc:HGNC:9756]	1	0	0	0
RAB11FIP4	RAB11 family interacting protein 4 [Source:HGNC Symbol;Acc:HGNC:30267]	0	0	0	1
RAB17	RAB17, member RAS oncogene family [Source:HGNC Symbol;Acc:HGNC:16523]	0	0	0	1
RAB19	RAB19, member RAS oncogene family [Source:HGNC Symbol;Acc:HGNC:19982]	0	0	1	0
RAB25	RAB25, member RAS oncogene family [Source:HGNC Symbol;Acc:HGNC:18238]	0	0	0	1
RAB26	RAB26, member RAS oncogene family [Source:HGNC Symbol;Acc:HGNC:14259]	0	0	1	0
RAB36	RAB36, member RAS oncogene family [Source:HGNC Symbol;Acc:HGNC:9775]	0	0	0	1
RAB38	RAB38, member RAS oncogene family [Source:HGNC Symbol;Acc:HGNC:9776]	1	0	0	0
RAB6C-AS1	RAB6C antisense RNA 1 [Source:HGNC Symbol;Acc:HGNC:49278]	0	0	1	0
RAC3	Rac family small GTPase 3 [Source:HGNC Symbol;Acc:HGNC:9803]	0	1	0	0
RALGPS1	Ral GEF with PH domain and SH3 binding motif 1 [Source:HGNC Symbol;Acc:HGNC:16851]	0	0	0	1
RASAL1	RAS protein activator like 1 [Source:HGNC Symbol;Acc:HGNC:9873]	0	0	1	0
RASL11B	RAS like family 11 member B [Source:HGNC Symbol;Acc:HGNC:23804]	0	0	0	1
RASSF6	Ras association domain family member 6 [Source:HGNC Symbol;Acc:HGNC:20796]	0	1	0	1
RBM11	RNA binding motif protein 11 [Source:HGNC Symbol;Acc:HGNC:9897]	0	0	0	1
RDH12	retinol dehydrogenase 12 [Source:HGNC Symbol;Acc:HGNC:19977]	0	0	1	0
RDM1	RAD52 motif containing 1 [Source:HGNC Symbol;Acc:HGNC:19950]	0	0	1	1
REEP6	receptor accessory protein 6 [Source:HGNC Symbol;Acc:HGNC:30078]	0	0	0	1
RETREG1	reticulophagy regulator 1 [Source:HGNC Symbol;Acc:HGNC:25964]	0	0	0	1
RFX6	regulatory factor X6 [Source:HGNC Symbol;Acc:HGNC:21478]	0	0	1	1
RGS2	regulator of G protein signaling 2 [Source:HGNC Symbol;Acc:HGNC:9998]	1	0	0	0
RGS6	regulator of G protein signaling 6 [Source:HGNC Symbol;Acc:HGNC:10002]	0	0	0	1
RHOBTB1	Rho related BTB domain containing 1 [Source:HGNC Symbol;Acc:HGNC:18738]	1	0	0	0
RHOV	ras homolog family member V [Source:HGNC Symbol;Acc:HGNC:18313]	0	0	0	1
RHPN2	rhophilin Rho GTPase binding protein 2 [Source:HGNC Symbol;Acc:HGNC:19974]	0	0	1	1
RLN3	relaxin 3 [Source:HGNC Symbol;Acc:HGNC:17135]	0	0	1	0
RMI2	RecQ mediated genome instability 2 [Source:HGNC Symbol;Acc:HGNC:28349]	0	0	0	1
RNF128	ring finger protein 128 [Source:HGNC Symbol;Acc:HGNC:21153]	0	0	0	1
RNF222	ring finger protein 222 [Source:HGNC Symbol;Acc:HGNC:34517]	0	0	1	0
RNF223	ring finger protein 223 [Source:HGNC Symbol;Acc:HGNC:40020]	0	1	0	0
RNF43	ring finger protein 43 [Source:HGNC Symbol;Acc:HGNC:18505]	0	0	1	1
RPIA	ribose 5-phosphate isomerase A [Source:HGNC Symbol;Acc:HGNC:10297]	0	0	0	1
RPL13AP20	ribosomal protein L13a pseudogene 20 [Source:HGNC Symbol;Acc:HGNC:35709]	1	0	0	0
RPS4Y1	ribosomal protein S4 Y-linked 1 [Source:HGNC Symbol;Acc:HGNC:10425]	0	1	0	0
RPS6KA6	ribosomal protein S6 kinase A6 [Source:HGNC Symbol;Acc:HGNC:10435]	0	0	0	1
RTL8B	retrotransposon Gag like 8B [Source:HGNC Symbol;Acc:HGNC:33156]	0	0	0	1
RYR3	ryanodine receptor 3 [Source:HGNC Symbol;Acc:HGNC:10485]	0	0	1	0
S100P	S100 calcium binding protein P [Source:HGNC Symbol;Acc:HGNC:10504]	0	1	0	0
S1PR2	sphingosine-1-phosphate receptor 2 [Source:HGNC Symbol;Acc:HGNC:3169]	0	0	0	1
S1PR5	sphingosine-1-phosphate receptor 5 [Source:HGNC Symbol;Acc:HGNC:14299]	0	1	0	0
SAG	S-antigen visual arrestin [Source:HGNC Symbol;Acc:HGNC:10521]	0	0	0	1
SAMD13	sterile alpha motif domain containing 13 [Source:HGNC Symbol;Acc:HGNC:24582]	0	0	0	1
SCARA3	scavenger receptor class A member 3 [Source:HGNC Symbol;Acc:HGNC:19000]	0	0	0	1
SCARNA12	small Cajal body-specific RNA 12 [Source:HGNC Symbol;Acc:HGNC:32569]	0	0	1	0
SCN9A	sodium voltage-gated channel alpha subunit 9 [Source:HGNC Symbol;Acc:HGNC:10597]	0	1	0	0
SCNN1G	sodium channel epithelial 1 subunit gamma [Source:HGNC Symbol;Acc:HGNC:10602]	0	0	1	0
SDC1	syndecan 1 [Source:HGNC Symbol;Acc:HGNC:10658]	0	1	0	0
SDK2	sidekick cell adhesion molecule 2 [Source:HGNC Symbol;Acc:HGNC:19308]	0	1	0	0
SEL1L3	SEL1L family member 3 [Source:HGNC Symbol;Acc:HGNC:29108]	0	0	0	1
SELL	selectin L [Source:HGNC Symbol;Acc:HGNC:10720]	1	0	0	0
SEMA3F	semaphorin 3F [Source:HGNC Symbol;Acc:HGNC:10728]	0	0	0	1
SEMA4G	semaphorin 4G [Source:HGNC Symbol;Acc:HGNC:10735]	0	0	0	1
SEMA6A	semaphorin 6A [Source:HGNC Symbol;Acc:HGNC:10738]	1	1	0	1
SERINC2	serine incorporator 2 [Source:HGNC Symbol;Acc:HGNC:23231]	0	0	0	1
SERPINB7	serpin family B member 7 [Source:HGNC Symbol;Acc:HGNC:13902]	0	1	0	0
SERTAD4	SERTA domain containing 4 [Source:HGNC Symbol;Acc:HGNC:25236]	0	1	0	0
SFRP1	secreted frizzled related protein 1 [Source:HGNC Symbol;Acc:HGNC:10776]	1	1	0	0
SGK3	serum/glucocorticoid regulated kinase family member 3 [Source:HGNC Symbol;Acc:HGNC:10812]	0	0	1	0
SH2D4A	SH2 domain containing 4A [Source:HGNC Symbol;Acc:HGNC:26102]	0	1	0	0
SH3BGRL2	SH3 domain binding glutamate rich protein like 2 [Source:HGNC Symbol;Acc:HGNC:15567]	0	0	0	1
SH3BP4	SH3 domain binding protein 4 [Source:HGNC Symbol;Acc:HGNC:10826]	0	1	0	0
SH3GLB2	SH3 domain containing GRB2 like, endophilin B2 [Source:HGNC Symbol;Acc:HGNC:10834]	0	0	0	1
SH3PXD2B	SH3 and PX domains 2B [Source:HGNC Symbol;Acc:HGNC:29242]	1	0	0	0
SHANK2	SH3 and multiple ankyrin repeat domains 2 [Source:HGNC Symbol;Acc:HGNC:14295]	0	0	0	1
SHC4	SHC adaptor protein 4 [Source:HGNC Symbol;Acc:HGNC:16743]	0	0	1	0
SHROOM2	shroom family member 2 [Source:HGNC Symbol;Acc:HGNC:630]	0	0	0	1
SIAH2	siah E3 ubiquitin protein ligase 2 [Source:HGNC Symbol;Acc:HGNC:10858]	1	0	0	1
SIGLEC6	sialic acid binding Ig like lectin 6 [Source:HGNC Symbol;Acc:HGNC:10875]	1	1	0	1
SLAIN1	SLAIN motif family member 1 [Source:HGNC Symbol;Acc:HGNC:26387]	0	0	1	1
SLC13A3	solute carrier family 13 member 3 [Source:HGNC Symbol;Acc:HGNC:14430]	1	0	0	1
SLC13A4	solute carrier family 13 member 4 [Source:HGNC Symbol;Acc:HGNC:15827]	1	1	0	1
SLC16A12	solute carrier family 16 member 12 [Source:HGNC Symbol;Acc:HGNC:23094]	1	0	0	1
SLC19A1	solute carrier family 19 member 1 [Source:HGNC Symbol;Acc:HGNC:10937]	1	0	0	1
SLC19A2	solute carrier family 19 member 2 [Source:HGNC Symbol;Acc:HGNC:10938]	1	0	0	0
SLC19A3	solute carrier family 19 member 3 [Source:HGNC Symbol;Acc:HGNC:16266]	1	0	0	0
SLC1A2	solute carrier family 1 member 2 [Source:HGNC Symbol;Acc:HGNC:10940]	1	0	0	0
SLC1A6	solute carrier family 1 member 6 [Source:HGNC Symbol;Acc:HGNC:10944]	0	0	1	0
SLC22A11	solute carrier family 22 member 11 [Source:HGNC Symbol;Acc:HGNC:18120]	1	1	0	1
SLC22A5	solute carrier family 22 member 5 [Source:HGNC Symbol;Acc:HGNC:10969]	0	0	1	1
SLC24A3	solute carrier family 24 member 3 [Source:HGNC Symbol;Acc:HGNC:10977]	0	0	0	1
SLC26A2	solute carrier family 26 member 2 [Source:HGNC Symbol;Acc:HGNC:10994]	1	0	0	1
SLC27A2	solute carrier family 27 member 2 [Source:HGNC Symbol;Acc:HGNC:10996]	1	0	0	1
SLC27A6	solute carrier family 27 member 6 [Source:HGNC Symbol;Acc:HGNC:11000]	0	1	0	0
SLC28A1	solute carrier family 28 member 1 [Source:HGNC Symbol;Acc:HGNC:11001]	0	1	0	0
SLC28A2	solute carrier family 28 member 2 [Source:HGNC Symbol;Acc:HGNC:11002]	1	0	0	1
SLC29A2	solute carrier family 29 member 2 [Source:HGNC Symbol;Acc:HGNC:11004]	0	0	0	1
SLC2A9	solute carrier family 2 member 9 [Source:HGNC Symbol;Acc:HGNC:13446]	0	0	0	1
SLC30A2	solute carrier family 30 member 2 [Source:HGNC Symbol;Acc:HGNC:11013]	0	0	0	1
SLC31A2	solute carrier family 31 member 2 [Source:HGNC Symbol;Acc:HGNC:11017]	0	0	0	1
SLC34A2	solute carrier family 34 member 2 [Source:HGNC Symbol;Acc:HGNC:11020]	0	0	1	0
SLC35B4	solute carrier family 35 member B4 [Source:HGNC Symbol;Acc:HGNC:20584]	0	0	0	1
SLC35D1	solute carrier family 35 member D1 [Source:HGNC Symbol;Acc:HGNC:20800]	0	0	0	1
SLC35F2	solute carrier family 35 member F2 [Source:HGNC Symbol;Acc:HGNC:23615]	1	0	0	0
SLC40A1	solute carrier family 40 member 1 [Source:HGNC Symbol;Acc:HGNC:10909]	1	0	0	0
SLC43A2	solute carrier family 43 member 2 [Source:HGNC Symbol;Acc:HGNC:23087]	0	0	0	1
SLC44A3	solute carrier family 44 member 3 [Source:HGNC Symbol;Acc:HGNC:28689]	0	0	0	1
SLC44A5	solute carrier family 44 member 5 [Source:HGNC Symbol;Acc:HGNC:28524]	0	0	0	1
SLC52A1	solute carrier family 52 member 1 [Source:HGNC Symbol;Acc:HGNC:30225]	1	1	0	1
SLC52A3	solute carrier family 52 member 3 [Source:HGNC Symbol;Acc:HGNC:16187]	1	0	0	1
SLC5A11	solute carrier family 5 member 11 [Source:HGNC Symbol;Acc:HGNC:23091]	0	0	1	0
SLC6A2	solute carrier family 6 member 2 [Source:HGNC Symbol;Acc:HGNC:11048]	1	1	0	0
SLC6A4	solute carrier family 6 member 4 [Source:HGNC Symbol;Acc:HGNC:11050]	1	1	0	1
SLC7A1	solute carrier family 7 member 1 [Source:HGNC Symbol;Acc:HGNC:11057]	1	0	0	0
SLC7A11	solute carrier family 7 member 11 [Source:HGNC Symbol;Acc:HGNC:11059]	0	0	0	1
SLC9A2	solute carrier family 9 member A2 [Source:HGNC Symbol;Acc:HGNC:11072]	0	0	1	0
SLCO4A1	solute carrier organic anion transporter family member 4A1 [Source:HGNC Symbol;Acc:HGNC:10953]	1	0	0	0
SMAGP	small cell adhesion glycoprotein [Source:HGNC Symbol;Acc:HGNC:26918]	0	0	0	1
SMC1B	structural maintenance of chromosomes 1B [Source:HGNC Symbol;Acc:HGNC:11112]	0	0	0	1
SMIM22	small integral membrane protein 22 [Source:HGNC Symbol;Acc:HGNC:48329]	0	0	1	0
SMIM43	small integral membrane protein 43 [Source:HGNC Symbol;Acc:HGNC:55077]	0	0	0	1
SMOC1	SPARC related modular calcium binding 1 [Source:HGNC Symbol;Acc:HGNC:20318]	0	0	0	1
SOD3	superoxide dismutase 3 [Source:HGNC Symbol;Acc:HGNC:11181]	0	0	0	1
SORBS1	sorbin and SH3 domain containing 1 [Source:HGNC Symbol;Acc:HGNC:14565]	0	0	0	1
SOWAHB	sosondowah ankyrin repeat domain family member B [Source:HGNC Symbol;Acc:HGNC:32958]	0	0	1	0
SOX14	SRY-box transcription factor 14 [Source:HGNC Symbol;Acc:HGNC:11193]	0	0	1	1
SP5	Sp5 transcription factor [Source:HGNC Symbol;Acc:HGNC:14529]	0	0	0	1
SP6	Sp6 transcription factor [Source:HGNC Symbol;Acc:HGNC:14530]	0	0	0	1
SPAG17	sperm associated antigen 17 [Source:HGNC Symbol;Acc:HGNC:26620]	0	0	1	1
SPARCL1	SPARC like 1 [Source:HGNC Symbol;Acc:HGNC:11220]	1	0	0	0
SPATA6L	spermatogenesis associated 6 like [Source:HGNC Symbol;Acc:HGNC:25472]	0	0	0	1
SPATA8	spermatogenesis associated 8 [Source:HGNC Symbol;Acc:HGNC:28676]	0	0	1	0
SPATA9	spermatogenesis associated 9 [Source:HGNC Symbol;Acc:HGNC:22988]	0	1	0	0
SPESP1	sperm equatorial segment protein 1 [Source:HGNC Symbol;Acc:HGNC:15570]	1	0	0	1
SPINT1	serine peptidase inhibitor, Kunitz type 1 [Source:HGNC Symbol;Acc:HGNC:11246]	0	0	0	1
SPINT2	serine peptidase inhibitor, Kunitz type 2 [Source:HGNC Symbol;Acc:HGNC:11247]	0	0	0	1
SPNS2	sphingolipid transporter 2 [Source:HGNC Symbol;Acc:HGNC:26992]	0	1	0	0
SPON2	spondin 2 [Source:HGNC Symbol;Acc:HGNC:11253]	1	0	0	0
SPRR3	small proline rich protein 3 [Source:HGNC Symbol;Acc:HGNC:11268]	0	0	0	1
SSPN	sarcospan [Source:HGNC Symbol;Acc:HGNC:11322]	0	0	0	1
ST8SIA6-AS1	ST8SIA6 antisense RNA 1 [Source:HGNC Symbol;Acc:HGNC:44880]	0	1	0	0
STAP2	signal transducing adaptor family member 2 [Source:HGNC Symbol;Acc:HGNC:30430]	0	0	0	1
STC2	stanniocalcin 2 [Source:HGNC Symbol;Acc:HGNC:11374]	0	1	0	0
STEAP3	STEAP3 metalloreductase [Source:HGNC Symbol;Acc:HGNC:24592]	0	0	0	1
STOX1	storkhead box 1 [Source:HGNC Symbol;Acc:HGNC:23508]	0	0	1	0
SUN3	Sad1 and UNC84 domain containing 3 [Source:HGNC Symbol;Acc:HGNC:22429]	0	1	0	0
SUSD2	sushi domain containing 2 [Source:HGNC Symbol;Acc:HGNC:30667]	0	0	0	1
SVOPL	SVOP like [Source:HGNC Symbol;Acc:HGNC:27034]	0	0	0	1
SYBU	syntabulin [Source:HGNC Symbol;Acc:HGNC:26011]	0	0	0	1
SYNGR4	synaptogyrin 4 [Source:HGNC Symbol;Acc:HGNC:11502]	0	0	1	0
SYNJ2BP-COX16	SYNJ2BP-COX16 readthrough [Source:HGNC Symbol;Acc:HGNC:48350]	0	0	1	0
SYT7	synaptotagmin 7 [Source:HGNC Symbol;Acc:HGNC:11514]	0	0	0	1
SYT8	synaptotagmin 8 [Source:HGNC Symbol;Acc:HGNC:19264]	0	1	0	0
SYTL1	synaptotagmin like 1 [Source:HGNC Symbol;Acc:HGNC:15584]	0	0	0	1
TACSTD2	tumor associated calcium signal transducer 2 [Source:HGNC Symbol;Acc:HGNC:11530]	0	0	0	1
TAF4B	TATA-box binding protein associated factor 4b [Source:HGNC Symbol;Acc:HGNC:11538]	0	0	0	1
TAF7L	TATA-box binding protein associated factor 7 like [Source:HGNC Symbol;Acc:HGNC:11548]	0	0	0	1
TBL1X	transducin beta like 1 X-linked [Source:HGNC Symbol;Acc:HGNC:11585]	1	0	0	1
TBL1Y	transducin beta like 1 Y-linked [Source:HGNC Symbol;Acc:HGNC:18502]	0	0	1	0
TBX3	T-box transcription factor 3 [Source:HGNC Symbol;Acc:HGNC:11602]	1	0	0	0
TCAF1	TRPM8 channel associated factor 1 [Source:HGNC Symbol;Acc:HGNC:22201]	0	0	0	1
TCAF2	TRPM8 channel associated factor 2 [Source:HGNC Symbol;Acc:HGNC:26878]	0	0	0	1
TCEAL9	transcription elongation factor A like 9 [Source:HGNC Symbol;Acc:HGNC:30084]	0	0	0	1
TDRP	testis development related protein [Source:HGNC Symbol;Acc:HGNC:26951]	0	0	0	1
TEF	TEF transcription factor, PAR bZIP family member [Source:HGNC Symbol;Acc:HGNC:11722]	0	0	0	1
TENM3	teneurin transmembrane protein 3 [Source:HGNC Symbol;Acc:HGNC:29944]	0	1	0	1
TEX19	testis expressed 19 [Source:HGNC Symbol;Acc:HGNC:33802]	0	0	1	0
TEX43	testis expressed 43 [Source:HGNC Symbol;Acc:HGNC:33767]	0	0	1	0
TFAP2A	transcription factor AP-2 alpha [Source:HGNC Symbol;Acc:HGNC:11742]	0	1	0	0
TFAP2A-AS1	TFAP2A antisense RNA 1 [Source:HGNC Symbol;Acc:HGNC:40579]	0	0	1	0
TFAP2B	transcription factor AP-2 beta [Source:HGNC Symbol;Acc:HGNC:11743]	0	0	1	1
TFAP2C	transcription factor AP-2 gamma [Source:HGNC Symbol;Acc:HGNC:11744]	0	1	0	0
TFCP2L1	transcription factor CP2 like 1 [Source:HGNC Symbol;Acc:HGNC:17925]	0	0	0	1
TFDP2	transcription factor Dp-2 [Source:HGNC Symbol;Acc:HGNC:11751]	0	0	0	1
TGM2	transglutaminase 2 [Source:HGNC Symbol;Acc:HGNC:11778]	0	0	0	1
THRB	thyroid hormone receptor beta [Source:HGNC Symbol;Acc:HGNC:11799]	0	1	0	0
THRIL	TNF and HNRNPL related immunoregulatory long non-coding RNA [Source:HGNC Symbol;Acc:HGNC:49503]	0	0	1	0
TIMD4	T cell immunoglobulin and mucin domain containing 4 [Source:HGNC Symbol;Acc:HGNC:25132]	0	1	0	0
TIMP1	TIMP metallopeptidase inhibitor 1 [Source:HGNC Symbol;Acc:HGNC:11820]	1	0	0	0
TINAGL1	tubulointerstitial nephritis antigen like 1 [Source:HGNC Symbol;Acc:HGNC:19168]	0	0	0	1
TINCR	TINCR ubiquitin domain containing [Source:HGNC Symbol;Acc:HGNC:14607]	0	1	0	0
TJP3	tight junction protein 3 [Source:HGNC Symbol;Acc:HGNC:11829]	0	1	0	1
TLL2	tolloid like 2 [Source:HGNC Symbol;Acc:HGNC:11844]	0	0	0	1
TM7SF2	transmembrane 7 superfamily member 2 [Source:HGNC Symbol;Acc:HGNC:11863]	1	0	0	1
TMC5	transmembrane channel like 5 [Source:HGNC Symbol;Acc:HGNC:22999]	0	0	1	1
TMC6	transmembrane channel like 6 [Source:HGNC Symbol;Acc:HGNC:18021]	1	0	0	0
TMEM125	transmembrane protein 125 [Source:HGNC Symbol;Acc:HGNC:28275]	0	0	0	1
TMEM139	transmembrane protein 139 [Source:HGNC Symbol;Acc:HGNC:22058]	0	0	0	1
TMEM150C	transmembrane protein 150C [Source:HGNC Symbol;Acc:HGNC:37263]	0	0	0	1
TMEM191C	transmembrane protein 191C [Source:HGNC Symbol;Acc:HGNC:33601]	0	0	0	1
TMEM229A	transmembrane protein 229A [Source:HGNC Symbol;Acc:HGNC:37279]	0	0	0	1
TMEM25	transmembrane protein 25 [Source:HGNC Symbol;Acc:HGNC:25890]	0	0	0	1
TMEM266	transmembrane protein 266 [Source:HGNC Symbol;Acc:HGNC:26763]	0	0	0	1
TMEM40	transmembrane protein 40 [Source:HGNC Symbol;Acc:HGNC:25620]	1	1	0	0
TMEM45A	transmembrane protein 45A [Source:HGNC Symbol;Acc:HGNC:25480]	1	0	0	0
TMEM45B	transmembrane protein 45B [Source:HGNC Symbol;Acc:HGNC:25194]	0	0	1	1
TMEM52B	transmembrane protein 52B [Source:HGNC Symbol;Acc:HGNC:26438]	0	0	0	1
TMEM63A	transmembrane protein 63A [Source:HGNC Symbol;Acc:HGNC:29118]	0	0	0	1
TMEM8B	transmembrane protein 8B [Source:HGNC Symbol;Acc:HGNC:21427]	0	0	0	1
TMEM91	transmembrane protein 91 [Source:HGNC Symbol;Acc:HGNC:32393]	1	0	0	0
TMPRSS11F	transmembrane serine protease 11F [Source:HGNC Symbol;Acc:HGNC:29994]	0	0	0	1
TMPRSS12	transmembrane serine protease 12 [Source:HGNC Symbol;Acc:HGNC:28779]	0	0	1	0
TMSB4Y	thymosin beta 4 Y-linked [Source:HGNC Symbol;Acc:HGNC:11882]	0	0	0	1
TMTC2	transmembrane O-mannosyltransferase targeting cadherins 2 [Source:HGNC Symbol;Acc:HGNC:25440]	0	0	0	1
TNFSF10	TNF superfamily member 10 [Source:HGNC Symbol;Acc:HGNC:11925]	1	0	0	0
TNNC1	troponin C1, slow skeletal and cardiac type [Source:HGNC Symbol;Acc:HGNC:11943]	1	0	0	0
TNS4	tensin 4 [Source:HGNC Symbol;Acc:HGNC:24352]	0	0	0	1
TOMM34	translocase of outer mitochondrial membrane 34 [Source:HGNC Symbol;Acc:HGNC:15746]	0	0	0	1
TP63	tumor protein p63 [Source:HGNC Symbol;Acc:HGNC:15979]	0	0	0	1
TPM2	tropomyosin 2 [Source:HGNC Symbol;Acc:HGNC:12011]	1	0	0	0
TPPP	tubulin polymerization promoting protein [Source:HGNC Symbol;Acc:HGNC:24164]	0	0	1	0
TREH	trehalase [Source:HGNC Symbol;Acc:HGNC:12266]	0	0	1	0
TRHDE	thyrotropin releasing hormone degrading enzyme [Source:HGNC Symbol;Acc:HGNC:30748]	0	0	1	0
TRIM29	tripartite motif containing 29 [Source:HGNC Symbol;Acc:HGNC:17274]	0	0	0	1
TRIML2	tripartite motif family like 2 [Source:HGNC Symbol;Acc:HGNC:26378]	0	0	0	1
TRPM2-AS	TRPM2 antisense RNA [Source:HGNC Symbol;Acc:HGNC:50758]	0	0	1	0
TRPV4	transient receptor potential cation channel subfamily V member 4 [Source:HGNC Symbol;Acc:HGNC:18083]	0	0	0	1
TRPV6	transient receptor potential cation channel subfamily V member 6 [Source:HGNC Symbol;Acc:HGNC:14006]	0	0	1	1
TSACC	TSSK6 activating cochaperone [Source:HGNC Symbol;Acc:HGNC:30636]	0	0	0	1
TSPAN13	tetraspanin 13 [Source:HGNC Symbol;Acc:HGNC:21643]	0	0	0	1
TSSC2	tumor suppressing subtransferable candidate 2 (pseudogene) [Source:HGNC Symbol;Acc:HGNC:12384]	0	0	1	0
TSTD1	thiosulfate sulfurtransferase like domain containing 1 [Source:HGNC Symbol;Acc:HGNC:35410]	0	0	0	1
TTC9	tetratricopeptide repeat domain 9 [Source:HGNC Symbol;Acc:HGNC:20267]	0	0	0	1
TTPA	alpha tocopherol transfer protein [Source:HGNC Symbol;Acc:HGNC:12404]	0	0	0	1
TUBB2A	tubulin beta 2A class IIa [Source:HGNC Symbol;Acc:HGNC:12412]	1	0	0	0
TUBB6	tubulin beta 6 class V [Source:HGNC Symbol;Acc:HGNC:20776]	1	0	0	0
TYSND1	trypsin like peroxisomal matrix peptidase 1 [Source:HGNC Symbol;Acc:HGNC:28531]	0	0	0	1
UBAC1	UBA domain containing 1 [Source:HGNC Symbol;Acc:HGNC:30221]	0	0	0	1
UNC13C	unc-13 homolog C [Source:HGNC Symbol;Acc:HGNC:23149]	0	0	1	0
UPK2	uroplakin 2 [Source:HGNC Symbol;Acc:HGNC:12579]	0	0	0	1
USH1C	USH1 protein network component harmonin [Source:HGNC Symbol;Acc:HGNC:12597]	0	0	1	0
USP27X	ubiquitin specific peptidase 27 X-linked [Source:HGNC Symbol;Acc:HGNC:13486]	0	0	0	1
USP43	ubiquitin specific peptidase 43 [Source:HGNC Symbol;Acc:HGNC:20072]	0	1	0	0
USP44	ubiquitin specific peptidase 44 [Source:HGNC Symbol;Acc:HGNC:20064]	0	0	0	1
UTRN	utrophin [Source:HGNC Symbol;Acc:HGNC:12635]	1	0	0	1
VAC14-AS1	VAC14 antisense RNA 1 [Source:HGNC Symbol;Acc:HGNC:48605]	0	0	1	0
VEPH1	ventricular zone expressed PH domain containing 1 [Source:HGNC Symbol;Acc:HGNC:25735]	0	0	1	1
VGLL1	vestigial like family member 1 [Source:HGNC Symbol;Acc:HGNC:20985]	0	1	0	1
VSTM5	V-set and transmembrane domain containing 5 [Source:HGNC Symbol;Acc:HGNC:34443]	0	0	0	1
VTCN1	V-set domain containing T cell activation inhibitor 1 [Source:HGNC Symbol;Acc:HGNC:28873]	0	0	1	0
VWA1	von Willebrand factor A domain containing 1 [Source:HGNC Symbol;Acc:HGNC:30910]	0	0	0	1
WLS	Wnt ligand secretion mediator [Source:HGNC Symbol;Acc:HGNC:30238]	1	0	0	1
WNT3	Wnt family member 3 [Source:HGNC Symbol;Acc:HGNC:12782]	0	0	0	1
WNT7A	Wnt family member 7A [Source:HGNC Symbol;Acc:HGNC:12786]	0	1	0	0
WNT7B	Wnt family member 7B [Source:HGNC Symbol;Acc:HGNC:12787]	0	0	0	1
XAF1	XIAP associated factor 1 [Source:HGNC Symbol;Acc:HGNC:30932]	1	0	0	0
XAGE2	X antigen family member 2 [Source:HGNC Symbol;Acc:HGNC:4112]	0	1	0	0
XAGE3	X antigen family member 3 [Source:HGNC Symbol;Acc:HGNC:14618]	0	1	0	1
XAGE5	X antigen family member 5 [Source:HGNC Symbol;Acc:HGNC:30930]	0	0	1	0
XKR8	XK related 8 [Source:HGNC Symbol;Acc:HGNC:25508]	0	0	0	1
ZBTB7C	zinc finger and BTB domain containing 7C [Source:HGNC Symbol;Acc:HGNC:31700]	0	0	0	1
ZFAT	zinc finger and AT-hook domain containing [Source:HGNC Symbol;Acc:HGNC:19899]	0	0	0	1
ZFP42	ZFP42 zinc finger protein [Source:HGNC Symbol;Acc:HGNC:30949]	0	1	0	0
ZFYVE19	zinc finger FYVE-type containing 19 [Source:HGNC Symbol;Acc:HGNC:20758]	0	0	0	1
ZNF443	zinc finger protein 443 [Source:HGNC Symbol;Acc:HGNC:20878]	0	0	0	1
ZNF497	zinc finger protein 497 [Source:HGNC Symbol;Acc:HGNC:23714]	0	0	0	1
ZNF552	zinc finger protein 552 [Source:HGNC Symbol;Acc:HGNC:26135]	0	0	0	1
ZNF620	zinc finger protein 620 [Source:HGNC Symbol;Acc:HGNC:28742]	0	0	0	1
ZNF695	zinc finger protein 695 [Source:HGNC Symbol;Acc:HGNC:30954]	0	0	1	0
ZNF750	zinc finger protein 750 [Source:HGNC Symbol;Acc:HGNC:25843]	0	0	0	1
ZNF763	zinc finger protein 763 [Source:HGNC Symbol;Acc:HGNC:27614]	0	0	0	1
ZNF799	zinc finger protein 799 [Source:HGNC Symbol;Acc:HGNC:28071]	0	0	0	1
ZNF99	zinc finger protein 99 [Source:HGNC Symbol;Acc:HGNC:13175]	0	0	1	0
ZNRF3	zinc and ring finger 3 [Source:HGNC Symbol;Acc:HGNC:18126]	0	0	0	1
ZSCAN10	zinc finger and SCAN domain containing 10 [Source:HGNC Symbol;Acc:HGNC:12997]	0	0	0	1
ZSCAN23	zinc finger and SCAN domain containing 23 [Source:HGNC Symbol;Acc:HGNC:21193]	0	0	1	0

## Sheet: STB in first trimester
hgnc_symbol	description	Liu, et al., Cell Research (2018).	Shannon, et al., Development (2022).	Suryawanshi, et al., Sci Adv (2018).	Vento-Tormo, et al., Nature (2018).
AADACP1	arylacetamide deacetylase pseudogene 1 [Source:HGNC Symbol;Acc:HGNC:50305]	0	0	1	0
ABCA13	ATP binding cassette subfamily A member 13 [Source:HGNC Symbol;Acc:HGNC:14638]	0	0	1	0
ABCA5	ATP binding cassette subfamily A member 5 [Source:HGNC Symbol;Acc:HGNC:35]	1	0	0	0
ABCB1	ATP binding cassette subfamily B member 1 [Source:HGNC Symbol;Acc:HGNC:40]	1	0	0	0
ABCC2	ATP binding cassette subfamily C member 2 [Source:HGNC Symbol;Acc:HGNC:53]	0	0	1	0
ABCG1	ATP binding cassette subfamily G member 1 [Source:HGNC Symbol;Acc:HGNC:73]	0	0	0	1
ABHD17C	abhydrolase domain containing 17C, depalmitoylase [Source:HGNC Symbol;Acc:HGNC:26925]	1	0	0	0
ABHD5	abhydrolase domain containing 5, lysophosphatidic acid acyltransferase [Source:HGNC Symbol;Acc:HGNC:21396]	0	0	0	1
ABTB2	ankyrin repeat and BTB domain containing 2 [Source:HGNC Symbol;Acc:HGNC:23842]	0	0	0	1
ACAD11	acyl-CoA dehydrogenase family member 11 [Source:HGNC Symbol;Acc:HGNC:30211]	0	0	1	0
ACAP1	ArfGAP with coiled-coil, ankyrin repeat and PH domains 1 [Source:HGNC Symbol;Acc:HGNC:16467]	0	1	0	0
ACAT1	acetyl-CoA acetyltransferase 1 [Source:HGNC Symbol;Acc:HGNC:93]	1	0	0	0
ACE2	angiotensin converting enzyme 2 [Source:HGNC Symbol;Acc:HGNC:13557]	0	0	0	1
ACER2	alkaline ceramidase 2 [Source:HGNC Symbol;Acc:HGNC:23675]	1	0	0	0
ACER3	alkaline ceramidase 3 [Source:HGNC Symbol;Acc:HGNC:16066]	1	0	0	0
ACOX3	acyl-CoA oxidase 3, pristanoyl [Source:HGNC Symbol;Acc:HGNC:121]	0	0	0	1
ACTN1	actinin alpha 1 [Source:HGNC Symbol;Acc:HGNC:163]	1	0	0	0
ACTR3C	actin related protein 3C [Source:HGNC Symbol;Acc:HGNC:37282]	1	0	0	0
ADAM8	ADAM metallopeptidase domain 8 [Source:HGNC Symbol;Acc:HGNC:215]	1	0	0	0
ADAMTS6	ADAM metallopeptidase with thrombospondin type 1 motif 6 [Source:HGNC Symbol;Acc:HGNC:222]	1	0	0	0
ADD3	adducin 3 [Source:HGNC Symbol;Acc:HGNC:245]	1	0	0	0
ADGRG6	adhesion G protein-coupled receptor G6 [Source:HGNC Symbol;Acc:HGNC:13841]	1	0	0	0
ADGRL3	adhesion G protein-coupled receptor L3 [Source:HGNC Symbol;Acc:HGNC:20974]	1	0	0	0
ADHFE1	alcohol dehydrogenase iron containing 1 [Source:HGNC Symbol;Acc:HGNC:16354]	1	0	1	1
AFF1	AF4/FMR2 family member 1 [Source:HGNC Symbol;Acc:HGNC:7135]	1	0	0	1
AGAP1	ArfGAP with GTPase domain, ankyrin repeat and PH domain 1 [Source:HGNC Symbol;Acc:HGNC:16922]	1	0	0	0
AGPAT5	1-acylglycerol-3-phosphate O-acyltransferase 5 [Source:HGNC Symbol;Acc:HGNC:20886]	1	0	0	0
AK7	adenylate kinase 7 [Source:HGNC Symbol;Acc:HGNC:20091]	0	0	1	0
AKAP12	A-kinase anchoring protein 12 [Source:HGNC Symbol;Acc:HGNC:370]	1	0	0	0
AKR1B15	aldo-keto reductase family 1 member B15 [Source:HGNC Symbol;Acc:HGNC:37281]	1	0	1	1
AKT3	AKT serine/threonine kinase 3 [Source:HGNC Symbol;Acc:HGNC:393]	1	0	0	0
ALAS1	5'-aminolevulinate synthase 1 [Source:HGNC Symbol;Acc:HGNC:396]	0	0	0	1
ALDH2	aldehyde dehydrogenase 2 family member [Source:HGNC Symbol;Acc:HGNC:404]	1	0	0	0
ALDH3B1	aldehyde dehydrogenase 3 family member B1 [Source:HGNC Symbol;Acc:HGNC:410]	1	0	0	0
ALDH7A1	aldehyde dehydrogenase 7 family member A1 [Source:HGNC Symbol;Acc:HGNC:877]	1	0	0	0
ALPK3	alpha kinase 3 [Source:HGNC Symbol;Acc:HGNC:17574]	1	0	0	0
ALPL	alkaline phosphatase, biomineralization associated [Source:HGNC Symbol;Acc:HGNC:438]	1	0	0	0
ALPP	alkaline phosphatase, placental [Source:HGNC Symbol;Acc:HGNC:439]	1	0	0	0
AMMECR1	AMMECR nuclear protein 1 [Source:HGNC Symbol;Acc:HGNC:467]	1	0	0	0
ANG	angiogenin [Source:HGNC Symbol;Acc:HGNC:483]	1	0	0	0
ANGPT2	angiopoietin 2 [Source:HGNC Symbol;Acc:HGNC:485]	1	0	0	0
ANKRD33	ankyrin repeat domain 33 [Source:HGNC Symbol;Acc:HGNC:13788]	1	0	0	0
ANO1	anoctamin 1 [Source:HGNC Symbol;Acc:HGNC:21625]	1	0	0	0
ANO3	anoctamin 3 [Source:HGNC Symbol;Acc:HGNC:14004]	0	0	1	0
ANPEP	alanyl aminopeptidase, membrane [Source:HGNC Symbol;Acc:HGNC:500]	1	0	0	0
ANXA1	annexin A1 [Source:HGNC Symbol;Acc:HGNC:533]	0	0	0	1
APOA2	apolipoprotein A2 [Source:HGNC Symbol;Acc:HGNC:601]	1	0	0	0
APOC3	apolipoprotein C3 [Source:HGNC Symbol;Acc:HGNC:610]	1	0	0	0
APOL4	apolipoprotein L4 [Source:HGNC Symbol;Acc:HGNC:14867]	1	0	0	0
AQP3	aquaporin 3 (Gill blood group) [Source:HGNC Symbol;Acc:HGNC:636]	1	0	0	0
ARG2	arginase 2 [Source:HGNC Symbol;Acc:HGNC:664]	0	0	0	1
ARHGAP24	Rho GTPase activating protein 24 [Source:HGNC Symbol;Acc:HGNC:25361]	0	0	0	1
ARHGAP26	Rho GTPase activating protein 26 [Source:HGNC Symbol;Acc:HGNC:17073]	1	0	0	0
ARHGEF34P	Rho guanine nucleotide exchange factor 34, pseudogene [Source:HGNC Symbol;Acc:HGNC:38086]	0	0	1	0
ARHGEF35	Rho guanine nucleotide exchange factor 35 [Source:HGNC Symbol;Acc:HGNC:33846]	1	0	0	0
ARHGEF37	Rho guanine nucleotide exchange factor 37 [Source:HGNC Symbol;Acc:HGNC:34430]	1	0	0	0
ARHGEF5	Rho guanine nucleotide exchange factor 5 [Source:HGNC Symbol;Acc:HGNC:13209]	1	0	0	0
ARID5B	AT-rich interaction domain 5B [Source:HGNC Symbol;Acc:HGNC:17362]	0	0	0	1
ARMS2	age-related maculopathy susceptibility 2 [Source:HGNC Symbol;Acc:HGNC:32685]	1	0	0	0
ARNT2	aryl hydrocarbon receptor nuclear translocator 2 [Source:HGNC Symbol;Acc:HGNC:16876]	1	0	0	0
ARRDC3	arrestin domain containing 3 [Source:HGNC Symbol;Acc:HGNC:29263]	0	0	0	1
ASB2	ankyrin repeat and SOCS box containing 2 [Source:HGNC Symbol;Acc:HGNC:16012]	0	0	1	0
ASF1B	anti-silencing function 1B histone chaperone [Source:HGNC Symbol;Acc:HGNC:20996]	1	0	0	0
ASTE1	asteroid homolog 1 [Source:HGNC Symbol;Acc:HGNC:25021]	1	0	0	0
ATG2A	autophagy related 2A [Source:HGNC Symbol;Acc:HGNC:29028]	0	0	0	1
ATG9B	autophagy related 9B [Source:HGNC Symbol;Acc:HGNC:21899]	1	0	0	1
ATM	ATM serine/threonine kinase [Source:HGNC Symbol;Acc:HGNC:795]	0	1	0	0
ATP10D	ATPase phospholipid transporting 10D (putative) [Source:HGNC Symbol;Acc:HGNC:13549]	0	0	0	1
ATP2C2	ATPase secretory pathway Ca2+ transporting 2 [Source:HGNC Symbol;Acc:HGNC:29103]	1	0	0	1
AURKB	aurora kinase B [Source:HGNC Symbol;Acc:HGNC:11390]	1	0	0	0
B3GNT5	UDP-GlcNAc:betaGal beta-1,3-N-acetylglucosaminyltransferase 5 [Source:HGNC Symbol;Acc:HGNC:15684]	0	0	0	1
BACE2	beta-secretase 2 [Source:HGNC Symbol;Acc:HGNC:934]	1	0	0	1
BAG2	BAG cochaperone 2 [Source:HGNC Symbol;Acc:HGNC:938]	1	0	0	0
BCAT1	branched chain amino acid transaminase 1 [Source:HGNC Symbol;Acc:HGNC:976]	1	0	0	0
BCL2	BCL2 apoptosis regulator [Source:HGNC Symbol;Acc:HGNC:990]	1	0	0	1
BCL9L	BCL9 like [Source:HGNC Symbol;Acc:HGNC:23688]	1	0	0	0
BCORL1	BCL6 corepressor like 1 [Source:HGNC Symbol;Acc:HGNC:25657]	1	0	0	1
BEX2	brain expressed X-linked 2 [Source:HGNC Symbol;Acc:HGNC:30933]	1	0	0	0
BIN1	bridging integrator 1 [Source:HGNC Symbol;Acc:HGNC:1052]	1	0	0	0
BIRC5	baculoviral IAP repeat containing 5 [Source:HGNC Symbol;Acc:HGNC:593]	1	0	0	0
BLVRA	biliverdin reductase A [Source:HGNC Symbol;Acc:HGNC:1062]	1	0	0	0
BMP1	bone morphogenetic protein 1 [Source:HGNC Symbol;Acc:HGNC:1067]	1	0	0	0
BPGM	bisphosphoglycerate mutase [Source:HGNC Symbol;Acc:HGNC:1093]	0	0	0	1
BRAF	B-Raf proto-oncogene, serine/threonine kinase [Source:HGNC Symbol;Acc:HGNC:1097]	0	0	0	1
BSPRY	B-box and SPRY domain containing [Source:HGNC Symbol;Acc:HGNC:18232]	1	0	0	0
BTBD16	BTB domain containing 16 [Source:HGNC Symbol;Acc:HGNC:26340]	1	0	1	0
BTG1	BTG anti-proliferation factor 1 [Source:HGNC Symbol;Acc:HGNC:1130]	0	1	0	0
BTG3	BTG anti-proliferation factor 3 [Source:HGNC Symbol;Acc:HGNC:1132]	0	0	0	1
C10orf90	chromosome 10 open reading frame 90 [Source:HGNC Symbol;Acc:HGNC:26563]	1	0	0	0
C10orf95	chromosome 10 open reading frame 95 [Source:HGNC Symbol;Acc:HGNC:25880]	0	0	0	1
C11orf91	chromosome 11 open reading frame 91 [Source:HGNC Symbol;Acc:HGNC:34444]	1	0	0	0
C12orf57	chromosome 12 open reading frame 57 [Source:HGNC Symbol;Acc:HGNC:29521]	0	1	0	0
C16orf74	chromosome 16 open reading frame 74 [Source:HGNC Symbol;Acc:HGNC:23362]	1	0	0	0
C1QTNF1	C1q and TNF related 1 [Source:HGNC Symbol;Acc:HGNC:14324]	1	0	0	0
C1QTNF1-AS1	C1QTNF1 antisense RNA 1 [Source:HGNC Symbol;Acc:HGNC:44351]	1	0	1	0
C20orf27	chromosome 20 open reading frame 27 [Source:HGNC Symbol;Acc:HGNC:15873]	1	0	0	0
C21orf91	chromosome 21 open reading frame 91 [Source:HGNC Symbol;Acc:HGNC:16459]	0	0	0	1
C22orf46	chromosome 22 putative open reading frame 46 [Source:HGNC Symbol;Acc:HGNC:26294]	1	0	0	0
C2CD4D	C2 calcium dependent domain containing 4D [Source:HGNC Symbol;Acc:HGNC:37210]	0	0	1	1
C2orf72	chromosome 2 open reading frame 72 [Source:HGNC Symbol;Acc:HGNC:27418]	1	0	0	0
C4orf19	chromosome 4 open reading frame 19 [Source:HGNC Symbol;Acc:HGNC:25618]	1	0	0	1
C8G	complement C8 gamma chain [Source:HGNC Symbol;Acc:HGNC:1354]	1	0	0	0
CA10	carbonic anhydrase 10 [Source:HGNC Symbol;Acc:HGNC:1369]	1	0	0	0
CACNA2D3	calcium voltage-gated channel auxiliary subunit alpha2delta 3 [Source:HGNC Symbol;Acc:HGNC:15460]	0	0	1	1
CALB1	calbindin 1 [Source:HGNC Symbol;Acc:HGNC:1434]	0	0	1	0
CAPN2	calpain 2 [Source:HGNC Symbol;Acc:HGNC:1479]	1	0	0	0
CARD17	caspase recruitment domain family member 17 [Source:HGNC Symbol;Acc:HGNC:33827]	1	0	0	0
CAT	catalase [Source:HGNC Symbol;Acc:HGNC:1516]	1	0	0	0
CATIP-AS1	CATIP antisense RNA 1 [Source:HGNC Symbol;Acc:HGNC:41080]	1	0	0	0
CATIP-AS2	CATIP antisense RNA 2 [Source:HGNC Symbol;Acc:HGNC:41079]	1	0	0	0
CCDC113	coiled-coil domain containing 113 [Source:HGNC Symbol;Acc:HGNC:25002]	1	0	0	0
CCDC181	coiled-coil domain containing 181 [Source:HGNC Symbol;Acc:HGNC:28051]	0	0	1	0
CCDC68	coiled-coil domain containing 68 [Source:HGNC Symbol;Acc:HGNC:24350]	1	0	0	0
CCDC69	coiled-coil domain containing 69 [Source:HGNC Symbol;Acc:HGNC:24487]	0	0	0	1
CCDC85B	coiled-coil domain containing 85B [Source:HGNC Symbol;Acc:HGNC:24926]	0	1	0	0
CCDC88A	coiled-coil domain containing 88A [Source:HGNC Symbol;Acc:HGNC:25523]	1	0	0	0
CCK	cholecystokinin [Source:HGNC Symbol;Acc:HGNC:1569]	1	0	0	0
CCL28	C-C motif chemokine ligand 28 [Source:HGNC Symbol;Acc:HGNC:17700]	1	0	0	0
CCNB1	cyclin B1 [Source:HGNC Symbol;Acc:HGNC:1579]	1	0	0	0
CCNB2	cyclin B2 [Source:HGNC Symbol;Acc:HGNC:1580]	1	0	0	0
CCNDBP1	cyclin D1 binding protein 1 [Source:HGNC Symbol;Acc:HGNC:1587]	0	0	0	1
CCR7	C-C motif chemokine receptor 7 [Source:HGNC Symbol;Acc:HGNC:1608]	0	1	0	0
CCRL2	C-C motif chemokine receptor like 2 [Source:HGNC Symbol;Acc:HGNC:1612]	1	0	0	0
CCSAP	centriole, cilia and spindle associated protein [Source:HGNC Symbol;Acc:HGNC:29578]	1	0	0	1
CD200	CD200 molecule [Source:HGNC Symbol;Acc:HGNC:7203]	1	0	0	1
CD24	CD24 molecule [Source:HGNC Symbol;Acc:HGNC:1645]	1	0	0	0
CD27	CD27 molecule [Source:HGNC Symbol;Acc:HGNC:11922]	0	1	0	0
CD38	CD38 molecule [Source:HGNC Symbol;Acc:HGNC:1667]	0	0	1	0
CD3D	CD3 delta subunit of T-cell receptor complex [Source:HGNC Symbol;Acc:HGNC:1673]	0	1	0	0
CD3E	CD3 epsilon subunit of T-cell receptor complex [Source:HGNC Symbol;Acc:HGNC:1674]	0	1	0	0
CD3G	CD3 gamma subunit of T-cell receptor complex [Source:HGNC Symbol;Acc:HGNC:1675]	0	1	0	0
CD48	CD48 molecule [Source:HGNC Symbol;Acc:HGNC:1683]	0	1	0	0
CD52	CD52 molecule [Source:HGNC Symbol;Acc:HGNC:1804]	0	1	0	0
CD55	CD55 molecule (Cromer blood group) [Source:HGNC Symbol;Acc:HGNC:2665]	0	0	0	1
CD7	CD7 molecule [Source:HGNC Symbol;Acc:HGNC:1695]	0	1	0	0
CD8B	CD8b molecule [Source:HGNC Symbol;Acc:HGNC:1707]	0	1	0	0
CD96	CD96 molecule [Source:HGNC Symbol;Acc:HGNC:16892]	0	0	1	0
CDA	cytidine deaminase [Source:HGNC Symbol;Acc:HGNC:1712]	1	0	0	0
CDC20	cell division cycle 20 [Source:HGNC Symbol;Acc:HGNC:1723]	1	0	0	0
CDCA3	cell division cycle associated 3 [Source:HGNC Symbol;Acc:HGNC:14624]	1	0	0	0
CDCA7	cell division cycle associated 7 [Source:HGNC Symbol;Acc:HGNC:14628]	1	0	0	0
CDH26	cadherin 26 [Source:HGNC Symbol;Acc:HGNC:15902]	0	0	0	1
CDH5	cadherin 5 [Source:HGNC Symbol;Acc:HGNC:1764]	0	0	0	1
CDK1	cyclin dependent kinase 1 [Source:HGNC Symbol;Acc:HGNC:1722]	1	0	0	0
CDKN3	cyclin dependent kinase inhibitor 3 [Source:HGNC Symbol;Acc:HGNC:1791]	1	0	0	0
CDO1	cysteine dioxygenase type 1 [Source:HGNC Symbol;Acc:HGNC:1795]	1	0	0	0
CEBPA	CCAAT enhancer binding protein alpha [Source:HGNC Symbol;Acc:HGNC:1833]	0	0	0	1
CEBPB	CCAAT enhancer binding protein beta [Source:HGNC Symbol;Acc:HGNC:1834]	0	0	0	1
CECR2	CECR2 histone acetyl-lysine reader [Source:HGNC Symbol;Acc:HGNC:1840]	1	0	0	1
CENPF	centromere protein F [Source:HGNC Symbol;Acc:HGNC:1857]	1	0	0	0
CENPM	centromere protein M [Source:HGNC Symbol;Acc:HGNC:18352]	1	0	0	0
CENPW	centromere protein W [Source:HGNC Symbol;Acc:HGNC:21488]	1	0	0	0
CEP85	centrosomal protein 85 [Source:HGNC Symbol;Acc:HGNC:25309]	1	0	0	1
CFB	complement factor B [Source:HGNC Symbol;Acc:HGNC:1037]	1	0	0	0
CFL1P1	cofilin 1 pseudogene 1 [Source:HGNC Symbol;Acc:HGNC:28560]	1	0	0	0
CGA	glycoprotein hormones, alpha polypeptide [Source:HGNC Symbol;Acc:HGNC:1885]	0	0	0	1
CGB1	chorionic gonadotropin subunit beta 1 [Source:HGNC Symbol;Acc:HGNC:16721]	1	0	0	1
CGB2	chorionic gonadotropin subunit beta 2 [Source:HGNC Symbol;Acc:HGNC:16722]	1	0	0	1
CGB3	chorionic gonadotropin subunit beta 3 [Source:HGNC Symbol;Acc:HGNC:1886]	1	0	0	1
CGB5	chorionic gonadotropin subunit beta 5 [Source:HGNC Symbol;Acc:HGNC:16452]	1	0	0	0
CGB7	chorionic gonadotropin subunit beta 7 [Source:HGNC Symbol;Acc:HGNC:16451]	1	0	0	1
CGB8	chorionic gonadotropin subunit beta 8 [Source:HGNC Symbol;Acc:HGNC:16453]	1	0	0	1
CHAC1	ChaC glutathione specific gamma-glutamylcyclotransferase 1 [Source:HGNC Symbol;Acc:HGNC:28680]	1	0	0	0
CHODL	chondrolectin [Source:HGNC Symbol;Acc:HGNC:17807]	1	0	0	0
CLDN1	claudin 1 [Source:HGNC Symbol;Acc:HGNC:2032]	0	0	1	1
CLDN10	claudin 10 [Source:HGNC Symbol;Acc:HGNC:2033]	1	0	0	0
CLDN16	claudin 16 [Source:HGNC Symbol;Acc:HGNC:2037]	0	0	1	1
CLDN2	claudin 2 [Source:HGNC Symbol;Acc:HGNC:2041]	0	0	1	0
CLDN9	claudin 9 [Source:HGNC Symbol;Acc:HGNC:2051]	1	0	0	0
CLEC2D	C-type lectin domain family 2 member D [Source:HGNC Symbol;Acc:HGNC:14351]	0	1	0	0
CLGN	calmegin [Source:HGNC Symbol;Acc:HGNC:2060]	1	0	0	0
CLIC5	chloride intracellular channel 5 [Source:HGNC Symbol;Acc:HGNC:13517]	1	0	0	0
CLIP1	CAP-Gly domain containing linker protein 1 [Source:HGNC Symbol;Acc:HGNC:10461]	0	0	0	1
CLIP4	CAP-Gly domain containing linker protein family member 4 [Source:HGNC Symbol;Acc:HGNC:26108]	1	0	0	0
CLMN	calmin [Source:HGNC Symbol;Acc:HGNC:19972]	1	0	0	0
CNGA1	cyclic nucleotide gated channel subunit alpha 1 [Source:HGNC Symbol;Acc:HGNC:2148]	1	0	0	0
CNNM2	cyclin and CBS domain divalent metal cation transport mediator 2 [Source:HGNC Symbol;Acc:HGNC:103]	1	0	0	0
CNST	consortin, connexin sorting protein [Source:HGNC Symbol;Acc:HGNC:26486]	1	0	0	0
COBLL1	cordon-bleu WH2 repeat protein like 1 [Source:HGNC Symbol;Acc:HGNC:23571]	1	0	0	1
COL21A1	collagen type XXI alpha 1 chain [Source:HGNC Symbol;Acc:HGNC:17025]	1	0	0	0
COL6A1	collagen type VI alpha 1 chain [Source:HGNC Symbol;Acc:HGNC:2211]	1	0	0	0
COL6A2	collagen type VI alpha 2 chain [Source:HGNC Symbol;Acc:HGNC:2212]	1	0	0	0
COLQ	collagen like tail subunit of asymmetric acetylcholinesterase [Source:HGNC Symbol;Acc:HGNC:2226]	1	0	0	0
COQ10B	coenzyme Q10B [Source:HGNC Symbol;Acc:HGNC:25819]	0	0	0	1
CORO1A	coronin 1A [Source:HGNC Symbol;Acc:HGNC:2252]	0	1	0	0
CPXM2	carboxypeptidase X, M14 family member 2 [Source:HGNC Symbol;Acc:HGNC:26977]	1	0	0	0
CREBRF	CREB3 regulatory factor [Source:HGNC Symbol;Acc:HGNC:24050]	1	0	0	0
CRH	corticotropin releasing hormone [Source:HGNC Symbol;Acc:HGNC:2355]	1	0	0	0
CRNDE	colorectal neoplasia differentially expressed [Source:HGNC Symbol;Acc:HGNC:37078]	1	0	0	0
CRTAP	cartilage associated protein [Source:HGNC Symbol;Acc:HGNC:2379]	1	0	0	0
CRYAB	crystallin alpha B [Source:HGNC Symbol;Acc:HGNC:2389]	1	0	0	0
CRYBA1	crystallin beta A1 [Source:HGNC Symbol;Acc:HGNC:2394]	0	0	1	0
CRYBG2	crystallin beta-gamma domain containing 2 [Source:HGNC Symbol;Acc:HGNC:17295]	0	0	0	1
CSF3R	colony stimulating factor 3 receptor [Source:HGNC Symbol;Acc:HGNC:2439]	0	0	0	1
CSHL1	chorionic somatomammotropin hormone like 1 [Source:HGNC Symbol;Acc:HGNC:2442]	1	0	0	0
CSNK2A2	casein kinase 2 alpha 2 [Source:HGNC Symbol;Acc:HGNC:2459]	1	0	0	0
CST6	cystatin E/M [Source:HGNC Symbol;Acc:HGNC:2478]	1	0	0	0
CTNNAL1	catenin alpha like 1 [Source:HGNC Symbol;Acc:HGNC:2512]	1	0	0	0
CXCL14	C-X-C motif chemokine ligand 14 [Source:HGNC Symbol;Acc:HGNC:10640]	1	0	0	0
CYP11A1	cytochrome P450 family 11 subfamily A member 1 [Source:HGNC Symbol;Acc:HGNC:2590]	0	0	0	1
CYP19A1	cytochrome P450 family 19 subfamily A member 1 [Source:HGNC Symbol;Acc:HGNC:2594]	0	0	1	1
CYP1B1	cytochrome P450 family 1 subfamily B member 1 [Source:HGNC Symbol;Acc:HGNC:2597]	1	0	0	0
CYP26A1	cytochrome P450 family 26 subfamily A member 1 [Source:HGNC Symbol;Acc:HGNC:2603]	1	0	0	0
DAB2	DAB adaptor protein 2 [Source:HGNC Symbol;Acc:HGNC:2662]	0	0	0	1
DACT2	dishevelled binding antagonist of beta catenin 2 [Source:HGNC Symbol;Acc:HGNC:21231]	1	0	0	1
DAO	D-amino acid oxidase [Source:HGNC Symbol;Acc:HGNC:2671]	0	0	1	0
DAPK1	death associated protein kinase 1 [Source:HGNC Symbol;Acc:HGNC:2674]	1	0	0	0
DDIT3	DNA damage inducible transcript 3 [Source:HGNC Symbol;Acc:HGNC:2726]	1	0	0	0
DDR1	discoidin domain receptor tyrosine kinase 1 [Source:HGNC Symbol;Acc:HGNC:2730]	1	0	0	0
DDX28	DEAD-box helicase 28 [Source:HGNC Symbol;Acc:HGNC:17330]	0	0	0	1
DEDD2	death effector domain containing 2 [Source:HGNC Symbol;Acc:HGNC:24450]	0	0	0	1
DEGS2	delta 4-desaturase, sphingolipid 2 [Source:HGNC Symbol;Acc:HGNC:20113]	1	0	0	0
DENND2D	DENN domain containing 2D [Source:HGNC Symbol;Acc:HGNC:26192]	1	0	0	0
DEPDC1B	DEP domain containing 1B [Source:HGNC Symbol;Acc:HGNC:24902]	1	0	0	0
DEPP1	DEPP1 autophagy regulator [Source:HGNC Symbol;Acc:HGNC:23355]	0	0	0	1
DERL3	derlin 3 [Source:HGNC Symbol;Acc:HGNC:14236]	1	0	0	0
DHFR	dihydrofolate reductase [Source:HGNC Symbol;Acc:HGNC:2861]	1	0	0	0
DHRS13	dehydrogenase/reductase 13 [Source:HGNC Symbol;Acc:HGNC:28326]	1	0	0	0
DHRS9	dehydrogenase/reductase 9 [Source:HGNC Symbol;Acc:HGNC:16888]	0	0	1	1
DIAPH2	diaphanous related formin 2 [Source:HGNC Symbol;Acc:HGNC:2877]	1	0	0	0
DLGAP5	DLG associated protein 5 [Source:HGNC Symbol;Acc:HGNC:16864]	1	0	0	0
DNAJB2	DnaJ heat shock protein family (Hsp40) member B2 [Source:HGNC Symbol;Acc:HGNC:5228]	1	0	0	0
DNAJB9	DnaJ heat shock protein family (Hsp40) member B9 [Source:HGNC Symbol;Acc:HGNC:6968]	0	0	0	1
DNMT1	DNA methyltransferase 1 [Source:HGNC Symbol;Acc:HGNC:2976]	1	0	0	0
DNPH1	2'-deoxynucleoside 5'-phosphate N-hydrolase 1 [Source:HGNC Symbol;Acc:HGNC:21218]	1	0	0	0
DPEP2	dipeptidase 2 [Source:HGNC Symbol;Acc:HGNC:23028]	1	0	0	1
DPEP2NB	DPEP2 neighbor [Source:HGNC Symbol;Acc:HGNC:52385]	0	0	0	1
DPRX	divergent-paired related homeobox [Source:HGNC Symbol;Acc:HGNC:32166]	1	0	0	0
DUSP16	dual specificity phosphatase 16 [Source:HGNC Symbol;Acc:HGNC:17909]	1	0	0	0
DYSF	dysferlin [Source:HGNC Symbol;Acc:HGNC:3097]	0	0	0	1
EAF1	ELL associated factor 1 [Source:HGNC Symbol;Acc:HGNC:20907]	1	0	0	0
EEF2	eukaryotic translation elongation factor 2 [Source:HGNC Symbol;Acc:HGNC:3214]	0	1	0	0
EFHD1	EF-hand domain family member D1 [Source:HGNC Symbol;Acc:HGNC:29556]	1	0	0	0
EFS	embryonal Fyn-associated substrate [Source:HGNC Symbol;Acc:HGNC:16898]	1	0	0	0
EHD3	EH domain containing 3 [Source:HGNC Symbol;Acc:HGNC:3244]	0	0	0	1
EIF2S3	eukaryotic translation initiation factor 2 subunit gamma [Source:HGNC Symbol;Acc:HGNC:3267]	0	1	0	0
EIF3E	eukaryotic translation initiation factor 3 subunit E [Source:HGNC Symbol;Acc:HGNC:3277]	0	1	0	0
EIF3L	eukaryotic translation initiation factor 3 subunit L [Source:HGNC Symbol;Acc:HGNC:18138]	0	1	0	0
EIF4EBP3	eukaryotic translation initiation factor 4E binding protein 3 [Source:HGNC Symbol;Acc:HGNC:3290]	0	0	1	0
ENDOU	endonuclease, poly(U) specific [Source:HGNC Symbol;Acc:HGNC:14369]	1	0	1	1
ENPP2	ectonucleotide pyrophosphatase/phosphodiesterase 2 [Source:HGNC Symbol;Acc:HGNC:3357]	1	0	0	0
ENTPD1	ectonucleoside triphosphate diphosphohydrolase 1 [Source:HGNC Symbol;Acc:HGNC:3363]	1	0	0	0
EPOP	elongin BC and polycomb repressive complex 2 associated protein [Source:HGNC Symbol;Acc:HGNC:34493]	0	0	0	1
EPS8L1	EPS8 like 1 [Source:HGNC Symbol;Acc:HGNC:21295]	1	0	1	1
ERICH6	glutamate rich 6 [Source:HGNC Symbol;Acc:HGNC:28602]	0	0	1	0
ERN1	endoplasmic reticulum to nucleus signaling 1 [Source:HGNC Symbol;Acc:HGNC:3449]	0	0	0	1
ERV3-1	endogenous retrovirus group 3 member 1, envelope [Source:HGNC Symbol;Acc:HGNC:3454]	1	0	0	0
ERVFRD-1	endogenous retrovirus group FRD member 1, envelope [Source:HGNC Symbol;Acc:HGNC:33823]	0	0	1	1
ERVV-1	endogenous retrovirus group V member 1, envelope [Source:HGNC Symbol;Acc:HGNC:26501]	1	0	1	1
ERVW-1	endogenous retrovirus group W member 1, envelope [Source:HGNC Symbol;Acc:HGNC:13525]	0	0	0	1
ESRRG	estrogen related receptor gamma [Source:HGNC Symbol;Acc:HGNC:3474]	1	0	0	1
EVL	Enah/Vasp-like [Source:HGNC Symbol;Acc:HGNC:20234]	0	1	0	0
EXOC6B	exocyst complex component 6B [Source:HGNC Symbol;Acc:HGNC:17085]	1	0	0	0
EXPH5	exophilin 5 [Source:HGNC Symbol;Acc:HGNC:30578]	1	0	0	0
EXTL1	exostosin like glycosyltransferase 1 [Source:HGNC Symbol;Acc:HGNC:3515]	1	0	0	0
FABP5	fatty acid binding protein 5 [Source:HGNC Symbol;Acc:HGNC:3560]	1	0	0	0
FAM135A	family with sequence similarity 135 member A [Source:HGNC Symbol;Acc:HGNC:21084]	1	0	0	0
FAM13A	family with sequence similarity 13 member A [Source:HGNC Symbol;Acc:HGNC:19367]	0	0	0	1
FAM171B	family with sequence similarity 171 member B [Source:HGNC Symbol;Acc:HGNC:29412]	1	0	0	0
FAM184A	family with sequence similarity 184 member A [Source:HGNC Symbol;Acc:HGNC:20991]	0	0	0	1
FAM25A	family with sequence similarity 25 member A [Source:HGNC Symbol;Acc:HGNC:23436]	1	0	0	0
FAM43A	family with sequence similarity 43 member A [Source:HGNC Symbol;Acc:HGNC:26888]	1	0	0	0
FAM47E	family with sequence similarity 47 member E [Source:HGNC Symbol;Acc:HGNC:34343]	1	0	0	0
FAM83D	family with sequence similarity 83 member D [Source:HGNC Symbol;Acc:HGNC:16122]	1	0	0	0
FAR2	fatty acyl-CoA reductase 2 [Source:HGNC Symbol;Acc:HGNC:25531]	0	0	1	1
FBL	fibrillarin [Source:HGNC Symbol;Acc:HGNC:3599]	0	1	0	0
FBXO32	F-box protein 32 [Source:HGNC Symbol;Acc:HGNC:16731]	0	0	0	1
FCGR2B	Fc gamma receptor IIb [Source:HGNC Symbol;Acc:HGNC:3618]	1	0	0	0
FCGR3B	Fc gamma receptor IIIb [Source:HGNC Symbol;Acc:HGNC:3620]	1	0	0	0
FDX1	ferredoxin 1 [Source:HGNC Symbol;Acc:HGNC:3638]	0	0	0	1
FER1L4	fer-1 like family member 4 (pseudogene) [Source:HGNC Symbol;Acc:HGNC:15801]	1	0	0	0
FGD6	FYVE, RhoGEF and PH domain containing 6 [Source:HGNC Symbol;Acc:HGNC:21740]	1	0	0	1
FGFBP1	fibroblast growth factor binding protein 1 [Source:HGNC Symbol;Acc:HGNC:19695]	0	0	1	0
FGFBP2	fibroblast growth factor binding protein 2 [Source:HGNC Symbol;Acc:HGNC:29451]	0	0	1	0
FHDC1	FH2 domain containing 1 [Source:HGNC Symbol;Acc:HGNC:29363]	0	0	0	1
FICD	FIC domain protein adenylyltransferase [Source:HGNC Symbol;Acc:HGNC:18416]	1	0	0	0
FIGN	fidgetin, microtubule severing factor [Source:HGNC Symbol;Acc:HGNC:13285]	1	0	0	0
FLNA	filamin A [Source:HGNC Symbol;Acc:HGNC:3754]	1	0	0	0
FLT3LG	fms related receptor tyrosine kinase 3 ligand [Source:HGNC Symbol;Acc:HGNC:3766]	0	1	0	0
FOSL1	FOS like 1, AP-1 transcription factor subunit [Source:HGNC Symbol;Acc:HGNC:13718]	0	0	0	1
FOXJ2	forkhead box J2 [Source:HGNC Symbol;Acc:HGNC:24818]	1	0	0	0
FOXP1	forkhead box P1 [Source:HGNC Symbol;Acc:HGNC:3823]	0	1	0	0
FRMD6-AS2	FRMD6 antisense RNA 2 [Source:HGNC Symbol;Acc:HGNC:43637]	1	0	0	0
FSCN1	fascin actin-bundling protein 1 [Source:HGNC Symbol;Acc:HGNC:11148]	1	0	0	0
FUOM	fucose mutarotase [Source:HGNC Symbol;Acc:HGNC:24733]	1	0	0	0
FYN	FYN proto-oncogene, Src family tyrosine kinase [Source:HGNC Symbol;Acc:HGNC:4037]	0	0	0	1
FZD7	frizzled class receptor 7 [Source:HGNC Symbol;Acc:HGNC:4045]	1	0	0	0
GABARAPL1	GABA type A receptor associated protein like 1 [Source:HGNC Symbol;Acc:HGNC:4068]	0	0	0	1
GADD45G	growth arrest and DNA damage inducible gamma [Source:HGNC Symbol;Acc:HGNC:4097]	1	0	0	1
GAST	gastrin [Source:HGNC Symbol;Acc:HGNC:4164]	1	0	0	0
GATA3	GATA binding protein 3 [Source:HGNC Symbol;Acc:HGNC:4172]	0	0	0	1
GATA3-AS1	GATA3 antisense RNA 1 [Source:HGNC Symbol;Acc:HGNC:33786]	1	0	0	0
GBA	glucosylceramidase beta [Source:HGNC Symbol;Acc:HGNC:4177]	1	0	0	0
GDA	guanine deaminase [Source:HGNC Symbol;Acc:HGNC:4212]	1	0	0	0
GDF15	growth differentiation factor 15 [Source:HGNC Symbol;Acc:HGNC:30142]	1	0	0	1
GDPD5	glycerophosphodiester phosphodiesterase domain containing 5 [Source:HGNC Symbol;Acc:HGNC:28804]	1	0	0	1
GFOD2	glucose-fructose oxidoreductase domain containing 2 [Source:HGNC Symbol;Acc:HGNC:28159]	1	0	0	0
GFPT2	glutamine-fructose-6-phosphate transaminase 2 [Source:HGNC Symbol;Acc:HGNC:4242]	1	0	0	0
GH2	growth hormone 2 [Source:HGNC Symbol;Acc:HGNC:4262]	1	0	0	0
GIMAP7	GTPase, IMAP family member 7 [Source:HGNC Symbol;Acc:HGNC:22404]	0	1	0	0
GLDN	gliomedin [Source:HGNC Symbol;Acc:HGNC:29514]	1	0	1	1
GLIS2	GLIS family zinc finger 2 [Source:HGNC Symbol;Acc:HGNC:29450]	1	0	0	0
GLIS3	GLIS family zinc finger 3 [Source:HGNC Symbol;Acc:HGNC:28510]	1	0	0	0
GNG11	G protein subunit gamma 11 [Source:HGNC Symbol;Acc:HGNC:4403]	1	0	0	0
GNG2	G protein subunit gamma 2 [Source:HGNC Symbol;Acc:HGNC:4404]	1	0	0	0
GNGT1	G protein subunit gamma transducin 1 [Source:HGNC Symbol;Acc:HGNC:4411]	1	0	0	0
GOLT1A	golgi transport 1A [Source:HGNC Symbol;Acc:HGNC:24766]	1	0	0	0
GP6	glycoprotein VI platelet [Source:HGNC Symbol;Acc:HGNC:14388]	1	0	0	0
GPC3	glypican 3 [Source:HGNC Symbol;Acc:HGNC:4451]	1	0	0	0
GPR160	G protein-coupled receptor 160 [Source:HGNC Symbol;Acc:HGNC:23693]	1	0	0	0
GPR87	G protein-coupled receptor 87 [Source:HGNC Symbol;Acc:HGNC:4538]	0	0	0	1
GPRC5C	G protein-coupled receptor class C group 5 member C [Source:HGNC Symbol;Acc:HGNC:13309]	1	0	0	0
GPT2	glutamic--pyruvic transaminase 2 [Source:HGNC Symbol;Acc:HGNC:18062]	1	0	0	1
GRAMD1B	GRAM domain containing 1B [Source:HGNC Symbol;Acc:HGNC:29214]	1	0	0	0
GREM2	gremlin 2, DAN family BMP antagonist [Source:HGNC Symbol;Acc:HGNC:17655]	1	0	1	1
GRHL2	grainyhead like transcription factor 2 [Source:HGNC Symbol;Acc:HGNC:2799]	1	0	0	0
GRHL3	grainyhead like transcription factor 3 [Source:HGNC Symbol;Acc:HGNC:25839]	0	0	0	1
GSTA3	glutathione S-transferase alpha 3 [Source:HGNC Symbol;Acc:HGNC:4628]	0	0	0	1
GSTM4	glutathione S-transferase mu 4 [Source:HGNC Symbol;Acc:HGNC:4636]	1	0	0	0
GUCY2GP	guanylate cyclase 2G, pseudogene [Source:HGNC Symbol;Acc:HGNC:31863]	0	0	1	0
GULP1	GULP PTB domain containing engulfment adaptor 1 [Source:HGNC Symbol;Acc:HGNC:18649]	1	0	0	1
GYPC	glycophorin C (Gerbich blood group) [Source:HGNC Symbol;Acc:HGNC:4704]	0	1	0	0
H2BC21	H2B clustered histone 21 [Source:HGNC Symbol;Acc:HGNC:4760]	0	0	0	1
H2BC4	H2B clustered histone 4 [Source:HGNC Symbol;Acc:HGNC:4757]	0	0	0	1
H2BC5	H2B clustered histone 5 [Source:HGNC Symbol;Acc:HGNC:4747]	0	0	0	1
H4C8	H4 clustered histone 8 [Source:HGNC Symbol;Acc:HGNC:4788]	0	0	0	1
HADH	hydroxyacyl-CoA dehydrogenase [Source:HGNC Symbol;Acc:HGNC:4799]	1	0	0	0
HAP1	huntingtin associated protein 1 [Source:HGNC Symbol;Acc:HGNC:4812]	0	0	1	1
HAPLN1	hyaluronan and proteoglycan link protein 1 [Source:HGNC Symbol;Acc:HGNC:2380]	1	0	0	0
HARBI1	harbinger transposase derived 1 [Source:HGNC Symbol;Acc:HGNC:26522]	1	0	0	0
HBP1	HMG-box transcription factor 1 [Source:HGNC Symbol;Acc:HGNC:23200]	1	0	0	1
HBZ	hemoglobin subunit zeta [Source:HGNC Symbol;Acc:HGNC:4835]	1	0	0	0
HDAC5	histone deacetylase 5 [Source:HGNC Symbol;Acc:HGNC:14068]	0	0	0	1
HES2	hes family bHLH transcription factor 2 [Source:HGNC Symbol;Acc:HGNC:16005]	1	0	1	1
HEXIM1	HEXIM P-TEFb complex subunit 1 [Source:HGNC Symbol;Acc:HGNC:24953]	0	0	0	1
HID1	HID1 domain containing [Source:HGNC Symbol;Acc:HGNC:15736]	1	0	0	0
HLA-A	major histocompatibility complex, class I, A [Source:HGNC Symbol;Acc:HGNC:4931]	1	1	0	0
HLA-B	major histocompatibility complex, class I, B [Source:HGNC Symbol;Acc:HGNC:4932]	1	1	0	0
HLA-C	major histocompatibility complex, class I, C [Source:HGNC Symbol;Acc:HGNC:4933]	1	1	0	0
HLF	HLF transcription factor, PAR bZIP family member [Source:HGNC Symbol;Acc:HGNC:4977]	1	0	0	0
HMGA1	high mobility group AT-hook 1 [Source:HGNC Symbol;Acc:HGNC:5010]	1	0	0	0
HMGCS2	3-hydroxy-3-methylglutaryl-CoA synthase 2 [Source:HGNC Symbol;Acc:HGNC:5008]	0	0	1	0
HMGN3-AS1	HMGN3 antisense RNA 1 [Source:HGNC Symbol;Acc:HGNC:48984]	1	0	0	0
HMMR	hyaluronan mediated motility receptor [Source:HGNC Symbol;Acc:HGNC:5012]	1	0	0	0
HOPX	HOP homeobox [Source:HGNC Symbol;Acc:HGNC:24961]	1	0	0	1
HPRT1	hypoxanthine phosphoribosyltransferase 1 [Source:HGNC Symbol;Acc:HGNC:5157]	1	0	0	0
HPSE	heparanase [Source:HGNC Symbol;Acc:HGNC:5164]	1	0	0	0
HRH1	histamine receptor H1 [Source:HGNC Symbol;Acc:HGNC:5182]	1	0	0	0
HS3ST3B1	heparan sulfate-glucosamine 3-sulfotransferase 3B1 [Source:HGNC Symbol;Acc:HGNC:5198]	1	0	0	0
HSD11B2	hydroxysteroid 11-beta dehydrogenase 2 [Source:HGNC Symbol;Acc:HGNC:5209]	1	0	1	1
HSD17B1	hydroxysteroid 17-beta dehydrogenase 1 [Source:HGNC Symbol;Acc:HGNC:5210]	1	0	0	1
HSD3B1	hydroxy-delta-5-steroid dehydrogenase, 3 beta- and steroid delta-isomerase 1 [Source:HGNC Symbol;Acc:HGNC:5217]	0	0	0	1
HSPB8	heat shock protein family B (small) member 8 [Source:HGNC Symbol;Acc:HGNC:30171]	0	0	0	1
IBSP	integrin binding sialoprotein [Source:HGNC Symbol;Acc:HGNC:5341]	0	0	1	0
IDS	iduronate 2-sulfatase [Source:HGNC Symbol;Acc:HGNC:5389]	0	0	0	1
IFITM1	interferon induced transmembrane protein 1 [Source:HGNC Symbol;Acc:HGNC:5412]	0	1	0	0
IGDCC4	immunoglobulin superfamily DCC subclass member 4 [Source:HGNC Symbol;Acc:HGNC:13770]	1	0	0	0
IGFLR1	IGF like family receptor 1 [Source:HGNC Symbol;Acc:HGNC:23620]	1	0	0	0
IGKC	immunoglobulin kappa constant [Source:HGNC Symbol;Acc:HGNC:5716]	0	1	0	0
IGSF5	immunoglobulin superfamily member 5 [Source:HGNC Symbol;Acc:HGNC:5952]	1	0	1	1
IL22RA2	interleukin 22 receptor subunit alpha 2 [Source:HGNC Symbol;Acc:HGNC:14901]	1	0	0	0
IL27	interleukin 27 [Source:HGNC Symbol;Acc:HGNC:19157]	0	0	0	1
IL32	interleukin 32 [Source:HGNC Symbol;Acc:HGNC:16830]	0	1	0	0
IL7R	interleukin 7 receptor [Source:HGNC Symbol;Acc:HGNC:6024]	0	1	0	0
INHA	inhibin subunit alpha [Source:HGNC Symbol;Acc:HGNC:6065]	1	0	0	1
INHBA	inhibin subunit beta A [Source:HGNC Symbol;Acc:HGNC:6066]	1	0	0	1
INHBA-AS1	INHBA antisense RNA 1 [Source:HGNC Symbol;Acc:HGNC:40303]	1	0	0	0
INSL4	insulin like 4 [Source:HGNC Symbol;Acc:HGNC:6087]	1	0	0	1
INSR	insulin receptor [Source:HGNC Symbol;Acc:HGNC:6091]	1	0	0	0
ISYNA1	inositol-3-phosphate synthase 1 [Source:HGNC Symbol;Acc:HGNC:29821]	1	0	0	0
ITGA6	integrin subunit alpha 6 [Source:HGNC Symbol;Acc:HGNC:6142]	1	0	0	0
ITGB3	integrin subunit beta 3 [Source:HGNC Symbol;Acc:HGNC:6156]	1	0	0	0
ITM2C	integral membrane protein 2C [Source:HGNC Symbol;Acc:HGNC:6175]	1	0	0	0
JMY	junction mediating and regulatory protein, p53 cofactor [Source:HGNC Symbol;Acc:HGNC:28916]	1	0	0	0
KAT8	lysine acetyltransferase 8 [Source:HGNC Symbol;Acc:HGNC:17933]	1	0	0	0
KAZN	kazrin, periplakin interacting protein [Source:HGNC Symbol;Acc:HGNC:29173]	0	0	0	1
KCNA7	potassium voltage-gated channel subfamily A member 7 [Source:HGNC Symbol;Acc:HGNC:6226]	0	0	1	0
KCNF1	potassium voltage-gated channel modifier subfamily F member 1 [Source:HGNC Symbol;Acc:HGNC:6246]	1	0	0	0
KCNN4	potassium calcium-activated channel subfamily N member 4 [Source:HGNC Symbol;Acc:HGNC:6293]	0	0	0	1
KCTD1	potassium channel tetramerization domain containing 1 [Source:HGNC Symbol;Acc:HGNC:18249]	1	0	0	0
KCTD12	potassium channel tetramerization domain containing 12 [Source:HGNC Symbol;Acc:HGNC:14678]	1	0	0	0
KDM7A	lysine demethylase 7A [Source:HGNC Symbol;Acc:HGNC:22224]	1	0	0	0
KIAA0040	KIAA0040 [Source:HGNC Symbol;Acc:HGNC:28950]	0	0	0	1
KIAA0232	KIAA0232 [Source:HGNC Symbol;Acc:HGNC:28992]	1	0	0	0
KIAA0319	KIAA0319 [Source:HGNC Symbol;Acc:HGNC:21580]	0	0	1	0
KIF17	kinesin family member 17 [Source:HGNC Symbol;Acc:HGNC:19167]	1	0	0	0
KIF27	kinesin family member 27 [Source:HGNC Symbol;Acc:HGNC:18632]	1	0	0	0
KIF2A	kinesin family member 2A [Source:HGNC Symbol;Acc:HGNC:6318]	1	0	0	0
KIF2C	kinesin family member 2C [Source:HGNC Symbol;Acc:HGNC:6393]	1	0	0	0
KIF3A	kinesin family member 3A [Source:HGNC Symbol;Acc:HGNC:6319]	1	0	0	0
KISS1	KiSS-1 metastasis suppressor [Source:HGNC Symbol;Acc:HGNC:6341]	1	0	0	1
KLHDC7B	kelch domain containing 7B [Source:HGNC Symbol;Acc:HGNC:25145]	1	0	0	0
KLHL31	kelch like family member 31 [Source:HGNC Symbol;Acc:HGNC:21353]	1	0	0	0
KMO	kynurenine 3-monooxygenase [Source:HGNC Symbol;Acc:HGNC:6381]	1	0	1	1
KRT23	keratin 23 [Source:HGNC Symbol;Acc:HGNC:6438]	0	0	0	1
KRT27	keratin 27 [Source:HGNC Symbol;Acc:HGNC:30841]	1	0	0	0
KRT81	keratin 81 [Source:HGNC Symbol;Acc:HGNC:6458]	1	0	0	0
KRTAP19-3	keratin associated protein 19-3 [Source:HGNC Symbol;Acc:HGNC:18938]	0	0	1	0
KRTAP19-5	keratin associated protein 19-5 [Source:HGNC Symbol;Acc:HGNC:18940]	0	0	1	0
KRTAP5-AS1	KRTAP5-1/KRTAP5-2 antisense RNA 1 [Source:HGNC Symbol;Acc:HGNC:27877]	0	0	1	0
KYNU	kynureninase [Source:HGNC Symbol;Acc:HGNC:6469]	1	0	0	1
LAD1	ladinin 1 [Source:HGNC Symbol;Acc:HGNC:6472]	1	0	0	0
LAMB1	laminin subunit beta 1 [Source:HGNC Symbol;Acc:HGNC:6486]	1	0	0	0
LAMC2	laminin subunit gamma 2 [Source:HGNC Symbol;Acc:HGNC:6493]	1	0	0	0
LAMP3	lysosomal associated membrane protein 3 [Source:HGNC Symbol;Acc:HGNC:14582]	1	0	0	0
LAP3	leucine aminopeptidase 3 [Source:HGNC Symbol;Acc:HGNC:18449]	1	0	0	0
LBH	LBH regulator of WNT signaling pathway [Source:HGNC Symbol;Acc:HGNC:29532]	0	1	0	0
LBR	lamin B receptor [Source:HGNC Symbol;Acc:HGNC:6518]	1	0	0	0
LCK	LCK proto-oncogene, Src family tyrosine kinase [Source:HGNC Symbol;Acc:HGNC:6524]	0	1	0	0
LCMT1-AS2	LCMT1 antisense RNA 2 [Source:HGNC Symbol;Acc:HGNC:51178]	1	0	0	0
LCN2	lipocalin 2 [Source:HGNC Symbol;Acc:HGNC:6526]	1	0	0	0
LCOR	ligand dependent nuclear receptor corepressor [Source:HGNC Symbol;Acc:HGNC:29503]	1	0	0	0
LDHB	lactate dehydrogenase B [Source:HGNC Symbol;Acc:HGNC:6541]	0	1	0	0
LEF1	lymphoid enhancer binding factor 1 [Source:HGNC Symbol;Acc:HGNC:6551]	0	1	0	0
LEMD1	LEM domain containing 1 [Source:HGNC Symbol;Acc:HGNC:18725]	1	0	0	0
LEP	leptin [Source:HGNC Symbol;Acc:HGNC:6553]	1	0	0	0
LETM2	leucine zipper and EF-hand containing transmembrane protein 2 [Source:HGNC Symbol;Acc:HGNC:14648]	1	0	0	0
LGALS13	galectin 13 [Source:HGNC Symbol;Acc:HGNC:15449]	1	0	1	1
LGALS14	galectin 14 [Source:HGNC Symbol;Acc:HGNC:30054]	1	0	1	1
LGALS16	galectin 16 [Source:HGNC Symbol;Acc:HGNC:40039]	1	0	1	1
LGALS3	galectin 3 [Source:HGNC Symbol;Acc:HGNC:6563]	1	0	0	0
LGSN	lengsin, lens protein with glutamine synthetase domain [Source:HGNC Symbol;Acc:HGNC:21016]	1	0	0	0
LHB	luteinizing hormone subunit beta [Source:HGNC Symbol;Acc:HGNC:6584]	1	0	0	1
LIMCH1	LIM and calponin homology domains 1 [Source:HGNC Symbol;Acc:HGNC:29191]	1	0	0	0
LIMD1	LIM domain containing 1 [Source:HGNC Symbol;Acc:HGNC:6612]	1	0	0	0
LIMD2	LIM domain containing 2 [Source:HGNC Symbol;Acc:HGNC:28142]	0	1	0	0
LIN52	lin-52 DREAM MuvB core complex component [Source:HGNC Symbol;Acc:HGNC:19856]	1	0	0	0
LIN7B	lin-7 homolog B, crumbs cell polarity complex component [Source:HGNC Symbol;Acc:HGNC:17788]	1	0	0	0
LINC-PINT	long intergenic non-protein coding RNA, p53 induced transcript [Source:HGNC Symbol;Acc:HGNC:26885]	1	0	0	0
LINC00474	long intergenic non-protein coding RNA 474 [Source:HGNC Symbol;Acc:HGNC:23367]	1	0	0	0
LINC00482	long intergenic non-protein coding RNA 482 [Source:HGNC Symbol;Acc:HGNC:26816]	1	0	1	0
LINC00592	long intergenic non-protein coding RNA 592 [Source:HGNC Symbol;Acc:HGNC:27474]	1	0	0	0
LINC00642	long intergenic non-protein coding RNA 642 [Source:HGNC Symbol;Acc:HGNC:44293]	1	0	0	0
LINC00861	long intergenic non-protein coding RNA 861 [Source:HGNC Symbol;Acc:HGNC:45133]	0	1	0	0
LINC00963	long intergenic non-protein coding RNA 963 [Source:HGNC Symbol;Acc:HGNC:48716]	1	0	0	0
LINC00967	long intergenic non-protein coding RNA 967 [Source:HGNC Symbol;Acc:HGNC:48725]	1	0	0	0
LINC01010	long intergenic non-protein coding RNA 1010 [Source:HGNC Symbol;Acc:HGNC:48978]	0	0	1	0
LINC01095	long intergenic non-protein coding RNA 1095 [Source:HGNC Symbol;Acc:HGNC:49220]	1	0	0	0
LINC01118	long intergenic non-protein coding RNA 1118 [Source:HGNC Symbol;Acc:HGNC:49261]	1	0	0	0
LINC01119	long intergenic non-protein coding RNA 1119 [Source:HGNC Symbol;Acc:HGNC:49262]	1	0	0	0
LINC01284	long intergenic non-protein coding RNA 1284 [Source:HGNC Symbol;Acc:HGNC:50342]	1	0	0	0
LINC01291	long intergenic non-protein coding RNA 1291 [Source:HGNC Symbol;Acc:HGNC:50358]	1	0	0	0
LINC01512	long intergenic non-protein coding RNA 1512 [Source:HGNC Symbol;Acc:HGNC:51201]	0	0	1	0
LINC01588	long intergenic non-protein coding RNA 1588 [Source:HGNC Symbol;Acc:HGNC:27503]	1	0	0	0
LINC01615	long intergenic non-protein coding RNA 1615 [Source:HGNC Symbol;Acc:HGNC:51898]	1	0	0	0
LNPEP	leucyl and cystinyl aminopeptidase [Source:HGNC Symbol;Acc:HGNC:6656]	1	0	0	0
LPIN1	lipin 1 [Source:HGNC Symbol;Acc:HGNC:13345]	1	0	0	0
LRG1	leucine rich alpha-2-glycoprotein 1 [Source:HGNC Symbol;Acc:HGNC:29480]	1	0	0	0
LRGUK	leucine rich repeats and guanylate kinase domain containing [Source:HGNC Symbol;Acc:HGNC:21964]	0	0	1	0
LRP11	LDL receptor related protein 11 [Source:HGNC Symbol;Acc:HGNC:16936]	1	0	0	0
LRP8	LDL receptor related protein 8 [Source:HGNC Symbol;Acc:HGNC:6700]	0	0	0	1
LRRC1	leucine rich repeat containing 1 [Source:HGNC Symbol;Acc:HGNC:14307]	1	0	0	0
LRRC8A	leucine rich repeat containing 8 VRAC subunit A [Source:HGNC Symbol;Acc:HGNC:19027]	1	0	0	0
LTB	lymphotoxin beta [Source:HGNC Symbol;Acc:HGNC:6711]	0	1	0	0
LY6D	lymphocyte antigen 6 family member D [Source:HGNC Symbol;Acc:HGNC:13348]	1	0	0	0
LY6G6C	lymphocyte antigen 6 family member G6C [Source:HGNC Symbol;Acc:HGNC:13936]	1	0	0	1
LYPD3	LY6/PLAUR domain containing 3 [Source:HGNC Symbol;Acc:HGNC:24880]	0	0	0	1
LYPD5	LY6/PLAUR domain containing 5 [Source:HGNC Symbol;Acc:HGNC:26397]	1	0	1	1
MAD2L1	mitotic arrest deficient 2 like 1 [Source:HGNC Symbol;Acc:HGNC:6763]	1	0	0	0
MAFF	MAF bZIP transcription factor F [Source:HGNC Symbol;Acc:HGNC:6780]	0	0	0	1
MAFK	MAF bZIP transcription factor K [Source:HGNC Symbol;Acc:HGNC:6782]	0	0	0	1
MAGEA11	MAGE family member A11 [Source:HGNC Symbol;Acc:HGNC:6798]	1	0	0	0
MAL	mal, T cell differentiation protein [Source:HGNC Symbol;Acc:HGNC:6817]	0	1	0	0
MAN1C1	mannosidase alpha class 1C member 1 [Source:HGNC Symbol;Acc:HGNC:19080]	1	0	0	0
MAOA	monoamine oxidase A [Source:HGNC Symbol;Acc:HGNC:6833]	1	0	0	1
MAP1LC3A	microtubule associated protein 1 light chain 3 alpha [Source:HGNC Symbol;Acc:HGNC:6838]	0	0	0	1
MAP1LC3B	microtubule associated protein 1 light chain 3 beta [Source:HGNC Symbol;Acc:HGNC:13352]	0	0	0	1
MAP3K9	mitogen-activated protein kinase kinase kinase 9 [Source:HGNC Symbol;Acc:HGNC:6861]	1	0	0	0
MC1R	melanocortin 1 receptor [Source:HGNC Symbol;Acc:HGNC:6929]	1	0	0	0
MED12L	mediator complex subunit 12L [Source:HGNC Symbol;Acc:HGNC:16050]	1	0	0	0
MFSD13A	major facilitator superfamily domain containing 13A [Source:HGNC Symbol;Acc:HGNC:26196]	0	0	0	1
MFSD2A	major facilitator superfamily domain containing 2A [Source:HGNC Symbol;Acc:HGNC:25897]	1	0	0	1
MFSD4B	major facilitator superfamily domain containing 4B [Source:HGNC Symbol;Acc:HGNC:21053]	1	0	0	0
MGP	matrix Gla protein [Source:HGNC Symbol;Acc:HGNC:7060]	1	0	0	0
MICU3	mitochondrial calcium uptake family member 3 [Source:HGNC Symbol;Acc:HGNC:27820]	1	0	0	0
MISP3	MISP family member 3 [Source:HGNC Symbol;Acc:HGNC:26963]	1	0	0	0
MKI67	marker of proliferation Ki-67 [Source:HGNC Symbol;Acc:HGNC:7107]	1	0	0	0
MLPH	melanophilin [Source:HGNC Symbol;Acc:HGNC:29643]	1	0	0	0
MOCOS	molybdenum cofactor sulfurase [Source:HGNC Symbol;Acc:HGNC:18234]	1	0	0	0
MORN3	MORN repeat containing 3 [Source:HGNC Symbol;Acc:HGNC:29807]	1	0	0	0
MS4A15	membrane spanning 4-domains A15 [Source:HGNC Symbol;Acc:HGNC:28573]	1	0	0	0
MSN	moesin [Source:HGNC Symbol;Acc:HGNC:7373]	1	0	0	0
MTFR2	mitochondrial fission regulator 2 [Source:HGNC Symbol;Acc:HGNC:21115]	0	0	1	0
MTHFD1	methylenetetrahydrofolate dehydrogenase, cyclohydrolase and formyltetrahydrofolate synthetase 1 [Source:HGNC Symbol;Acc:HGNC:7432]	1	0	0	0
MTHFS	methenyltetrahydrofolate synthetase [Source:HGNC Symbol;Acc:HGNC:7437]	0	0	1	0
MTM1	myotubularin 1 [Source:HGNC Symbol;Acc:HGNC:7448]	1	0	0	0
MTMR4	myotubularin related protein 4 [Source:HGNC Symbol;Acc:HGNC:7452]	1	0	0	0
MUC15	mucin 15, cell surface associated [Source:HGNC Symbol;Acc:HGNC:14956]	0	0	0	1
MUC20	mucin 20, cell surface associated [Source:HGNC Symbol;Acc:HGNC:23282]	1	0	0	0
MUCL1	mucin like 1 [Source:HGNC Symbol;Acc:HGNC:30588]	1	0	0	0
MXD1	MAX dimerization protein 1 [Source:HGNC Symbol;Acc:HGNC:6761]	1	0	0	1
MYC	MYC proto-oncogene, bHLH transcription factor [Source:HGNC Symbol;Acc:HGNC:7553]	1	1	0	0
MYL9	myosin light chain 9 [Source:HGNC Symbol;Acc:HGNC:15754]	1	0	0	0
MYLK	myosin light chain kinase [Source:HGNC Symbol;Acc:HGNC:7590]	1	0	0	0
MYO5B	myosin VB [Source:HGNC Symbol;Acc:HGNC:7603]	1	0	0	0
MYO7A	myosin VIIA [Source:HGNC Symbol;Acc:HGNC:7606]	1	0	0	0
MYO7B	myosin VIIB [Source:HGNC Symbol;Acc:HGNC:7607]	1	0	0	0
MYO9A	myosin IXA [Source:HGNC Symbol;Acc:HGNC:7608]	1	0	0	0
MZB1	marginal zone B and B1 cell specific protein [Source:HGNC Symbol;Acc:HGNC:30125]	1	0	0	0
MZT2A	mitotic spindle organizing protein 2A [Source:HGNC Symbol;Acc:HGNC:33187]	1	0	0	0
NABP1	nucleic acid binding protein 1 [Source:HGNC Symbol;Acc:HGNC:26232]	0	0	0	1
NAP1L1	nucleosome assembly protein 1 like 1 [Source:HGNC Symbol;Acc:HGNC:7637]	0	1	0	0
NBEAL1	neurobeachin like 1 [Source:HGNC Symbol;Acc:HGNC:20681]	0	1	0	0
NBR2	neighbor of BRCA1 lncRNA 2 [Source:HGNC Symbol;Acc:HGNC:20691]	1	0	0	0
NCCRP1	NCCRP1, F-box associated domain containing [Source:HGNC Symbol;Acc:HGNC:33739]	1	0	0	0
NCF1	neutrophil cytosolic factor 1 [Source:HGNC Symbol;Acc:HGNC:7660]	1	0	0	0
NCF1C	neutrophil cytosolic factor 1C pseudogene [Source:HGNC Symbol;Acc:HGNC:32523]	1	0	0	0
NCMAP	non-compact myelin associated protein [Source:HGNC Symbol;Acc:HGNC:29332]	0	0	1	1
NDC80	NDC80 kinetochore complex component [Source:HGNC Symbol;Acc:HGNC:16909]	1	0	0	0
NEBL	nebulette [Source:HGNC Symbol;Acc:HGNC:16932]	1	0	0	0
NECTIN1	nectin cell adhesion molecule 1 [Source:HGNC Symbol;Acc:HGNC:9706]	1	0	0	0
NECTIN3	nectin cell adhesion molecule 3 [Source:HGNC Symbol;Acc:HGNC:17664]	1	0	0	1
NECTIN4	nectin cell adhesion molecule 4 [Source:HGNC Symbol;Acc:HGNC:19688]	1	0	0	1
NEDD4L	NEDD4 like E3 ubiquitin protein ligase [Source:HGNC Symbol;Acc:HGNC:7728]	0	0	0	1
NEK11	NIMA related kinase 11 [Source:HGNC Symbol;Acc:HGNC:18593]	1	0	0	0
NEURL1	neuralized E3 ubiquitin protein ligase 1 [Source:HGNC Symbol;Acc:HGNC:7761]	1	0	1	1
NFE2	nuclear factor, erythroid 2 [Source:HGNC Symbol;Acc:HGNC:7780]	1	0	0	0
NFYB	nuclear transcription factor Y subunit beta [Source:HGNC Symbol;Acc:HGNC:7805]	0	0	0	1
NIM1K	NIM1 serine/threonine protein kinase [Source:HGNC Symbol;Acc:HGNC:28646]	1	0	0	0
NIPAL1	NIPA like domain containing 1 [Source:HGNC Symbol;Acc:HGNC:27194]	1	0	0	0
NME4	NME/NM23 nucleoside diphosphate kinase 4 [Source:HGNC Symbol;Acc:HGNC:7852]	1	0	0	0
NMT2	N-myristoyltransferase 2 [Source:HGNC Symbol;Acc:HGNC:7858]	1	0	0	0
NOS3	nitric oxide synthase 3 [Source:HGNC Symbol;Acc:HGNC:7876]	1	0	0	0
NOSIP	nitric oxide synthase interacting protein [Source:HGNC Symbol;Acc:HGNC:17946]	0	1	0	0
NPB	neuropeptide B [Source:HGNC Symbol;Acc:HGNC:30099]	0	0	1	1
NPFFR2	neuropeptide FF receptor 2 [Source:HGNC Symbol;Acc:HGNC:4525]	1	0	0	0
NPIPB6	nuclear pore complex interacting protein family member B6 [Source:HGNC Symbol;Acc:HGNC:37454]	0	0	1	0
NPM1	nucleophosmin 1 [Source:HGNC Symbol;Acc:HGNC:7910]	0	1	0	0
NPSR1	neuropeptide S receptor 1 [Source:HGNC Symbol;Acc:HGNC:23631]	0	0	1	0
NRIP2	nuclear receptor interacting protein 2 [Source:HGNC Symbol;Acc:HGNC:23078]	0	0	1	0
NRM	nurim [Source:HGNC Symbol;Acc:HGNC:8003]	1	0	0	0
NRXN3	neurexin 3 [Source:HGNC Symbol;Acc:HGNC:8010]	0	0	0	1
NSA2	NSA2 ribosome biogenesis factor [Source:HGNC Symbol;Acc:HGNC:30728]	0	1	0	0
NT5E	5'-nucleotidase ecto [Source:HGNC Symbol;Acc:HGNC:8021]	1	0	0	0
NUCB2	nucleobindin 2 [Source:HGNC Symbol;Acc:HGNC:8044]	0	0	0	1
NUF2	NUF2 component of NDC80 kinetochore complex [Source:HGNC Symbol;Acc:HGNC:14621]	1	0	0	0
NUSAP1	nucleolar and spindle associated protein 1 [Source:HGNC Symbol;Acc:HGNC:18538]	1	0	0	0
OAF	out at first homolog [Source:HGNC Symbol;Acc:HGNC:28752]	1	0	0	0
OAS1	2'-5'-oligoadenylate synthetase 1 [Source:HGNC Symbol;Acc:HGNC:8086]	1	0	0	0
OAS3	2'-5'-oligoadenylate synthetase 3 [Source:HGNC Symbol;Acc:HGNC:8088]	1	0	0	0
OAT	ornithine aminotransferase [Source:HGNC Symbol;Acc:HGNC:8091]	1	0	0	0
OBSCN	obscurin, cytoskeletal calmodulin and titin-interacting RhoGEF [Source:HGNC Symbol;Acc:HGNC:15719]	1	0	0	0
OCLN	occludin [Source:HGNC Symbol;Acc:HGNC:8104]	1	0	0	0
OLAH	oleoyl-ACP hydrolase [Source:HGNC Symbol;Acc:HGNC:25625]	1	0	0	0
OMG	oligodendrocyte myelin glycoprotein [Source:HGNC Symbol;Acc:HGNC:8135]	0	0	0	1
OR11H2	olfactory receptor family 11 subfamily H member 2 [Source:HGNC Symbol;Acc:HGNC:14716]	0	0	1	0
ORC6	origin recognition complex subunit 6 [Source:HGNC Symbol;Acc:HGNC:17151]	1	0	0	0
OSER1	oxidative stress responsive serine rich 1 [Source:HGNC Symbol;Acc:HGNC:16105]	0	0	0	1
OSMR	oncostatin M receptor [Source:HGNC Symbol;Acc:HGNC:8507]	1	0	0	0
OTUB2	OTU deubiquitinase, ubiquitin aldehyde binding 2 [Source:HGNC Symbol;Acc:HGNC:20351]	0	0	1	1
OVGP1	oviductal glycoprotein 1 [Source:HGNC Symbol;Acc:HGNC:8524]	0	0	0	1
OVOL1	ovo like transcriptional repressor 1 [Source:HGNC Symbol;Acc:HGNC:8525]	0	0	0	1
OVOL1-AS1	OVOL1 antisense RNA 1 [Source:HGNC Symbol;Acc:HGNC:49319]	0	0	1	0
P2RY2	purinergic receptor P2Y2 [Source:HGNC Symbol;Acc:HGNC:8541]	1	0	0	0
P4HTM	prolyl 4-hydroxylase, transmembrane [Source:HGNC Symbol;Acc:HGNC:28858]	1	0	0	0
PAEP	progestagen associated endometrial protein [Source:HGNC Symbol;Acc:HGNC:8573]	1	0	0	0
PAFAH1B3	platelet activating factor acetylhydrolase 1b catalytic subunit 3 [Source:HGNC Symbol;Acc:HGNC:8576]	1	0	0	0
PAK3	p21 (RAC1) activated kinase 3 [Source:HGNC Symbol;Acc:HGNC:8592]	0	0	0	1
PANX3	pannexin 3 [Source:HGNC Symbol;Acc:HGNC:20573]	0	0	1	0
PAPPA2	pappalysin 2 [Source:HGNC Symbol;Acc:HGNC:14615]	0	0	0	1
PAQR7	progestin and adipoQ receptor family member 7 [Source:HGNC Symbol;Acc:HGNC:23146]	1	0	0	0
PAQR9	progestin and adipoQ receptor family member 9 [Source:HGNC Symbol;Acc:HGNC:30131]	0	0	1	1
PAQR9-AS1	PAQR9 antisense RNA 1 [Source:HGNC Symbol;Acc:HGNC:50861]	0	0	1	0
PARD6B	par-6 family cell polarity regulator beta [Source:HGNC Symbol;Acc:HGNC:16245]	1	0	0	0
PARP1	poly(ADP-ribose) polymerase 1 [Source:HGNC Symbol;Acc:HGNC:270]	1	0	0	0
PATJ	PATJ crumbs cell polarity complex component [Source:HGNC Symbol;Acc:HGNC:28881]	0	0	0	1
PBK	PDZ binding kinase [Source:HGNC Symbol;Acc:HGNC:18282]	1	0	0	0
PCDH1	protocadherin 1 [Source:HGNC Symbol;Acc:HGNC:8655]	1	0	0	1
PCK1	phosphoenolpyruvate carboxykinase 1 [Source:HGNC Symbol;Acc:HGNC:8724]	0	0	1	0
PCP4	Purkinje cell protein 4 [Source:HGNC Symbol;Acc:HGNC:8742]	1	0	0	0
PCP4L1	Purkinje cell protein 4 like 1 [Source:HGNC Symbol;Acc:HGNC:20448]	0	0	1	0
PDCD4	programmed cell death 4 [Source:HGNC Symbol;Acc:HGNC:8763]	0	0	0	1
PDLIM1	PDZ and LIM domain 1 [Source:HGNC Symbol;Acc:HGNC:2067]	1	0	0	0
PDLIM2	PDZ and LIM domain 2 [Source:HGNC Symbol;Acc:HGNC:13992]	0	0	0	1
PDLIM4	PDZ and LIM domain 4 [Source:HGNC Symbol;Acc:HGNC:16501]	1	0	0	0
PDLIM7	PDZ and LIM domain 7 [Source:HGNC Symbol;Acc:HGNC:22958]	1	0	0	0
PDZD2	PDZ domain containing 2 [Source:HGNC Symbol;Acc:HGNC:18486]	1	0	0	0
PELI1	pellino E3 ubiquitin protein ligase 1 [Source:HGNC Symbol;Acc:HGNC:8827]	1	0	0	0
PER2	period circadian regulator 2 [Source:HGNC Symbol;Acc:HGNC:8846]	1	0	0	0
PFN2	profilin 2 [Source:HGNC Symbol;Acc:HGNC:8882]	1	0	0	0
PGAM1P5	phosphoglycerate mutase 1 pseudogene 5 [Source:HGNC Symbol;Acc:HGNC:42452]	0	0	1	0
PGAP2	post-GPI attachment to proteins 2 [Source:HGNC Symbol;Acc:HGNC:17893]	1	0	0	0
PGD	phosphogluconate dehydrogenase [Source:HGNC Symbol;Acc:HGNC:8891]	1	0	0	0
PGF	placental growth factor [Source:HGNC Symbol;Acc:HGNC:8893]	0	0	0	1
PHLDA3	pleckstrin homology like domain family A member 3 [Source:HGNC Symbol;Acc:HGNC:8934]	1	0	0	0
PHOSPHO1	phosphoethanolamine/phosphocholine phosphatase 1 [Source:HGNC Symbol;Acc:HGNC:16815]	0	0	0	1
PHYHIP	phytanoyl-CoA 2-hydroxylase interacting protein [Source:HGNC Symbol;Acc:HGNC:16865]	1	0	0	0
PHYHIPL	phytanoyl-CoA 2-hydroxylase interacting protein like [Source:HGNC Symbol;Acc:HGNC:29378]	1	0	1	1
PICSAR	P38 inhibited cutaneous squamous cell carcinoma associated lincRNA [Source:HGNC Symbol;Acc:HGNC:19725]	1	0	0	0
PIFO	primary cilia formation [Source:HGNC Symbol;Acc:HGNC:27009]	1	0	0	0
PIK3C2A	phosphatidylinositol-4-phosphate 3-kinase catalytic subunit type 2 alpha [Source:HGNC Symbol;Acc:HGNC:8971]	0	0	0	1
PIK3C2B	phosphatidylinositol-4-phosphate 3-kinase catalytic subunit type 2 beta [Source:HGNC Symbol;Acc:HGNC:8972]	1	0	0	0
PIK3IP1	phosphoinositide-3-kinase interacting protein 1 [Source:HGNC Symbol;Acc:HGNC:24942]	0	1	0	0
PITPNA	phosphatidylinositol transfer protein alpha [Source:HGNC Symbol;Acc:HGNC:9001]	1	0	0	0
PKIG	cAMP-dependent protein kinase inhibitor gamma [Source:HGNC Symbol;Acc:HGNC:9019]	1	0	0	0
PLA2G7	phospholipase A2 group VII [Source:HGNC Symbol;Acc:HGNC:9040]	1	0	0	0
PLAC1	placenta enriched 1 [Source:HGNC Symbol;Acc:HGNC:9044]	1	0	0	0
PLAC4	placenta enriched 4 [Source:HGNC Symbol;Acc:HGNC:14616]	1	0	1	0
PLCL2	phospholipase C like 2 [Source:HGNC Symbol;Acc:HGNC:9064]	1	0	0	0
PLEKHA5	pleckstrin homology domain containing A5 [Source:HGNC Symbol;Acc:HGNC:30036]	1	0	0	0
PLEKHA6	pleckstrin homology domain containing A6 [Source:HGNC Symbol;Acc:HGNC:17053]	1	0	0	0
PLEKHH1	pleckstrin homology, MyTH4 and FERM domain containing H1 [Source:HGNC Symbol;Acc:HGNC:17733]	0	0	0	1
PLEKHO1	pleckstrin homology domain containing O1 [Source:HGNC Symbol;Acc:HGNC:24310]	1	0	0	0
PLIN2	perilipin 2 [Source:HGNC Symbol;Acc:HGNC:248]	0	0	0	1
PLK3	polo like kinase 3 [Source:HGNC Symbol;Acc:HGNC:2154]	1	0	0	0
PLXNA2	plexin A2 [Source:HGNC Symbol;Acc:HGNC:9100]	1	0	0	0
PM20D2	peptidase M20 domain containing 2 [Source:HGNC Symbol;Acc:HGNC:21408]	1	0	0	0
PNISR	PNN interacting serine and arginine rich protein [Source:HGNC Symbol;Acc:HGNC:21222]	0	1	0	0
PNMA2	PNMA family member 2 [Source:HGNC Symbol;Acc:HGNC:9159]	1	0	0	0
PNRC1	proline rich nuclear receptor coactivator 1 [Source:HGNC Symbol;Acc:HGNC:17278]	0	1	0	0
POLR3GL	RNA polymerase III subunit GL [Source:HGNC Symbol;Acc:HGNC:28466]	1	0	0	0
PORCN	porcupine O-acyltransferase [Source:HGNC Symbol;Acc:HGNC:17652]	1	0	0	0
POU2F3	POU class 2 homeobox 3 [Source:HGNC Symbol;Acc:HGNC:19864]	1	0	0	1
PPIL6	peptidylprolyl isomerase like 6 [Source:HGNC Symbol;Acc:HGNC:21557]	1	0	0	0
PPP1R14C	protein phosphatase 1 regulatory inhibitor subunit 14C [Source:HGNC Symbol;Acc:HGNC:14952]	1	0	0	0
PPP1R14D	protein phosphatase 1 regulatory inhibitor subunit 14D [Source:HGNC Symbol;Acc:HGNC:14953]	0	0	1	0
PPP1R1C	protein phosphatase 1 regulatory inhibitor subunit 1C [Source:HGNC Symbol;Acc:HGNC:14940]	1	0	0	0
PPP1R9A	protein phosphatase 1 regulatory subunit 9A [Source:HGNC Symbol;Acc:HGNC:14946]	1	0	0	0
PRKAG2	protein kinase AMP-activated non-catalytic subunit gamma 2 [Source:HGNC Symbol;Acc:HGNC:9386]	1	0	0	0
PRKCZ	protein kinase C zeta [Source:HGNC Symbol;Acc:HGNC:9412]	0	0	1	1
PRLR	prolactin receptor [Source:HGNC Symbol;Acc:HGNC:9446]	1	0	0	0
PROCR	protein C receptor [Source:HGNC Symbol;Acc:HGNC:9452]	1	0	0	0
PRR9	proline rich 9 [Source:HGNC Symbol;Acc:HGNC:32057]	0	0	1	0
PRRG1	proline rich and Gla domain 1 [Source:HGNC Symbol;Acc:HGNC:9469]	1	0	0	0
PRSS41	serine protease 41 [Source:HGNC Symbol;Acc:HGNC:30715]	1	0	0	0
PSCA	prostate stem cell antigen [Source:HGNC Symbol;Acc:HGNC:9500]	1	0	1	1
PSG1	pregnancy specific beta-1-glycoprotein 1 [Source:HGNC Symbol;Acc:HGNC:9514]	1	0	0	1
PSG10P	pregnancy specific beta-1-glycoprotein 10, pseudogene [Source:HGNC Symbol;Acc:HGNC:9515]	1	0	0	0
PSG11	pregnancy specific beta-1-glycoprotein 11 [Source:HGNC Symbol;Acc:HGNC:9516]	1	0	0	1
PSG2	pregnancy specific beta-1-glycoprotein 2 [Source:HGNC Symbol;Acc:HGNC:9519]	1	0	0	1
PSG3	pregnancy specific beta-1-glycoprotein 3 [Source:HGNC Symbol;Acc:HGNC:9520]	1	0	0	1
PSG4	pregnancy specific beta-1-glycoprotein 4 [Source:HGNC Symbol;Acc:HGNC:9521]	1	0	0	1
PSG5	pregnancy specific beta-1-glycoprotein 5 [Source:HGNC Symbol;Acc:HGNC:9522]	1	0	0	1
PSG6	pregnancy specific beta-1-glycoprotein 6 [Source:HGNC Symbol;Acc:HGNC:9523]	1	0	0	1
PSG7	pregnancy specific beta-1-glycoprotein 7 [Source:HGNC Symbol;Acc:HGNC:9524]	1	0	0	1
PSG8	pregnancy specific beta-1-glycoprotein 8 [Source:HGNC Symbol;Acc:HGNC:9525]	1	0	0	1
PSG9	pregnancy specific beta-1-glycoprotein 9 [Source:HGNC Symbol;Acc:HGNC:9526]	1	0	0	1
PSMB8	proteasome 20S subunit beta 8 [Source:HGNC Symbol;Acc:HGNC:9545]	1	0	0	0
PSMB9	proteasome 20S subunit beta 9 [Source:HGNC Symbol;Acc:HGNC:9546]	1	0	0	0
PTCHD1	patched domain containing 1 [Source:HGNC Symbol;Acc:HGNC:26392]	0	0	1	0
PTK2B	protein tyrosine kinase 2 beta [Source:HGNC Symbol;Acc:HGNC:9612]	1	0	0	0
PTMS	parathymosin [Source:HGNC Symbol;Acc:HGNC:9629]	1	0	0	0
PTPN21	protein tyrosine phosphatase non-receptor type 21 [Source:HGNC Symbol;Acc:HGNC:9651]	1	0	1	1
PTPRR	protein tyrosine phosphatase receptor type R [Source:HGNC Symbol;Acc:HGNC:9680]	1	0	0	0
PTTG1	PTTG1 regulator of sister chromatid separation, securin [Source:HGNC Symbol;Acc:HGNC:9690]	1	0	0	0
QDPR	quinoid dihydropteridine reductase [Source:HGNC Symbol;Acc:HGNC:9752]	1	0	0	0
QPCT	glutaminyl-peptide cyclotransferase [Source:HGNC Symbol;Acc:HGNC:9753]	1	0	0	0
RAB11FIP5	RAB11 family interacting protein 5 [Source:HGNC Symbol;Acc:HGNC:24845]	1	0	0	0
RAB24	RAB24, member RAS oncogene family [Source:HGNC Symbol;Acc:HGNC:9765]	0	0	0	1
RAB32	RAB32, member RAS oncogene family [Source:HGNC Symbol;Acc:HGNC:9772]	1	0	0	0
RAB3B	RAB3B, member RAS oncogene family [Source:HGNC Symbol;Acc:HGNC:9778]	1	0	0	0
RAB6C	RAB6C, member RAS oncogene family [Source:HGNC Symbol;Acc:HGNC:16525]	0	0	1	0
RAB9A	RAB9A, member RAS oncogene family [Source:HGNC Symbol;Acc:HGNC:9792]	0	0	0	1
RAD51	RAD51 recombinase [Source:HGNC Symbol;Acc:HGNC:9817]	1	0	0	0
RAP1GAP	RAP1 GTPase activating protein [Source:HGNC Symbol;Acc:HGNC:9858]	1	0	0	0
RASA1	RAS p21 protein activator 1 [Source:HGNC Symbol;Acc:HGNC:9871]	0	0	0	1
RASEF	RAS and EF-hand domain containing [Source:HGNC Symbol;Acc:HGNC:26464]	1	0	0	0
RASGEF1A	RasGEF domain family member 1A [Source:HGNC Symbol;Acc:HGNC:24246]	1	0	0	0
RASSF8	Ras association domain family member 8 [Source:HGNC Symbol;Acc:HGNC:13232]	1	0	0	0
RBBP6	RB binding protein 6, ubiquitin ligase [Source:HGNC Symbol;Acc:HGNC:9889]	1	0	0	0
RBP1	retinol binding protein 1 [Source:HGNC Symbol;Acc:HGNC:9919]	1	0	0	0
RCN3	reticulocalbin 3 [Source:HGNC Symbol;Acc:HGNC:21145]	1	0	0	0
RDH13	retinol dehydrogenase 13 [Source:HGNC Symbol;Acc:HGNC:19978]	1	0	0	1
REEP6	receptor accessory protein 6 [Source:HGNC Symbol;Acc:HGNC:30078]	1	0	0	0
RFFL	ring finger and FYVE like domain containing E3 ubiquitin protein ligase [Source:HGNC Symbol;Acc:HGNC:24821]	0	0	1	0
RGS10	regulator of G protein signaling 10 [Source:HGNC Symbol;Acc:HGNC:9992]	0	1	0	0
RGS19	regulator of G protein signaling 19 [Source:HGNC Symbol;Acc:HGNC:13735]	1	0	0	0
RHOBTB1	Rho related BTB domain containing 1 [Source:HGNC Symbol;Acc:HGNC:18738]	0	0	0	1
RHOBTB3	Rho related BTB domain containing 3 [Source:HGNC Symbol;Acc:HGNC:18757]	1	0	0	0
RHOV	ras homolog family member V [Source:HGNC Symbol;Acc:HGNC:18313]	1	0	0	0
RIPOR2	RHO family interacting cell polarization regulator 2 [Source:HGNC Symbol;Acc:HGNC:13872]	0	0	0	1
RLBP1	retinaldehyde binding protein 1 [Source:HGNC Symbol;Acc:HGNC:10024]	0	0	0	1
RNASE4	ribonuclease A family member 4 [Source:HGNC Symbol;Acc:HGNC:10047]	1	0	0	0
RNF103	ring finger protein 103 [Source:HGNC Symbol;Acc:HGNC:12859]	1	0	0	0
RNF11	ring finger protein 11 [Source:HGNC Symbol;Acc:HGNC:10056]	0	0	0	1
RPL17	ribosomal protein L17 [Source:HGNC Symbol;Acc:HGNC:10307]	0	1	0	0
RPL22	ribosomal protein L22 [Source:HGNC Symbol;Acc:HGNC:10315]	0	1	0	0
RPL23AP87	ribosomal protein L23a pseudogene 87 [Source:HGNC Symbol;Acc:HGNC:51578]	1	0	0	0
RPL36A	ribosomal protein L36a [Source:HGNC Symbol;Acc:HGNC:10359]	0	1	0	0
RPL4	ribosomal protein L4 [Source:HGNC Symbol;Acc:HGNC:10353]	0	1	0	0
RPL5	ribosomal protein L5 [Source:HGNC Symbol;Acc:HGNC:10360]	0	1	0	0
RPS10	ribosomal protein S10 [Source:HGNC Symbol;Acc:HGNC:10383]	0	1	0	0
RPS4Y1	ribosomal protein S4 Y-linked 1 [Source:HGNC Symbol;Acc:HGNC:10425]	1	0	0	0
RPS6KA5	ribosomal protein S6 kinase A5 [Source:HGNC Symbol;Acc:HGNC:10434]	1	0	0	0
RPUSD3	RNA pseudouridine synthase D3 [Source:HGNC Symbol;Acc:HGNC:28437]	1	0	0	0
RRM2	ribonucleotide reductase regulatory subunit M2 [Source:HGNC Symbol;Acc:HGNC:10452]	1	0	0	0
RS1	retinoschisin 1 [Source:HGNC Symbol;Acc:HGNC:10457]	0	0	1	0
RYBP	RING1 and YY1 binding protein [Source:HGNC Symbol;Acc:HGNC:10480]	1	0	0	1
S100A7	S100 calcium binding protein A7 [Source:HGNC Symbol;Acc:HGNC:10497]	1	0	0	0
S100P	S100 calcium binding protein P [Source:HGNC Symbol;Acc:HGNC:10504]	0	0	0	1
SAMD8	sterile alpha motif domain containing 8 [Source:HGNC Symbol;Acc:HGNC:26320]	0	0	0	1
SARAF	store-operated calcium entry associated regulatory factor [Source:HGNC Symbol;Acc:HGNC:28789]	0	1	0	0
SBF2-AS1	SBF2 antisense RNA 1 [Source:HGNC Symbol;Acc:HGNC:27438]	1	0	0	0
SCARB1	scavenger receptor class B member 1 [Source:HGNC Symbol;Acc:HGNC:1664]	1	0	0	0
SCNN1B	sodium channel epithelial 1 subunit beta [Source:HGNC Symbol;Acc:HGNC:10600]	1	0	0	0
SDC1	syndecan 1 [Source:HGNC Symbol;Acc:HGNC:10658]	1	0	0	1
SECISBP2L	SECIS binding protein 2 like [Source:HGNC Symbol;Acc:HGNC:28997]	0	0	0	1
SELL	selectin L [Source:HGNC Symbol;Acc:HGNC:10720]	0	1	0	0
SEMA3B	semaphorin 3B [Source:HGNC Symbol;Acc:HGNC:10724]	1	0	0	1
SEMA3B-AS1	SEMA3B antisense RNA 1 (head to head) [Source:HGNC Symbol;Acc:HGNC:49096]	1	0	0	0
SEMA7A	semaphorin 7A (John Milton Hagen blood group) [Source:HGNC Symbol;Acc:HGNC:10741]	1	0	0	1
SERPINB12	serpin family B member 12 [Source:HGNC Symbol;Acc:HGNC:14220]	0	0	1	0
SERPINB2	serpin family B member 2 [Source:HGNC Symbol;Acc:HGNC:8584]	1	0	1	1
SERPINB8	serpin family B member 8 [Source:HGNC Symbol;Acc:HGNC:8952]	0	0	0	1
SERPINE1	serpin family E member 1 [Source:HGNC Symbol;Acc:HGNC:8583]	0	0	0	1
SGK1	serum/glucocorticoid regulated kinase 1 [Source:HGNC Symbol;Acc:HGNC:10810]	0	0	0	1
SGK2	serum/glucocorticoid regulated kinase 2 [Source:HGNC Symbol;Acc:HGNC:13900]	0	0	0	1
SGMS2	sphingomyelin synthase 2 [Source:HGNC Symbol;Acc:HGNC:28395]	0	0	0	1
SGPP2	sphingosine-1-phosphate phosphatase 2 [Source:HGNC Symbol;Acc:HGNC:19953]	1	0	0	0
SH2B2	SH2B adaptor protein 2 [Source:HGNC Symbol;Acc:HGNC:17381]	0	0	1	0
SH2D5	SH2 domain containing 5 [Source:HGNC Symbol;Acc:HGNC:28819]	1	0	0	0
SH2D7	SH2 domain containing 7 [Source:HGNC Symbol;Acc:HGNC:34549]	0	0	1	0
SH3PXD2A-AS1	SH3PXD2A antisense RNA 1 [Source:HGNC Symbol;Acc:HGNC:45242]	1	0	0	0
SH3TC2	SH3 domain and tetratricopeptide repeats 2 [Source:HGNC Symbol;Acc:HGNC:29427]	1	0	0	1
SHANK2	SH3 and multiple ankyrin repeat domains 2 [Source:HGNC Symbol;Acc:HGNC:14295]	1	0	0	0
SHCBP1	SHC binding and spindle associated 1 [Source:HGNC Symbol;Acc:HGNC:29547]	1	0	0	0
SIAH1	siah E3 ubiquitin protein ligase 1 [Source:HGNC Symbol;Acc:HGNC:10857]	0	0	0	1
SIN3B	SIN3 transcription regulator family member B [Source:HGNC Symbol;Acc:HGNC:19354]	0	0	0	1
SIPA1L1	signal induced proliferation associated 1 like 1 [Source:HGNC Symbol;Acc:HGNC:20284]	1	0	0	0
SKP2	S-phase kinase associated protein 2 [Source:HGNC Symbol;Acc:HGNC:10901]	1	0	0	0
SLA	Src like adaptor [Source:HGNC Symbol;Acc:HGNC:10902]	1	0	0	0
SLC11A1	solute carrier family 11 member 1 [Source:HGNC Symbol;Acc:HGNC:10907]	1	0	0	0
SLC13A4	solute carrier family 13 member 4 [Source:HGNC Symbol;Acc:HGNC:15827]	0	0	0	1
SLC19A2	solute carrier family 19 member 2 [Source:HGNC Symbol;Acc:HGNC:10938]	0	0	0	1
SLC1A2	solute carrier family 1 member 2 [Source:HGNC Symbol;Acc:HGNC:10940]	0	0	1	1
SLC1A6	solute carrier family 1 member 6 [Source:HGNC Symbol;Acc:HGNC:10944]	1	0	0	0
SLC22A11	solute carrier family 22 member 11 [Source:HGNC Symbol;Acc:HGNC:18120]	0	0	0	1
SLC22A18	solute carrier family 22 member 18 [Source:HGNC Symbol;Acc:HGNC:10964]	1	0	0	0
SLC22A18AS	SLC22A18 antisense RNA [Source:HGNC Symbol;Acc:HGNC:10965]	0	0	0	1
SLC25A30	solute carrier family 25 member 30 [Source:HGNC Symbol;Acc:HGNC:27371]	1	0	0	0
SLC26A2	solute carrier family 26 member 2 [Source:HGNC Symbol;Acc:HGNC:10994]	0	0	0	1
SLC26A7	solute carrier family 26 member 7 [Source:HGNC Symbol;Acc:HGNC:14467]	1	0	0	0
SLC29A1	solute carrier family 29 member 1 (Augustine blood group) [Source:HGNC Symbol;Acc:HGNC:11003]	1	0	0	0
SLC2A11	solute carrier family 2 member 11 [Source:HGNC Symbol;Acc:HGNC:14239]	1	0	0	0
SLC2A12	solute carrier family 2 member 12 [Source:HGNC Symbol;Acc:HGNC:18067]	0	0	1	1
SLC30A2	solute carrier family 30 member 2 [Source:HGNC Symbol;Acc:HGNC:11013]	1	0	0	0
SLC38A3	solute carrier family 38 member 3 [Source:HGNC Symbol;Acc:HGNC:18044]	0	0	1	0
SLC38A9	solute carrier family 38 member 9 [Source:HGNC Symbol;Acc:HGNC:26907]	0	0	0	1
SLC3A2	solute carrier family 3 member 2 [Source:HGNC Symbol;Acc:HGNC:11026]	0	0	0	1
SLC40A1	solute carrier family 40 member 1 [Source:HGNC Symbol;Acc:HGNC:10909]	0	0	0	1
SLC43A2	solute carrier family 43 member 2 [Source:HGNC Symbol;Acc:HGNC:23087]	0	0	0	1
SLC43A3	solute carrier family 43 member 3 [Source:HGNC Symbol;Acc:HGNC:17466]	1	0	0	0
SLC44A3	solute carrier family 44 member 3 [Source:HGNC Symbol;Acc:HGNC:28689]	1	0	0	0
SLC49A4	solute carrier family 49 member 4 [Source:HGNC Symbol;Acc:HGNC:16628]	0	0	0	1
SLC52A1	solute carrier family 52 member 1 [Source:HGNC Symbol;Acc:HGNC:30225]	0	0	0	1
SLC6A8	solute carrier family 6 member 8 [Source:HGNC Symbol;Acc:HGNC:11055]	1	0	0	0
SLC7A2	solute carrier family 7 member 2 [Source:HGNC Symbol;Acc:HGNC:11060]	1	0	0	0
SLC7A5	solute carrier family 7 member 5 [Source:HGNC Symbol;Acc:HGNC:11063]	1	0	0	1
SLCO2A1	solute carrier organic anion transporter family member 2A1 [Source:HGNC Symbol;Acc:HGNC:10955]	1	0	0	0
SLFNL1	schlafen like 1 [Source:HGNC Symbol;Acc:HGNC:26313]	0	0	1	0
SMDT1	single-pass membrane protein with aspartate rich tail 1 [Source:HGNC Symbol;Acc:HGNC:25055]	0	1	0	0
SMIM5	small integral membrane protein 5 [Source:HGNC Symbol;Acc:HGNC:40030]	1	0	0	1
SMIM6	small integral membrane protein 6 [Source:HGNC Symbol;Acc:HGNC:40032]	1	0	0	0
SMPDL3B	sphingomyelin phosphodiesterase acid like 3B [Source:HGNC Symbol;Acc:HGNC:21416]	1	0	0	0
SMYD2	SET and MYND domain containing 2 [Source:HGNC Symbol;Acc:HGNC:20982]	1	0	0	0
SNHG7	small nucleolar RNA host gene 7 [Source:HGNC Symbol;Acc:HGNC:28254]	0	1	0	0
SNHG8	small nucleolar RNA host gene 8 [Source:HGNC Symbol;Acc:HGNC:33098]	0	1	0	0
SNRNP25	small nuclear ribonucleoprotein U11/U12 subunit 25 [Source:HGNC Symbol;Acc:HGNC:14161]	1	0	0	0
SNRPN	small nuclear ribonucleoprotein polypeptide N [Source:HGNC Symbol;Acc:HGNC:11164]	0	1	0	0
SORBS1	sorbin and SH3 domain containing 1 [Source:HGNC Symbol;Acc:HGNC:14565]	1	0	0	0
SPAG4	sperm associated antigen 4 [Source:HGNC Symbol;Acc:HGNC:11214]	1	0	0	0
SPANXN5	SPANX family member N5 [Source:HGNC Symbol;Acc:HGNC:33178]	1	0	0	0
SPATA20	spermatogenesis associated 20 [Source:HGNC Symbol;Acc:HGNC:26125]	1	0	0	0
SPATA9	spermatogenesis associated 9 [Source:HGNC Symbol;Acc:HGNC:22988]	1	0	0	0
SPC25	SPC25 component of NDC80 kinetochore complex [Source:HGNC Symbol;Acc:HGNC:24031]	1	0	0	0
SPDYC	speedy/RINGO cell cycle regulator family member C [Source:HGNC Symbol;Acc:HGNC:32681]	1	0	0	0
SPINK8	serine peptidase inhibitor Kazal type 8 (putative) [Source:HGNC Symbol;Acc:HGNC:33160]	0	0	1	0
SPIRE2	spire type actin nucleation factor 2 [Source:HGNC Symbol;Acc:HGNC:30623]	1	0	0	1
SPRR2D	small proline rich protein 2D [Source:HGNC Symbol;Acc:HGNC:11264]	1	0	0	0
SPTBN1	spectrin beta, non-erythrocytic 1 [Source:HGNC Symbol;Acc:HGNC:11275]	1	0	0	0
SPTLC3	serine palmitoyltransferase long chain base subunit 3 [Source:HGNC Symbol;Acc:HGNC:16253]	1	0	0	0
SQSTM1	sequestosome 1 [Source:HGNC Symbol;Acc:HGNC:11280]	0	0	0	1
ST3GAL4	ST3 beta-galactoside alpha-2,3-sialyltransferase 4 [Source:HGNC Symbol;Acc:HGNC:10864]	0	0	0	1
STAT5B	signal transducer and activator of transcription 5B [Source:HGNC Symbol;Acc:HGNC:11367]	1	0	0	0
STEAP4	STEAP4 metalloreductase [Source:HGNC Symbol;Acc:HGNC:21923]	1	0	0	0
STK17A	serine/threonine kinase 17a [Source:HGNC Symbol;Acc:HGNC:11395]	1	0	0	0
STK40	serine/threonine kinase 40 [Source:HGNC Symbol;Acc:HGNC:21373]	0	0	0	1
STMN3	stathmin 3 [Source:HGNC Symbol;Acc:HGNC:15926]	0	1	0	0
STON2	stonin 2 [Source:HGNC Symbol;Acc:HGNC:30652]	0	0	0	1
STRA6	signaling receptor and transporter of retinol STRA6 [Source:HGNC Symbol;Acc:HGNC:30650]	1	0	0	0
STS	steroid sulfatase [Source:HGNC Symbol;Acc:HGNC:11425]	1	0	0	0
STX11	syntaxin 11 [Source:HGNC Symbol;Acc:HGNC:11429]	1	0	0	0
STX3	syntaxin 3 [Source:HGNC Symbol;Acc:HGNC:11438]	1	0	0	0
SYNGR3	synaptogyrin 3 [Source:HGNC Symbol;Acc:HGNC:11501]	1	0	0	0
SYNJ2	synaptojanin 2 [Source:HGNC Symbol;Acc:HGNC:11504]	1	0	0	0
TACC2	transforming acidic coiled-coil containing protein 2 [Source:HGNC Symbol;Acc:HGNC:11523]	1	0	0	1
TADA2B	transcriptional adaptor 2B [Source:HGNC Symbol;Acc:HGNC:30781]	1	0	0	0
TAGLN	transgelin [Source:HGNC Symbol;Acc:HGNC:11553]	1	0	0	0
TAP1	transporter 1, ATP binding cassette subfamily B member [Source:HGNC Symbol;Acc:HGNC:43]	1	0	0	0
TAX1BP1	Tax1 binding protein 1 [Source:HGNC Symbol;Acc:HGNC:11575]	0	0	0	1
TBC1D20	TBC1 domain family member 20 [Source:HGNC Symbol;Acc:HGNC:16133]	1	0	0	0
TBX3	T-box transcription factor 3 [Source:HGNC Symbol;Acc:HGNC:11602]	0	0	0	1
TC2N	tandem C2 domains, nuclear [Source:HGNC Symbol;Acc:HGNC:19859]	1	0	0	0
TCEAL5	transcription elongation factor A like 5 [Source:HGNC Symbol;Acc:HGNC:22282]	1	0	0	0
TCERG1L-AS1	TCERG1L antisense RNA 1 [Source:HGNC Symbol;Acc:HGNC:49532]	1	0	0	0
TCF7	transcription factor 7 [Source:HGNC Symbol;Acc:HGNC:11639]	0	1	0	0
TCL1B	TCL1 family AKT coactivator B [Source:HGNC Symbol;Acc:HGNC:11649]	1	0	1	1
TCL6	T cell leukemia/lymphoma 6 [Source:HGNC Symbol;Acc:HGNC:13463]	1	0	1	0
TCP11L2	t-complex 11 like 2 [Source:HGNC Symbol;Acc:HGNC:28627]	0	0	0	1
TFAP2A-AS1	TFAP2A antisense RNA 1 [Source:HGNC Symbol;Acc:HGNC:40579]	1	0	0	0
TFPI2	tissue factor pathway inhibitor 2 [Source:HGNC Symbol;Acc:HGNC:11761]	1	0	0	0
TFRC	transferrin receptor [Source:HGNC Symbol;Acc:HGNC:11763]	0	0	0	1
TGFBR3L	transforming growth factor beta receptor 3 like [Source:HGNC Symbol;Acc:HGNC:44152]	1	0	0	0
THAP2	THAP domain containing 2 [Source:HGNC Symbol;Acc:HGNC:20854]	1	0	0	0
THEM5	thioesterase superfamily member 5 [Source:HGNC Symbol;Acc:HGNC:26755]	0	0	1	0
THSD7A	thrombospondin type 1 domain containing 7A [Source:HGNC Symbol;Acc:HGNC:22207]	1	0	0	0
TIPIN	TIMELESS interacting protein [Source:HGNC Symbol;Acc:HGNC:30750]	1	0	0	0
TK1	thymidine kinase 1 [Source:HGNC Symbol;Acc:HGNC:11830]	1	0	0	0
TLCD1	TLC domain containing 1 [Source:HGNC Symbol;Acc:HGNC:25177]	1	0	0	0
TLR3	toll like receptor 3 [Source:HGNC Symbol;Acc:HGNC:11849]	1	0	0	0
TM4SF1	transmembrane 4 L six family member 1 [Source:HGNC Symbol;Acc:HGNC:11853]	1	0	0	0
TM4SF5	transmembrane 4 L six family member 5 [Source:HGNC Symbol;Acc:HGNC:11857]	1	0	0	0
TMEM123	transmembrane protein 123 [Source:HGNC Symbol;Acc:HGNC:30138]	0	1	0	0
TMEM140	transmembrane protein 140 [Source:HGNC Symbol;Acc:HGNC:21870]	1	0	0	1
TMEM156	transmembrane protein 156 [Source:HGNC Symbol;Acc:HGNC:26260]	1	0	0	0
TMEM160	transmembrane protein 160 [Source:HGNC Symbol;Acc:HGNC:26042]	1	0	0	0
TMEM191C	transmembrane protein 191C [Source:HGNC Symbol;Acc:HGNC:33601]	1	0	0	0
TMEM218	transmembrane protein 218 [Source:HGNC Symbol;Acc:HGNC:27344]	1	0	0	0
TMEM247	transmembrane protein 247 [Source:HGNC Symbol;Acc:HGNC:42967]	1	0	0	0
TMEM265	transmembrane protein 265 [Source:HGNC Symbol;Acc:HGNC:51241]	1	0	0	0
TMEM30B	transmembrane protein 30B [Source:HGNC Symbol;Acc:HGNC:27254]	1	0	0	0
TMEM40	transmembrane protein 40 [Source:HGNC Symbol;Acc:HGNC:25620]	0	0	0	1
TMEM74B	transmembrane protein 74B [Source:HGNC Symbol;Acc:HGNC:15893]	1	0	0	0
TMEM79	transmembrane protein 79 [Source:HGNC Symbol;Acc:HGNC:28196]	1	0	0	0
TMPRSS11E	transmembrane serine protease 11E [Source:HGNC Symbol;Acc:HGNC:24465]	0	0	1	0
TMSB4X	thymosin beta 4 X-linked [Source:HGNC Symbol;Acc:HGNC:11881]	1	1	0	0
TNFAIP8L1	TNF alpha induced protein 8 like 1 [Source:HGNC Symbol;Acc:HGNC:28279]	1	0	0	0
TNFRSF10B	TNF receptor superfamily member 10b [Source:HGNC Symbol;Acc:HGNC:11905]	1	0	0	0
TNFRSF10C	TNF receptor superfamily member 10c [Source:HGNC Symbol;Acc:HGNC:11906]	1	0	0	0
TNFRSF21	TNF receptor superfamily member 21 [Source:HGNC Symbol;Acc:HGNC:13469]	0	0	0	1
TNKS1BP1	tankyrase 1 binding protein 1 [Source:HGNC Symbol;Acc:HGNC:19081]	1	0	0	0
TNNT1	troponin T1, slow skeletal type [Source:HGNC Symbol;Acc:HGNC:11948]	1	0	0	0
TNRC18P1	trinucleotide repeat containing 18 pseudogene 1 [Source:HGNC Symbol;Acc:HGNC:43881]	0	0	1	0
TNRC6B	trinucleotide repeat containing adaptor 6B [Source:HGNC Symbol;Acc:HGNC:29190]	0	1	0	0
TNS4	tensin 4 [Source:HGNC Symbol;Acc:HGNC:24352]	1	0	0	0
TOB2P1	transducer of ERBB2, 2 pseudogene 1 [Source:HGNC Symbol;Acc:HGNC:13986]	1	0	0	0
TOMM7	translocase of outer mitochondrial membrane 7 [Source:HGNC Symbol;Acc:HGNC:21648]	0	1	0	0
TOP2A	DNA topoisomerase II alpha [Source:HGNC Symbol;Acc:HGNC:11989]	1	0	0	0
TOR3A	torsin family 3 member A [Source:HGNC Symbol;Acc:HGNC:11997]	1	0	0	0
TP53I11	tumor protein p53 inducible protein 11 [Source:HGNC Symbol;Acc:HGNC:16842]	1	0	0	0
TP53INP2	tumor protein p53 inducible nuclear protein 2 [Source:HGNC Symbol;Acc:HGNC:16104]	0	0	0	1
TPBG	trophoblast glycoprotein [Source:HGNC Symbol;Acc:HGNC:12004]	1	0	0	0
TPPP3	tubulin polymerization promoting protein family member 3 [Source:HGNC Symbol;Acc:HGNC:24162]	1	0	0	1
TPRXL	tetrapeptide repeat homeobox like (pseudogene) [Source:HGNC Symbol;Acc:HGNC:32178]	1	0	0	0
TPX2	TPX2 microtubule nucleation factor [Source:HGNC Symbol;Acc:HGNC:1249]	1	0	0	0
TRAC	T cell receptor alpha constant [Source:HGNC Symbol;Acc:HGNC:12029]	0	1	0	0
TRAF3IP3	TRAF3 interacting protein 3 [Source:HGNC Symbol;Acc:HGNC:30766]	0	1	0	0
TRAM2-AS1	TRAM2 antisense RNA 1 (head to head) [Source:HGNC Symbol;Acc:HGNC:48663]	1	0	0	0
TRBC1	T cell receptor beta constant 1 [Source:HGNC Symbol;Acc:HGNC:12156]	0	1	0	0
TRBC2	T cell receptor beta constant 2 [Source:HGNC Symbol;Acc:HGNC:12157]	0	1	0	0
TREM1	triggering receptor expressed on myeloid cells 1 [Source:HGNC Symbol;Acc:HGNC:17760]	1	0	0	0
TREML2	triggering receptor expressed on myeloid cells like 2 [Source:HGNC Symbol;Acc:HGNC:21092]	1	0	0	0
TREML3P	triggering receptor expressed on myeloid cells like 3, pseudogene [Source:HGNC Symbol;Acc:HGNC:30806]	1	0	0	0
TREX2	three prime repair exonuclease 2 [Source:HGNC Symbol;Acc:HGNC:12270]	0	0	1	0
TRIB3	tribbles pseudokinase 3 [Source:HGNC Symbol;Acc:HGNC:16228]	1	0	0	0
TRIM25	tripartite motif containing 25 [Source:HGNC Symbol;Acc:HGNC:12932]	1	0	0	0
TRIM40	tripartite motif containing 40 [Source:HGNC Symbol;Acc:HGNC:18736]	1	0	0	0
TRIM55	tripartite motif containing 55 [Source:HGNC Symbol;Acc:HGNC:14215]	1	0	0	0
TRIM58	tripartite motif containing 58 [Source:HGNC Symbol;Acc:HGNC:24150]	1	0	0	0
TRIM62	tripartite motif containing 62 [Source:HGNC Symbol;Acc:HGNC:25574]	1	0	0	0
TRPV6	transient receptor potential cation channel subfamily V member 6 [Source:HGNC Symbol;Acc:HGNC:14006]	1	0	0	0
TSTD2	thiosulfate sulfurtransferase like domain containing 2 [Source:HGNC Symbol;Acc:HGNC:30087]	1	0	0	0
TTC14	tetratricopeptide repeat domain 14 [Source:HGNC Symbol;Acc:HGNC:24697]	1	0	0	0
TTYH1	tweety family member 1 [Source:HGNC Symbol;Acc:HGNC:13476]	1	0	0	0
TTYH3	tweety family member 3 [Source:HGNC Symbol;Acc:HGNC:22222]	1	0	0	0
TULP1	TUB like protein 1 [Source:HGNC Symbol;Acc:HGNC:12423]	0	0	1	0
TUT7	terminal uridylyl transferase 7 [Source:HGNC Symbol;Acc:HGNC:25817]	0	0	0	1
TWIST1	twist family bHLH transcription factor 1 [Source:HGNC Symbol;Acc:HGNC:12428]	1	0	0	0
TXK	TXK tyrosine kinase [Source:HGNC Symbol;Acc:HGNC:12434]	1	0	0	0
TXNIP	thioredoxin interacting protein [Source:HGNC Symbol;Acc:HGNC:16952]	0	1	0	0
TYW1B	tRNA-yW synthesizing protein 1 homolog B [Source:HGNC Symbol;Acc:HGNC:33908]	1	0	0	0
UBAC2-AS1	UBAC2 antisense RNA 1 [Source:HGNC Symbol;Acc:HGNC:42502]	1	0	0	0
UBE2B	ubiquitin conjugating enzyme E2 B [Source:HGNC Symbol;Acc:HGNC:12473]	0	0	0	1
UBE2C	ubiquitin conjugating enzyme E2 C [Source:HGNC Symbol;Acc:HGNC:15937]	1	0	0	0
UCA1	urothelial cancer associated 1 [Source:HGNC Symbol;Acc:HGNC:37126]	1	0	0	0
UCK2	uridine-cytidine kinase 2 [Source:HGNC Symbol;Acc:HGNC:12562]	1	0	0	0
USP27X	ubiquitin specific peptidase 27 X-linked [Source:HGNC Symbol;Acc:HGNC:13486]	1	0	0	0
UXT	ubiquitously expressed prefoldin like chaperone [Source:HGNC Symbol;Acc:HGNC:12641]	0	1	0	0
VAC14	VAC14 component of PIKFYVE complex [Source:HGNC Symbol;Acc:HGNC:25507]	1	0	0	0
VCAN	versican [Source:HGNC Symbol;Acc:HGNC:2464]	1	0	0	0
VIM	vimentin [Source:HGNC Symbol;Acc:HGNC:12692]	0	1	0	0
WDR86-AS1	WDR86 antisense RNA 1 [Source:HGNC Symbol;Acc:HGNC:41186]	1	0	0	0
WWC3	WWC family member 3 [Source:HGNC Symbol;Acc:HGNC:29237]	1	0	0	0
XDH	xanthine dehydrogenase [Source:HGNC Symbol;Acc:HGNC:12805]	0	0	1	0
XG	Xg glycoprotein (Xg blood group) [Source:HGNC Symbol;Acc:HGNC:12806]	1	0	0	0
XKRX	XK related X-linked [Source:HGNC Symbol;Acc:HGNC:29845]	0	0	1	0
ZBED6	zinc finger BED-type containing 6 [Source:HGNC Symbol;Acc:HGNC:33273]	1	0	0	0
ZBTB3	zinc finger and BTB domain containing 3 [Source:HGNC Symbol;Acc:HGNC:22918]	1	0	0	0
ZC2HC1C	zinc finger C2HC-type containing 1C [Source:HGNC Symbol;Acc:HGNC:20354]	1	0	0	0
ZCCHC2	zinc finger CCHC-type containing 2 [Source:HGNC Symbol;Acc:HGNC:22916]	1	0	0	0
ZFAS1	ZNFX1 antisense RNA 1 [Source:HGNC Symbol;Acc:HGNC:33101]	0	1	0	0
ZFP36L2	ZFP36 ring finger protein like 2 [Source:HGNC Symbol;Acc:HGNC:1108]	0	1	0	0
ZG16	zymogen granule protein 16 [Source:HGNC Symbol;Acc:HGNC:30961]	0	0	1	0
ZIC2	Zic family member 2 [Source:HGNC Symbol;Acc:HGNC:12873]	0	0	1	0
ZNF114	zinc finger protein 114 [Source:HGNC Symbol;Acc:HGNC:12894]	1	0	0	1
ZNF117	zinc finger protein 117 [Source:HGNC Symbol;Acc:HGNC:12897]	1	0	0	0
ZNF165	zinc finger protein 165 [Source:HGNC Symbol;Acc:HGNC:12953]	0	0	0	1
ZNF175	zinc finger protein 175 [Source:HGNC Symbol;Acc:HGNC:12964]	1	0	0	0
ZNF292	zinc finger protein 292 [Source:HGNC Symbol;Acc:HGNC:18410]	0	0	0	1
ZNF354A	zinc finger protein 354A [Source:HGNC Symbol;Acc:HGNC:11628]	1	0	0	0
ZNF354B	zinc finger protein 354B [Source:HGNC Symbol;Acc:HGNC:17197]	1	0	0	0
ZNF488	zinc finger protein 488 [Source:HGNC Symbol;Acc:HGNC:23535]	0	0	0	1
ZNF554	zinc finger protein 554 [Source:HGNC Symbol;Acc:HGNC:26629]	0	0	1	0
ZNF626	zinc finger protein 626 [Source:HGNC Symbol;Acc:HGNC:30461]	1	0	0	0
ZNF691	zinc finger protein 691 [Source:HGNC Symbol;Acc:HGNC:28028]	1	0	0	0
ZNF701	zinc finger protein 701 [Source:HGNC Symbol;Acc:HGNC:25597]	1	0	0	0
ZNF703	zinc finger protein 703 [Source:HGNC Symbol;Acc:HGNC:25883]	0	0	0	1
ZNF750	zinc finger protein 750 [Source:HGNC Symbol;Acc:HGNC:25843]	1	0	0	1
ZNF765	zinc finger protein 765 [Source:HGNC Symbol;Acc:HGNC:25092]	1	0	0	0
ZNF841	zinc finger protein 841 [Source:HGNC Symbol;Acc:HGNC:27611]	1	0	0	0
ZNF91	zinc finger protein 91 [Source:HGNC Symbol;Acc:HGNC:13166]	1	0	0	0
ZRSR2	zinc finger CCCH-type, RNA binding motif and serine/arginine rich 2 [Source:HGNC Symbol;Acc:HGNC:23019]	1	0	0	0
ZSCAN9	zinc finger and SCAN domain containing 9 [Source:HGNC Symbol;Acc:HGNC:12984]	1	0	0	0
ZWINT	ZW10 interacting kinetochore protein [Source:HGNC Symbol;Acc:HGNC:13195]	1	0	0	0

## Sheet: EVT in first trimester
hgnc_symbol	description	Liu, et al., Cell Research (2018).	Shannon, et al., Development (2022).	Suryawanshi, et al., Sci Adv (2018).	Vento-Tormo, et al., Nature (2018).
A2M	alpha-2-macroglobulin [Source:HGNC Symbol;Acc:HGNC:7]	1	0	0	0
AADACL3	arylacetamide deacetylase like 3 [Source:HGNC Symbol;Acc:HGNC:32037]	0	0	1	1
AADAT	aminoadipate aminotransferase [Source:HGNC Symbol;Acc:HGNC:17929]	0	0	0	1
ABCA4	ATP binding cassette subfamily A member 4 [Source:HGNC Symbol;Acc:HGNC:34]	0	0	0	1
ABCA7	ATP binding cassette subfamily A member 7 [Source:HGNC Symbol;Acc:HGNC:37]	1	0	1	1
ABCC3	ATP binding cassette subfamily C member 3 [Source:HGNC Symbol;Acc:HGNC:54]	0	1	0	0
ABHD11-AS1	ABHD11 antisense RNA 1 (tail to tail) [Source:HGNC Symbol;Acc:HGNC:18289]	0	0	1	0
ABHD2	abhydrolase domain containing 2, acylglycerol lipase [Source:HGNC Symbol;Acc:HGNC:18717]	0	1	0	0
ABI3	ABI family member 3 [Source:HGNC Symbol;Acc:HGNC:29859]	0	1	0	0
ACAN	aggrecan [Source:HGNC Symbol;Acc:HGNC:319]	1	0	1	1
ACP5	acid phosphatase 5, tartrate resistant [Source:HGNC Symbol;Acc:HGNC:124]	0	1	0	0
ACSL1	acyl-CoA synthetase long chain family member 1 [Source:HGNC Symbol;Acc:HGNC:3569]	0	1	0	0
ACVRL1	activin A receptor like type 1 [Source:HGNC Symbol;Acc:HGNC:175]	0	0	0	1
ACY3	aminoacylase 3 [Source:HGNC Symbol;Acc:HGNC:24104]	0	1	0	0
ADA	adenosine deaminase [Source:HGNC Symbol;Acc:HGNC:186]	0	0	0	1
ADAM12	ADAM metallopeptidase domain 12 [Source:HGNC Symbol;Acc:HGNC:190]	1	0	0	1
ADAM15	ADAM metallopeptidase domain 15 [Source:HGNC Symbol;Acc:HGNC:193]	0	0	0	1
ADAM19	ADAM metallopeptidase domain 19 [Source:HGNC Symbol;Acc:HGNC:197]	0	0	0	1
ADAM8	ADAM metallopeptidase domain 8 [Source:HGNC Symbol;Acc:HGNC:215]	0	0	1	1
ADAMDEC1	ADAM like decysin 1 [Source:HGNC Symbol;Acc:HGNC:16299]	0	1	0	0
ADAMTS20	ADAM metallopeptidase with thrombospondin type 1 motif 20 [Source:HGNC Symbol;Acc:HGNC:17178]	0	0	0	1
ADAP1	ArfGAP with dual PH domains 1 [Source:HGNC Symbol;Acc:HGNC:16486]	0	1	0	0
ADCY1	adenylate cyclase 1 [Source:HGNC Symbol;Acc:HGNC:232]	0	0	1	0
ADGRE2	adhesion G protein-coupled receptor E2 [Source:HGNC Symbol;Acc:HGNC:3337]	0	1	0	0
ADGRE5	adhesion G protein-coupled receptor E5 [Source:HGNC Symbol;Acc:HGNC:1711]	0	0	0	1
ADGRF4	adhesion G protein-coupled receptor F4 [Source:HGNC Symbol;Acc:HGNC:19011]	0	0	0	1
ADGRG3	adhesion G protein-coupled receptor G3 [Source:HGNC Symbol;Acc:HGNC:13728]	0	1	0	0
ADGRG6	adhesion G protein-coupled receptor G6 [Source:HGNC Symbol;Acc:HGNC:13841]	0	0	0	1
ADM	adrenomedullin [Source:HGNC Symbol;Acc:HGNC:259]	0	0	0	1
ADORA3	adenosine A3 receptor [Source:HGNC Symbol;Acc:HGNC:268]	0	1	0	0
AFAP1	actin filament associated protein 1 [Source:HGNC Symbol;Acc:HGNC:24017]	1	0	0	1
AFAP1L1	actin filament associated protein 1 like 1 [Source:HGNC Symbol;Acc:HGNC:26714]	1	0	0	1
AGAP3	ArfGAP with GTPase domain, ankyrin repeat and PH domain 3 [Source:HGNC Symbol;Acc:HGNC:16923]	0	1	0	0
AGAP4	ArfGAP with GTPase domain, ankyrin repeat and PH domain 4 [Source:HGNC Symbol;Acc:HGNC:23459]	0	0	1	0
AGR2	anterior gradient 2, protein disulphide isomerase family member [Source:HGNC Symbol;Acc:HGNC:328]	1	0	0	0
AGTRAP	angiotensin II receptor associated protein [Source:HGNC Symbol;Acc:HGNC:13539]	0	1	0	0
AGXT	alanine--glyoxylate and serine--pyruvate aminotransferase [Source:HGNC Symbol;Acc:HGNC:341]	0	0	1	1
AHR	aryl hydrocarbon receptor [Source:HGNC Symbol;Acc:HGNC:348]	0	1	0	0
AHRR	aryl hydrocarbon receptor repressor [Source:HGNC Symbol;Acc:HGNC:346]	0	0	0	1
AHSG	alpha 2-HS glycoprotein [Source:HGNC Symbol;Acc:HGNC:349]	0	0	0	1
AICDA	activation induced cytidine deaminase [Source:HGNC Symbol;Acc:HGNC:13203]	0	0	1	0
AIF1	allograft inflammatory factor 1 [Source:HGNC Symbol;Acc:HGNC:352]	1	1	0	0
AIF1L	allograft inflammatory factor 1 like [Source:HGNC Symbol;Acc:HGNC:28904]	0	0	1	1
AIFM2	apoptosis inducing factor mitochondria associated 2 [Source:HGNC Symbol;Acc:HGNC:21411]	0	1	0	0
AIG1	androgen induced 1 [Source:HGNC Symbol;Acc:HGNC:21607]	1	0	0	0
AK4	adenylate kinase 4 [Source:HGNC Symbol;Acc:HGNC:363]	0	0	0	1
AK5	adenylate kinase 5 [Source:HGNC Symbol;Acc:HGNC:365]	1	0	0	1
ALCAM	activated leukocyte cell adhesion molecule [Source:HGNC Symbol;Acc:HGNC:400]	1	1	0	0
ALDH1A1	aldehyde dehydrogenase 1 family member A1 [Source:HGNC Symbol;Acc:HGNC:402]	1	0	0	0
ALDH1B1	aldehyde dehydrogenase 1 family member B1 [Source:HGNC Symbol;Acc:HGNC:407]	0	0	0	1
ALDH2	aldehyde dehydrogenase 2 family member [Source:HGNC Symbol;Acc:HGNC:404]	0	1	0	0
ALDH3B1	aldehyde dehydrogenase 3 family member B1 [Source:HGNC Symbol;Acc:HGNC:410]	0	1	0	0
ALDH8A1	aldehyde dehydrogenase 8 family member A1 [Source:HGNC Symbol;Acc:HGNC:15471]	0	0	1	1
ALOX5	arachidonate 5-lipoxygenase [Source:HGNC Symbol;Acc:HGNC:435]	1	1	0	0
ALOX5AP	arachidonate 5-lipoxygenase activating protein [Source:HGNC Symbol;Acc:HGNC:436]	1	0	0	0
ALOXE3	arachidonate lipoxygenase 3 [Source:HGNC Symbol;Acc:HGNC:13743]	0	0	0	1
ALX1	ALX homeobox 1 [Source:HGNC Symbol;Acc:HGNC:1494]	0	0	0	1
AMPD3	adenosine monophosphate deaminase 3 [Source:HGNC Symbol;Acc:HGNC:470]	0	1	0	0
AMZ1	archaelysin family metallopeptidase 1 [Source:HGNC Symbol;Acc:HGNC:22231]	1	0	1	1
ANGPT4	angiopoietin 4 [Source:HGNC Symbol;Acc:HGNC:487]	0	0	1	1
ANKH	ANKH inorganic pyrophosphate transport regulator [Source:HGNC Symbol;Acc:HGNC:15492]	1	0	0	0
ANKRD24	ankyrin repeat domain 24 [Source:HGNC Symbol;Acc:HGNC:29424]	1	0	1	1
ANKRD50	ankyrin repeat domain containing 50 [Source:HGNC Symbol;Acc:HGNC:29223]	1	0	0	0
ANO7	anoctamin 7 [Source:HGNC Symbol;Acc:HGNC:31677]	0	0	0	1
ANO9	anoctamin 9 [Source:HGNC Symbol;Acc:HGNC:20679]	0	0	0	1
ANPEP	alanyl aminopeptidase, membrane [Source:HGNC Symbol;Acc:HGNC:500]	0	1	0	0
AOAH	acyloxyacyl hydrolase [Source:HGNC Symbol;Acc:HGNC:548]	0	1	0	0
AOC1	amine oxidase copper containing 1 [Source:HGNC Symbol;Acc:HGNC:80]	0	0	1	1
AP1S2	adaptor related protein complex 1 subunit sigma 2 [Source:HGNC Symbol;Acc:HGNC:560]	0	1	0	0
APAF1	apoptotic peptidase activating factor 1 [Source:HGNC Symbol;Acc:HGNC:576]	0	1	0	0
APLP1	amyloid beta precursor like protein 1 [Source:HGNC Symbol;Acc:HGNC:597]	0	0	0	1
APOBEC2	apolipoprotein B mRNA editing enzyme catalytic subunit 2 [Source:HGNC Symbol;Acc:HGNC:605]	0	0	1	1
APOBEC3A	apolipoprotein B mRNA editing enzyme catalytic subunit 3A [Source:HGNC Symbol;Acc:HGNC:17343]	0	1	0	0
APOBEC3C	apolipoprotein B mRNA editing enzyme catalytic subunit 3C [Source:HGNC Symbol;Acc:HGNC:17353]	1	0	0	0
APOBEC3H	apolipoprotein B mRNA editing enzyme catalytic subunit 3H [Source:HGNC Symbol;Acc:HGNC:24100]	0	1	0	0
APOC1	apolipoprotein C1 [Source:HGNC Symbol;Acc:HGNC:607]	0	1	0	0
APOC2	apolipoprotein C2 [Source:HGNC Symbol;Acc:HGNC:609]	0	1	0	0
APOE	apolipoprotein E [Source:HGNC Symbol;Acc:HGNC:613]	1	1	0	0
AQP9	aquaporin 9 [Source:HGNC Symbol;Acc:HGNC:643]	0	1	0	0
ARAP2	ArfGAP with RhoGAP domain, ankyrin repeat and PH domain 2 [Source:HGNC Symbol;Acc:HGNC:16924]	0	1	0	0
AREG	amphiregulin [Source:HGNC Symbol;Acc:HGNC:651]	0	1	0	0
ARHGAP22	Rho GTPase activating protein 22 [Source:HGNC Symbol;Acc:HGNC:30320]	0	1	0	0
ARHGAP29	Rho GTPase activating protein 29 [Source:HGNC Symbol;Acc:HGNC:30207]	1	0	0	0
ARHGDIB	Rho GDP dissociation inhibitor beta [Source:HGNC Symbol;Acc:HGNC:679]	0	0	0	1
ARHGEF16	Rho guanine nucleotide exchange factor 16 [Source:HGNC Symbol;Acc:HGNC:15515]	1	0	1	1
ARHGEF40	Rho guanine nucleotide exchange factor 40 [Source:HGNC Symbol;Acc:HGNC:25516]	0	1	0	0
ARL11	ADP ribosylation factor like GTPase 11 [Source:HGNC Symbol;Acc:HGNC:24046]	0	1	0	0
ARNT2	aryl hydrocarbon receptor nuclear translocator 2 [Source:HGNC Symbol;Acc:HGNC:16876]	0	0	0	1
ARRB2	arrestin beta 2 [Source:HGNC Symbol;Acc:HGNC:712]	1	0	0	0
ARSB	arylsulfatase B [Source:HGNC Symbol;Acc:HGNC:714]	0	1	0	0
ARSK	arylsulfatase family member K [Source:HGNC Symbol;Acc:HGNC:25239]	1	0	0	1
ARX	aristaless related homeobox [Source:HGNC Symbol;Acc:HGNC:18060]	0	0	1	1
ASAP3	ArfGAP with SH3 domain, ankyrin repeat and PH domain 3 [Source:HGNC Symbol;Acc:HGNC:14987]	0	0	1	1
ASB15	ankyrin repeat and SOCS box containing 15 [Source:HGNC Symbol;Acc:HGNC:19767]	0	0	0	1
ASCL2	achaete-scute family bHLH transcription factor 2 [Source:HGNC Symbol;Acc:HGNC:739]	1	0	1	1
ASF1B	anti-silencing function 1B histone chaperone [Source:HGNC Symbol;Acc:HGNC:20996]	0	1	0	0
ASGR1	asialoglycoprotein receptor 1 [Source:HGNC Symbol;Acc:HGNC:742]	0	1	0	0
ASPHD2	aspartate beta-hydroxylase domain containing 2 [Source:HGNC Symbol;Acc:HGNC:30437]	1	0	1	1
ASPSCR1	ASPSCR1 tether for SLC2A4, UBX domain containing [Source:HGNC Symbol;Acc:HGNC:13825]	1	0	0	0
ASRGL1	asparaginase and isoaspartyl peptidase 1 [Source:HGNC Symbol;Acc:HGNC:16448]	0	1	0	0
ATF5	activating transcription factor 5 [Source:HGNC Symbol;Acc:HGNC:790]	0	1	0	0
ATP11A	ATPase phospholipid transporting 11A [Source:HGNC Symbol;Acc:HGNC:13552]	0	0	0	1
ATP13A2	ATPase cation transporting 13A2 [Source:HGNC Symbol;Acc:HGNC:30213]	0	0	0	1
ATP2B3	ATPase plasma membrane Ca2+ transporting 3 [Source:HGNC Symbol;Acc:HGNC:816]	1	0	1	1
AURKB	aurora kinase B [Source:HGNC Symbol;Acc:HGNC:11390]	0	1	0	0
AXDND1	axonemal dynein light chain domain containing 1 [Source:HGNC Symbol;Acc:HGNC:26564]	0	0	1	0
AXIN1	axin 1 [Source:HGNC Symbol;Acc:HGNC:903]	0	0	0	1
AXIN2	axin 2 [Source:HGNC Symbol;Acc:HGNC:904]	0	0	0	1
B3GNT7	UDP-GlcNAc:betaGal beta-1,3-N-acetylglucosaminyltransferase 7 [Source:HGNC Symbol;Acc:HGNC:18811]	0	0	1	1
B3GNT8	UDP-GlcNAc:betaGal beta-1,3-N-acetylglucosaminyltransferase 8 [Source:HGNC Symbol;Acc:HGNC:24139]	0	1	0	0
B3GNTL1	UDP-GlcNAc:betaGal beta-1,3-N-acetylglucosaminyltransferase like 1 [Source:HGNC Symbol;Acc:HGNC:21727]	0	1	0	0
BAIAP2	BAR/IMD domain containing adaptor protein 2 [Source:HGNC Symbol;Acc:HGNC:947]	1	0	0	0
BAIAP2L1	BAR/IMD domain containing adaptor protein 2 like 1 [Source:HGNC Symbol;Acc:HGNC:21649]	1	0	0	1
BATF3	basic leucine zipper ATF-like transcription factor 3 [Source:HGNC Symbol;Acc:HGNC:28915]	0	0	0	1
BCAR4	breast cancer anti-estrogen resistance 4 [Source:HGNC Symbol;Acc:HGNC:22170]	1	0	0	0
BCL2A1	BCL2 related protein A1 [Source:HGNC Symbol;Acc:HGNC:991]	1	1	0	0
BCL6	BCL6 transcription repressor [Source:HGNC Symbol;Acc:HGNC:1001]	0	1	0	0
BEST1	bestrophin 1 [Source:HGNC Symbol;Acc:HGNC:12703]	0	1	0	0
BHLHE41	basic helix-loop-helix family member e41 [Source:HGNC Symbol;Acc:HGNC:16617]	1	0	0	0
BID	BH3 interacting domain death agonist [Source:HGNC Symbol;Acc:HGNC:1050]	1	1	0	0
BIRC5	baculoviral IAP repeat containing 5 [Source:HGNC Symbol;Acc:HGNC:593]	0	1	0	0
BLVRB	biliverdin reductase B [Source:HGNC Symbol;Acc:HGNC:1063]	0	1	0	0
BST1	bone marrow stromal cell antigen 1 [Source:HGNC Symbol;Acc:HGNC:1118]	0	1	0	0
BTK	Bruton tyrosine kinase [Source:HGNC Symbol;Acc:HGNC:1133]	0	1	0	0
BTN2A2	butyrophilin subfamily 2 member A2 [Source:HGNC Symbol;Acc:HGNC:1137]	0	1	0	0
BZW2	basic leucine zipper and W2 domains 2 [Source:HGNC Symbol;Acc:HGNC:18808]	0	0	0	1
C12orf75	chromosome 12 open reading frame 75 [Source:HGNC Symbol;Acc:HGNC:35164]	1	0	0	1
C15orf48	chromosome 15 open reading frame 48 [Source:HGNC Symbol;Acc:HGNC:29898]	0	1	1	0
C18orf54	chromosome 18 open reading frame 54 [Source:HGNC Symbol;Acc:HGNC:13796]	1	0	0	1
C19orf38	chromosome 19 open reading frame 38 [Source:HGNC Symbol;Acc:HGNC:34073]	0	1	0	0
C1orf162	chromosome 1 open reading frame 162 [Source:HGNC Symbol;Acc:HGNC:28344]	1	0	0	0
C1orf54	chromosome 1 open reading frame 54 [Source:HGNC Symbol;Acc:HGNC:26258]	0	1	0	0
C1QA	complement C1q A chain [Source:HGNC Symbol;Acc:HGNC:1241]	1	1	0	0
C1QB	complement C1q B chain [Source:HGNC Symbol;Acc:HGNC:1242]	1	1	0	0
C1QC	complement C1q C chain [Source:HGNC Symbol;Acc:HGNC:1245]	1	1	0	0
C1QTNF12	C1q and TNF related 12 [Source:HGNC Symbol;Acc:HGNC:32308]	0	0	0	1
C1QTNF6	C1q and TNF related 6 [Source:HGNC Symbol;Acc:HGNC:14343]	0	0	0	1
C1R	complement C1r [Source:HGNC Symbol;Acc:HGNC:1246]	1	0	0	0
C1S	complement C1s [Source:HGNC Symbol;Acc:HGNC:1247]	1	0	0	0
C2orf72	chromosome 2 open reading frame 72 [Source:HGNC Symbol;Acc:HGNC:27418]	0	0	1	1
C3AR1	complement C3a receptor 1 [Source:HGNC Symbol;Acc:HGNC:1319]	1	1	0	0
C4orf47	chromosome 4 open reading frame 47 [Source:HGNC Symbol;Acc:HGNC:34346]	0	0	0	1
C4orf48	chromosome 4 open reading frame 48 [Source:HGNC Symbol;Acc:HGNC:34437]	0	1	0	0
C5AR1	complement C5a receptor 1 [Source:HGNC Symbol;Acc:HGNC:1338]	1	1	0	0
C6orf141	chromosome 6 open reading frame 141 [Source:HGNC Symbol;Acc:HGNC:21351]	0	0	0	1
C7orf33	chromosome 7 open reading frame 33 [Source:HGNC Symbol;Acc:HGNC:21724]	0	0	1	1
C9orf72	C9orf72-SMCR8 complex subunit [Source:HGNC Symbol;Acc:HGNC:28337]	0	1	0	0
CA2	carbonic anhydrase 2 [Source:HGNC Symbol;Acc:HGNC:1373]	0	0	0	1
CACNA2D4	calcium voltage-gated channel auxiliary subunit alpha2delta 4 [Source:HGNC Symbol;Acc:HGNC:20202]	0	1	0	0
CADM1	cell adhesion molecule 1 [Source:HGNC Symbol;Acc:HGNC:5951]	0	1	0	0
CALHM2	calcium homeostasis modulator family member 2 [Source:HGNC Symbol;Acc:HGNC:23493]	0	0	0	1
CALHM3	calcium homeostasis modulator 3 [Source:HGNC Symbol;Acc:HGNC:23458]	0	0	1	1
CAMK1	calcium/calmodulin dependent protein kinase I [Source:HGNC Symbol;Acc:HGNC:1459]	0	1	0	0
CAPG	capping actin protein, gelsolin like [Source:HGNC Symbol;Acc:HGNC:1474]	0	1	0	0
CAPN12	calpain 12 [Source:HGNC Symbol;Acc:HGNC:13249]	0	0	0	1
CAPN14	calpain 14 [Source:HGNC Symbol;Acc:HGNC:16664]	0	0	1	0
CAPN6	calpain 6 [Source:HGNC Symbol;Acc:HGNC:1483]	0	0	0	1
CARD16	caspase recruitment domain family member 16 [Source:HGNC Symbol;Acc:HGNC:33701]	0	1	0	0
CARD9	caspase recruitment domain family member 9 [Source:HGNC Symbol;Acc:HGNC:16391]	0	1	0	0
CARS2	cysteinyl-tRNA synthetase 2, mitochondrial [Source:HGNC Symbol;Acc:HGNC:25695]	0	1	0	0
CASP1	caspase 1 [Source:HGNC Symbol;Acc:HGNC:1499]	1	1	0	0
CASP14	caspase 14 [Source:HGNC Symbol;Acc:HGNC:1502]	0	0	0	1
CATSPER1	cation channel sperm associated 1 [Source:HGNC Symbol;Acc:HGNC:17116]	0	1	1	0
CATSPERZ	catsper channel auxiliary subunit zeta [Source:HGNC Symbol;Acc:HGNC:19231]	0	0	0	1
CAV1	caveolin 1 [Source:HGNC Symbol;Acc:HGNC:1527]	0	0	0	1
CAV2	caveolin 2 [Source:HGNC Symbol;Acc:HGNC:1528]	0	0	0	1
CBLB	Cbl proto-oncogene B [Source:HGNC Symbol;Acc:HGNC:1542]	0	0	0	1
CCDC113	coiled-coil domain containing 113 [Source:HGNC Symbol;Acc:HGNC:25002]	0	0	0	1
CCDC81	coiled-coil domain containing 81 [Source:HGNC Symbol;Acc:HGNC:26281]	1	0	0	1
CCDC88A	coiled-coil domain containing 88A [Source:HGNC Symbol;Acc:HGNC:25523]	0	1	0	0
CCL18	C-C motif chemokine ligand 18 [Source:HGNC Symbol;Acc:HGNC:10616]	0	1	0	0
CCL2	C-C motif chemokine ligand 2 [Source:HGNC Symbol;Acc:HGNC:10618]	1	0	0	0
CCL20	C-C motif chemokine ligand 20 [Source:HGNC Symbol;Acc:HGNC:10619]	0	1	0	0
CCL25	C-C motif chemokine ligand 25 [Source:HGNC Symbol;Acc:HGNC:10624]	0	0	0	1
CCL3	C-C motif chemokine ligand 3 [Source:HGNC Symbol;Acc:HGNC:10627]	1	1	0	0
CCL3L3	C-C motif chemokine ligand 3 like 1 [Source:HGNC Symbol;Acc:HGNC:10628]	0	1	0	0
CCL3L3	C-C motif chemokine ligand 3 like 3 [Source:HGNC Symbol;Acc:HGNC:30554]	0	1	0	0
CCL4	C-C motif chemokine ligand 4 [Source:HGNC Symbol;Acc:HGNC:10630]	1	1	0	0
CCL4L2	C-C motif chemokine ligand 4 like 2 [Source:HGNC Symbol;Acc:HGNC:24066]	0	1	0	0
CCL7	C-C motif chemokine ligand 7 [Source:HGNC Symbol;Acc:HGNC:10634]	0	1	0	0
CCNA2	cyclin A2 [Source:HGNC Symbol;Acc:HGNC:1578]	0	1	0	0
CCNB1	cyclin B1 [Source:HGNC Symbol;Acc:HGNC:1579]	0	0	0	1
CCNE1	cyclin E1 [Source:HGNC Symbol;Acc:HGNC:1589]	1	0	0	1
CCR1	C-C motif chemokine receptor 1 [Source:HGNC Symbol;Acc:HGNC:1602]	0	0	0	1
CCR5	C-C motif chemokine receptor 5 [Source:HGNC Symbol;Acc:HGNC:1606]	0	1	0	0
CCRL2	C-C motif chemokine receptor like 2 [Source:HGNC Symbol;Acc:HGNC:1612]	0	1	0	0
CD109	CD109 molecule [Source:HGNC Symbol;Acc:HGNC:21685]	1	0	0	0
CD14	CD14 molecule [Source:HGNC Symbol;Acc:HGNC:1628]	1	1	0	0
CD163	CD163 molecule [Source:HGNC Symbol;Acc:HGNC:1631]	1	1	0	0
CD1D	CD1d molecule [Source:HGNC Symbol;Acc:HGNC:1637]	0	1	0	0
CD248	CD248 molecule [Source:HGNC Symbol;Acc:HGNC:18219]	1	0	0	0
CD276	CD276 molecule [Source:HGNC Symbol;Acc:HGNC:19137]	0	0	0	1
CD300A	CD300a molecule [Source:HGNC Symbol;Acc:HGNC:19319]	1	1	0	0
CD300C	CD300c molecule [Source:HGNC Symbol;Acc:HGNC:19320]	0	1	0	0
CD300E	CD300e molecule [Source:HGNC Symbol;Acc:HGNC:28874]	0	1	0	0
CD300LB	CD300 molecule like family member b [Source:HGNC Symbol;Acc:HGNC:30811]	0	1	0	0
CD300LF	CD300 molecule like family member f [Source:HGNC Symbol;Acc:HGNC:29883]	0	1	0	0
CD302	CD302 molecule [Source:HGNC Symbol;Acc:HGNC:30843]	0	1	0	0
CD33	CD33 molecule [Source:HGNC Symbol;Acc:HGNC:1659]	0	1	0	0
CD36	CD36 molecule [Source:HGNC Symbol;Acc:HGNC:1663]	1	1	0	0
CD37	CD37 molecule [Source:HGNC Symbol;Acc:HGNC:1666]	1	0	0	0
CD38	CD38 molecule [Source:HGNC Symbol;Acc:HGNC:1667]	0	1	0	0
CD4	CD4 molecule [Source:HGNC Symbol;Acc:HGNC:1678]	1	1	0	0
CD44	CD44 molecule (Indian blood group) [Source:HGNC Symbol;Acc:HGNC:1681]	1	0	0	0
CD52	CD52 molecule [Source:HGNC Symbol;Acc:HGNC:1804]	1	0	0	0
CD53	CD53 molecule [Source:HGNC Symbol;Acc:HGNC:1686]	1	0	0	0
CD58	CD58 molecule [Source:HGNC Symbol;Acc:HGNC:1688]	0	1	0	0
CD68	CD68 molecule [Source:HGNC Symbol;Acc:HGNC:1693]	0	1	0	0
CD72	CD72 molecule [Source:HGNC Symbol;Acc:HGNC:1696]	0	1	0	0
CD74	CD74 molecule [Source:HGNC Symbol;Acc:HGNC:1697]	1	1	0	0
CD82	CD82 molecule [Source:HGNC Symbol;Acc:HGNC:6210]	0	1	0	0
CD83	CD83 molecule [Source:HGNC Symbol;Acc:HGNC:1703]	1	1	0	0
CD84	CD84 molecule [Source:HGNC Symbol;Acc:HGNC:1704]	1	1	0	0
CD86	CD86 molecule [Source:HGNC Symbol;Acc:HGNC:1705]	1	1	0	0
CD9	CD9 molecule [Source:HGNC Symbol;Acc:HGNC:1709]	0	1	0	0
CD93	CD93 molecule [Source:HGNC Symbol;Acc:HGNC:15855]	0	1	0	0
CDA	cytidine deaminase [Source:HGNC Symbol;Acc:HGNC:1712]	0	1	0	0
CDC20	cell division cycle 20 [Source:HGNC Symbol;Acc:HGNC:1723]	0	1	0	0
CDCP1	CUB domain containing protein 1 [Source:HGNC Symbol;Acc:HGNC:24357]	0	1	0	0
CDH5	cadherin 5 [Source:HGNC Symbol;Acc:HGNC:1764]	0	0	0	1
CDHR1	cadherin related family member 1 [Source:HGNC Symbol;Acc:HGNC:14550]	0	1	0	0
CDK1	cyclin dependent kinase 1 [Source:HGNC Symbol;Acc:HGNC:1722]	0	1	0	0
CDKN2A	cyclin dependent kinase inhibitor 2A [Source:HGNC Symbol;Acc:HGNC:1787]	0	1	0	0
CDKN3	cyclin dependent kinase inhibitor 3 [Source:HGNC Symbol;Acc:HGNC:1791]	0	1	0	0
CEACAM1	CEA cell adhesion molecule 1 [Source:HGNC Symbol;Acc:HGNC:1814]	1	0	0	0
CELA1	chymotrypsin like elastase 1 [Source:HGNC Symbol;Acc:HGNC:3308]	0	0	1	1
CENPF	centromere protein F [Source:HGNC Symbol;Acc:HGNC:1857]	0	1	0	0
CENPM	centromere protein M [Source:HGNC Symbol;Acc:HGNC:18352]	0	1	0	0
CES1	carboxylesterase 1 [Source:HGNC Symbol;Acc:HGNC:1863]	0	1	0	0
CFAP107	cilia and flagella associated protein 107 [Source:HGNC Symbol;Acc:HGNC:28567]	0	0	0	1
CFAP210	cilia and flagella associated protein 210 [Source:HGNC Symbol;Acc:HGNC:25064]	0	0	0	1
CFAP45	cilia and flagella associated protein 45 [Source:HGNC Symbol;Acc:HGNC:17229]	0	0	0	1
CFD	complement factor D [Source:HGNC Symbol;Acc:HGNC:2771]	1	1	0	0
CFP	complement factor properdin [Source:HGNC Symbol;Acc:HGNC:8864]	0	1	0	0
CGB3	chorionic gonadotropin subunit beta 3 [Source:HGNC Symbol;Acc:HGNC:1886]	0	0	0	1
CGB5	chorionic gonadotropin subunit beta 5 [Source:HGNC Symbol;Acc:HGNC:16452]	0	0	0	1
CHI3L1	chitinase 3 like 1 [Source:HGNC Symbol;Acc:HGNC:1932]	1	1	0	0
CHIT1	chitinase 1 [Source:HGNC Symbol;Acc:HGNC:1936]	0	1	0	0
CHP2	calcineurin like EF-hand protein 2 [Source:HGNC Symbol;Acc:HGNC:24927]	0	0	1	1
CHRM5	cholinergic receptor muscarinic 5 [Source:HGNC Symbol;Acc:HGNC:1954]	1	0	1	1
CHRNA5	cholinergic receptor nicotinic alpha 5 subunit [Source:HGNC Symbol;Acc:HGNC:1959]	0	0	0	1
CHRNE	cholinergic receptor nicotinic epsilon subunit [Source:HGNC Symbol;Acc:HGNC:1966]	0	0	0	1
CHST11	carbohydrate sulfotransferase 11 [Source:HGNC Symbol;Acc:HGNC:17422]	0	1	0	0
CHST13	carbohydrate sulfotransferase 13 [Source:HGNC Symbol;Acc:HGNC:21755]	0	1	0	0
CHST15	carbohydrate sulfotransferase 15 [Source:HGNC Symbol;Acc:HGNC:18137]	0	1	0	0
CHST8	carbohydrate sulfotransferase 8 [Source:HGNC Symbol;Acc:HGNC:15993]	0	0	0	1
CIITA	class II major histocompatibility complex transactivator [Source:HGNC Symbol;Acc:HGNC:7067]	0	1	0	0
CKLF	chemokine like factor [Source:HGNC Symbol;Acc:HGNC:13253]	0	1	0	0
CLDN14	claudin 14 [Source:HGNC Symbol;Acc:HGNC:2035]	0	0	0	1
CLDN19	claudin 19 [Source:HGNC Symbol;Acc:HGNC:2040]	1	0	1	1
CLDN6	claudin 6 [Source:HGNC Symbol;Acc:HGNC:2048]	0	0	0	1
CLEC10A	C-type lectin domain containing 10A [Source:HGNC Symbol;Acc:HGNC:16916]	0	1	0	0
CLEC12A	C-type lectin domain family 12 member A [Source:HGNC Symbol;Acc:HGNC:31713]	0	1	0	0
CLEC2B	C-type lectin domain family 2 member B [Source:HGNC Symbol;Acc:HGNC:2053]	1	1	0	0
CLEC4A	C-type lectin domain family 4 member A [Source:HGNC Symbol;Acc:HGNC:13257]	0	1	0	0
CLEC4E	C-type lectin domain family 4 member E [Source:HGNC Symbol;Acc:HGNC:14555]	0	1	0	0
CLEC5A	C-type lectin domain containing 5A [Source:HGNC Symbol;Acc:HGNC:2054]	0	1	0	0
CLEC7A	C-type lectin domain containing 7A [Source:HGNC Symbol;Acc:HGNC:14558]	0	1	0	0
CLECL1	C-type lectin like 1 [Source:HGNC Symbol;Acc:HGNC:24462]	0	1	0	0
CLNK	cytokine dependent hematopoietic cell linker [Source:HGNC Symbol;Acc:HGNC:17438]	0	0	0	1
CMKLR2	chemerin chemokine-like receptor 2 [Source:HGNC Symbol;Acc:HGNC:4463]	0	0	0	1
CMTM3	CKLF like MARVEL transmembrane domain containing 3 [Source:HGNC Symbol;Acc:HGNC:19174]	0	0	0	1
CMTM4	CKLF like MARVEL transmembrane domain containing 4 [Source:HGNC Symbol;Acc:HGNC:19175]	1	0	1	1
CMTM7	CKLF like MARVEL transmembrane domain containing 7 [Source:HGNC Symbol;Acc:HGNC:19178]	1	0	0	0
CNN3	calponin 3 [Source:HGNC Symbol;Acc:HGNC:2157]	1	0	0	0
COL17A1	collagen type XVII alpha 1 chain [Source:HGNC Symbol;Acc:HGNC:2194]	0	0	1	0
COL1A1	collagen type I alpha 1 chain [Source:HGNC Symbol;Acc:HGNC:2197]	1	0	0	0
COL1A2	collagen type I alpha 2 chain [Source:HGNC Symbol;Acc:HGNC:2198]	1	0	0	0
COL27A1	collagen type XXVII alpha 1 chain [Source:HGNC Symbol;Acc:HGNC:22986]	0	0	0	1
COL3A1	collagen type III alpha 1 chain [Source:HGNC Symbol;Acc:HGNC:2201]	1	0	0	0
COL4A1	collagen type IV alpha 1 chain [Source:HGNC Symbol;Acc:HGNC:2202]	0	0	0	1
COL4A2	collagen type IV alpha 2 chain [Source:HGNC Symbol;Acc:HGNC:2203]	0	0	0	1
CORO2A	coronin 2A [Source:HGNC Symbol;Acc:HGNC:2255]	0	0	0	1
CORO6	coronin 6 [Source:HGNC Symbol;Acc:HGNC:21356]	0	0	0	1
COTL1	coactosin like F-actin binding protein 1 [Source:HGNC Symbol;Acc:HGNC:18304]	0	1	0	1
COX6A2	cytochrome c oxidase subunit 6A2 [Source:HGNC Symbol;Acc:HGNC:2279]	0	1	0	0
CPLX1	complexin 1 [Source:HGNC Symbol;Acc:HGNC:2309]	0	0	0	1
CPPED1	calcineurin like phosphoesterase domain containing 1 [Source:HGNC Symbol;Acc:HGNC:25632]	0	1	0	0
CPQ	carboxypeptidase Q [Source:HGNC Symbol;Acc:HGNC:16910]	1	0	0	0
CPVL	carboxypeptidase vitellogenic like [Source:HGNC Symbol;Acc:HGNC:14399]	0	1	0	0
CRTAM	cytotoxic and regulatory T cell molecule [Source:HGNC Symbol;Acc:HGNC:24313]	0	1	0	0
CRYBA2	crystallin beta A2 [Source:HGNC Symbol;Acc:HGNC:2395]	0	0	0	1
CSF1	colony stimulating factor 1 [Source:HGNC Symbol;Acc:HGNC:2432]	0	1	0	0
CSF2RB	colony stimulating factor 2 receptor subunit beta [Source:HGNC Symbol;Acc:HGNC:2436]	0	0	0	1
CSH1	chorionic somatomammotropin hormone 1 [Source:HGNC Symbol;Acc:HGNC:2440]	0	0	1	1
CSH2	chorionic somatomammotropin hormone 2 [Source:HGNC Symbol;Acc:HGNC:2441]	0	0	1	0
CST3	cystatin C [Source:HGNC Symbol;Acc:HGNC:2475]	0	1	0	0
CSTA	cystatin A [Source:HGNC Symbol;Acc:HGNC:2481]	0	1	0	0
CTAG2	cancer/testis antigen 2 [Source:HGNC Symbol;Acc:HGNC:2492]	0	0	0	1
CTSD	cathepsin D [Source:HGNC Symbol;Acc:HGNC:2529]	0	1	0	0
CTSH	cathepsin H [Source:HGNC Symbol;Acc:HGNC:2535]	0	1	0	0
CTSS	cathepsin S [Source:HGNC Symbol;Acc:HGNC:2545]	1	1	0	0
CTSZ	cathepsin Z [Source:HGNC Symbol;Acc:HGNC:2547]	0	1	0	0
CXCL16	C-X-C motif chemokine ligand 16 [Source:HGNC Symbol;Acc:HGNC:16642]	0	1	0	0
CXCL2	C-X-C motif chemokine ligand 2 [Source:HGNC Symbol;Acc:HGNC:4603]	0	1	0	0
CXCL3	C-X-C motif chemokine ligand 3 [Source:HGNC Symbol;Acc:HGNC:4604]	0	1	0	0
CXCL8	C-X-C motif chemokine ligand 8 [Source:HGNC Symbol;Acc:HGNC:6025]	1	1	0	0
CXCR3	C-X-C motif chemokine receptor 3 [Source:HGNC Symbol;Acc:HGNC:4540]	0	1	0	0
CXCR6	C-X-C motif chemokine receptor 6 [Source:HGNC Symbol;Acc:HGNC:16647]	1	0	1	1
CYBB	cytochrome b-245 beta chain [Source:HGNC Symbol;Acc:HGNC:2578]	1	1	0	0
CYP19A1	cytochrome P450 family 19 subfamily A member 1 [Source:HGNC Symbol;Acc:HGNC:2594]	1	0	0	0
CYP1B1	cytochrome P450 family 1 subfamily B member 1 [Source:HGNC Symbol;Acc:HGNC:2597]	0	1	0	0
CYP27A1	cytochrome P450 family 27 subfamily A member 1 [Source:HGNC Symbol;Acc:HGNC:2605]	1	1	0	0
CYP39A1	cytochrome P450 family 39 subfamily A member 1 [Source:HGNC Symbol;Acc:HGNC:17449]	0	0	1	0
CYSTM1	cysteine rich transmembrane module containing 1 [Source:HGNC Symbol;Acc:HGNC:30239]	1	0	0	0
CYTH4	cytohesin 4 [Source:HGNC Symbol;Acc:HGNC:9505]	1	0	0	0
DAB2	DAB adaptor protein 2 [Source:HGNC Symbol;Acc:HGNC:2662]	1	0	0	0
DAPP1	dual adaptor of phosphotyrosine and 3-phosphoinositides 1 [Source:HGNC Symbol;Acc:HGNC:16500]	1	0	0	0
DAW1	dynein assembly factor with WD repeats 1 [Source:HGNC Symbol;Acc:HGNC:26383]	0	0	0	1
DCN	decorin [Source:HGNC Symbol;Acc:HGNC:2705]	1	0	0	0
DCST2	DC-STAMP domain containing 2 [Source:HGNC Symbol;Acc:HGNC:26562]	1	0	1	1
DDIT4L	DNA damage inducible transcript 4 like [Source:HGNC Symbol;Acc:HGNC:30555]	0	0	0	1
DENND6B	DENN domain containing 6B [Source:HGNC Symbol;Acc:HGNC:32690]	0	1	0	0
DEPDC7	DEP domain containing 7 [Source:HGNC Symbol;Acc:HGNC:29899]	0	0	1	1
DFFB	DNA fragmentation factor subunit beta [Source:HGNC Symbol;Acc:HGNC:2773]	0	0	0	1
DGKZ	diacylglycerol kinase zeta [Source:HGNC Symbol;Acc:HGNC:2857]	0	0	0	1
DIO2	iodothyronine deiodinase 2 [Source:HGNC Symbol;Acc:HGNC:2884]	0	0	1	1
DIO2-AS1	DIO2 antisense RNA 1 [Source:HGNC Symbol;Acc:HGNC:44153]	0	0	1	0
DKK1	dickkopf WNT signaling pathway inhibitor 1 [Source:HGNC Symbol;Acc:HGNC:2891]	1	0	0	0
DLEU2	deleted in lymphocytic leukemia 2 [Source:HGNC Symbol;Acc:HGNC:13748]	0	1	0	0
DLK1	delta like non-canonical Notch ligand 1 [Source:HGNC Symbol;Acc:HGNC:2907]	1	0	0	0
DLX4	distal-less homeobox 4 [Source:HGNC Symbol;Acc:HGNC:2917]	1	0	0	1
DMXL2	Dmx like 2 [Source:HGNC Symbol;Acc:HGNC:2938]	0	1	0	0
DNAH11	dynein axonemal heavy chain 11 [Source:HGNC Symbol;Acc:HGNC:2942]	0	0	0	1
DNAH7	dynein axonemal heavy chain 7 [Source:HGNC Symbol;Acc:HGNC:18661]	0	0	1	0
DOCK2	dedicator of cytokinesis 2 [Source:HGNC Symbol;Acc:HGNC:2988]	1	1	0	0
DOCK4	dedicator of cytokinesis 4 [Source:HGNC Symbol;Acc:HGNC:19192]	0	1	0	0
DOCK5	dedicator of cytokinesis 5 [Source:HGNC Symbol;Acc:HGNC:23476]	1	0	0	0
DOCK8	dedicator of cytokinesis 8 [Source:HGNC Symbol;Acc:HGNC:19191]	1	0	0	0
DOK3	docking protein 3 [Source:HGNC Symbol;Acc:HGNC:24583]	0	1	0	0
DPF1	double PHD fingers 1 [Source:HGNC Symbol;Acc:HGNC:20225]	0	0	0	1
DPP10	dipeptidyl peptidase like 10 [Source:HGNC Symbol;Acc:HGNC:20823]	0	0	0	1
DPP10-AS1	DPP10 antisense RNA 1 [Source:HGNC Symbol;Acc:HGNC:40941]	0	0	1	0
DPPA2	developmental pluripotency associated 2 [Source:HGNC Symbol;Acc:HGNC:19197]	0	0	0	1
DPYD	dihydropyrimidine dehydrogenase [Source:HGNC Symbol;Acc:HGNC:3012]	0	1	0	0
DPYSL2	dihydropyrimidinase like 2 [Source:HGNC Symbol;Acc:HGNC:3014]	0	1	0	0
DRC3	dynein regulatory complex subunit 3 [Source:HGNC Symbol;Acc:HGNC:25384]	0	0	0	1
DSE	dermatan sulfate epimerase [Source:HGNC Symbol;Acc:HGNC:21144]	0	1	0	0
DSEL	dermatan sulfate epimerase like [Source:HGNC Symbol;Acc:HGNC:18144]	1	0	0	1
DUSP10	dual specificity phosphatase 10 [Source:HGNC Symbol;Acc:HGNC:3065]	0	1	0	0
DUSP2	dual specificity phosphatase 2 [Source:HGNC Symbol;Acc:HGNC:3068]	0	1	0	0
DUSP4	dual specificity phosphatase 4 [Source:HGNC Symbol;Acc:HGNC:3070]	0	0	0	1
DUSP6	dual specificity phosphatase 6 [Source:HGNC Symbol;Acc:HGNC:3072]	1	1	0	0
EBI3	Epstein-Barr virus induced 3 [Source:HGNC Symbol;Acc:HGNC:3129]	0	0	1	1
ECM2	extracellular matrix protein 2 [Source:HGNC Symbol;Acc:HGNC:3154]	0	0	0	1
EDA2R	ectodysplasin A2 receptor [Source:HGNC Symbol;Acc:HGNC:17756]	0	0	1	0
EEPD1	endonuclease/exonuclease/phosphatase family domain containing 1 [Source:HGNC Symbol;Acc:HGNC:22223]	0	1	0	0
EFHD2	EF-hand domain family member D2 [Source:HGNC Symbol;Acc:HGNC:28670]	0	0	0	1
EFNA1	ephrin A1 [Source:HGNC Symbol;Acc:HGNC:3221]	0	0	0	1
EFNA3	ephrin A3 [Source:HGNC Symbol;Acc:HGNC:3223]	0	0	0	1
EFNA4	ephrin A4 [Source:HGNC Symbol;Acc:HGNC:3224]	1	0	0	1
EFNB1	ephrin B1 [Source:HGNC Symbol;Acc:HGNC:3226]	1	0	0	1
EGFL6	EGF like domain multiple 6 [Source:HGNC Symbol;Acc:HGNC:3235]	1	0	0	0
EGFR-AS1	EGFR antisense RNA 1 [Source:HGNC Symbol;Acc:HGNC:40207]	0	0	1	0
EGLN3	egl-9 family hypoxia inducible factor 3 [Source:HGNC Symbol;Acc:HGNC:14661]	1	0	0	1
EGR2	early growth response 2 [Source:HGNC Symbol;Acc:HGNC:3239]	0	1	0	0
EHBP1	EH domain binding protein 1 [Source:HGNC Symbol;Acc:HGNC:29144]	1	0	0	0
EHBP1L1	EH domain binding protein 1 like 1 [Source:HGNC Symbol;Acc:HGNC:30682]	0	1	0	0
ELANE	elastase, neutrophil expressed [Source:HGNC Symbol;Acc:HGNC:3309]	0	0	0	1
ELOVL6	ELOVL fatty acid elongase 6 [Source:HGNC Symbol;Acc:HGNC:15829]	0	0	0	1
ENG	endoglin [Source:HGNC Symbol;Acc:HGNC:3349]	0	0	0	1
ENKUR	enkurin, TRPC channel interacting protein [Source:HGNC Symbol;Acc:HGNC:28388]	0	0	1	1
ENTPD1	ectonucleoside triphosphate diphosphohydrolase 1 [Source:HGNC Symbol;Acc:HGNC:3363]	0	1	0	0
EOMES	eomesodermin [Source:HGNC Symbol;Acc:HGNC:3372]	0	1	0	0
EPSTI1	epithelial stromal interaction 1 [Source:HGNC Symbol;Acc:HGNC:16465]	0	0	0	1
ERBB2	erb-b2 receptor tyrosine kinase 2 [Source:HGNC Symbol;Acc:HGNC:3430]	1	0	0	1
EREG	epiregulin [Source:HGNC Symbol;Acc:HGNC:3443]	0	1	0	0
ERICH5	glutamate rich 5 [Source:HGNC Symbol;Acc:HGNC:26823]	0	0	0	1
ERO1A	endoplasmic reticulum oxidoreductase 1 alpha [Source:HGNC Symbol;Acc:HGNC:13280]	0	0	0	1
ETV4	ETS variant transcription factor 4 [Source:HGNC Symbol;Acc:HGNC:3493]	0	0	1	1
EXOC3L1	exocyst complex component 3 like 1 [Source:HGNC Symbol;Acc:HGNC:27540]	0	0	0	1
EXOSC5	exosome component 5 [Source:HGNC Symbol;Acc:HGNC:24662]	0	0	0	1
EXTL3	exostosin like glycosyltransferase 3 [Source:HGNC Symbol;Acc:HGNC:3518]	1	0	0	0
F13A1	coagulation factor XIII A chain [Source:HGNC Symbol;Acc:HGNC:3531]	1	0	0	0
FABP4	fatty acid binding protein 4 [Source:HGNC Symbol;Acc:HGNC:3559]	0	1	0	0
FABP5	fatty acid binding protein 5 [Source:HGNC Symbol;Acc:HGNC:3560]	0	1	0	0
FABP7	fatty acid binding protein 7 [Source:HGNC Symbol;Acc:HGNC:3562]	0	0	1	1
FAM102B	family with sequence similarity 102 member B [Source:HGNC Symbol;Acc:HGNC:27637]	0	1	0	0
FAM110A	family with sequence similarity 110 member A [Source:HGNC Symbol;Acc:HGNC:16188]	1	0	0	0
FAM163A	family with sequence similarity 163 member A [Source:HGNC Symbol;Acc:HGNC:28274]	0	0	0	1
FAM174B	family with sequence similarity 174 member B [Source:HGNC Symbol;Acc:HGNC:34339]	1	0	0	1
FAM20C	FAM20C golgi associated secretory pathway kinase [Source:HGNC Symbol;Acc:HGNC:22140]	1	1	0	0
FAM78A	family with sequence similarity 78 member A [Source:HGNC Symbol;Acc:HGNC:25465]	0	0	0	1
FAM81A	family with sequence similarity 81 member A [Source:HGNC Symbol;Acc:HGNC:28379]	0	0	0	1
FAM83G	family with sequence similarity 83 member G [Source:HGNC Symbol;Acc:HGNC:32554]	0	0	0	1
FANCE	FA complementation group E [Source:HGNC Symbol;Acc:HGNC:3586]	0	0	0	1
FASLG	Fas ligand [Source:HGNC Symbol;Acc:HGNC:11936]	0	1	0	0
FAT2	FAT atypical cadherin 2 [Source:HGNC Symbol;Acc:HGNC:3596]	1	0	1	1
FBLIM1	filamin binding LIM protein 1 [Source:HGNC Symbol;Acc:HGNC:24686]	0	0	0	1
FBP1	fructose-bisphosphatase 1 [Source:HGNC Symbol;Acc:HGNC:3606]	1	1	0	0
FCER1G	Fc epsilon receptor Ig [Source:HGNC Symbol;Acc:HGNC:3611]	1	1	0	0
FCGR1A	Fc gamma receptor Ia [Source:HGNC Symbol;Acc:HGNC:3613]	1	1	0	0
FCGR2A	Fc gamma receptor IIa [Source:HGNC Symbol;Acc:HGNC:3616]	1	1	0	0
FCGR3A	Fc gamma receptor IIIa [Source:HGNC Symbol;Acc:HGNC:3619]	1	1	0	0
FCGRT	Fc gamma receptor and transporter [Source:HGNC Symbol;Acc:HGNC:3621]	1	1	0	0
FCN1	ficolin 1 [Source:HGNC Symbol;Acc:HGNC:3623]	0	1	0	0
FERMT3	FERM domain containing kindlin 3 [Source:HGNC Symbol;Acc:HGNC:23151]	0	1	0	0
FGD2	FYVE, RhoGEF and PH domain containing 2 [Source:HGNC Symbol;Acc:HGNC:3664]	0	1	0	0
FGD4	FYVE, RhoGEF and PH domain containing 4 [Source:HGNC Symbol;Acc:HGNC:19125]	0	0	0	1
FGFRL1	fibroblast growth factor receptor like 1 [Source:HGNC Symbol;Acc:HGNC:3693]	1	0	0	1
FGL2	fibrinogen like 2 [Source:HGNC Symbol;Acc:HGNC:3696]	0	1	0	0
FGR	FGR proto-oncogene, Src family tyrosine kinase [Source:HGNC Symbol;Acc:HGNC:3697]	1	1	0	0
FHOD3	formin homology 2 domain containing 3 [Source:HGNC Symbol;Acc:HGNC:26178]	0	0	1	1
FKBP1B	FKBP prolyl isomerase 1B [Source:HGNC Symbol;Acc:HGNC:3712]	0	0	0	1
FLNB	filamin B [Source:HGNC Symbol;Acc:HGNC:3755]	0	0	0	1
FLT4	fms related receptor tyrosine kinase 4 [Source:HGNC Symbol;Acc:HGNC:3767]	0	0	0	1
FMNL3	formin like 3 [Source:HGNC Symbol;Acc:HGNC:23698]	0	1	0	0
FN1	fibronectin 1 [Source:HGNC Symbol;Acc:HGNC:3778]	0	0	0	1
FOLR2	folate receptor beta [Source:HGNC Symbol;Acc:HGNC:3793]	1	0	0	0
FOLR3	folate receptor gamma [Source:HGNC Symbol;Acc:HGNC:3795]	0	1	0	0
FOS	Fos proto-oncogene, AP-1 transcription factor subunit [Source:HGNC Symbol;Acc:HGNC:3796]	0	1	0	0
FOSL2	FOS like 2, AP-1 transcription factor subunit [Source:HGNC Symbol;Acc:HGNC:3798]	0	0	0	1
FPR1	formyl peptide receptor 1 [Source:HGNC Symbol;Acc:HGNC:3826]	0	1	0	0
FPR3	formyl peptide receptor 3 [Source:HGNC Symbol;Acc:HGNC:3828]	1	1	0	0
FRZB	frizzled related protein [Source:HGNC Symbol;Acc:HGNC:3959]	1	0	0	0
FSTL3	follistatin like 3 [Source:HGNC Symbol;Acc:HGNC:3973]	0	0	0	1
FUOM	fucose mutarotase [Source:HGNC Symbol;Acc:HGNC:24733]	0	1	0	0
FXYD5	FXYD domain containing ion transport regulator 5 [Source:HGNC Symbol;Acc:HGNC:4029]	0	0	0	1
G0S2	G0/G1 switch 2 [Source:HGNC Symbol;Acc:HGNC:30229]	1	1	0	0
GADD45A	growth arrest and DNA damage inducible alpha [Source:HGNC Symbol;Acc:HGNC:4095]	0	0	0	1
GAL	galanin and GMAP prepropeptide [Source:HGNC Symbol;Acc:HGNC:4114]	0	0	0	1
GAL3ST4	galactose-3-O-sulfotransferase 4 [Source:HGNC Symbol;Acc:HGNC:24145]	0	1	0	0
GALNT2	polypeptide N-acetylgalactosaminyltransferase 2 [Source:HGNC Symbol;Acc:HGNC:4124]	0	0	0	1
GALNT3	polypeptide N-acetylgalactosaminyltransferase 3 [Source:HGNC Symbol;Acc:HGNC:4125]	1	0	0	0
GAPT	GRB2 binding adaptor protein, transmembrane [Source:HGNC Symbol;Acc:HGNC:26588]	0	1	0	0
GAS6	growth arrest specific 6 [Source:HGNC Symbol;Acc:HGNC:4168]	1	0	0	0
GAS7	growth arrest specific 7 [Source:HGNC Symbol;Acc:HGNC:4169]	0	1	0	0
GATA2	GATA binding protein 2 [Source:HGNC Symbol;Acc:HGNC:4171]	0	0	0	1
GBGT1	globoside alpha-1,3-N-acetylgalactosaminyltransferase 1 (FORS blood group) [Source:HGNC Symbol;Acc:HGNC:20460]	0	1	0	0
GCA	grancalcin [Source:HGNC Symbol;Acc:HGNC:15990]	0	1	0	0
GCH1	GTP cyclohydrolase 1 [Source:HGNC Symbol;Acc:HGNC:4193]	0	0	0	1
GCHFR	GTP cyclohydrolase I feedback regulator [Source:HGNC Symbol;Acc:HGNC:4194]	0	1	0	0
GCM1	glial cells missing transcription factor 1 [Source:HGNC Symbol;Acc:HGNC:4197]	1	0	0	1
GCNT1	glucosaminyl (N-acetyl) transferase 1 [Source:HGNC Symbol;Acc:HGNC:4203]	0	0	0	1
GDA	guanine deaminase [Source:HGNC Symbol;Acc:HGNC:4212]	0	0	0	1
GDPD1	glycerophosphodiester phosphodiesterase domain containing 1 [Source:HGNC Symbol;Acc:HGNC:20883]	0	0	1	1
GDPD3	glycerophosphodiester phosphodiesterase domain containing 3 [Source:HGNC Symbol;Acc:HGNC:28638]	1	0	0	0
GFOD1	glucose-fructose oxidoreductase domain containing 1 [Source:HGNC Symbol;Acc:HGNC:21096]	0	0	0	1
GH2	growth hormone 2 [Source:HGNC Symbol;Acc:HGNC:4262]	0	0	1	1
GK	glycerol kinase [Source:HGNC Symbol;Acc:HGNC:4289]	0	1	0	0
GLIPR1	GLI pathogenesis related 1 [Source:HGNC Symbol;Acc:HGNC:17001]	1	0	0	1
GLIPR2	GLI pathogenesis related 2 [Source:HGNC Symbol;Acc:HGNC:18007]	1	1	0	0
GLRX	glutaredoxin [Source:HGNC Symbol;Acc:HGNC:4330]	0	0	0	1
GLUL	glutamate-ammonia ligase [Source:HGNC Symbol;Acc:HGNC:4341]	0	1	0	0
GM2A	ganglioside GM2 activator [Source:HGNC Symbol;Acc:HGNC:4367]	0	0	0	1
GMFG	glia maturation factor gamma [Source:HGNC Symbol;Acc:HGNC:4374]	1	0	0	0
GNA13	G protein subunit alpha 13 [Source:HGNC Symbol;Acc:HGNC:4381]	0	1	0	0
GNA15	G protein subunit alpha 15 [Source:HGNC Symbol;Acc:HGNC:4383]	0	1	0	0
GNAL	G protein subunit alpha L [Source:HGNC Symbol;Acc:HGNC:4388]	0	0	0	1
GNB4	G protein subunit beta 4 [Source:HGNC Symbol;Acc:HGNC:20731]	0	1	0	0
GNB5	G protein subunit beta 5 [Source:HGNC Symbol;Acc:HGNC:4401]	0	0	0	1
GNGT2	G protein subunit gamma transducin 2 [Source:HGNC Symbol;Acc:HGNC:4412]	0	1	0	0
GNS	glucosamine (N-acetyl)-6-sulfatase [Source:HGNC Symbol;Acc:HGNC:4422]	0	1	0	0
GPAT3	glycerol-3-phosphate acyltransferase 3 [Source:HGNC Symbol;Acc:HGNC:28157]	0	1	0	0
GPBAR1	G protein-coupled bile acid receptor 1 [Source:HGNC Symbol;Acc:HGNC:19680]	0	1	0	0
GPC4	glypican 4 [Source:HGNC Symbol;Acc:HGNC:4452]	1	0	0	1
GPNMB	glycoprotein nmb [Source:HGNC Symbol;Acc:HGNC:4462]	1	1	0	0
GPR137B	G protein-coupled receptor 137B [Source:HGNC Symbol;Acc:HGNC:11862]	1	0	0	0
GPR146	G protein-coupled receptor 146 [Source:HGNC Symbol;Acc:HGNC:21718]	1	0	0	1
GPR150	G protein-coupled receptor 150 [Source:HGNC Symbol;Acc:HGNC:23628]	0	0	0	1
GPR160	G protein-coupled receptor 160 [Source:HGNC Symbol;Acc:HGNC:23693]	0	0	0	1
GPR183	G protein-coupled receptor 183 [Source:HGNC Symbol;Acc:HGNC:3128]	1	1	0	0
GPR32	G protein-coupled receptor 32 [Source:HGNC Symbol;Acc:HGNC:4487]	0	0	1	1
GPR34	G protein-coupled receptor 34 [Source:HGNC Symbol;Acc:HGNC:4490]	1	0	0	0
GPR35	G protein-coupled receptor 35 [Source:HGNC Symbol;Acc:HGNC:4492]	0	1	0	0
GPR65	G protein-coupled receptor 65 [Source:HGNC Symbol;Acc:HGNC:4517]	0	1	0	0
GPR78	G protein-coupled receptor 78 [Source:HGNC Symbol;Acc:HGNC:4528]	1	0	1	1
GPR84	G protein-coupled receptor 84 [Source:HGNC Symbol;Acc:HGNC:4535]	0	1	0	0
GPRIN3	GPRIN family member 3 [Source:HGNC Symbol;Acc:HGNC:27733]	0	1	0	0
GPT	glutamic--pyruvic transaminase [Source:HGNC Symbol;Acc:HGNC:4552]	0	0	1	1
GRB10	growth factor receptor bound protein 10 [Source:HGNC Symbol;Acc:HGNC:4564]	1	0	0	0
GREB1L	GREB1 like retinoic acid receptor coactivator [Source:HGNC Symbol;Acc:HGNC:31042]	0	0	1	1
GRK3	G protein-coupled receptor kinase 3 [Source:HGNC Symbol;Acc:HGNC:290]	0	0	0	1
GTF2I	general transcription factor IIi [Source:HGNC Symbol;Acc:HGNC:4659]	1	0	0	0
GTSE1	G2 and S-phase expressed 1 [Source:HGNC Symbol;Acc:HGNC:13698]	0	1	0	0
GUCA2A	guanylate cyclase activator 2A [Source:HGNC Symbol;Acc:HGNC:4682]	0	0	1	1
GYPA	glycophorin A (MNS blood group) [Source:HGNC Symbol;Acc:HGNC:4702]	1	0	0	0
GYPB	glycophorin B (MNS blood group) [Source:HGNC Symbol;Acc:HGNC:4703]	1	0	0	0
GYPC	glycophorin C (Gerbich blood group) [Source:HGNC Symbol;Acc:HGNC:4704]	1	0	0	0
GZMK	granzyme K [Source:HGNC Symbol;Acc:HGNC:4711]	0	1	0	0
H19	H19 imprinted maternally expressed transcript [Source:HGNC Symbol;Acc:HGNC:4713]	1	0	0	0
H2BC9	H2B clustered histone 9 [Source:HGNC Symbol;Acc:HGNC:4755]	0	0	0	1
HAMP	hepcidin antimicrobial peptide [Source:HGNC Symbol;Acc:HGNC:15598]	1	1	0	0
HAPLN3	hyaluronan and proteoglycan link protein 3 [Source:HGNC Symbol;Acc:HGNC:21446]	0	0	1	1
HAVCR2	hepatitis A virus cellular receptor 2 [Source:HGNC Symbol;Acc:HGNC:18437]	1	1	0	0
HBA1	hemoglobin subunit alpha 1 [Source:HGNC Symbol;Acc:HGNC:4823]	1	0	0	0
HBA2	hemoglobin subunit alpha 2 [Source:HGNC Symbol;Acc:HGNC:4824]	1	0	0	0
HBE1	hemoglobin subunit epsilon 1 [Source:HGNC Symbol;Acc:HGNC:4830]	1	0	0	1
HBEGF	heparin binding EGF like growth factor [Source:HGNC Symbol;Acc:HGNC:3059]	0	1	0	0
HBG1	hemoglobin subunit gamma 1 [Source:HGNC Symbol;Acc:HGNC:4831]	1	0	0	0
HBG2	hemoglobin subunit gamma 2 [Source:HGNC Symbol;Acc:HGNC:4832]	1	0	0	0
HBQ1	hemoglobin subunit theta 1 [Source:HGNC Symbol;Acc:HGNC:4833]	0	0	0	1
HBZ	hemoglobin subunit zeta [Source:HGNC Symbol;Acc:HGNC:4835]	0	0	0	1
HCAR1	hydroxycarboxylic acid receptor 1 [Source:HGNC Symbol;Acc:HGNC:4532]	0	0	1	1
HCAR2	hydroxycarboxylic acid receptor 2 [Source:HGNC Symbol;Acc:HGNC:24827]	0	0	0	1
HCAR3	hydroxycarboxylic acid receptor 3 [Source:HGNC Symbol;Acc:HGNC:16824]	1	0	0	1
HCG4	HLA complex group 4 [Source:HGNC Symbol;Acc:HGNC:21241]	0	0	1	0
HCK	HCK proto-oncogene, Src family tyrosine kinase [Source:HGNC Symbol;Acc:HGNC:4840]	1	1	0	0
HCST	hematopoietic cell signal transducer [Source:HGNC Symbol;Acc:HGNC:16977]	1	0	0	0
HEG1	heart development protein with EGF like domains 1 [Source:HGNC Symbol;Acc:HGNC:29227]	0	0	0	1
HELZ2	helicase with zinc finger 2 [Source:HGNC Symbol;Acc:HGNC:30021]	0	0	0	1
HES1	hes family bHLH transcription factor 1 [Source:HGNC Symbol;Acc:HGNC:5192]	1	0	0	0
HES4	hes family bHLH transcription factor 4 [Source:HGNC Symbol;Acc:HGNC:24149]	0	0	0	1
HEY1	hes related family bHLH transcription factor with YRPW motif 1 [Source:HGNC Symbol;Acc:HGNC:4880]	0	0	0	1
HGF	hepatocyte growth factor [Source:HGNC Symbol;Acc:HGNC:4893]	1	1	0	0
HK2	hexokinase 2 [Source:HGNC Symbol;Acc:HGNC:4923]	0	0	0	1
HK3	hexokinase 3 [Source:HGNC Symbol;Acc:HGNC:4925]	0	1	0	0
HLA-C	major histocompatibility complex, class I, C [Source:HGNC Symbol;Acc:HGNC:4933]	0	0	0	1
HLA-DMA	major histocompatibility complex, class II, DM alpha [Source:HGNC Symbol;Acc:HGNC:4934]	1	1	0	0
HLA-DMB	major histocompatibility complex, class II, DM beta [Source:HGNC Symbol;Acc:HGNC:4935]	1	1	0	0
HLA-DOA	major histocompatibility complex, class II, DO alpha [Source:HGNC Symbol;Acc:HGNC:4936]	0	1	0	0
HLA-DPA1	major histocompatibility complex, class II, DP alpha 1 [Source:HGNC Symbol;Acc:HGNC:4938]	1	1	0	0
HLA-DPB1	major histocompatibility complex, class II, DP beta 1 [Source:HGNC Symbol;Acc:HGNC:4940]	1	1	0	0
HLA-DQA1	major histocompatibility complex, class II, DQ alpha 1 [Source:HGNC Symbol;Acc:HGNC:4942]	0	1	0	0
HLA-DQA2	major histocompatibility complex, class II, DQ alpha 2 [Source:HGNC Symbol;Acc:HGNC:4943]	0	1	0	0
HLA-DQB1	major histocompatibility complex, class II, DQ beta 1 [Source:HGNC Symbol;Acc:HGNC:4944]	0	1	0	0
HLA-DRA	major histocompatibility complex, class II, DR alpha [Source:HGNC Symbol;Acc:HGNC:4947]	1	1	0	0
HLA-DRB1	major histocompatibility complex, class II, DR beta 1 [Source:HGNC Symbol;Acc:HGNC:4948]	1	1	0	0
HLA-DRB5	major histocompatibility complex, class II, DR beta 5 [Source:HGNC Symbol;Acc:HGNC:4953]	1	1	0	0
HLA-F-AS1	HLA-F antisense RNA 1 [Source:HGNC Symbol;Acc:HGNC:26645]	0	0	1	0
HLA-G	major histocompatibility complex, class I, G [Source:HGNC Symbol;Acc:HGNC:4964]	0	0	1	1
HLA-J	major histocompatibility complex, class I, J (pseudogene) [Source:HGNC Symbol;Acc:HGNC:4967]	0	0	1	0
HOMER2	homer scaffold protein 2 [Source:HGNC Symbol;Acc:HGNC:17513]	0	1	0	0
HOTAIRM1	HOXA transcript antisense RNA, myeloid-specific 1 [Source:HGNC Symbol;Acc:HGNC:37117]	0	1	0	0
HPCAL1	hippocalcin like 1 [Source:HGNC Symbol;Acc:HGNC:5145]	0	0	0	1
HPGD	15-hydroxyprostaglandin dehydrogenase [Source:HGNC Symbol;Acc:HGNC:5154]	1	0	0	1
HPGDS	hematopoietic prostaglandin D synthase [Source:HGNC Symbol;Acc:HGNC:17890]	1	0	0	0
HPSE	heparanase [Source:HGNC Symbol;Acc:HGNC:5164]	0	1	0	0
HS3ST1	heparan sulfate-glucosamine 3-sulfotransferase 1 [Source:HGNC Symbol;Acc:HGNC:5194]	0	1	0	1
HSD11B1	hydroxysteroid 11-beta dehydrogenase 1 [Source:HGNC Symbol;Acc:HGNC:5208]	0	1	0	0
HSD3B1	hydroxy-delta-5-steroid dehydrogenase, 3 beta- and steroid delta-isomerase 1 [Source:HGNC Symbol;Acc:HGNC:5217]	0	0	0	1
HSD3B7	hydroxy-delta-5-steroid dehydrogenase, 3 beta- and steroid delta-isomerase 7 [Source:HGNC Symbol;Acc:HGNC:18324]	0	1	0	0
HSPA2	heat shock protein family A (Hsp70) member 2 [Source:HGNC Symbol;Acc:HGNC:5235]	0	0	0	1
HSPA6	heat shock protein family A (Hsp70) member 6 [Source:HGNC Symbol;Acc:HGNC:5239]	0	1	0	0
HTRA4	HtrA serine peptidase 4 [Source:HGNC Symbol;Acc:HGNC:26909]	0	0	1	1
HUNK	hormonally up-regulated Neu-associated kinase [Source:HGNC Symbol;Acc:HGNC:13326]	1	0	0	0
HVCN1	hydrogen voltage gated channel 1 [Source:HGNC Symbol;Acc:HGNC:28240]	0	1	0	0
HYI	hydroxypyruvate isomerase (putative) [Source:HGNC Symbol;Acc:HGNC:26948]	0	0	0	1
ICAM1	intercellular adhesion molecule 1 [Source:HGNC Symbol;Acc:HGNC:5344]	0	1	0	0
ICOS	inducible T cell costimulator [Source:HGNC Symbol;Acc:HGNC:5351]	0	1	0	0
ID3	inhibitor of DNA binding 3, HLH protein [Source:HGNC Symbol;Acc:HGNC:5362]	0	0	0	1
IER3	immediate early response 3 [Source:HGNC Symbol;Acc:HGNC:5392]	0	1	0	0
IFI16	interferon gamma inducible protein 16 [Source:HGNC Symbol;Acc:HGNC:5395]	1	0	0	0
IFI27	interferon alpha inducible protein 27 [Source:HGNC Symbol;Acc:HGNC:5397]	0	0	0	1
IFI27L2	interferon alpha inducible protein 27 like 2 [Source:HGNC Symbol;Acc:HGNC:19753]	1	0	0	0
IFI30	IFI30 lysosomal thiol reductase [Source:HGNC Symbol;Acc:HGNC:5398]	0	1	0	0
IFI44	interferon induced protein 44 [Source:HGNC Symbol;Acc:HGNC:16938]	0	1	0	0
IFI44L	interferon induced protein 44 like [Source:HGNC Symbol;Acc:HGNC:17817]	0	1	0	0
IFITM10	interferon induced transmembrane protein 10 [Source:HGNC Symbol;Acc:HGNC:40022]	0	1	0	0
IFITM2	interferon induced transmembrane protein 2 [Source:HGNC Symbol;Acc:HGNC:5413]	1	0	0	0
IFNG	interferon gamma [Source:HGNC Symbol;Acc:HGNC:5438]	0	1	0	0
IGF2	insulin like growth factor 2 [Source:HGNC Symbol;Acc:HGNC:5466]	1	0	0	0
IGFBP3	insulin like growth factor binding protein 3 [Source:HGNC Symbol;Acc:HGNC:5472]	0	0	0	1
IGFBP4	insulin like growth factor binding protein 4 [Source:HGNC Symbol;Acc:HGNC:5473]	1	0	0	0
IGFBP5	insulin like growth factor binding protein 5 [Source:HGNC Symbol;Acc:HGNC:5474]	1	0	0	0
IGSF6	immunoglobulin superfamily member 6 [Source:HGNC Symbol;Acc:HGNC:5953]	1	1	0	0
IGSF8	immunoglobulin superfamily member 8 [Source:HGNC Symbol;Acc:HGNC:17813]	0	0	0	1
IL10	interleukin 10 [Source:HGNC Symbol;Acc:HGNC:5962]	0	1	0	0
IL10RA	interleukin 10 receptor subunit alpha [Source:HGNC Symbol;Acc:HGNC:5964]	0	0	0	1
IL13RA1	interleukin 13 receptor subunit alpha 1 [Source:HGNC Symbol;Acc:HGNC:5974]	0	1	0	0
IL17D	interleukin 17D [Source:HGNC Symbol;Acc:HGNC:5984]	0	0	0	1
IL18	interleukin 18 [Source:HGNC Symbol;Acc:HGNC:5986]	0	1	0	0
IL1B	interleukin 1 beta [Source:HGNC Symbol;Acc:HGNC:5992]	0	1	0	0
IL1R1	interleukin 1 receptor type 1 [Source:HGNC Symbol;Acc:HGNC:5993]	1	0	0	1
IL1R2	interleukin 1 receptor type 2 [Source:HGNC Symbol;Acc:HGNC:5994]	0	0	1	1
IL1RAP	interleukin 1 receptor accessory protein [Source:HGNC Symbol;Acc:HGNC:5995]	1	0	1	1
IL1RN	interleukin 1 receptor antagonist [Source:HGNC Symbol;Acc:HGNC:6000]	1	1	0	0
IL2RB	interleukin 2 receptor subunit beta [Source:HGNC Symbol;Acc:HGNC:6009]	0	0	1	1
IL4I1	interleukin 4 induced 1 [Source:HGNC Symbol;Acc:HGNC:19094]	0	1	0	0
IMPA2	inositol monophosphatase 2 [Source:HGNC Symbol;Acc:HGNC:6051]	0	0	0	1
IMPG1	interphotoreceptor matrix proteoglycan 1 [Source:HGNC Symbol;Acc:HGNC:6055]	0	0	1	1
ING1	inhibitor of growth family member 1 [Source:HGNC Symbol;Acc:HGNC:6062]	0	0	0	1
IQCA1	IQ motif containing with AAA domain 1 [Source:HGNC Symbol;Acc:HGNC:26195]	0	0	0	1
IQGAP2	IQ motif containing GTPase activating protein 2 [Source:HGNC Symbol;Acc:HGNC:6111]	1	1	0	0
IRAK1	interleukin 1 receptor associated kinase 1 [Source:HGNC Symbol;Acc:HGNC:6112]	0	1	0	0
IRAK3	interleukin 1 receptor associated kinase 3 [Source:HGNC Symbol;Acc:HGNC:17020]	0	1	0	0
IRF5	interferon regulatory factor 5 [Source:HGNC Symbol;Acc:HGNC:6120]	0	1	0	0
IRF8	interferon regulatory factor 8 [Source:HGNC Symbol;Acc:HGNC:5358]	0	1	0	0
IRF9	interferon regulatory factor 9 [Source:HGNC Symbol;Acc:HGNC:6131]	0	0	0	1
IRX4	iroquois homeobox 4 [Source:HGNC Symbol;Acc:HGNC:6129]	0	0	0	1
ISG15	ISG15 ubiquitin like modifier [Source:HGNC Symbol;Acc:HGNC:4053]	0	0	0	1
ISG20	interferon stimulated exonuclease gene 20 [Source:HGNC Symbol;Acc:HGNC:6130]	0	0	0	1
ITGA5	integrin subunit alpha 5 [Source:HGNC Symbol;Acc:HGNC:6141]	0	0	0	1
ITGAD	integrin subunit alpha D [Source:HGNC Symbol;Acc:HGNC:6146]	0	1	0	0
ITGAM	integrin subunit alpha M [Source:HGNC Symbol;Acc:HGNC:6149]	1	1	0	0
ITGAX	integrin subunit alpha X [Source:HGNC Symbol;Acc:HGNC:6152]	1	1	0	0
ITGB2	integrin subunit beta 2 [Source:HGNC Symbol;Acc:HGNC:6155]	1	0	0	0
ITGB5	integrin subunit beta 5 [Source:HGNC Symbol;Acc:HGNC:6160]	1	0	0	0
ITPK1	inositol-tetrakisphosphate 1-kinase [Source:HGNC Symbol;Acc:HGNC:6177]	0	1	0	0
ITPR3	inositol 1,4,5-trisphosphate receptor type 3 [Source:HGNC Symbol;Acc:HGNC:6182]	0	0	0	1
IZUMO4	IZUMO family member 4 [Source:HGNC Symbol;Acc:HGNC:26950]	0	0	0	1
JAK1	Janus kinase 1 [Source:HGNC Symbol;Acc:HGNC:6190]	0	0	0	1
JAK2	Janus kinase 2 [Source:HGNC Symbol;Acc:HGNC:6192]	0	1	0	0
JAM2	junctional adhesion molecule 2 [Source:HGNC Symbol;Acc:HGNC:14686]	1	0	0	0
JAM3	junctional adhesion molecule 3 [Source:HGNC Symbol;Acc:HGNC:15532]	0	0	0	1
JAML	junction adhesion molecule like [Source:HGNC Symbol;Acc:HGNC:19084]	0	1	0	0
JDP2	Jun dimerization protein 2 [Source:HGNC Symbol;Acc:HGNC:17546]	0	1	0	0
JPT1	Jupiter microtubule associated homolog 1 [Source:HGNC Symbol;Acc:HGNC:14569]	0	0	0	1
JUN	Jun proto-oncogene, AP-1 transcription factor subunit [Source:HGNC Symbol;Acc:HGNC:6204]	1	0	0	0
KAT14	lysine acetyltransferase 14 [Source:HGNC Symbol;Acc:HGNC:15904]	1	0	0	0
KCNE3	potassium voltage-gated channel subfamily E regulatory subunit 3 [Source:HGNC Symbol;Acc:HGNC:6243]	0	1	0	0
KCNF1	potassium voltage-gated channel modifier subfamily F member 1 [Source:HGNC Symbol;Acc:HGNC:6246]	0	0	1	1
KCNK1	potassium two pore domain channel subfamily K member 1 [Source:HGNC Symbol;Acc:HGNC:6272]	0	0	0	1
KCNK12	potassium two pore domain channel subfamily K member 12 [Source:HGNC Symbol;Acc:HGNC:6274]	1	0	0	1
KCNK4	potassium two pore domain channel subfamily K member 4 [Source:HGNC Symbol;Acc:HGNC:6279]	0	0	1	1
KCNMA1	potassium calcium-activated channel subfamily M alpha 1 [Source:HGNC Symbol;Acc:HGNC:6284]	0	1	0	0
KCNQ1-AS1	KCNQ1 antisense RNA 1 [Source:HGNC Symbol;Acc:HGNC:42790]	0	0	1	0
KCTD12	potassium channel tetramerization domain containing 12 [Source:HGNC Symbol;Acc:HGNC:14678]	0	1	0	0
KDELR3	KDEL endoplasmic reticulum protein retention receptor 3 [Source:HGNC Symbol;Acc:HGNC:6306]	1	0	0	0
KHDC1L	KH domain containing 1 like [Source:HGNC Symbol;Acc:HGNC:37274]	0	0	0	1
KIAA0930	KIAA0930 [Source:HGNC Symbol;Acc:HGNC:1314]	0	1	0	0
KIF12	kinesin family member 12 [Source:HGNC Symbol;Acc:HGNC:21495]	0	0	1	1
KIF19	kinesin family member 19 [Source:HGNC Symbol;Acc:HGNC:26735]	0	0	0	1
KIF21A	kinesin family member 21A [Source:HGNC Symbol;Acc:HGNC:19349]	1	0	0	1
KIFC1	kinesin family member C1 [Source:HGNC Symbol;Acc:HGNC:6389]	0	1	0	0
KIR2DL4	killer cell immunoglobulin like receptor, two Ig domains and long cytoplasmic tail 4 [Source:HGNC Symbol;Acc:HGNC:6332]	0	1	0	0
KISS1R	KISS1 receptor [Source:HGNC Symbol;Acc:HGNC:4510]	1	0	1	1
KLHL5	kelch like family member 5 [Source:HGNC Symbol;Acc:HGNC:6356]	0	0	0	1
KLRC1	killer cell lectin like receptor C1 [Source:HGNC Symbol;Acc:HGNC:6374]	0	1	0	0
KLRC2	killer cell lectin like receptor C2 [Source:HGNC Symbol;Acc:HGNC:6375]	0	1	0	0
KREMEN2	kringle containing transmembrane protein 2 [Source:HGNC Symbol;Acc:HGNC:18797]	0	0	0	1
KRT14	keratin 14 [Source:HGNC Symbol;Acc:HGNC:6416]	1	0	1	1
KRT15	keratin 15 [Source:HGNC Symbol;Acc:HGNC:6421]	0	0	1	1
KRT16	keratin 16 [Source:HGNC Symbol;Acc:HGNC:6423]	0	0	0	1
KRT17	keratin 17 [Source:HGNC Symbol;Acc:HGNC:6427]	1	0	1	1
KRT19	keratin 19 [Source:HGNC Symbol;Acc:HGNC:6436]	0	0	0	1
KRT33B	keratin 33B [Source:HGNC Symbol;Acc:HGNC:6451]	0	0	0	1
KRT81	keratin 81 [Source:HGNC Symbol;Acc:HGNC:6458]	0	1	0	1
KRT86	keratin 86 [Source:HGNC Symbol;Acc:HGNC:6463]	0	1	1	1
KRT9	keratin 9 [Source:HGNC Symbol;Acc:HGNC:6447]	0	0	0	1
KRTAP17-1	keratin associated protein 17-1 [Source:HGNC Symbol;Acc:HGNC:18917]	0	0	0	1
KRTAP2-1	keratin associated protein 2-1 [Source:HGNC Symbol;Acc:HGNC:16775]	0	0	1	0
KYNU	kynureninase [Source:HGNC Symbol;Acc:HGNC:6469]	0	1	0	0
L3MBTL4-AS1	L3MBTL4 antisense RNA 1 [Source:HGNC Symbol;Acc:HGNC:51320]	0	1	0	0
LACTB	lactamase beta [Source:HGNC Symbol;Acc:HGNC:16468]	0	1	0	0
LAIR1	leukocyte associated immunoglobulin like receptor 1 [Source:HGNC Symbol;Acc:HGNC:6477]	0	1	0	0
LAIR2	leukocyte associated immunoglobulin like receptor 2 [Source:HGNC Symbol;Acc:HGNC:6478]	0	0	1	1
LAMA4	laminin subunit alpha 4 [Source:HGNC Symbol;Acc:HGNC:6484]	0	0	0	1
LAPTM5	lysosomal protein transmembrane 5 [Source:HGNC Symbol;Acc:HGNC:29612]	1	0	0	0
LAT2	linker for activation of T cells family member 2 [Source:HGNC Symbol;Acc:HGNC:12749]	0	1	0	0
LCP1	lymphocyte cytosolic protein 1 [Source:HGNC Symbol;Acc:HGNC:6528]	0	1	0	0
LCP2	lymphocyte cytosolic protein 2 [Source:HGNC Symbol;Acc:HGNC:6529]	1	0	0	0
LDLRAD3	low density lipoprotein receptor class A domain containing 3 [Source:HGNC Symbol;Acc:HGNC:27046]	0	0	0	1
LDLRAD4	low density lipoprotein receptor class A domain containing 4 [Source:HGNC Symbol;Acc:HGNC:1224]	0	1	0	0
LEP	leptin [Source:HGNC Symbol;Acc:HGNC:6553]	0	0	1	1
LFNG	LFNG O-fucosylpeptide 3-beta-N-acetylglucosaminyltransferase [Source:HGNC Symbol;Acc:HGNC:6560]	0	1	0	0
LGALS1	galectin 1 [Source:HGNC Symbol;Acc:HGNC:6561]	0	1	0	0
LGALS2	galectin 2 [Source:HGNC Symbol;Acc:HGNC:6562]	0	1	0	0
LGALS3	galectin 3 [Source:HGNC Symbol;Acc:HGNC:6563]	0	1	0	0
LGALS9	galectin 9 [Source:HGNC Symbol;Acc:HGNC:6570]	1	1	0	0
LHFPL2	LHFPL tetraspan subfamily member 2 [Source:HGNC Symbol;Acc:HGNC:6588]	1	1	0	0
LHFPL6	LHFPL tetraspan subfamily member 6 [Source:HGNC Symbol;Acc:HGNC:6586]	0	0	0	1
LHX2	LIM homeobox 2 [Source:HGNC Symbol;Acc:HGNC:6594]	0	0	0	1
LILRA1	leukocyte immunoglobulin like receptor A1 [Source:HGNC Symbol;Acc:HGNC:6602]	0	1	0	0
LILRA2	leukocyte immunoglobulin like receptor A2 [Source:HGNC Symbol;Acc:HGNC:6603]	0	1	0	0
LILRA5	leukocyte immunoglobulin like receptor A5 [Source:HGNC Symbol;Acc:HGNC:16309]	0	1	0	0
LILRA6	leukocyte immunoglobulin like receptor A6 [Source:HGNC Symbol;Acc:HGNC:15495]	0	1	0	0
LILRB1	leukocyte immunoglobulin like receptor B1 [Source:HGNC Symbol;Acc:HGNC:6605]	0	1	0	0
LILRB2	leukocyte immunoglobulin like receptor B2 [Source:HGNC Symbol;Acc:HGNC:6606]	0	1	0	0
LILRB3	leukocyte immunoglobulin like receptor B3 [Source:HGNC Symbol;Acc:HGNC:6607]	0	1	0	0
LILRB4	leukocyte immunoglobulin like receptor B4 [Source:HGNC Symbol;Acc:HGNC:6608]	1	1	0	0
LIMK1	LIM domain kinase 1 [Source:HGNC Symbol;Acc:HGNC:6613]	0	1	0	0
LINC00623	long intergenic non-protein coding RNA 623 [Source:HGNC Symbol;Acc:HGNC:44252]	0	0	1	0
LINC00867	long intergenic non-protein coding RNA 867 [Source:HGNC Symbol;Acc:HGNC:45265]	0	0	1	0
LINC00877	long intergenic non-protein coding RNA 877 [Source:HGNC Symbol;Acc:HGNC:27706]	0	1	0	0
LINC00996	long intergenic non-protein coding RNA 996 [Source:HGNC Symbol;Acc:HGNC:27800]	0	1	0	0
LINC01226	long intergenic non-protein coding RNA 1226 [Source:HGNC Symbol;Acc:HGNC:49678]	0	0	1	0
LINC01356	long intergenic non-protein coding RNA 1356 [Source:HGNC Symbol;Acc:HGNC:50587]	0	0	1	0
LINC01602	long intergenic non-protein coding RNA 1602 [Source:HGNC Symbol;Acc:HGNC:51634]	0	0	1	0
LIPA	lipase A, lysosomal acid type [Source:HGNC Symbol;Acc:HGNC:6617]	0	1	0	0
LIPG	lipase G, endothelial type [Source:HGNC Symbol;Acc:HGNC:6623]	0	0	0	1
LITAF	lipopolysaccharide induced TNF factor [Source:HGNC Symbol;Acc:HGNC:16841]	0	0	0	1
LMO1	LIM domain only 1 [Source:HGNC Symbol;Acc:HGNC:6641]	0	0	1	1
LMO2	LIM domain only 2 [Source:HGNC Symbol;Acc:HGNC:6642]	1	1	0	0
LOXL1	lysyl oxidase like 1 [Source:HGNC Symbol;Acc:HGNC:6665]	0	0	0	1
LPAR2	lysophosphatidic acid receptor 2 [Source:HGNC Symbol;Acc:HGNC:3168]	0	0	0	1
LPCAT1	lysophosphatidylcholine acyltransferase 1 [Source:HGNC Symbol;Acc:HGNC:25718]	0	0	0	1
LPCAT2	lysophosphatidylcholine acyltransferase 2 [Source:HGNC Symbol;Acc:HGNC:26032]	0	1	0	0
LPL	lipoprotein lipase [Source:HGNC Symbol;Acc:HGNC:6677]	1	1	0	0
LPXN	leupaxin [Source:HGNC Symbol;Acc:HGNC:14061]	0	1	0	0
LRG1	leucine rich alpha-2-glycoprotein 1 [Source:HGNC Symbol;Acc:HGNC:29480]	0	0	0	1
LRRC25	leucine rich repeat containing 25 [Source:HGNC Symbol;Acc:HGNC:29806]	0	1	0	0
LRRC3	leucine rich repeat containing 3 [Source:HGNC Symbol;Acc:HGNC:14965]	0	0	0	1
LRRC32	leucine rich repeat containing 32 [Source:HGNC Symbol;Acc:HGNC:4161]	0	0	0	1
LRRC8B	leucine rich repeat containing 8 VRAC subunit B [Source:HGNC Symbol;Acc:HGNC:30692]	0	0	0	1
LRRK2	leucine rich repeat kinase 2 [Source:HGNC Symbol;Acc:HGNC:18618]	0	1	0	0
LSP1	lymphocyte specific protein 1 [Source:HGNC Symbol;Acc:HGNC:6707]	1	1	0	0
LST1	leukocyte specific transcript 1 [Source:HGNC Symbol;Acc:HGNC:14189]	1	1	0	0
LTA4H	leukotriene A4 hydrolase [Source:HGNC Symbol;Acc:HGNC:6710]	0	1	0	0
LTB4R	leukotriene B4 receptor [Source:HGNC Symbol;Acc:HGNC:6713]	0	1	0	0
LUM	lumican [Source:HGNC Symbol;Acc:HGNC:6724]	1	0	0	0
LVRN	laeverin [Source:HGNC Symbol;Acc:HGNC:26904]	0	0	1	1
LY6D	lymphocyte antigen 6 family member D [Source:HGNC Symbol;Acc:HGNC:13348]	0	0	1	1
LY6E	lymphocyte antigen 6 family member E [Source:HGNC Symbol;Acc:HGNC:6727]	0	0	0	1
LY6K	lymphocyte antigen 6 family member K [Source:HGNC Symbol;Acc:HGNC:24225]	0	0	0	1
LY86	lymphocyte antigen 86 [Source:HGNC Symbol;Acc:HGNC:16837]	1	1	0	0
LY96	lymphocyte antigen 96 [Source:HGNC Symbol;Acc:HGNC:17156]	1	1	0	0
LYL1	LYL1 basic helix-loop-helix family member [Source:HGNC Symbol;Acc:HGNC:6734]	0	1	0	0
LYN	LYN proto-oncogene, Src family tyrosine kinase [Source:HGNC Symbol;Acc:HGNC:6735]	0	1	0	0
LYSMD2	LysM domain containing 2 [Source:HGNC Symbol;Acc:HGNC:28571]	0	1	0	0
LYST	lysosomal trafficking regulator [Source:HGNC Symbol;Acc:HGNC:1968]	0	1	0	0
LYVE1	lymphatic vessel endothelial hyaluronan receptor 1 [Source:HGNC Symbol;Acc:HGNC:14687]	1	0	0	0
LYZ	lysozyme [Source:HGNC Symbol;Acc:HGNC:6740]	1	1	0	0
MACIR	macrophage immunometabolism regulator [Source:HGNC Symbol;Acc:HGNC:25052]	0	0	0	1
MAF	MAF bZIP transcription factor [Source:HGNC Symbol;Acc:HGNC:6776]	1	0	0	0
MAFB	MAF bZIP transcription factor B [Source:HGNC Symbol;Acc:HGNC:6408]	1	1	0	0
MAG	myelin associated glycoprotein [Source:HGNC Symbol;Acc:HGNC:6783]	0	0	1	1
MAGEA8-AS1	MAGEA8 antisense RNA 1 [Source:HGNC Symbol;Acc:HGNC:45093]	0	0	1	0
MAMDC2	MAM domain containing 2 [Source:HGNC Symbol;Acc:HGNC:23673]	1	0	0	1
MAN2A1	mannosidase alpha class 2A member 1 [Source:HGNC Symbol;Acc:HGNC:6824]	0	0	0	1
MANEAL	mannosidase endo-alpha like [Source:HGNC Symbol;Acc:HGNC:26452]	0	0	1	1
MAP3K15	mitogen-activated protein kinase kinase kinase 15 [Source:HGNC Symbol;Acc:HGNC:31689]	0	0	1	0
MAP3K2	mitogen-activated protein kinase kinase kinase 2 [Source:HGNC Symbol;Acc:HGNC:6854]	0	1	0	0
MAP7D3	MAP7 domain containing 3 [Source:HGNC Symbol;Acc:HGNC:25742]	1	0	0	1
MAPK8IP2	mitogen-activated protein kinase 8 interacting protein 2 [Source:HGNC Symbol;Acc:HGNC:6883]	0	0	1	0
MAPT	microtubule associated protein tau [Source:HGNC Symbol;Acc:HGNC:6893]	0	0	0	1
MARCKS	myristoylated alanine rich protein kinase C substrate [Source:HGNC Symbol;Acc:HGNC:6759]	1	1	0	0
MARCO	macrophage receptor with collagenous structure [Source:HGNC Symbol;Acc:HGNC:6895]	1	1	0	0
MCAM	melanoma cell adhesion molecule [Source:HGNC Symbol;Acc:HGNC:6934]	0	0	0	1
MCEMP1	mast cell expressed membrane protein 1 [Source:HGNC Symbol;Acc:HGNC:27291]	0	1	0	0
MCTP1	multiple C2 and transmembrane domain containing 1 [Source:HGNC Symbol;Acc:HGNC:26183]	0	1	0	0
MDGA1	MAM domain containing glycosylphosphatidylinositol anchor 1 [Source:HGNC Symbol;Acc:HGNC:19267]	0	0	0	1
ME2	malic enzyme 2 [Source:HGNC Symbol;Acc:HGNC:6984]	0	1	0	0
MEF2C	myocyte enhancer factor 2C [Source:HGNC Symbol;Acc:HGNC:6996]	1	0	0	0
MEG3	maternally expressed 3 [Source:HGNC Symbol;Acc:HGNC:14575]	1	0	0	0
MEGF9	multiple EGF like domains 9 [Source:HGNC Symbol;Acc:HGNC:3234]	0	1	0	0
MERTK	MER proto-oncogene, tyrosine kinase [Source:HGNC Symbol;Acc:HGNC:7027]	0	1	0	0
METRNL	meteorin like, glial cell differentiation regulator [Source:HGNC Symbol;Acc:HGNC:27584]	1	0	0	0
MFAP2	microfibril associated protein 2 [Source:HGNC Symbol;Acc:HGNC:7033]	0	0	1	1
MFAP4	microfibril associated protein 4 [Source:HGNC Symbol;Acc:HGNC:7035]	1	0	0	0
MFAP5	microfibril associated protein 5 [Source:HGNC Symbol;Acc:HGNC:29673]	0	0	0	1
MFSD1	major facilitator superfamily domain containing 1 [Source:HGNC Symbol;Acc:HGNC:25874]	0	1	0	0
MFSD12	major facilitator superfamily domain containing 12 [Source:HGNC Symbol;Acc:HGNC:28299]	0	0	0	1
MGAT4A	alpha-1,3-mannosyl-glycoprotein 4-beta-N-acetylglucosaminyltransferase A [Source:HGNC Symbol;Acc:HGNC:7047]	0	0	0	1
MGAT5	alpha-1,6-mannosylglycoprotein 6-beta-N-acetylglucosaminyltransferase [Source:HGNC Symbol;Acc:HGNC:7049]	1	0	0	1
MGAT5B	alpha-1,6-mannosylglycoprotein 6-beta-N-acetylglucosaminyltransferase B [Source:HGNC Symbol;Acc:HGNC:24140]	0	0	1	1
MGST1	microsomal glutathione S-transferase 1 [Source:HGNC Symbol;Acc:HGNC:7061]	0	1	1	1
MICAL2	microtubule associated monooxygenase, calponin and LIM domain containing 2 [Source:HGNC Symbol;Acc:HGNC:24693]	0	0	0	1
MIR155HG	MIR155 host gene [Source:HGNC Symbol;Acc:HGNC:35460]	0	1	0	0
MISP	mitotic spindle positioning [Source:HGNC Symbol;Acc:HGNC:27000]	0	0	1	1
MKI67	marker of proliferation Ki-67 [Source:HGNC Symbol;Acc:HGNC:7107]	0	1	0	0
MKRN7P	makorin ring finger protein 7, pseudogene [Source:HGNC Symbol;Acc:HGNC:7119]	0	0	1	0
MMP11	matrix metallopeptidase 11 [Source:HGNC Symbol;Acc:HGNC:7157]	0	0	1	1
MMP12	matrix metallopeptidase 12 [Source:HGNC Symbol;Acc:HGNC:7158]	0	0	1	1
MMP15	matrix metallopeptidase 15 [Source:HGNC Symbol;Acc:HGNC:7161]	1	0	0	0
MMP2	matrix metallopeptidase 2 [Source:HGNC Symbol;Acc:HGNC:7166]	0	0	0	1
MMP21	matrix metallopeptidase 21 [Source:HGNC Symbol;Acc:HGNC:14357]	0	0	1	0
MMP3	matrix metallopeptidase 3 [Source:HGNC Symbol;Acc:HGNC:7173]	0	0	1	1
MMP7	matrix metallopeptidase 7 [Source:HGNC Symbol;Acc:HGNC:7174]	1	1	0	0
MMP9	matrix metallopeptidase 9 [Source:HGNC Symbol;Acc:HGNC:7176]	0	1	0	0
MNDA	myeloid cell nuclear differentiation antigen [Source:HGNC Symbol;Acc:HGNC:7183]	1	1	0	0
MPEG1	macrophage expressed 1 [Source:HGNC Symbol;Acc:HGNC:29619]	0	1	0	0
MPP1	MAGUK p55 scaffold protein 1 [Source:HGNC Symbol;Acc:HGNC:7219]	1	0	0	0
MRAS	muscle RAS oncogene homolog [Source:HGNC Symbol;Acc:HGNC:7227]	0	1	0	0
MRC1	mannose receptor C-type 1 [Source:HGNC Symbol;Acc:HGNC:7228]	1	0	0	0
MREG	melanoregulin [Source:HGNC Symbol;Acc:HGNC:25478]	0	1	0	0
MRLN	myoregulin [Source:HGNC Symbol;Acc:HGNC:48649]	0	0	0	1
MS4A4A	membrane spanning 4-domains A4A [Source:HGNC Symbol;Acc:HGNC:13371]	1	1	0	0
MS4A6A	membrane spanning 4-domains A6A [Source:HGNC Symbol;Acc:HGNC:13375]	1	1	0	0
MS4A7	membrane spanning 4-domains A7 [Source:HGNC Symbol;Acc:HGNC:13378]	1	1	0	0
MSR1	macrophage scavenger receptor 1 [Source:HGNC Symbol;Acc:HGNC:7376]	1	1	0	0
MT1A	metallothionein 1A [Source:HGNC Symbol;Acc:HGNC:7393]	0	0	0	1
MT1E	metallothionein 1E [Source:HGNC Symbol;Acc:HGNC:7397]	0	0	0	1
MT1F	metallothionein 1F [Source:HGNC Symbol;Acc:HGNC:7398]	0	0	0	1
MT1G	metallothionein 1G [Source:HGNC Symbol;Acc:HGNC:7399]	0	0	0	1
MT1H	metallothionein 1H [Source:HGNC Symbol;Acc:HGNC:7400]	0	0	0	1
MT1HL1	metallothionein 1H like 1 [Source:HGNC Symbol;Acc:HGNC:31864]	0	0	0	1
MT1M	metallothionein 1M [Source:HGNC Symbol;Acc:HGNC:14296]	0	0	0	1
MT1X	metallothionein 1X [Source:HGNC Symbol;Acc:HGNC:7405]	0	0	0	1
MTHFD1L	methylenetetrahydrofolate dehydrogenase (NADP+ dependent) 1 like [Source:HGNC Symbol;Acc:HGNC:21055]	0	0	0	1
MTMR11	myotubularin related protein 11 [Source:HGNC Symbol;Acc:HGNC:24307]	0	1	0	0
MTSS1	MTSS I-BAR domain containing 1 [Source:HGNC Symbol;Acc:HGNC:20443]	1	0	0	0
MTSS2	MTSS I-BAR domain containing 2 [Source:HGNC Symbol;Acc:HGNC:25094]	0	0	0	1
MUC4	mucin 4, cell surface associated [Source:HGNC Symbol;Acc:HGNC:7514]	0	0	1	1
MX1	MX dynamin like GTPase 1 [Source:HGNC Symbol;Acc:HGNC:7532]	0	0	0	1
MXD1	MAX dimerization protein 1 [Source:HGNC Symbol;Acc:HGNC:6761]	0	1	0	0
MXD3	MAX dimerization protein 3 [Source:HGNC Symbol;Acc:HGNC:14008]	0	1	0	0
MXRA8	matrix remodeling associated 8 [Source:HGNC Symbol;Acc:HGNC:7542]	0	0	0	1
MYCN	MYCN proto-oncogene, bHLH transcription factor [Source:HGNC Symbol;Acc:HGNC:7559]	1	0	1	1
MYCNUT	MYCN upstream transcript [Source:HGNC Symbol;Acc:HGNC:32684]	0	0	1	0
MYMX	myomixer, myoblast fusion factor [Source:HGNC Symbol;Acc:HGNC:52391]	0	0	0	1
MYO5A	myosin VA [Source:HGNC Symbol;Acc:HGNC:7602]	0	1	0	0
MYO7B	myosin VIIB [Source:HGNC Symbol;Acc:HGNC:7607]	0	0	0	1
MZB1	marginal zone B and B1 cell specific protein [Source:HGNC Symbol;Acc:HGNC:30125]	0	1	0	0
N4BP3	NEDD4 binding protein 3 [Source:HGNC Symbol;Acc:HGNC:29852]	0	0	0	1
NAIP	NLR family apoptosis inhibitory protein [Source:HGNC Symbol;Acc:HGNC:7634]	0	1	0	0
NAMPT	nicotinamide phosphoribosyltransferase [Source:HGNC Symbol;Acc:HGNC:30092]	0	1	0	0
NBEAL2	neurobeachin like 2 [Source:HGNC Symbol;Acc:HGNC:31928]	0	1	0	0
NBPF13P	NBPF member 13, pseudogene [Source:HGNC Symbol;Acc:HGNC:31995]	0	0	1	0
NCAM1	neural cell adhesion molecule 1 [Source:HGNC Symbol;Acc:HGNC:7656]	0	1	0	0
NCEH1	neutral cholesterol ester hydrolase 1 [Source:HGNC Symbol;Acc:HGNC:29260]	0	1	0	0
NCF1	neutrophil cytosolic factor 1 [Source:HGNC Symbol;Acc:HGNC:7660]	0	1	0	0
NCF2	neutrophil cytosolic factor 2 [Source:HGNC Symbol;Acc:HGNC:7661]	1	1	0	0
NCF4	neutrophil cytosolic factor 4 [Source:HGNC Symbol;Acc:HGNC:7662]	0	1	0	0
NDP	norrin cystine knot growth factor NDP [Source:HGNC Symbol;Acc:HGNC:7678]	0	1	0	0
NDRG1	N-myc downstream regulated 1 [Source:HGNC Symbol;Acc:HGNC:7679]	0	0	0	1
NFAM1	NFAT activating protein with ITAM motif 1 [Source:HGNC Symbol;Acc:HGNC:29872]	0	1	0	0
NFKBID	NFKB inhibitor delta [Source:HGNC Symbol;Acc:HGNC:15671]	0	1	0	0
NFKBIE	NFKB inhibitor epsilon [Source:HGNC Symbol;Acc:HGNC:7799]	0	1	0	0
NIM1K	NIM1 serine/threonine protein kinase [Source:HGNC Symbol;Acc:HGNC:28646]	0	0	0	1
NLRC4	NLR family CARD domain containing 4 [Source:HGNC Symbol;Acc:HGNC:16412]	0	1	0	0
NLRP2	NLR family pyrin domain containing 2 [Source:HGNC Symbol;Acc:HGNC:22948]	0	0	0	1
NLRP3	NLR family pyrin domain containing 3 [Source:HGNC Symbol;Acc:HGNC:16400]	0	1	0	0
NLRP7	NLR family pyrin domain containing 7 [Source:HGNC Symbol;Acc:HGNC:22947]	0	0	1	1
NLRP9	NLR family pyrin domain containing 9 [Source:HGNC Symbol;Acc:HGNC:22941]	1	0	1	1
NMNAT2	nicotinamide nucleotide adenylyltransferase 2 [Source:HGNC Symbol;Acc:HGNC:16789]	0	0	1	1
NOG	noggin [Source:HGNC Symbol;Acc:HGNC:7866]	0	0	1	1
NOS2	nitric oxide synthase 2 [Source:HGNC Symbol;Acc:HGNC:7873]	1	0	1	1
NOTCH2	notch receptor 2 [Source:HGNC Symbol;Acc:HGNC:7882]	0	1	0	0
NOTUM	notum, palmitoleoyl-protein carboxylesterase [Source:HGNC Symbol;Acc:HGNC:27106]	0	0	1	1
NOXO1	NADPH oxidase organizer 1 [Source:HGNC Symbol;Acc:HGNC:19404]	0	0	1	1
NPFFR2	neuropeptide FF receptor 2 [Source:HGNC Symbol;Acc:HGNC:4525]	0	0	1	0
NPL	N-acetylneuraminate pyruvate lyase [Source:HGNC Symbol;Acc:HGNC:16781]	1	0	0	0
NR1H3	nuclear receptor subfamily 1 group H member 3 [Source:HGNC Symbol;Acc:HGNC:7966]	0	1	0	0
NR4A2	nuclear receptor subfamily 4 group A member 2 [Source:HGNC Symbol;Acc:HGNC:7981]	1	1	0	0
NR4A3	nuclear receptor subfamily 4 group A member 3 [Source:HGNC Symbol;Acc:HGNC:7982]	0	1	0	0
NR6A1	nuclear receptor subfamily 6 group A member 1 [Source:HGNC Symbol;Acc:HGNC:7985]	0	0	0	1
NRG1	neuregulin 1 [Source:HGNC Symbol;Acc:HGNC:7997]	0	1	0	0
NRGN	neurogranin [Source:HGNC Symbol;Acc:HGNC:8000]	0	1	0	0
NRIP1	nuclear receptor interacting protein 1 [Source:HGNC Symbol;Acc:HGNC:8001]	0	0	0	1
NRIP3	nuclear receptor interacting protein 3 [Source:HGNC Symbol;Acc:HGNC:1167]	0	1	0	0
NRN1	neuritin 1 [Source:HGNC Symbol;Acc:HGNC:17972]	0	0	0	1
NRP1	neuropilin 1 [Source:HGNC Symbol;Acc:HGNC:8004]	1	0	0	0
NRP2	neuropilin 2 [Source:HGNC Symbol;Acc:HGNC:8005]	1	0	0	0
NUAK2	NUAK family kinase 2 [Source:HGNC Symbol;Acc:HGNC:29558]	1	0	0	0
NUDT17	nudix hydrolase 17 [Source:HGNC Symbol;Acc:HGNC:26618]	0	0	1	0
NUP214	nucleoporin 214 [Source:HGNC Symbol;Acc:HGNC:8064]	0	1	0	0
NUSAP1	nucleolar and spindle associated protein 1 [Source:HGNC Symbol;Acc:HGNC:18538]	0	1	0	0
NXPH3	neurexophilin 3 [Source:HGNC Symbol;Acc:HGNC:8077]	0	0	0	1
OAS2	2'-5'-oligoadenylate synthetase 2 [Source:HGNC Symbol;Acc:HGNC:8087]	0	1	0	0
OASL	2'-5'-oligoadenylate synthetase like [Source:HGNC Symbol;Acc:HGNC:8090]	0	1	0	0
ODF3B	outer dense fiber of sperm tails 3B [Source:HGNC Symbol;Acc:HGNC:34388]	0	0	0	1
OGFRL1	opioid growth factor receptor like 1 [Source:HGNC Symbol;Acc:HGNC:21378]	0	1	0	0
OLFML3	olfactomedin like 3 [Source:HGNC Symbol;Acc:HGNC:24956]	1	0	0	0
OLR1	oxidized low density lipoprotein receptor 1 [Source:HGNC Symbol;Acc:HGNC:8133]	1	1	0	0
OPRK1	opioid receptor kappa 1 [Source:HGNC Symbol;Acc:HGNC:8154]	0	0	1	1
OR56A3	olfactory receptor family 56 subfamily A member 3 [Source:HGNC Symbol;Acc:HGNC:14786]	0	0	1	0
OSBPL6	oxysterol binding protein like 6 [Source:HGNC Symbol;Acc:HGNC:16388]	0	0	0	1
OSCAR	osteoclast associated Ig-like receptor [Source:HGNC Symbol;Acc:HGNC:29960]	0	1	0	0
OSM	oncostatin M [Source:HGNC Symbol;Acc:HGNC:8506]	0	1	0	0
OSR2	odd-skipped related transciption factor 2 [Source:HGNC Symbol;Acc:HGNC:15830]	0	0	0	1
OTOA	otoancorin [Source:HGNC Symbol;Acc:HGNC:16378]	0	1	0	0
OXGR1	oxoglutarate receptor 1 [Source:HGNC Symbol;Acc:HGNC:4531]	1	0	1	1
P2RX7	purinergic receptor P2X 7 [Source:HGNC Symbol;Acc:HGNC:8537]	0	1	0	0
P2RY11	purinergic receptor P2Y11 [Source:HGNC Symbol;Acc:HGNC:8540]	0	1	0	0
P2RY13	purinergic receptor P2Y13 [Source:HGNC Symbol;Acc:HGNC:4537]	0	1	0	0
P4HA2	prolyl 4-hydroxylase subunit alpha 2 [Source:HGNC Symbol;Acc:HGNC:8547]	0	0	0	1
PADI1	peptidyl arginine deiminase 1 [Source:HGNC Symbol;Acc:HGNC:18367]	1	0	1	1
PADI2	peptidyl arginine deiminase 2 [Source:HGNC Symbol;Acc:HGNC:18341]	0	1	0	0
PALM3	paralemmin 3 [Source:HGNC Symbol;Acc:HGNC:33274]	0	0	1	1
PAM	peptidylglycine alpha-amidating monooxygenase [Source:HGNC Symbol;Acc:HGNC:8596]	0	0	0	1
PAPPA	pappalysin 1 [Source:HGNC Symbol;Acc:HGNC:8602]	0	0	1	1
PAPPA2	pappalysin 2 [Source:HGNC Symbol;Acc:HGNC:14615]	0	0	1	1
PARD6G	par-6 family cell polarity regulator gamma [Source:HGNC Symbol;Acc:HGNC:16076]	0	0	0	1
PARVB	parvin beta [Source:HGNC Symbol;Acc:HGNC:14653]	0	1	0	0
PARVG	parvin gamma [Source:HGNC Symbol;Acc:HGNC:14654]	1	1	0	0
PCGF5	polycomb group ring finger 5 [Source:HGNC Symbol;Acc:HGNC:28264]	1	0	0	0
PCP4L1	Purkinje cell protein 4 like 1 [Source:HGNC Symbol;Acc:HGNC:20448]	0	0	0	1
PCSK1N	proprotein convertase subtilisin/kexin type 1 inhibitor [Source:HGNC Symbol;Acc:HGNC:17301]	0	0	1	1
PCSK5	proprotein convertase subtilisin/kexin type 5 [Source:HGNC Symbol;Acc:HGNC:8747]	0	0	0	1
PCSK6	proprotein convertase subtilisin/kexin type 6 [Source:HGNC Symbol;Acc:HGNC:8569]	1	0	0	0
PDCD1LG2	programmed cell death 1 ligand 2 [Source:HGNC Symbol;Acc:HGNC:18731]	0	0	1	1
PDE4A	phosphodiesterase 4A [Source:HGNC Symbol;Acc:HGNC:8780]	0	1	0	0
PDE4B	phosphodiesterase 4B [Source:HGNC Symbol;Acc:HGNC:8781]	0	1	0	0
PDE6H	phosphodiesterase 6H [Source:HGNC Symbol;Acc:HGNC:8790]	0	0	1	1
PDK3	pyruvate dehydrogenase kinase 3 [Source:HGNC Symbol;Acc:HGNC:8811]	0	0	0	1
PDK4	pyruvate dehydrogenase kinase 4 [Source:HGNC Symbol;Acc:HGNC:8812]	1	0	0	0
PDZD7	PDZ domain containing 7 [Source:HGNC Symbol;Acc:HGNC:26257]	0	0	0	1
PECAM1	platelet and endothelial cell adhesion molecule 1 [Source:HGNC Symbol;Acc:HGNC:8823]	0	1	0	0
PER1	period circadian regulator 1 [Source:HGNC Symbol;Acc:HGNC:8845]	0	1	0	0
PFKFB3	6-phosphofructo-2-kinase/fructose-2,6-biphosphatase 3 [Source:HGNC Symbol;Acc:HGNC:8874]	0	1	0	0
PFKP	phosphofructokinase, platelet [Source:HGNC Symbol;Acc:HGNC:8878]	0	0	0	1
PGD	phosphogluconate dehydrogenase [Source:HGNC Symbol;Acc:HGNC:8891]	0	1	0	0
PGF	placental growth factor [Source:HGNC Symbol;Acc:HGNC:8893]	0	0	0	1
PHACTR1	phosphatase and actin regulator 1 [Source:HGNC Symbol;Acc:HGNC:20990]	0	1	0	0
PHLDA1	pleckstrin homology like domain family A member 1 [Source:HGNC Symbol;Acc:HGNC:8933]	0	1	0	0
PIK3AP1	phosphoinositide-3-kinase adaptor protein 1 [Source:HGNC Symbol;Acc:HGNC:30034]	1	1	0	0
PIK3C2G	phosphatidylinositol-4-phosphate 3-kinase catalytic subunit type 2 gamma [Source:HGNC Symbol;Acc:HGNC:8973]	0	0	0	1
PIK3R6	phosphoinositide-3-kinase regulatory subunit 6 [Source:HGNC Symbol;Acc:HGNC:27101]	0	1	0	0
PILRA	paired immunoglobin like type 2 receptor alpha [Source:HGNC Symbol;Acc:HGNC:20396]	1	1	0	0
PIM3	Pim-3 proto-oncogene, serine/threonine kinase [Source:HGNC Symbol;Acc:HGNC:19310]	0	0	0	1
PIP5KL1	phosphatidylinositol-4-phosphate 5-kinase like 1 [Source:HGNC Symbol;Acc:HGNC:28711]	0	0	0	1
PIPOX	pipecolic acid and sarcosine oxidase [Source:HGNC Symbol;Acc:HGNC:17804]	0	0	1	1
PIWIL2	piwi like RNA-mediated gene silencing 2 [Source:HGNC Symbol;Acc:HGNC:17644]	0	0	1	0
PKP2	plakophilin 2 [Source:HGNC Symbol;Acc:HGNC:9024]	1	0	0	0
PLA2G10	phospholipase A2 group X [Source:HGNC Symbol;Acc:HGNC:9029]	0	0	1	1
PLA2G2A	phospholipase A2 group IIA [Source:HGNC Symbol;Acc:HGNC:9031]	1	0	0	0
PLA2G7	phospholipase A2 group VII [Source:HGNC Symbol;Acc:HGNC:9040]	0	1	0	0
PLAC8	placenta associated 8 [Source:HGNC Symbol;Acc:HGNC:19254]	0	0	0	1
PLAC8L1	PLAC8 like 1 [Source:HGNC Symbol;Acc:HGNC:31746]	0	0	1	0
PLAUR	plasminogen activator, urokinase receptor [Source:HGNC Symbol;Acc:HGNC:9053]	0	1	0	0
PLB1	phospholipase B1 [Source:HGNC Symbol;Acc:HGNC:30041]	0	0	0	1
PLBD1	phospholipase B domain containing 1 [Source:HGNC Symbol;Acc:HGNC:26215]	0	1	0	0
PLCD4	phospholipase C delta 4 [Source:HGNC Symbol;Acc:HGNC:9062]	1	0	1	1
PLCL2	phospholipase C like 2 [Source:HGNC Symbol;Acc:HGNC:9064]	0	0	0	1
PLCXD3	phosphatidylinositol specific phospholipase C X domain containing 3 [Source:HGNC Symbol;Acc:HGNC:31822]	0	0	0	1
PLD4	phospholipase D family member 4 [Source:HGNC Symbol;Acc:HGNC:23792]	0	1	0	0
PLEK	pleckstrin [Source:HGNC Symbol;Acc:HGNC:9070]	1	1	0	0
PLEKHG6	pleckstrin homology and RhoGEF domain containing G6 [Source:HGNC Symbol;Acc:HGNC:25562]	1	0	0	0
PLEKHG7	pleckstrin homology and RhoGEF domain containing G7 [Source:HGNC Symbol;Acc:HGNC:33829]	0	0	1	0
PLEKHO2	pleckstrin homology domain containing O2 [Source:HGNC Symbol;Acc:HGNC:30026]	0	1	0	0
PLOD1	procollagen-lysine,2-oxoglutarate 5-dioxygenase 1 [Source:HGNC Symbol;Acc:HGNC:9081]	0	0	0	1
PLPP2	phospholipid phosphatase 2 [Source:HGNC Symbol;Acc:HGNC:9230]	1	0	0	1
PLPP3	phospholipid phosphatase 3 [Source:HGNC Symbol;Acc:HGNC:9229]	1	0	0	0
PLS3	plastin 3 [Source:HGNC Symbol;Acc:HGNC:9091]	0	0	0	1
PLXDC2	plexin domain containing 2 [Source:HGNC Symbol;Acc:HGNC:21013]	0	1	0	0
PLXNC1	plexin C1 [Source:HGNC Symbol;Acc:HGNC:9106]	0	1	0	0
PMP22	peripheral myelin protein 22 [Source:HGNC Symbol;Acc:HGNC:9118]	1	0	0	0
PNCK	pregnancy up-regulated nonubiquitous CaM kinase [Source:HGNC Symbol;Acc:HGNC:13415]	0	0	0	1
POLR3G	RNA polymerase III subunit G [Source:HGNC Symbol;Acc:HGNC:30075]	0	0	0	1
PPFIBP2	PPFIA binding protein 2 [Source:HGNC Symbol;Acc:HGNC:9250]	1	0	0	1
PPM1N	protein phosphatase, Mg2+/Mn2+ dependent 1N (putative) [Source:HGNC Symbol;Acc:HGNC:26845]	0	0	1	1
PPP1R14A	protein phosphatase 1 regulatory inhibitor subunit 14A [Source:HGNC Symbol;Acc:HGNC:14871]	1	0	0	0
PPP1R14B	protein phosphatase 1 regulatory inhibitor subunit 14B [Source:HGNC Symbol;Acc:HGNC:9057]	0	0	0	1
PRAM1	PML-RARA regulated adaptor molecule 1 [Source:HGNC Symbol;Acc:HGNC:30091]	0	1	0	0
PRDM16	PR/SET domain 16 [Source:HGNC Symbol;Acc:HGNC:14000]	0	0	1	1
PRG2	proteoglycan 2, pro eosinophil major basic protein [Source:HGNC Symbol;Acc:HGNC:9362]	0	0	1	1
PRKCE	protein kinase C epsilon [Source:HGNC Symbol;Acc:HGNC:9401]	0	0	0	1
PRMT9	protein arginine methyltransferase 9 [Source:HGNC Symbol;Acc:HGNC:25099]	0	1	0	0
PROCR	protein C receptor [Source:HGNC Symbol;Acc:HGNC:9452]	0	0	0	1
PRSS21	serine protease 21 [Source:HGNC Symbol;Acc:HGNC:9485]	0	0	1	1
PRSS8	serine protease 8 [Source:HGNC Symbol;Acc:HGNC:9491]	0	0	0	1
PSG11	pregnancy specific beta-1-glycoprotein 11 [Source:HGNC Symbol;Acc:HGNC:9516]	0	0	1	0
PSG2	pregnancy specific beta-1-glycoprotein 2 [Source:HGNC Symbol;Acc:HGNC:9519]	0	0	1	0
PSG3	pregnancy specific beta-1-glycoprotein 3 [Source:HGNC Symbol;Acc:HGNC:9520]	0	0	1	0
PSG5	pregnancy specific beta-1-glycoprotein 5 [Source:HGNC Symbol;Acc:HGNC:9522]	0	0	1	0
PSG6	pregnancy specific beta-1-glycoprotein 6 [Source:HGNC Symbol;Acc:HGNC:9523]	0	0	1	0
PSG9	pregnancy specific beta-1-glycoprotein 9 [Source:HGNC Symbol;Acc:HGNC:9526]	0	0	1	0
PTAFR	platelet activating factor receptor [Source:HGNC Symbol;Acc:HGNC:9582]	1	1	0	0
PTCH2	patched 2 [Source:HGNC Symbol;Acc:HGNC:9586]	0	1	0	0
PTGER3	prostaglandin E receptor 3 [Source:HGNC Symbol;Acc:HGNC:9595]	0	0	1	1
PTGER4	prostaglandin E receptor 4 [Source:HGNC Symbol;Acc:HGNC:9596]	0	1	0	0
PTGS1	prostaglandin-endoperoxide synthase 1 [Source:HGNC Symbol;Acc:HGNC:9604]	0	1	0	0
PTGS2	prostaglandin-endoperoxide synthase 2 [Source:HGNC Symbol;Acc:HGNC:9605]	0	1	0	0
PTH1R	parathyroid hormone 1 receptor [Source:HGNC Symbol;Acc:HGNC:9608]	0	0	0	1
PTK2B	protein tyrosine kinase 2 beta [Source:HGNC Symbol;Acc:HGNC:9612]	0	0	0	1
PTPN3	protein tyrosine phosphatase non-receptor type 3 [Source:HGNC Symbol;Acc:HGNC:9655]	1	0	0	0
PTPRC	protein tyrosine phosphatase receptor type C [Source:HGNC Symbol;Acc:HGNC:9666]	1	0	0	0
PTPRF	protein tyrosine phosphatase receptor type F [Source:HGNC Symbol;Acc:HGNC:9670]	1	0	0	1
PTPRJ	protein tyrosine phosphatase receptor type J [Source:HGNC Symbol;Acc:HGNC:9673]	0	1	0	0
PTPRO	protein tyrosine phosphatase receptor type O [Source:HGNC Symbol;Acc:HGNC:9678]	0	1	0	0
PTPRS	protein tyrosine phosphatase receptor type S [Source:HGNC Symbol;Acc:HGNC:9681]	0	0	0	1
PVR	PVR cell adhesion molecule [Source:HGNC Symbol;Acc:HGNC:9705]	0	0	0	1
PWP2	PWP2 small subunit processome component [Source:HGNC Symbol;Acc:HGNC:9711]	0	0	0	1
PYCARD	PYD and CARD domain containing [Source:HGNC Symbol;Acc:HGNC:16608]	1	1	0	0
QPCT	glutaminyl-peptide cyclotransferase [Source:HGNC Symbol;Acc:HGNC:9753]	0	1	0	0
QSOX1	quiescin sulfhydryl oxidase 1 [Source:HGNC Symbol;Acc:HGNC:9756]	0	0	0	1
RAB11FIP1	RAB11 family interacting protein 1 [Source:HGNC Symbol;Acc:HGNC:30265]	0	1	0	0
RAB30	RAB30, member RAS oncogene family [Source:HGNC Symbol;Acc:HGNC:9770]	0	0	0	1
RAB31	RAB31, member RAS oncogene family [Source:HGNC Symbol;Acc:HGNC:9771]	1	0	0	0
RAB32	RAB32, member RAS oncogene family [Source:HGNC Symbol;Acc:HGNC:9772]	0	1	0	0
RAB3D	RAB3D, member RAS oncogene family [Source:HGNC Symbol;Acc:HGNC:9779]	0	1	0	0
RAB7B	RAB7B, member RAS oncogene family [Source:HGNC Symbol;Acc:HGNC:30513]	0	1	0	0
RAB8B	RAB8B, member RAS oncogene family [Source:HGNC Symbol;Acc:HGNC:30273]	0	0	0	1
RAC2	Rac family small GTPase 2 [Source:HGNC Symbol;Acc:HGNC:9802]	1	0	0	0
RAC3	Rac family small GTPase 3 [Source:HGNC Symbol;Acc:HGNC:9803]	0	0	0	1
RAD51AP1	RAD51 associated protein 1 [Source:HGNC Symbol;Acc:HGNC:16956]	0	1	0	0
RALB	RAS like proto-oncogene B [Source:HGNC Symbol;Acc:HGNC:9840]	0	0	0	1
RARRES2	retinoic acid receptor responder 2 [Source:HGNC Symbol;Acc:HGNC:9868]	1	0	0	0
RASGEF1B	RasGEF domain family member 1B [Source:HGNC Symbol;Acc:HGNC:24881]	1	1	0	0
RASGRF2	Ras protein specific guanine nucleotide releasing factor 2 [Source:HGNC Symbol;Acc:HGNC:9876]	1	0	0	1
RASGRP3	RAS guanyl releasing protein 3 [Source:HGNC Symbol;Acc:HGNC:14545]	0	1	0	0
RASL10A	RAS like family 10 member A [Source:HGNC Symbol;Acc:HGNC:16954]	0	0	0	1
RASSF2	Ras association domain family member 2 [Source:HGNC Symbol;Acc:HGNC:9883]	0	1	0	0
RASSF4	Ras association domain family member 4 [Source:HGNC Symbol;Acc:HGNC:20793]	1	0	0	0
RBM24	RNA binding motif protein 24 [Source:HGNC Symbol;Acc:HGNC:21539]	0	0	0	1
RBP4	retinol binding protein 4 [Source:HGNC Symbol;Acc:HGNC:9922]	0	0	0	1
RBP7	retinol binding protein 7 [Source:HGNC Symbol;Acc:HGNC:30316]	0	1	0	0
RCOR2	REST corepressor 2 [Source:HGNC Symbol;Acc:HGNC:27455]	0	0	0	1
REEP1	receptor accessory protein 1 [Source:HGNC Symbol;Acc:HGNC:25786]	0	0	0	1
REL	REL proto-oncogene, NF-kB subunit [Source:HGNC Symbol;Acc:HGNC:9954]	0	1	0	0
RELT	RELT TNF receptor [Source:HGNC Symbol;Acc:HGNC:13764]	0	1	0	0
REPS2	RALBP1 associated Eps domain containing 2 [Source:HGNC Symbol;Acc:HGNC:9963]	0	0	0	1
RET	ret proto-oncogene [Source:HGNC Symbol;Acc:HGNC:9967]	0	0	1	1
RETN	resistin [Source:HGNC Symbol;Acc:HGNC:20389]	0	1	0	0
RFK	riboflavin kinase [Source:HGNC Symbol;Acc:HGNC:30324]	0	0	0	1
RFPL4B	ret finger protein like 4B [Source:HGNC Symbol;Acc:HGNC:33264]	0	0	1	1
RGCC	regulator of cell cycle [Source:HGNC Symbol;Acc:HGNC:20369]	0	1	0	0
RGS1	regulator of G protein signaling 1 [Source:HGNC Symbol;Acc:HGNC:9991]	1	1	0	0
RGS12	regulator of G protein signaling 12 [Source:HGNC Symbol;Acc:HGNC:9994]	0	1	0	0
RGS16	regulator of G protein signaling 16 [Source:HGNC Symbol;Acc:HGNC:9997]	0	0	0	1
RGS18	regulator of G protein signaling 18 [Source:HGNC Symbol;Acc:HGNC:14261]	0	1	0	0
RGS2	regulator of G protein signaling 2 [Source:HGNC Symbol;Acc:HGNC:9998]	0	1	0	0
RHOXF1P1	Rhox homeobox family member 1 pseudogene 1 [Source:HGNC Symbol;Acc:HGNC:51580]	0	0	1	0
RILPL2	Rab interacting lysosomal protein like 2 [Source:HGNC Symbol;Acc:HGNC:28787]	0	1	0	0
RIMKLA	ribosomal modification protein rimK like family member A [Source:HGNC Symbol;Acc:HGNC:28725]	0	0	0	1
RIPPLY3	ripply transcriptional repressor 3 [Source:HGNC Symbol;Acc:HGNC:3047]	0	0	0	1
RNASE1	ribonuclease A family member 1, pancreatic [Source:HGNC Symbol;Acc:HGNC:10044]	1	1	0	0
RNASE2	ribonuclease A family member 2 [Source:HGNC Symbol;Acc:HGNC:10045]	0	1	0	0
RNASE6	ribonuclease A family member k6 [Source:HGNC Symbol;Acc:HGNC:10048]	1	1	0	0
RNF130	ring finger protein 130 [Source:HGNC Symbol;Acc:HGNC:18280]	0	1	0	0
RNF144B	ring finger protein 144B [Source:HGNC Symbol;Acc:HGNC:21578]	0	1	0	0
RNF19B	ring finger protein 19B [Source:HGNC Symbol;Acc:HGNC:26886]	0	1	0	0
RNF223	ring finger protein 223 [Source:HGNC Symbol;Acc:HGNC:40020]	0	0	0	1
ROCK1P1	Rho associated coiled-coil containing protein kinase 1 pseudogene 1 [Source:HGNC Symbol;Acc:HGNC:37832]	0	0	1	0
ROPN1B	rhophilin associated tail protein 1B [Source:HGNC Symbol;Acc:HGNC:31927]	0	0	0	1
RPPH1	ribonuclease P RNA component H1 [Source:HGNC Symbol;Acc:HGNC:19273]	0	1	0	0
RRAGD	Ras related GTP binding D [Source:HGNC Symbol;Acc:HGNC:19903]	0	1	0	0
RRM2	ribonucleotide reductase regulatory subunit M2 [Source:HGNC Symbol;Acc:HGNC:10452]	0	0	0	1
RTN4R	reticulon 4 receptor [Source:HGNC Symbol;Acc:HGNC:18601]	0	0	0	1
RTN4RL2	reticulon 4 receptor like 2 [Source:HGNC Symbol;Acc:HGNC:23053]	0	0	0	1
RXRA	retinoid X receptor alpha [Source:HGNC Symbol;Acc:HGNC:10477]	0	1	0	0
S100A11	S100 calcium binding protein A11 [Source:HGNC Symbol;Acc:HGNC:10488]	0	1	0	0
S100A12	S100 calcium binding protein A12 [Source:HGNC Symbol;Acc:HGNC:10489]	0	1	0	0
S100A5	S100 calcium binding protein A5 [Source:HGNC Symbol;Acc:HGNC:10495]	0	0	0	1
S100A8	S100 calcium binding protein A8 [Source:HGNC Symbol;Acc:HGNC:10498]	1	1	0	0
S100A9	S100 calcium binding protein A9 [Source:HGNC Symbol;Acc:HGNC:10499]	0	1	0	0
SAA1	serum amyloid A1 [Source:HGNC Symbol;Acc:HGNC:10513]	1	0	1	1
SAA2	serum amyloid A2 [Source:HGNC Symbol;Acc:HGNC:10514]	0	0	1	0
SAMD9L	sterile alpha motif domain containing 9 like [Source:HGNC Symbol;Acc:HGNC:1349]	0	1	0	0
SAMSN1	SAM domain, SH3 domain and nuclear localization signals 1 [Source:HGNC Symbol;Acc:HGNC:10528]	0	1	0	0
SAP30	Sin3A associated protein 30 [Source:HGNC Symbol;Acc:HGNC:10532]	0	1	0	0
SAT1	spermidine/spermine N1-acetyltransferase 1 [Source:HGNC Symbol;Acc:HGNC:10540]	0	1	0	0
SCD	stearoyl-CoA desaturase [Source:HGNC Symbol;Acc:HGNC:10571]	0	0	0	1
SCIMP	SLP adaptor and CSK interacting membrane protein [Source:HGNC Symbol;Acc:HGNC:33504]	0	1	0	0
SCO2	synthesis of cytochrome C oxidase 2 [Source:HGNC Symbol;Acc:HGNC:10604]	0	1	0	0
SCPEP1	serine carboxypeptidase 1 [Source:HGNC Symbol;Acc:HGNC:29507]	0	1	0	0
SCUBE1	signal peptide, CUB domain and EGF like domain containing 1 [Source:HGNC Symbol;Acc:HGNC:13441]	0	0	0	1
SDC1	syndecan 1 [Source:HGNC Symbol;Acc:HGNC:10658]	0	0	0	1
SDC2	syndecan 2 [Source:HGNC Symbol;Acc:HGNC:10659]	1	0	0	0
SDC4	syndecan 4 [Source:HGNC Symbol;Acc:HGNC:10661]	0	0	0	1
SDS	serine dehydratase [Source:HGNC Symbol;Acc:HGNC:10691]	1	1	0	0
SDSL	serine dehydratase like [Source:HGNC Symbol;Acc:HGNC:30404]	0	1	0	0
SECTM1	secreted and transmembrane 1 [Source:HGNC Symbol;Acc:HGNC:10707]	0	1	0	0
SELENBP1	selenium binding protein 1 [Source:HGNC Symbol;Acc:HGNC:10719]	1	0	0	0
SEMA3C	semaphorin 3C [Source:HGNC Symbol;Acc:HGNC:10725]	0	1	0	0
SEMA4A	semaphorin 4A [Source:HGNC Symbol;Acc:HGNC:10729]	0	1	0	0
SEMA4B	semaphorin 4B [Source:HGNC Symbol;Acc:HGNC:10730]	0	0	0	1
SEPTIN14	septin 14 [Source:HGNC Symbol;Acc:HGNC:33280]	0	0	0	1
SEPTIN3	septin 3 [Source:HGNC Symbol;Acc:HGNC:10750]	0	0	0	1
SERPINA1	serpin family A member 1 [Source:HGNC Symbol;Acc:HGNC:8941]	1	1	0	0
SERPINB7	serpin family B member 7 [Source:HGNC Symbol;Acc:HGNC:13902]	1	0	1	1
SERPINB8	serpin family B member 8 [Source:HGNC Symbol;Acc:HGNC:8952]	0	1	0	0
SERTAD4	SERTA domain containing 4 [Source:HGNC Symbol;Acc:HGNC:25236]	0	0	0	1
SFN	stratifin [Source:HGNC Symbol;Acc:HGNC:10773]	0	0	0	1
SFRP1	secreted frizzled related protein 1 [Source:HGNC Symbol;Acc:HGNC:10776]	0	0	0	1
SFXN3	sideroflexin 3 [Source:HGNC Symbol;Acc:HGNC:16087]	0	0	0	1
SGK1	serum/glucocorticoid regulated kinase 1 [Source:HGNC Symbol;Acc:HGNC:10810]	0	1	0	0
SGK3	serum/glucocorticoid regulated kinase family member 3 [Source:HGNC Symbol;Acc:HGNC:10812]	0	1	0	0
SH2B2	SH2B adaptor protein 2 [Source:HGNC Symbol;Acc:HGNC:17381]	0	0	0	1
SH2B3	SH2B adaptor protein 3 [Source:HGNC Symbol;Acc:HGNC:29605]	0	1	0	0
SH3BGRL	SH3 domain binding glutamate rich protein like [Source:HGNC Symbol;Acc:HGNC:10823]	1	0	0	0
SH3BP2	SH3 domain binding protein 2 [Source:HGNC Symbol;Acc:HGNC:10825]	0	1	0	0
SH3BP5	SH3 domain binding protein 5 [Source:HGNC Symbol;Acc:HGNC:10827]	0	0	0	1
SH3PXD2B	SH3 and PX domains 2B [Source:HGNC Symbol;Acc:HGNC:29242]	0	0	0	1
SHTN1	shootin 1 [Source:HGNC Symbol;Acc:HGNC:29319]	0	1	0	0
SIGLEC1	sialic acid binding Ig like lectin 1 [Source:HGNC Symbol;Acc:HGNC:11127]	1	0	0	0
SIGLEC10	sialic acid binding Ig like lectin 10 [Source:HGNC Symbol;Acc:HGNC:15620]	0	1	0	0
SIGLEC14	sialic acid binding Ig like lectin 14 [Source:HGNC Symbol;Acc:HGNC:32926]	0	1	0	0
SIGLEC7	sialic acid binding Ig like lectin 7 [Source:HGNC Symbol;Acc:HGNC:10876]	0	1	0	0
SIGLEC9	sialic acid binding Ig like lectin 9 [Source:HGNC Symbol;Acc:HGNC:10878]	0	1	0	0
SIRPA	signal regulatory protein alpha [Source:HGNC Symbol;Acc:HGNC:9662]	1	1	0	0
SIRPB1	signal regulatory protein beta 1 [Source:HGNC Symbol;Acc:HGNC:15928]	0	1	0	0
SKAP2	src kinase associated phosphoprotein 2 [Source:HGNC Symbol;Acc:HGNC:15687]	0	1	0	0
SLA	Src like adaptor [Source:HGNC Symbol;Acc:HGNC:10902]	0	1	0	0
SLAMF7	SLAM family member 7 [Source:HGNC Symbol;Acc:HGNC:21394]	0	1	0	0
SLAMF8	SLAM family member 8 [Source:HGNC Symbol;Acc:HGNC:21391]	0	1	0	0
SLC11A1	solute carrier family 11 member 1 [Source:HGNC Symbol;Acc:HGNC:10907]	0	1	0	0
SLC12A8	solute carrier family 12 member 8 [Source:HGNC Symbol;Acc:HGNC:15595]	0	0	0	1
SLC15A3	solute carrier family 15 member 3 [Source:HGNC Symbol;Acc:HGNC:18068]	0	1	0	0
SLC16A10	solute carrier family 16 member 10 [Source:HGNC Symbol;Acc:HGNC:17027]	0	1	0	0
SLC16A3	solute carrier family 16 member 3 [Source:HGNC Symbol;Acc:HGNC:10924]	0	0	0	1
SLC16A6	solute carrier family 16 member 6 [Source:HGNC Symbol;Acc:HGNC:10927]	0	0	0	1
SLC17A8	solute carrier family 17 member 8 [Source:HGNC Symbol;Acc:HGNC:20151]	0	0	0	1
SLC1A4	solute carrier family 1 member 4 [Source:HGNC Symbol;Acc:HGNC:10942]	0	1	0	0
SLC1A6	solute carrier family 1 member 6 [Source:HGNC Symbol;Acc:HGNC:10944]	0	0	0	1
SLC24A4	solute carrier family 24 member 4 [Source:HGNC Symbol;Acc:HGNC:10978]	0	1	0	0
SLC25A15	solute carrier family 25 member 15 [Source:HGNC Symbol;Acc:HGNC:10985]	1	0	1	1
SLC25A18	solute carrier family 25 member 18 [Source:HGNC Symbol;Acc:HGNC:10988]	0	0	1	0
SLC25A19	solute carrier family 25 member 19 [Source:HGNC Symbol;Acc:HGNC:14409]	0	0	0	1
SLC26A1	solute carrier family 26 member 1 [Source:HGNC Symbol;Acc:HGNC:10993]	0	0	1	1
SLC2A14	solute carrier family 2 member 14 [Source:HGNC Symbol;Acc:HGNC:18301]	0	0	0	1
SLC2A3	solute carrier family 2 member 3 [Source:HGNC Symbol;Acc:HGNC:11007]	0	0	0	1
SLC2A6	solute carrier family 2 member 6 [Source:HGNC Symbol;Acc:HGNC:11011]	0	1	0	0
SLC31A2	solute carrier family 31 member 2 [Source:HGNC Symbol;Acc:HGNC:11017]	0	1	0	0
SLC35F2	solute carrier family 35 member F2 [Source:HGNC Symbol;Acc:HGNC:23615]	0	0	0	1
SLC37A2	solute carrier family 37 member 2 [Source:HGNC Symbol;Acc:HGNC:20644]	1	1	0	0
SLC39A8	solute carrier family 39 member 8 [Source:HGNC Symbol;Acc:HGNC:20862]	0	0	0	1
SLC41A1	solute carrier family 41 member 1 [Source:HGNC Symbol;Acc:HGNC:19429]	0	0	0	1
SLC41A2	solute carrier family 41 member 2 [Source:HGNC Symbol;Acc:HGNC:31045]	0	0	1	1
SLC43A3	solute carrier family 43 member 3 [Source:HGNC Symbol;Acc:HGNC:17466]	0	1	0	0
SLC49A3	solute carrier family 49 member 3 [Source:HGNC Symbol;Acc:HGNC:26177]	0	0	0	1
SLC4A7	solute carrier family 4 member 7 [Source:HGNC Symbol;Acc:HGNC:11033]	1	0	0	0
SLC4A8	solute carrier family 4 member 8 [Source:HGNC Symbol;Acc:HGNC:11034]	0	0	1	0
SLC5A5	solute carrier family 5 member 5 [Source:HGNC Symbol;Acc:HGNC:11040]	0	0	0	1
SLC6A11	solute carrier family 6 member 11 [Source:HGNC Symbol;Acc:HGNC:11044]	0	0	0	1
SLC6A19	solute carrier family 6 member 19 [Source:HGNC Symbol;Acc:HGNC:27960]	1	0	1	1
SLC6A2	solute carrier family 6 member 2 [Source:HGNC Symbol;Acc:HGNC:11048]	0	0	0	1
SLC6A6	solute carrier family 6 member 6 [Source:HGNC Symbol;Acc:HGNC:11052]	0	1	0	0
SLC7A1	solute carrier family 7 member 1 [Source:HGNC Symbol;Acc:HGNC:11057]	0	0	0	1
SLC7A7	solute carrier family 7 member 7 [Source:HGNC Symbol;Acc:HGNC:11065]	0	1	0	0
SLC7A8	solute carrier family 7 member 8 [Source:HGNC Symbol;Acc:HGNC:11066]	1	0	0	0
SLC7A9	solute carrier family 7 member 9 [Source:HGNC Symbol;Acc:HGNC:11067]	0	0	1	1
SLC8A1	solute carrier family 8 member A1 [Source:HGNC Symbol;Acc:HGNC:11068]	0	1	0	0
SLCO2A1	solute carrier organic anion transporter family member 2A1 [Source:HGNC Symbol;Acc:HGNC:10955]	0	0	1	0
SLCO2B1	solute carrier organic anion transporter family member 2B1 [Source:HGNC Symbol;Acc:HGNC:10962]	1	0	0	0
SLCO4A1	solute carrier organic anion transporter family member 4A1 [Source:HGNC Symbol;Acc:HGNC:10953]	0	0	1	1
SMCO4	single-pass membrane protein with coiled-coil domains 4 [Source:HGNC Symbol;Acc:HGNC:24810]	0	1	0	0
SMIM6	small integral membrane protein 6 [Source:HGNC Symbol;Acc:HGNC:40032]	0	0	0	1
SNAI1	snail family transcriptional repressor 1 [Source:HGNC Symbol;Acc:HGNC:11128]	1	0	0	1
SNCA	synuclein alpha [Source:HGNC Symbol;Acc:HGNC:11138]	1	1	0	0
SNN	stannin [Source:HGNC Symbol;Acc:HGNC:11149]	0	0	0	1
SNTB1	syntrophin beta 1 [Source:HGNC Symbol;Acc:HGNC:11168]	0	1	0	0
SNX10	sorting nexin 10 [Source:HGNC Symbol;Acc:HGNC:14974]	0	1	0	1
SOD2	superoxide dismutase 2 [Source:HGNC Symbol;Acc:HGNC:11180]	0	1	0	0
SOHLH1	spermatogenesis and oogenesis specific basic helix-loop-helix 1 [Source:HGNC Symbol;Acc:HGNC:27845]	0	0	0	1
SOWAHC	sosondowah ankyrin repeat domain family member C [Source:HGNC Symbol;Acc:HGNC:26149]	0	0	0	1
SOWAHD	sosondowah ankyrin repeat domain family member D [Source:HGNC Symbol;Acc:HGNC:32960]	0	0	0	1
SOX4	SRY-box transcription factor 4 [Source:HGNC Symbol;Acc:HGNC:11200]	0	0	0	1
SPAG4	sperm associated antigen 4 [Source:HGNC Symbol;Acc:HGNC:11214]	0	0	0	1
SPATA22	spermatogenesis associated 22 [Source:HGNC Symbol;Acc:HGNC:30705]	0	0	0	1
SPATA9	spermatogenesis associated 9 [Source:HGNC Symbol;Acc:HGNC:22988]	0	0	1	1
SPC25	SPC25 component of NDC80 kinetochore complex [Source:HGNC Symbol;Acc:HGNC:24031]	0	1	0	0
SPDYC	speedy/RINGO cell cycle regulator family member C [Source:HGNC Symbol;Acc:HGNC:32681]	0	0	0	1
SPI1	Spi-1 proto-oncogene [Source:HGNC Symbol;Acc:HGNC:11241]	1	1	0	0
SPINK2	serine peptidase inhibitor Kazal type 2 [Source:HGNC Symbol;Acc:HGNC:11245]	0	1	0	0
SPNS2	sphingolipid transporter 2 [Source:HGNC Symbol;Acc:HGNC:26992]	0	0	0	1
SPNS3	sphingolipid transporter 3 (putative) [Source:HGNC Symbol;Acc:HGNC:28433]	0	0	0	1
SPON2	spondin 2 [Source:HGNC Symbol;Acc:HGNC:11253]	0	0	0	1
SPOPL	speckle type BTB/POZ protein like [Source:HGNC Symbol;Acc:HGNC:27934]	0	1	0	0
SPP1	secreted phosphoprotein 1 [Source:HGNC Symbol;Acc:HGNC:11255]	1	0	0	0
SPRR2G	small proline rich protein 2G [Source:HGNC Symbol;Acc:HGNC:11267]	0	0	1	1
SRD5A1	steroid 5 alpha-reductase 1 [Source:HGNC Symbol;Acc:HGNC:11284]	0	1	0	0
SRGAP3	SLIT-ROBO Rho GTPase activating protein 3 [Source:HGNC Symbol;Acc:HGNC:19744]	0	1	0	0
SRGN	serglycin [Source:HGNC Symbol;Acc:HGNC:9361]	1	1	0	0
SRI	sorcin [Source:HGNC Symbol;Acc:HGNC:11292]	0	0	0	1
SRRM3	serine/arginine repetitive matrix 3 [Source:HGNC Symbol;Acc:HGNC:26729]	0	0	0	1
ST14	ST14 transmembrane serine protease matriptase [Source:HGNC Symbol;Acc:HGNC:11344]	0	1	0	0
ST8SIA1	ST8 alpha-N-acetyl-neuraminide alpha-2,8-sialyltransferase 1 [Source:HGNC Symbol;Acc:HGNC:10869]	0	0	0	1
STAC3	SH3 and cysteine rich domain 3 [Source:HGNC Symbol;Acc:HGNC:28423]	0	1	0	0
STAT4	signal transducer and activator of transcription 4 [Source:HGNC Symbol;Acc:HGNC:11365]	0	0	1	1
STBD1	starch binding domain 1 [Source:HGNC Symbol;Acc:HGNC:24854]	0	0	1	0
STEAP4	STEAP4 metalloreductase [Source:HGNC Symbol;Acc:HGNC:21923]	0	0	0	1
STK33	serine/threonine kinase 33 [Source:HGNC Symbol;Acc:HGNC:14568]	0	0	0	1
STK39	serine/threonine kinase 39 [Source:HGNC Symbol;Acc:HGNC:17717]	0	1	0	0
STON2	stonin 2 [Source:HGNC Symbol;Acc:HGNC:30652]	1	0	0	0
STRIP2	striatin interacting protein 2 [Source:HGNC Symbol;Acc:HGNC:22209]	0	0	0	1
STX11	syntaxin 11 [Source:HGNC Symbol;Acc:HGNC:11429]	0	1	0	0
STXBP2	syntaxin binding protein 2 [Source:HGNC Symbol;Acc:HGNC:11445]	0	1	0	0
SULT1A1	sulfotransferase family 1A member 1 [Source:HGNC Symbol;Acc:HGNC:11453]	0	1	0	0
SUN3	Sad1 and UNC84 domain containing 3 [Source:HGNC Symbol;Acc:HGNC:22429]	1	0	1	1
SUV39H1	SUV39H1 histone lysine methyltransferase [Source:HGNC Symbol;Acc:HGNC:11479]	0	0	0	1
SYDE1	synapse defective Rho GTPase homolog 1 [Source:HGNC Symbol;Acc:HGNC:25824]	1	0	0	1
SYK	spleen associated tyrosine kinase [Source:HGNC Symbol;Acc:HGNC:11491]	0	1	0	0
SYNE1	spectrin repeat containing nuclear envelope protein 1 [Source:HGNC Symbol;Acc:HGNC:17089]	0	0	0	1
SYNE3	spectrin repeat containing nuclear envelope family member 3 [Source:HGNC Symbol;Acc:HGNC:19861]	0	0	1	1
SYNPO2L	synaptopodin 2 like [Source:HGNC Symbol;Acc:HGNC:23532]	0	0	1	0
SYT8	synaptotagmin 8 [Source:HGNC Symbol;Acc:HGNC:19264]	1	0	1	1
TAC3	tachykinin precursor 3 [Source:HGNC Symbol;Acc:HGNC:11521]	1	0	0	0
TACR3	tachykinin receptor 3 [Source:HGNC Symbol;Acc:HGNC:11528]	0	0	0	1
TAGLN2	transgelin 2 [Source:HGNC Symbol;Acc:HGNC:11554]	0	0	0	1
TANC2	tetratricopeptide repeat, ankyrin repeat and coiled-coil containing 2 [Source:HGNC Symbol;Acc:HGNC:30212]	0	0	0	1
TAP1	transporter 1, ATP binding cassette subfamily B member [Source:HGNC Symbol;Acc:HGNC:43]	0	0	0	1
TAP2	transporter 2, ATP binding cassette subfamily B member [Source:HGNC Symbol;Acc:HGNC:44]	0	0	0	1
TAS1R1	taste 1 receptor member 1 [Source:HGNC Symbol;Acc:HGNC:14448]	0	0	1	0
TBX1	T-box transcription factor 1 [Source:HGNC Symbol;Acc:HGNC:11592]	0	0	0	1
TBXAS1	thromboxane A synthase 1 [Source:HGNC Symbol;Acc:HGNC:11609]	0	1	0	0
TCEA3	transcription elongation factor A3 [Source:HGNC Symbol;Acc:HGNC:11615]	1	0	0	0
TCERG1L-AS1	TCERG1L antisense RNA 1 [Source:HGNC Symbol;Acc:HGNC:49532]	0	0	1	0
TCF19	transcription factor 19 [Source:HGNC Symbol;Acc:HGNC:11629]	0	1	0	0
TCF7L2	transcription factor 7 like 2 [Source:HGNC Symbol;Acc:HGNC:11641]	0	0	0	1
TCHH	trichohyalin [Source:HGNC Symbol;Acc:HGNC:11791]	0	0	0	1
TCN2	transcobalamin 2 [Source:HGNC Symbol;Acc:HGNC:11653]	0	1	0	0
TCP11L1	t-complex 11 like 1 [Source:HGNC Symbol;Acc:HGNC:25655]	0	0	0	1
TEAD1	TEA domain transcription factor 1 [Source:HGNC Symbol;Acc:HGNC:11714]	1	0	0	0
TEAD2	TEA domain transcription factor 2 [Source:HGNC Symbol;Acc:HGNC:11715]	0	0	0	1
TESC	tescalcin [Source:HGNC Symbol;Acc:HGNC:26065]	0	1	0	0
TET3	tet methylcytosine dioxygenase 3 [Source:HGNC Symbol;Acc:HGNC:28313]	0	0	0	1
TFEB	transcription factor EB [Source:HGNC Symbol;Acc:HGNC:11753]	0	1	0	0
TFEC	transcription factor EC [Source:HGNC Symbol;Acc:HGNC:11754]	0	1	0	0
TFF1	trefoil factor 1 [Source:HGNC Symbol;Acc:HGNC:11755]	0	0	0	1
TFPI	tissue factor pathway inhibitor [Source:HGNC Symbol;Acc:HGNC:11760]	0	0	0	1
TFPI2	tissue factor pathway inhibitor 2 [Source:HGNC Symbol;Acc:HGNC:11761]	0	0	0	1
TGFB1	transforming growth factor beta 1 [Source:HGNC Symbol;Acc:HGNC:11766]	0	0	0	1
TGFB2	transforming growth factor beta 2 [Source:HGNC Symbol;Acc:HGNC:11768]	1	0	0	0
TGFBI	transforming growth factor beta induced [Source:HGNC Symbol;Acc:HGNC:11771]	1	1	0	0
TGM2	transglutaminase 2 [Source:HGNC Symbol;Acc:HGNC:11778]	1	0	0	0
TH	tyrosine hydroxylase [Source:HGNC Symbol;Acc:HGNC:11782]	0	0	1	1
THEMIS2	thymocyte selection associated family member 2 [Source:HGNC Symbol;Acc:HGNC:16839]	0	1	0	0
THY1	Thy-1 cell surface antigen [Source:HGNC Symbol;Acc:HGNC:11801]	1	0	0	0
TIAM1	TIAM Rac1 associated GEF 1 [Source:HGNC Symbol;Acc:HGNC:11805]	1	0	0	0
TLE5	TLE family member 5, transcriptional modulator [Source:HGNC Symbol;Acc:HGNC:307]	0	0	0	1
TLN2	talin 2 [Source:HGNC Symbol;Acc:HGNC:15447]	0	0	0	1
TLR1	toll like receptor 1 [Source:HGNC Symbol;Acc:HGNC:11847]	0	1	0	0
TLR2	toll like receptor 2 [Source:HGNC Symbol;Acc:HGNC:11848]	0	1	0	0
TLR4	toll like receptor 4 [Source:HGNC Symbol;Acc:HGNC:11850]	1	1	0	0
TLR8	toll like receptor 8 [Source:HGNC Symbol;Acc:HGNC:15632]	0	1	0	0
TLX3	T cell leukemia homeobox 3 [Source:HGNC Symbol;Acc:HGNC:13532]	0	0	0	1
TM4SF19	transmembrane 4 L six family member 19 [Source:HGNC Symbol;Acc:HGNC:25167]	0	1	0	0
TM4SF5	transmembrane 4 L six family member 5 [Source:HGNC Symbol;Acc:HGNC:11857]	0	0	0	1
TM6SF1	transmembrane 6 superfamily member 1 [Source:HGNC Symbol;Acc:HGNC:11860]	0	1	0	0
TMC7	transmembrane channel like 7 [Source:HGNC Symbol;Acc:HGNC:23000]	0	0	0	1
TMEM108	transmembrane protein 108 [Source:HGNC Symbol;Acc:HGNC:28451]	0	0	0	1
TMEM164	transmembrane protein 164 [Source:HGNC Symbol;Acc:HGNC:26217]	0	1	0	0
TMEM170B	transmembrane protein 170B [Source:HGNC Symbol;Acc:HGNC:34244]	0	1	0	0
TMEM176A	transmembrane protein 176A [Source:HGNC Symbol;Acc:HGNC:24930]	0	1	0	0
TMEM176B	transmembrane protein 176B [Source:HGNC Symbol;Acc:HGNC:29596]	0	1	0	0
TMEM37	transmembrane protein 37 [Source:HGNC Symbol;Acc:HGNC:18216]	1	0	0	0
TMEM51	transmembrane protein 51 [Source:HGNC Symbol;Acc:HGNC:25488]	0	1	0	0
TMEM52	transmembrane protein 52 [Source:HGNC Symbol;Acc:HGNC:27916]	0	0	0	1
TMEM52B	transmembrane protein 52B [Source:HGNC Symbol;Acc:HGNC:26438]	1	0	0	0
TMEM74B	transmembrane protein 74B [Source:HGNC Symbol;Acc:HGNC:15893]	0	0	0	1
TMEM91	transmembrane protein 91 [Source:HGNC Symbol;Acc:HGNC:32393]	0	0	0	1
TMEM92	transmembrane protein 92 [Source:HGNC Symbol;Acc:HGNC:26579]	0	0	0	1
TMPRSS4	transmembrane serine protease 4 [Source:HGNC Symbol;Acc:HGNC:11878]	0	0	0	1
TMPRSS6	transmembrane serine protease 6 [Source:HGNC Symbol;Acc:HGNC:16517]	0	0	1	1
TNF	tumor necrosis factor [Source:HGNC Symbol;Acc:HGNC:11892]	0	1	0	0
TNFAIP2	TNF alpha induced protein 2 [Source:HGNC Symbol;Acc:HGNC:11895]	0	0	0	1
TNFAIP3	TNF alpha induced protein 3 [Source:HGNC Symbol;Acc:HGNC:11896]	0	0	0	1
TNFRSF14	TNF receptor superfamily member 14 [Source:HGNC Symbol;Acc:HGNC:11912]	1	0	0	0
TNFRSF18	TNF receptor superfamily member 18 [Source:HGNC Symbol;Acc:HGNC:11914]	0	1	0	0
TNFRSF1B	TNF receptor superfamily member 1B [Source:HGNC Symbol;Acc:HGNC:11917]	1	1	0	0
TNFSF10	TNF superfamily member 10 [Source:HGNC Symbol;Acc:HGNC:11925]	0	0	0	1
TNFSF13B	TNF superfamily member 13b [Source:HGNC Symbol;Acc:HGNC:11929]	1	1	0	0
TNFSF14	TNF superfamily member 14 [Source:HGNC Symbol;Acc:HGNC:11930]	0	1	0	0
TNNI2	troponin I2, fast skeletal type [Source:HGNC Symbol;Acc:HGNC:11946]	0	0	0	1
TOB1	transducer of ERBB2, 1 [Source:HGNC Symbol;Acc:HGNC:11979]	1	0	0	0
TP73	tumor protein p73 [Source:HGNC Symbol;Acc:HGNC:12003]	0	0	1	0
TPD52L1	TPD52 like 1 [Source:HGNC Symbol;Acc:HGNC:12006]	0	0	0	1
TPM1	tropomyosin 1 [Source:HGNC Symbol;Acc:HGNC:12010]	0	0	0	1
TPX2	TPX2 microtubule nucleation factor [Source:HGNC Symbol;Acc:HGNC:1249]	0	1	0	0
TRABD2A	TraB domain containing 2A [Source:HGNC Symbol;Acc:HGNC:27013]	1	0	0	1
TREM1	triggering receptor expressed on myeloid cells 1 [Source:HGNC Symbol;Acc:HGNC:17760]	0	1	0	0
TREM2	triggering receptor expressed on myeloid cells 2 [Source:HGNC Symbol;Acc:HGNC:17761]	1	1	0	0
TRIM71	tripartite motif containing 71 [Source:HGNC Symbol;Acc:HGNC:32669]	1	0	0	1
TRIM9	tripartite motif containing 9 [Source:HGNC Symbol;Acc:HGNC:16288]	0	0	0	1
TSPO	translocator protein [Source:HGNC Symbol;Acc:HGNC:1158]	0	1	0	0
TTC39A	tetratricopeptide repeat domain 39A [Source:HGNC Symbol;Acc:HGNC:18657]	0	0	0	1
TTC7A	tetratricopeptide repeat domain 7A [Source:HGNC Symbol;Acc:HGNC:19750]	0	1	0	0
TTR	transthyretin [Source:HGNC Symbol;Acc:HGNC:12405]	0	0	0	1
TUBB6	tubulin beta 6 class V [Source:HGNC Symbol;Acc:HGNC:20776]	0	0	0	1
TULP1	TUB like protein 1 [Source:HGNC Symbol;Acc:HGNC:12423]	0	0	0	1
TXNIP	thioredoxin interacting protein [Source:HGNC Symbol;Acc:HGNC:16952]	1	0	0	0
TYMP	thymidine phosphorylase [Source:HGNC Symbol;Acc:HGNC:3148]	0	1	0	1
TYMS	thymidylate synthetase [Source:HGNC Symbol;Acc:HGNC:12441]	0	1	0	0
TYROBP	transmembrane immune signaling adaptor TYROBP [Source:HGNC Symbol;Acc:HGNC:12449]	1	1	0	0
UBE2C	ubiquitin conjugating enzyme E2 C [Source:HGNC Symbol;Acc:HGNC:15937]	0	0	0	1
UBE2U	ubiquitin conjugating enzyme E2 U [Source:HGNC Symbol;Acc:HGNC:28559]	0	0	0	1
UCK2	uridine-cytidine kinase 2 [Source:HGNC Symbol;Acc:HGNC:12562]	0	0	0	1
UCP2	uncoupling protein 2 [Source:HGNC Symbol;Acc:HGNC:12518]	1	0	0	0
UNC93B1	unc-93 homolog B1, TLR signaling regulator [Source:HGNC Symbol;Acc:HGNC:13481]	0	1	0	0
UPK1B	uroplakin 1B [Source:HGNC Symbol;Acc:HGNC:12578]	0	0	1	1
UPP1	uridine phosphorylase 1 [Source:HGNC Symbol;Acc:HGNC:12576]	0	0	0	1
USP18	ubiquitin specific peptidase 18 [Source:HGNC Symbol;Acc:HGNC:12616]	0	0	0	1
VASH1	vasohibin 1 [Source:HGNC Symbol;Acc:HGNC:19964]	0	1	0	0
VASP	vasodilator stimulated phosphoprotein [Source:HGNC Symbol;Acc:HGNC:12652]	0	0	0	1
VAV2	vav guanine nucleotide exchange factor 2 [Source:HGNC Symbol;Acc:HGNC:12658]	0	0	0	1
VCAN	versican [Source:HGNC Symbol;Acc:HGNC:2464]	0	1	0	0
VGF	VGF nerve growth factor inducible [Source:HGNC Symbol;Acc:HGNC:12684]	0	0	0	1
VGLL3	vestigial like family member 3 [Source:HGNC Symbol;Acc:HGNC:24327]	1	0	0	1
VIM	vimentin [Source:HGNC Symbol;Acc:HGNC:12692]	1	0	0	0
VMO1	vitelline membrane outer layer 1 homolog [Source:HGNC Symbol;Acc:HGNC:30387]	0	1	0	0
VNN2	vanin 2 [Source:HGNC Symbol;Acc:HGNC:12706]	0	1	0	0
VSIG4	V-set and immunoglobulin domain containing 4 [Source:HGNC Symbol;Acc:HGNC:17032]	1	0	0	0
VSTM1	V-set and transmembrane domain containing 1 [Source:HGNC Symbol;Acc:HGNC:29455]	0	1	0	0
VWCE	von Willebrand factor C and EGF domains [Source:HGNC Symbol;Acc:HGNC:26487]	0	0	0	1
VWDE	von Willebrand factor D and EGF domains [Source:HGNC Symbol;Acc:HGNC:21897]	0	0	1	0
WDFY4	WDFY family member 4 [Source:HGNC Symbol;Acc:HGNC:29323]	0	1	0	0
WDR72	WD repeat domain 72 [Source:HGNC Symbol;Acc:HGNC:26790]	0	0	1	0
WFS1	wolframin ER transmembrane glycoprotein [Source:HGNC Symbol;Acc:HGNC:12762]	0	0	0	1
WNT10B	Wnt family member 10B [Source:HGNC Symbol;Acc:HGNC:12775]	0	0	1	1
WWTR1	WW domain containing transcription regulator 1 [Source:HGNC Symbol;Acc:HGNC:24042]	1	0	0	1
XCL1	X-C motif chemokine ligand 1 [Source:HGNC Symbol;Acc:HGNC:10645]	0	1	0	0
XCL2	X-C motif chemokine ligand 2 [Source:HGNC Symbol;Acc:HGNC:10646]	0	1	0	0
ZC2HC1B	zinc finger C2HC-type containing 1B [Source:HGNC Symbol;Acc:HGNC:21174]	0	0	1	0
ZEB2	zinc finger E-box binding homeobox 2 [Source:HGNC Symbol;Acc:HGNC:14881]	1	1	0	0
ZFP42	ZFP42 zinc finger protein [Source:HGNC Symbol;Acc:HGNC:30949]	1	0	0	1
ZFP57	ZFP57 zinc finger protein [Source:HGNC Symbol;Acc:HGNC:18791]	0	0	0	1
ZGLP1	zinc finger GATA like protein 1 [Source:HGNC Symbol;Acc:HGNC:37245]	0	1	0	0
ZMIZ1	zinc finger MIZ-type containing 1 [Source:HGNC Symbol;Acc:HGNC:16493]	0	1	0	0
ZMIZ1-AS1	ZMIZ1 antisense RNA 1 [Source:HGNC Symbol;Acc:HGNC:27433]	0	1	0	0
ZNF215	zinc finger protein 215 [Source:HGNC Symbol;Acc:HGNC:13007]	0	0	0	1
ZNF331	zinc finger protein 331 [Source:HGNC Symbol;Acc:HGNC:15489]	0	1	0	0
ZNF385A	zinc finger protein 385A [Source:HGNC Symbol;Acc:HGNC:17521]	0	1	0	0
ZNF467	zinc finger protein 467 [Source:HGNC Symbol;Acc:HGNC:23154]	0	1	0	0
ZNF486	zinc finger protein 486 [Source:HGNC Symbol;Acc:HGNC:20807]	1	0	0	0
ZNF683	zinc finger protein 683 [Source:HGNC Symbol;Acc:HGNC:28495]	0	1	0	0
ZSWIM6	zinc finger SWIM-type containing 6 [Source:HGNC Symbol;Acc:HGNC:29316]	0	1	0	0

## Sheet: CTB in third trimester
hgnc_symbol	description	CTB from Pique-Regi, et al., eLife (2019).	Yang, et al., Front.in.Endocrino (2021).	npiCTB from Pique-Regi, et al., eLife (2019).
ACADL	acyl-CoA dehydrogenase long chain [Source:HGNC Symbol;Acc:HGNC:88]	0	1	0
ACADS	acyl-CoA dehydrogenase short chain [Source:HGNC Symbol;Acc:HGNC:90]	1	0	0
ACADVL	acyl-CoA dehydrogenase very long chain [Source:HGNC Symbol;Acc:HGNC:92]	1	0	0
ACBD6	acyl-CoA binding domain containing 6 [Source:HGNC Symbol;Acc:HGNC:23339]	0	1	0
ACSF2	acyl-CoA synthetase family member 2 [Source:HGNC Symbol;Acc:HGNC:26101]	0	1	0
ACSS1	acyl-CoA synthetase short chain family member 1 [Source:HGNC Symbol;Acc:HGNC:16091]	1	1	0
ADAMTS19	ADAM metallopeptidase with thrombospondin type 1 motif 19 [Source:HGNC Symbol;Acc:HGNC:17111]	0	1	0
ADAMTS6	ADAM metallopeptidase with thrombospondin type 1 motif 6 [Source:HGNC Symbol;Acc:HGNC:222]	1	0	0
ADAMTSL4	ADAMTS like 4 [Source:HGNC Symbol;Acc:HGNC:19706]	1	0	0
ADGRA3	adhesion G protein-coupled receptor A3 [Source:HGNC Symbol;Acc:HGNC:13839]	0	1	0
ADGRG1	adhesion G protein-coupled receptor G1 [Source:HGNC Symbol;Acc:HGNC:4512]	0	1	0
ADI1	acireductone dioxygenase 1 [Source:HGNC Symbol;Acc:HGNC:30576]	1	0	0
ADIRF	adipogenesis regulatory factor [Source:HGNC Symbol;Acc:HGNC:24043]	1	1	0
ADRB1	adrenoceptor beta 1 [Source:HGNC Symbol;Acc:HGNC:285]	1	1	0
AGL	amylo-alpha-1, 6-glucosidase, 4-alpha-glucanotransferase [Source:HGNC Symbol;Acc:HGNC:321]	1	1	0
AHCYL1	adenosylhomocysteinase like 1 [Source:HGNC Symbol;Acc:HGNC:344]	1	0	0
AK3	adenylate kinase 3 [Source:HGNC Symbol;Acc:HGNC:17376]	1	0	0
AKR1B1	aldo-keto reductase family 1 member B [Source:HGNC Symbol;Acc:HGNC:381]	1	0	1
AKTIP	AKT interacting protein [Source:HGNC Symbol;Acc:HGNC:16710]	1	0	0
ALAS1	5'-aminolevulinate synthase 1 [Source:HGNC Symbol;Acc:HGNC:396]	1	0	0
ALDH1A3	aldehyde dehydrogenase 1 family member A3 [Source:HGNC Symbol;Acc:HGNC:409]	0	1	0
ALDH4A1	aldehyde dehydrogenase 4 family member A1 [Source:HGNC Symbol;Acc:HGNC:406]	1	1	0
ALDH5A1	aldehyde dehydrogenase 5 family member A1 [Source:HGNC Symbol;Acc:HGNC:408]	0	1	0
ALDH7A1	aldehyde dehydrogenase 7 family member A1 [Source:HGNC Symbol;Acc:HGNC:877]	1	1	0
ALDOA	aldolase, fructose-bisphosphate A [Source:HGNC Symbol;Acc:HGNC:414]	1	0	0
ALG1L	ALG1 chitobiosyldiphosphodolichol beta-mannosyltransferase like [Source:HGNC Symbol;Acc:HGNC:33721]	0	1	0
AMOT	angiomotin [Source:HGNC Symbol;Acc:HGNC:17810]	1	1	0
ANK3	ankyrin 3 [Source:HGNC Symbol;Acc:HGNC:494]	0	1	0
ANKRD65	ankyrin repeat domain 65 [Source:HGNC Symbol;Acc:HGNC:42950]	0	1	0
ANO6	anoctamin 6 [Source:HGNC Symbol;Acc:HGNC:25240]	1	0	0
ANP32A	acidic nuclear phosphoprotein 32 family member A [Source:HGNC Symbol;Acc:HGNC:13233]	1	0	0
ANXA11	annexin A11 [Source:HGNC Symbol;Acc:HGNC:535]	1	0	0
ANXA3	annexin A3 [Source:HGNC Symbol;Acc:HGNC:541]	1	0	0
ANXA5	annexin A5 [Source:HGNC Symbol;Acc:HGNC:543]	1	0	0
ANXA6	annexin A6 [Source:HGNC Symbol;Acc:HGNC:544]	1	0	0
AP1M2	adaptor related protein complex 1 subunit mu 2 [Source:HGNC Symbol;Acc:HGNC:558]	0	1	0
AP1S3	adaptor related protein complex 1 subunit sigma 3 [Source:HGNC Symbol;Acc:HGNC:18971]	0	1	0
AP2A1	adaptor related protein complex 2 subunit alpha 1 [Source:HGNC Symbol;Acc:HGNC:561]	1	0	0
AP2S1	adaptor related protein complex 2 subunit sigma 1 [Source:HGNC Symbol;Acc:HGNC:565]	1	0	0
APEH	acylaminoacyl-peptide hydrolase [Source:HGNC Symbol;Acc:HGNC:586]	1	0	0
APLP2	amyloid beta precursor like protein 2 [Source:HGNC Symbol;Acc:HGNC:598]	1	0	0
APMAP	adipocyte plasma membrane associated protein [Source:HGNC Symbol;Acc:HGNC:13238]	1	0	0
APP	amyloid beta precursor protein [Source:HGNC Symbol;Acc:HGNC:620]	1	0	0
ARFGEF3	ARFGEF family member 3 [Source:HGNC Symbol;Acc:HGNC:21213]	0	1	0
ARHGAP28	Rho GTPase activating protein 28 [Source:HGNC Symbol;Acc:HGNC:25509]	0	1	0
ARHGAP8	Rho GTPase activating protein 8 [Source:HGNC Symbol;Acc:HGNC:677]	0	1	0
ARHGEF39	Rho guanine nucleotide exchange factor 39 [Source:HGNC Symbol;Acc:HGNC:25909]	0	1	0
ARID3A	AT-rich interaction domain 3A [Source:HGNC Symbol;Acc:HGNC:3031]	1	0	0
ARL15	ADP ribosylation factor like GTPase 15 [Source:HGNC Symbol;Acc:HGNC:25945]	1	1	0
ARPC1A	actin related protein 2/3 complex subunit 1A [Source:HGNC Symbol;Acc:HGNC:703]	1	0	0
ASAH1	N-acylsphingosine amidohydrolase 1 [Source:HGNC Symbol;Acc:HGNC:735]	1	0	0
ASF1B	anti-silencing function 1B histone chaperone [Source:HGNC Symbol;Acc:HGNC:20996]	0	1	0
ASS1	argininosuccinate synthase 1 [Source:HGNC Symbol;Acc:HGNC:758]	0	1	0
ATP6V0A4	ATPase H+ transporting V0 subunit a4 [Source:HGNC Symbol;Acc:HGNC:866]	0	1	0
ATP6V1B1	ATPase H+ transporting V1 subunit B1 [Source:HGNC Symbol;Acc:HGNC:853]	1	1	0
ATP6V1C2	ATPase H+ transporting V1 subunit C2 [Source:HGNC Symbol;Acc:HGNC:18264]	1	1	0
ATP6V1E1	ATPase H+ transporting V1 subunit E1 [Source:HGNC Symbol;Acc:HGNC:857]	1	0	0
ATP7B	ATPase copper transporting beta [Source:HGNC Symbol;Acc:HGNC:870]	0	1	0
ATRAID	all-trans retinoic acid induced differentiation factor [Source:HGNC Symbol;Acc:HGNC:24090]	1	0	0
AURKB	aurora kinase B [Source:HGNC Symbol;Acc:HGNC:11390]	0	1	0
B3GAT3	beta-1,3-glucuronyltransferase 3 [Source:HGNC Symbol;Acc:HGNC:923]	1	0	0
BABAM1	BRISC and BRCA1 A complex member 1 [Source:HGNC Symbol;Acc:HGNC:25008]	1	0	0
BAG2	BAG cochaperone 2 [Source:HGNC Symbol;Acc:HGNC:938]	1	1	0
BCAM	basal cell adhesion molecule (Lutheran blood group) [Source:HGNC Symbol;Acc:HGNC:6722]	1	1	0
BCAP31	B cell receptor associated protein 31 [Source:HGNC Symbol;Acc:HGNC:16695]	1	0	0
BCAS4	breast carcinoma amplified sequence 4 [Source:HGNC Symbol;Acc:HGNC:14367]	0	1	0
BCAT2	branched chain amino acid transaminase 2 [Source:HGNC Symbol;Acc:HGNC:977]	1	1	0
BEX3	brain expressed X-linked 3 [Source:HGNC Symbol;Acc:HGNC:13388]	0	1	0
BEX4	brain expressed X-linked 4 [Source:HGNC Symbol;Acc:HGNC:25475]	1	0	0
BICDL2	BICD family like cargo adaptor 2 [Source:HGNC Symbol;Acc:HGNC:33584]	0	1	0
BIRC5	baculoviral IAP repeat containing 5 [Source:HGNC Symbol;Acc:HGNC:593]	0	1	0
BMP4	bone morphogenetic protein 4 [Source:HGNC Symbol;Acc:HGNC:1071]	0	1	0
BMP7	bone morphogenetic protein 7 [Source:HGNC Symbol;Acc:HGNC:1074]	1	1	0
BRD4	bromodomain containing 4 [Source:HGNC Symbol;Acc:HGNC:13575]	1	0	0
BSG	basigin (Ok blood group) [Source:HGNC Symbol;Acc:HGNC:1116]	1	0	0
BSPRY	B-box and SPRY domain containing [Source:HGNC Symbol;Acc:HGNC:18232]	0	1	0
BTG3	BTG anti-proliferation factor 3 [Source:HGNC Symbol;Acc:HGNC:1132]	1	0	0
BUB1B	BUB1 mitotic checkpoint serine/threonine kinase B [Source:HGNC Symbol;Acc:HGNC:1149]	0	1	0
C1D	C1D nuclear receptor corepressor [Source:HGNC Symbol;Acc:HGNC:29911]	1	0	0
C1GALT1	core 1 synthase, glycoprotein-N-acetylgalactosamine 3-beta-galactosyltransferase 1 [Source:HGNC Symbol;Acc:HGNC:24337]	1	0	0
C1orf210	chromosome 1 open reading frame 210 [Source:HGNC Symbol;Acc:HGNC:28755]	0	1	0
C3orf70	chromosome 3 open reading frame 70 [Source:HGNC Symbol;Acc:HGNC:33731]	0	1	0
C5orf15	chromosome 5 open reading frame 15 [Source:HGNC Symbol;Acc:HGNC:20656]	1	0	0
C6orf132	chromosome 6 open reading frame 132 [Source:HGNC Symbol;Acc:HGNC:21288]	0	1	0
CABYR	calcium binding tyrosine phosphorylation regulated [Source:HGNC Symbol;Acc:HGNC:15569]	0	1	0
CADM1	cell adhesion molecule 1 [Source:HGNC Symbol;Acc:HGNC:5951]	1	1	0
CALR	calreticulin [Source:HGNC Symbol;Acc:HGNC:1455]	1	0	0
CAPN1	calpain 1 [Source:HGNC Symbol;Acc:HGNC:1476]	1	0	0
CAPN6	calpain 6 [Source:HGNC Symbol;Acc:HGNC:1483]	1	0	0
CAT	catalase [Source:HGNC Symbol;Acc:HGNC:1516]	1	0	0
CBR1	carbonyl reductase 1 [Source:HGNC Symbol;Acc:HGNC:1548]	1	0	0
CBWD1	COBW domain containing 1 [Source:HGNC Symbol;Acc:HGNC:17134]	1	0	0
CC2D2A	coiled-coil and C2 domain containing 2A [Source:HGNC Symbol;Acc:HGNC:29253]	0	1	0
CCDC34	coiled-coil domain containing 34 [Source:HGNC Symbol;Acc:HGNC:25079]	0	1	0
CCDC51	coiled-coil domain containing 51 [Source:HGNC Symbol;Acc:HGNC:25714]	0	1	0
CCNB1	cyclin B1 [Source:HGNC Symbol;Acc:HGNC:1579]	0	1	0
CCNB2	cyclin B2 [Source:HGNC Symbol;Acc:HGNC:1580]	0	1	0
CCNC	cyclin C [Source:HGNC Symbol;Acc:HGNC:1581]	1	0	0
CCND1	cyclin D1 [Source:HGNC Symbol;Acc:HGNC:1582]	0	1	0
CCND3	cyclin D3 [Source:HGNC Symbol;Acc:HGNC:1585]	1	0	0
CCNDBP1	cyclin D1 binding protein 1 [Source:HGNC Symbol;Acc:HGNC:1587]	1	0	0
CCNE1	cyclin E1 [Source:HGNC Symbol;Acc:HGNC:1589]	1	0	0
CD24	CD24 molecule [Source:HGNC Symbol;Acc:HGNC:1645]	0	1	0
CD46	CD46 molecule [Source:HGNC Symbol;Acc:HGNC:6953]	1	0	0
CDC20	cell division cycle 20 [Source:HGNC Symbol;Acc:HGNC:1723]	0	1	0
CDC45	cell division cycle 45 [Source:HGNC Symbol;Acc:HGNC:1739]	0	1	0
CDCA3	cell division cycle associated 3 [Source:HGNC Symbol;Acc:HGNC:14624]	0	1	0
CDCA4	cell division cycle associated 4 [Source:HGNC Symbol;Acc:HGNC:14625]	1	0	0
CDH1	cadherin 1 [Source:HGNC Symbol;Acc:HGNC:1748]	1	0	0
CDH3	cadherin 3 [Source:HGNC Symbol;Acc:HGNC:1762]	0	1	0
CDH8	cadherin 8 [Source:HGNC Symbol;Acc:HGNC:1767]	0	1	0
CDIPT	CDP-diacylglycerol--inositol 3-phosphatidyltransferase [Source:HGNC Symbol;Acc:HGNC:1769]	1	0	0
CDK2	cyclin dependent kinase 2 [Source:HGNC Symbol;Acc:HGNC:1771]	1	0	0
CDK6	cyclin dependent kinase 6 [Source:HGNC Symbol;Acc:HGNC:1777]	1	0	0
CDKN1C	cyclin dependent kinase inhibitor 1C [Source:HGNC Symbol;Acc:HGNC:1786]	1	0	0
CDO1	cysteine dioxygenase type 1 [Source:HGNC Symbol;Acc:HGNC:1795]	1	1	0
CDS1	CDP-diacylglycerol synthase 1 [Source:HGNC Symbol;Acc:HGNC:1800]	1	0	0
CENPA	centromere protein A [Source:HGNC Symbol;Acc:HGNC:1851]	0	1	0
CFDP1	craniofacial development protein 1 [Source:HGNC Symbol;Acc:HGNC:1873]	1	0	0
CGA	glycoprotein hormones, alpha polypeptide [Source:HGNC Symbol;Acc:HGNC:1885]	1	0	0
CGN	cingulin [Source:HGNC Symbol;Acc:HGNC:17429]	0	1	0
CHCHD1	coiled-coil-helix-coiled-coil-helix domain containing 1 [Source:HGNC Symbol;Acc:HGNC:23518]	1	0	0
CHDH	choline dehydrogenase [Source:HGNC Symbol;Acc:HGNC:24288]	0	1	0
CHP2	calcineurin like EF-hand protein 2 [Source:HGNC Symbol;Acc:HGNC:24927]	0	1	0
CHPF	chondroitin polymerizing factor [Source:HGNC Symbol;Acc:HGNC:24291]	1	0	0
CHST14	carbohydrate sulfotransferase 14 [Source:HGNC Symbol;Acc:HGNC:24464]	1	0	0
CISD1	CDGSH iron sulfur domain 1 [Source:HGNC Symbol;Acc:HGNC:30880]	1	0	0
CKMT1A	creatine kinase, mitochondrial 1A [Source:HGNC Symbol;Acc:HGNC:31736]	0	1	0
CKMT1B	creatine kinase, mitochondrial 1B [Source:HGNC Symbol;Acc:HGNC:1995]	1	1	0
CLDN23	claudin 23 [Source:HGNC Symbol;Acc:HGNC:17591]	0	1	0
CLDN3	claudin 3 [Source:HGNC Symbol;Acc:HGNC:2045]	0	1	0
CLDN4	claudin 4 [Source:HGNC Symbol;Acc:HGNC:2046]	1	0	0
CLDN7	claudin 7 [Source:HGNC Symbol;Acc:HGNC:2049]	1	0	0
CLEC1A	C-type lectin domain family 1 member A [Source:HGNC Symbol;Acc:HGNC:24355]	1	0	0
CLIC3	chloride intracellular channel 3 [Source:HGNC Symbol;Acc:HGNC:2064]	1	0	1
CLIP1	CAP-Gly domain containing linker protein 1 [Source:HGNC Symbol;Acc:HGNC:10461]	1	0	0
CLN3	CLN3 lysosomal/endosomal transmembrane protein, battenin [Source:HGNC Symbol;Acc:HGNC:2074]	1	0	0
CLTA	clathrin light chain A [Source:HGNC Symbol;Acc:HGNC:2090]	1	0	1
CMTM6	CKLF like MARVEL transmembrane domain containing 6 [Source:HGNC Symbol;Acc:HGNC:19177]	1	0	0
CMTM8	CKLF like MARVEL transmembrane domain containing 8 [Source:HGNC Symbol;Acc:HGNC:19179]	1	1	0
CNGB1	cyclic nucleotide gated channel subunit beta 1 [Source:HGNC Symbol;Acc:HGNC:2151]	0	1	0
CNN3	calponin 3 [Source:HGNC Symbol;Acc:HGNC:2157]	0	1	0
CNTNAP2	contactin associated protein 2 [Source:HGNC Symbol;Acc:HGNC:13830]	0	1	0
COASY	Coenzyme A synthase [Source:HGNC Symbol;Acc:HGNC:29932]	1	0	0
COBLL1	cordon-bleu WH2 repeat protein like 1 [Source:HGNC Symbol;Acc:HGNC:23571]	1	0	0
COL14A1	collagen type XIV alpha 1 chain [Source:HGNC Symbol;Acc:HGNC:2191]	0	1	0
COL21A1	collagen type XXI alpha 1 chain [Source:HGNC Symbol;Acc:HGNC:17025]	1	1	0
COL5A2	collagen type V alpha 2 chain [Source:HGNC Symbol;Acc:HGNC:2210]	0	1	0
COLEC12	collectin subfamily member 12 [Source:HGNC Symbol;Acc:HGNC:16016]	1	0	0
COMMD1	copper metabolism domain containing 1 [Source:HGNC Symbol;Acc:HGNC:23024]	1	0	0
COMMD4	COMM domain containing 4 [Source:HGNC Symbol;Acc:HGNC:26027]	1	0	0
COMT	catechol-O-methyltransferase [Source:HGNC Symbol;Acc:HGNC:2228]	1	0	0
COX20	cytochrome c oxidase assembly factor COX20 [Source:HGNC Symbol;Acc:HGNC:26970]	1	0	0
COX4I1	cytochrome c oxidase subunit 4I1 [Source:HGNC Symbol;Acc:HGNC:2265]	0	0	1
COX5B	cytochrome c oxidase subunit 5B [Source:HGNC Symbol;Acc:HGNC:2269]	0	0	1
COX7A2	cytochrome c oxidase subunit 7A2 [Source:HGNC Symbol;Acc:HGNC:2288]	0	0	1
COX7B2	cytochrome c oxidase subunit 7B2 [Source:HGNC Symbol;Acc:HGNC:24381]	0	1	0
CPT2	carnitine palmitoyltransferase 2 [Source:HGNC Symbol;Acc:HGNC:2330]	0	1	0
CPVL	carboxypeptidase vitellogenic like [Source:HGNC Symbol;Acc:HGNC:14399]	1	0	0
CRISPLD1	cysteine rich secretory protein LCCL domain containing 1 [Source:HGNC Symbol;Acc:HGNC:18206]	0	1	0
CRNDE	colorectal neoplasia differentially expressed [Source:HGNC Symbol;Acc:HGNC:37078]	0	1	0
CROT	carnitine O-octanoyltransferase [Source:HGNC Symbol;Acc:HGNC:2366]	1	1	0
CSE1L	chromosome segregation 1 like [Source:HGNC Symbol;Acc:HGNC:2431]	1	0	0
CSF2RA	colony stimulating factor 2 receptor subunit alpha [Source:HGNC Symbol;Acc:HGNC:2435]	1	0	0
CSF3R	colony stimulating factor 3 receptor [Source:HGNC Symbol;Acc:HGNC:2439]	1	0	0
CSRP2	cysteine and glycine rich protein 2 [Source:HGNC Symbol;Acc:HGNC:2470]	1	1	0
CTDSPL	CTD small phosphatase like [Source:HGNC Symbol;Acc:HGNC:16890]	0	1	0
CTNNAL1	catenin alpha like 1 [Source:HGNC Symbol;Acc:HGNC:2512]	1	0	0
CTNNB1	catenin beta 1 [Source:HGNC Symbol;Acc:HGNC:2514]	1	0	0
CTSL	cathepsin L [Source:HGNC Symbol;Acc:HGNC:2537]	1	0	0
CTSV	cathepsin V [Source:HGNC Symbol;Acc:HGNC:2538]	1	1	0
CYB5R1	cytochrome b5 reductase 1 [Source:HGNC Symbol;Acc:HGNC:13397]	1	0	0
CYC1	cytochrome c1 [Source:HGNC Symbol;Acc:HGNC:2579]	1	0	0
CYP19A1	cytochrome P450 family 19 subfamily A member 1 [Source:HGNC Symbol;Acc:HGNC:2594]	1	0	0
CYP2J2	cytochrome P450 family 2 subfamily J member 2 [Source:HGNC Symbol;Acc:HGNC:2634]	1	0	0
CYSTM1	cysteine rich transmembrane module containing 1 [Source:HGNC Symbol;Acc:HGNC:30239]	1	0	0
DAG1	dystroglycan 1 [Source:HGNC Symbol;Acc:HGNC:2666]	1	0	0
DCDC2	doublecortin domain containing 2 [Source:HGNC Symbol;Acc:HGNC:18141]	0	1	0
DCXR	dicarbonyl and L-xylulose reductase [Source:HGNC Symbol;Acc:HGNC:18985]	1	0	0
DDB1	damage specific DNA binding protein 1 [Source:HGNC Symbol;Acc:HGNC:2717]	1	0	0
DDOST	dolichyl-diphosphooligosaccharide--protein glycosyltransferase non-catalytic subunit [Source:HGNC Symbol;Acc:HGNC:2728]	1	0	0
DDR1	discoidin domain receptor tyrosine kinase 1 [Source:HGNC Symbol;Acc:HGNC:2730]	1	0	0
DEGS1	delta 4-desaturase, sphingolipid 1 [Source:HGNC Symbol;Acc:HGNC:13709]	1	0	0
DEPDC1	DEP domain containing 1 [Source:HGNC Symbol;Acc:HGNC:22949]	0	1	0
DHCR24	24-dehydrocholesterol reductase [Source:HGNC Symbol;Acc:HGNC:2859]	0	1	0
DLD	dihydrolipoamide dehydrogenase [Source:HGNC Symbol;Acc:HGNC:2898]	1	0	0
DLG3	discs large MAGUK scaffold protein 3 [Source:HGNC Symbol;Acc:HGNC:2902]	0	1	0
DLG5	discs large MAGUK scaffold protein 5 [Source:HGNC Symbol;Acc:HGNC:2904]	1	0	0
DNMT1	DNA methyltransferase 1 [Source:HGNC Symbol;Acc:HGNC:2976]	1	1	0
DPP4	dipeptidyl peptidase 4 [Source:HGNC Symbol;Acc:HGNC:3009]	1	0	0
DPPA4	developmental pluripotency associated 4 [Source:HGNC Symbol;Acc:HGNC:19200]	0	1	0
DSC2	desmocollin 2 [Source:HGNC Symbol;Acc:HGNC:3036]	1	0	0
DSC3	desmocollin 3 [Source:HGNC Symbol;Acc:HGNC:3037]	0	1	0
DSCC1	DNA replication and sister chromatid cohesion 1 [Source:HGNC Symbol;Acc:HGNC:24453]	0	1	0
DSCR8	Down syndrome critical region 8 [Source:HGNC Symbol;Acc:HGNC:16707]	1	0	0
DSN1	DSN1 component of MIS12 kinetochore complex [Source:HGNC Symbol;Acc:HGNC:16165]	0	1	0
DSP	desmoplakin [Source:HGNC Symbol;Acc:HGNC:3052]	1	0	0
DUSP14	dual specificity phosphatase 14 [Source:HGNC Symbol;Acc:HGNC:17007]	1	0	0
DUSP9	dual specificity phosphatase 9 [Source:HGNC Symbol;Acc:HGNC:3076]	1	1	0
DVL3	dishevelled segment polarity protein 3 [Source:HGNC Symbol;Acc:HGNC:3087]	1	0	0
DYNLT1	dynein light chain Tctex-type 1 [Source:HGNC Symbol;Acc:HGNC:11697]	1	0	0
E2F5	E2F transcription factor 5 [Source:HGNC Symbol;Acc:HGNC:3119]	0	1	0
ECH1	enoyl-CoA hydratase 1 [Source:HGNC Symbol;Acc:HGNC:3149]	1	0	0
ECHDC2	enoyl-CoA hydratase domain containing 2 [Source:HGNC Symbol;Acc:HGNC:23408]	0	1	0
ECHS1	enoyl-CoA hydratase, short chain 1 [Source:HGNC Symbol;Acc:HGNC:3151]	1	1	0
ECI2	enoyl-CoA delta isomerase 2 [Source:HGNC Symbol;Acc:HGNC:14601]	1	1	0
EFEMP1	EGF containing fibulin extracellular matrix protein 1 [Source:HGNC Symbol;Acc:HGNC:3218]	1	1	0
EFHD1	EF-hand domain family member D1 [Source:HGNC Symbol;Acc:HGNC:29556]	1	0	0
EFNA1	ephrin A1 [Source:HGNC Symbol;Acc:HGNC:3221]	1	0	0
EGFR	epidermal growth factor receptor [Source:HGNC Symbol;Acc:HGNC:3236]	1	0	0
EHHADH	enoyl-CoA hydratase and 3-hydroxyacyl CoA dehydrogenase [Source:HGNC Symbol;Acc:HGNC:3247]	0	1	0
EI24	EI24 autophagy associated transmembrane protein [Source:HGNC Symbol;Acc:HGNC:13276]	1	0	0
EID2	EP300 interacting inhibitor of differentiation 2 [Source:HGNC Symbol;Acc:HGNC:28292]	0	1	0
EIF3L	eukaryotic translation initiation factor 3 subunit L [Source:HGNC Symbol;Acc:HGNC:18138]	1	0	0
ELF5	E74 like ETS transcription factor 5 [Source:HGNC Symbol;Acc:HGNC:3320]	0	1	0
ELOVL4	ELOVL fatty acid elongase 4 [Source:HGNC Symbol;Acc:HGNC:14415]	0	1	0
ENPEP	glutamyl aminopeptidase [Source:HGNC Symbol;Acc:HGNC:3355]	0	1	0
ENPP5	ectonucleotide pyrophosphatase/phosphodiesterase family member 5 [Source:HGNC Symbol;Acc:HGNC:13717]	0	1	0
ENTPD6	ectonucleoside triphosphate diphosphohydrolase 6 [Source:HGNC Symbol;Acc:HGNC:3368]	1	0	0
EPB41L3	erythrocyte membrane protein band 4.1 like 3 [Source:HGNC Symbol;Acc:HGNC:3380]	1	0	0
EPB41L4B	erythrocyte membrane protein band 4.1 like 4B [Source:HGNC Symbol;Acc:HGNC:19818]	0	1	0
EPHA2	EPH receptor A2 [Source:HGNC Symbol;Acc:HGNC:3386]	0	1	0
EPHB4	EPH receptor B4 [Source:HGNC Symbol;Acc:HGNC:3395]	1	0	0
EPHX2	epoxide hydrolase 2 [Source:HGNC Symbol;Acc:HGNC:3402]	1	1	0
EPN3	epsin 3 [Source:HGNC Symbol;Acc:HGNC:18235]	0	1	0
EPS8L1	EPS8 like 1 [Source:HGNC Symbol;Acc:HGNC:21295]	1	0	0
ERGIC2	ERGIC and golgi 2 [Source:HGNC Symbol;Acc:HGNC:30208]	1	0	0
ERGIC3	ERGIC and golgi 3 [Source:HGNC Symbol;Acc:HGNC:15927]	1	0	0
ERP29	endoplasmic reticulum protein 29 [Source:HGNC Symbol;Acc:HGNC:13799]	1	0	0
ERVH48-1	endogenous retrovirus group 48 member 1 [Source:HGNC Symbol;Acc:HGNC:17216]	1	1	0
ERVW-1	endogenous retrovirus group W member 1, envelope [Source:HGNC Symbol;Acc:HGNC:13525]	1	0	0
ESRP1	epithelial splicing regulatory protein 1 [Source:HGNC Symbol;Acc:HGNC:25966]	1	0	0
ESRP2	epithelial splicing regulatory protein 2 [Source:HGNC Symbol;Acc:HGNC:26152]	0	1	0
ESRRG	estrogen related receptor gamma [Source:HGNC Symbol;Acc:HGNC:3474]	1	0	0
ETHE1	ETHE1 persulfide dioxygenase [Source:HGNC Symbol;Acc:HGNC:23287]	1	0	0
ETV7	ETS variant transcription factor 7 [Source:HGNC Symbol;Acc:HGNC:18160]	0	1	0
EXTL2	exostosin like glycosyltransferase 2 [Source:HGNC Symbol;Acc:HGNC:3516]	1	1	0
F5	coagulation factor V [Source:HGNC Symbol;Acc:HGNC:3542]	1	1	0
FAIM	Fas apoptotic inhibitory molecule [Source:HGNC Symbol;Acc:HGNC:18703]	0	1	0
FAM104A	family with sequence similarity 104 member A [Source:HGNC Symbol;Acc:HGNC:25918]	1	0	0
FAM111A-DT	FAM111A divergent transcript [Source:HGNC Symbol;Acc:HGNC:53752]	0	1	0
FAM184A	family with sequence similarity 184 member A [Source:HGNC Symbol;Acc:HGNC:20991]	1	0	0
FAM241B	family with sequence similarity 241 member B [Source:HGNC Symbol;Acc:HGNC:23519]	0	1	0
FAM3B	FAM3 metabolism regulating signaling molecule B [Source:HGNC Symbol;Acc:HGNC:1253]	1	1	0
FAM83D	family with sequence similarity 83 member D [Source:HGNC Symbol;Acc:HGNC:16122]	0	1	0
FAM89A	family with sequence similarity 89 member A [Source:HGNC Symbol;Acc:HGNC:25057]	0	1	0
FANCL	FA complementation group L [Source:HGNC Symbol;Acc:HGNC:20748]	0	1	0
FAXC	failed axon connections homolog, metaxin like GST domain containing [Source:HGNC Symbol;Acc:HGNC:20742]	0	1	0
FBLN1	fibulin 1 [Source:HGNC Symbol;Acc:HGNC:3600]	1	0	0
FBN1	fibrillin 1 [Source:HGNC Symbol;Acc:HGNC:3603]	1	0	0
FBN2	fibrillin 2 [Source:HGNC Symbol;Acc:HGNC:3604]	1	1	0
FBXO27	F-box protein 27 [Source:HGNC Symbol;Acc:HGNC:18753]	0	1	0
FDFT1	farnesyl-diphosphate farnesyltransferase 1 [Source:HGNC Symbol;Acc:HGNC:3629]	1	0	0
FDX1	ferredoxin 1 [Source:HGNC Symbol;Acc:HGNC:3638]	1	0	0
FERMT1	FERM domain containing kindlin 1 [Source:HGNC Symbol;Acc:HGNC:15889]	1	1	0
FGFR2	fibroblast growth factor receptor 2 [Source:HGNC Symbol;Acc:HGNC:3689]	0	1	0
FIBCD1	fibrinogen C domain containing 1 [Source:HGNC Symbol;Acc:HGNC:25922]	0	1	0
FIGN	fidgetin, microtubule severing factor [Source:HGNC Symbol;Acc:HGNC:13285]	0	1	0
FJX1	four-jointed box kinase 1 [Source:HGNC Symbol;Acc:HGNC:17166]	0	1	0
FKBP8	FKBP prolyl isomerase 8 [Source:HGNC Symbol;Acc:HGNC:3724]	1	0	0
FOLR1	folate receptor alpha [Source:HGNC Symbol;Acc:HGNC:3791]	1	0	0
FOXC1	forkhead box C1 [Source:HGNC Symbol;Acc:HGNC:3800]	0	1	0
FOXI3	forkhead box I3 [Source:HGNC Symbol;Acc:HGNC:35123]	0	1	0
FOXO4	forkhead box O4 [Source:HGNC Symbol;Acc:HGNC:7139]	1	1	0
FOXP2	forkhead box P2 [Source:HGNC Symbol;Acc:HGNC:13875]	0	1	0
FRAS1	Fraser extracellular matrix complex subunit 1 [Source:HGNC Symbol;Acc:HGNC:19185]	0	1	0
FREM2	FRAS1 related extracellular matrix 2 [Source:HGNC Symbol;Acc:HGNC:25396]	0	1	0
FRMD6	FERM domain containing 6 [Source:HGNC Symbol;Acc:HGNC:19839]	1	0	0
FUCA1	alpha-L-fucosidase 1 [Source:HGNC Symbol;Acc:HGNC:4006]	1	0	0
FXYD3	FXYD domain containing ion transport regulator 3 [Source:HGNC Symbol;Acc:HGNC:4027]	1	1	0
FZD10	frizzled class receptor 10 [Source:HGNC Symbol;Acc:HGNC:4039]	0	1	0
FZD6	frizzled class receptor 6 [Source:HGNC Symbol;Acc:HGNC:4044]	0	1	0
GABARAPL1	GABA type A receptor associated protein like 1 [Source:HGNC Symbol;Acc:HGNC:4068]	1	0	0
GABRA4	gamma-aminobutyric acid type A receptor subunit alpha4 [Source:HGNC Symbol;Acc:HGNC:4078]	0	1	0
GABRE	gamma-aminobutyric acid type A receptor subunit epsilon [Source:HGNC Symbol;Acc:HGNC:4085]	1	0	0
GALNT11	polypeptide N-acetylgalactosaminyltransferase 11 [Source:HGNC Symbol;Acc:HGNC:19875]	1	0	0
GALNT18	polypeptide N-acetylgalactosaminyltransferase 18 [Source:HGNC Symbol;Acc:HGNC:30488]	0	1	0
GAPDH	glyceraldehyde-3-phosphate dehydrogenase [Source:HGNC Symbol;Acc:HGNC:4141]	0	0	1
GCNT2	glucosaminyl (N-acetyl) transferase 2 (I blood group) [Source:HGNC Symbol;Acc:HGNC:4204]	0	1	0
GCNT4	glucosaminyl (N-acetyl) transferase 4 [Source:HGNC Symbol;Acc:HGNC:17973]	0	1	0
GCSH	glycine cleavage system protein H [Source:HGNC Symbol;Acc:HGNC:4208]	1	0	0
GGCT	gamma-glutamylcyclotransferase [Source:HGNC Symbol;Acc:HGNC:21705]	1	1	0
GGH	gamma-glutamyl hydrolase [Source:HGNC Symbol;Acc:HGNC:4248]	1	1	0
GJA5	gap junction protein alpha 5 [Source:HGNC Symbol;Acc:HGNC:4279]	1	0	0
GLDC	glycine decarboxylase [Source:HGNC Symbol;Acc:HGNC:4313]	1	1	0
GLRB	glycine receptor beta [Source:HGNC Symbol;Acc:HGNC:4329]	0	1	0
GLT8D2	glycosyltransferase 8 domain containing 2 [Source:HGNC Symbol;Acc:HGNC:24890]	0	1	0
GLUD2	glutamate dehydrogenase 2 [Source:HGNC Symbol;Acc:HGNC:4336]	0	1	0
GMPR	guanosine monophosphate reductase [Source:HGNC Symbol;Acc:HGNC:4376]	0	1	0
GNA12	G protein subunit alpha 12 [Source:HGNC Symbol;Acc:HGNC:4380]	1	0	0
GNAI1	G protein subunit alpha i1 [Source:HGNC Symbol;Acc:HGNC:4384]	1	0	0
GNAS	GNAS complex locus [Source:HGNC Symbol;Acc:HGNC:4392]	1	0	0
GOLT1A	golgi transport 1A [Source:HGNC Symbol;Acc:HGNC:24766]	0	1	0
GPR143	G protein-coupled receptor 143 [Source:HGNC Symbol;Acc:HGNC:20145]	0	1	0
GPR157	G protein-coupled receptor 157 [Source:HGNC Symbol;Acc:HGNC:23687]	1	0	0
GPX3	glutathione peroxidase 3 [Source:HGNC Symbol;Acc:HGNC:4555]	1	0	0
GPX8	glutathione peroxidase 8 (putative) [Source:HGNC Symbol;Acc:HGNC:33100]	1	0	0
GRAMD2A	GRAM domain containing 2A [Source:HGNC Symbol;Acc:HGNC:27287]	0	1	0
GRB7	growth factor receptor bound protein 7 [Source:HGNC Symbol;Acc:HGNC:4567]	1	0	0
GRHL3	grainyhead like transcription factor 3 [Source:HGNC Symbol;Acc:HGNC:25839]	0	1	0
GRTP1	growth hormone regulated TBC protein 1 [Source:HGNC Symbol;Acc:HGNC:20310]	0	1	0
GSDME	gasdermin E [Source:HGNC Symbol;Acc:HGNC:2810]	0	1	0
GSTA4	glutathione S-transferase alpha 4 [Source:HGNC Symbol;Acc:HGNC:4629]	1	0	0
GSTP1	glutathione S-transferase pi 1 [Source:HGNC Symbol;Acc:HGNC:4638]	1	0	1
GXYLT1	glucoside xylosyltransferase 1 [Source:HGNC Symbol;Acc:HGNC:27482]	1	0	0
HADHA	hydroxyacyl-CoA dehydrogenase trifunctional multienzyme complex subunit alpha [Source:HGNC Symbol;Acc:HGNC:4801]	1	0	0
HES1	hes family bHLH transcription factor 1 [Source:HGNC Symbol;Acc:HGNC:5192]	0	1	0
HIBADH	3-hydroxyisobutyrate dehydrogenase [Source:HGNC Symbol;Acc:HGNC:4907]	1	0	0
HID1	HID1 domain containing [Source:HGNC Symbol;Acc:HGNC:15736]	0	1	0
HINT2	histidine triad nucleotide binding protein 2 [Source:HGNC Symbol;Acc:HGNC:18344]	1	0	0
HMG20B	high mobility group 20B [Source:HGNC Symbol;Acc:HGNC:5002]	1	0	0
HMGA1	high mobility group AT-hook 1 [Source:HGNC Symbol;Acc:HGNC:5010]	1	0	0
HMGB2	high mobility group box 2 [Source:HGNC Symbol;Acc:HGNC:5000]	1	0	0
HMGB3	high mobility group box 3 [Source:HGNC Symbol;Acc:HGNC:5004]	1	0	0
HMGN2	high mobility group nucleosomal binding domain 2 [Source:HGNC Symbol;Acc:HGNC:4986]	1	0	0
HMGN3	high mobility group nucleosomal binding domain 3 [Source:HGNC Symbol;Acc:HGNC:12312]	1	0	0
HMMR	hyaluronan mediated motility receptor [Source:HGNC Symbol;Acc:HGNC:5012]	0	1	0
HNRNPA1	heterogeneous nuclear ribonucleoprotein A1 [Source:HGNC Symbol;Acc:HGNC:5031]	1	0	0
HPDL	4-hydroxyphenylpyruvate dioxygenase like [Source:HGNC Symbol;Acc:HGNC:28242]	0	1	0
HS6ST2	heparan sulfate 6-O-sulfotransferase 2 [Source:HGNC Symbol;Acc:HGNC:19133]	0	1	0
HSD17B1	hydroxysteroid 17-beta dehydrogenase 1 [Source:HGNC Symbol;Acc:HGNC:5210]	1	1	0
HSPB11	heat shock protein family B (small) member 11 [Source:HGNC Symbol;Acc:HGNC:25019]	1	0	0
HSPB8	heat shock protein family B (small) member 8 [Source:HGNC Symbol;Acc:HGNC:30171]	1	0	0
HTATIP2	HIV-1 Tat interactive protein 2 [Source:HGNC Symbol;Acc:HGNC:16637]	1	0	0
IDH1	isocitrate dehydrogenase (NADP(+)) 1 [Source:HGNC Symbol;Acc:HGNC:5382]	1	0	0
IDH2	isocitrate dehydrogenase (NADP(+)) 2 [Source:HGNC Symbol;Acc:HGNC:5383]	1	0	0
IFI6	interferon alpha inducible protein 6 [Source:HGNC Symbol;Acc:HGNC:4054]	1	1	1
IGDCC3	immunoglobulin superfamily DCC subclass member 3 [Source:HGNC Symbol;Acc:HGNC:9700]	0	1	0
IGF2BP3	insulin like growth factor 2 mRNA binding protein 3 [Source:HGNC Symbol;Acc:HGNC:28868]	1	0	0
IL10RB	interleukin 10 receptor subunit beta [Source:HGNC Symbol;Acc:HGNC:5965]	1	0	0
IL36RN	interleukin 36 receptor antagonist [Source:HGNC Symbol;Acc:HGNC:15561]	0	1	0
ILDR1	immunoglobulin like domain containing receptor 1 [Source:HGNC Symbol;Acc:HGNC:28741]	0	1	0
IMPDH2	inosine monophosphate dehydrogenase 2 [Source:HGNC Symbol;Acc:HGNC:6053]	1	0	0
INF2	inverted formin 2 [Source:HGNC Symbol;Acc:HGNC:23791]	1	0	0
INSL4	insulin like 4 [Source:HGNC Symbol;Acc:HGNC:6087]	1	0	0
IQGAP2	IQ motif containing GTPase activating protein 2 [Source:HGNC Symbol;Acc:HGNC:6111]	1	0	0
IRAK1BP1	interleukin 1 receptor associated kinase 1 binding protein 1 [Source:HGNC Symbol;Acc:HGNC:17368]	0	1	0
IRF6	interferon regulatory factor 6 [Source:HGNC Symbol;Acc:HGNC:6121]	1	1	0
IRX2	iroquois homeobox 2 [Source:HGNC Symbol;Acc:HGNC:14359]	1	0	0
ISCU	iron-sulfur cluster assembly enzyme [Source:HGNC Symbol;Acc:HGNC:29882]	1	0	0
ISL1	ISL LIM homeobox 1 [Source:HGNC Symbol;Acc:HGNC:6132]	1	1	0
ISM2	isthmin 2 [Source:HGNC Symbol;Acc:HGNC:23176]	1	0	0
ISYNA1	inositol-3-phosphate synthase 1 [Source:HGNC Symbol;Acc:HGNC:29821]	1	1	0
ITFG1	integrin alpha FG-GAP repeat containing 1 [Source:HGNC Symbol;Acc:HGNC:30697]	1	0	0
ITGB4	integrin subunit beta 4 [Source:HGNC Symbol;Acc:HGNC:6158]	1	0	0
ITGB5	integrin subunit beta 5 [Source:HGNC Symbol;Acc:HGNC:6160]	1	0	0
ITIH5	inter-alpha-trypsin inhibitor heavy chain 5 [Source:HGNC Symbol;Acc:HGNC:21449]	1	0	0
KANK1	KN motif and ankyrin repeat domains 1 [Source:HGNC Symbol;Acc:HGNC:19309]	1	0	0
KCNG1	potassium voltage-gated channel modifier subfamily G member 1 [Source:HGNC Symbol;Acc:HGNC:6248]	0	1	0
KCNN4	potassium calcium-activated channel subfamily N member 4 [Source:HGNC Symbol;Acc:HGNC:6293]	1	0	0
KCTD1	potassium channel tetramerization domain containing 1 [Source:HGNC Symbol;Acc:HGNC:18249]	0	1	0
KIF23	kinesin family member 23 [Source:HGNC Symbol;Acc:HGNC:6392]	0	1	0
KRT18	keratin 18 [Source:HGNC Symbol;Acc:HGNC:6430]	1	1	1
KRT19	keratin 19 [Source:HGNC Symbol;Acc:HGNC:6436]	1	0	0
KRT23	keratin 23 [Source:HGNC Symbol;Acc:HGNC:6438]	1	0	0
KRT7	keratin 7 [Source:HGNC Symbol;Acc:HGNC:6445]	1	0	0
KRT8	keratin 8 [Source:HGNC Symbol;Acc:HGNC:6446]	1	0	1
KRT80	keratin 80 [Source:HGNC Symbol;Acc:HGNC:27056]	0	1	0
KRTAP3-1	keratin associated protein 3-1 [Source:HGNC Symbol;Acc:HGNC:16778]	0	1	0
L1TD1	LINE1 type transposase domain containing 1 [Source:HGNC Symbol;Acc:HGNC:25595]	1	1	0
LAMA5	laminin subunit alpha 5 [Source:HGNC Symbol;Acc:HGNC:6485]	1	0	0
LARGE2	LARGE xylosyl- and glucuronyltransferase 2 [Source:HGNC Symbol;Acc:HGNC:16522]	0	1	0
LDHB	lactate dehydrogenase B [Source:HGNC Symbol;Acc:HGNC:6541]	1	1	0
LEPROT	leptin receptor overlapping transcript [Source:HGNC Symbol;Acc:HGNC:29477]	1	0	0
LGR4	leucine rich repeat containing G protein-coupled receptor 4 [Source:HGNC Symbol;Acc:HGNC:13299]	1	0	0
LGR5	leucine rich repeat containing G protein-coupled receptor 5 [Source:HGNC Symbol;Acc:HGNC:4504]	1	1	0
LIMK2	LIM domain kinase 2 [Source:HGNC Symbol;Acc:HGNC:6614]	1	0	0
LIN28B	lin-28 homolog B [Source:HGNC Symbol;Acc:HGNC:32207]	1	0	0
LINC01091	long intergenic non-protein coding RNA 1091 [Source:HGNC Symbol;Acc:HGNC:27721]	0	1	0
LINC01612	long intergenic non-protein coding RNA 1612 [Source:HGNC Symbol;Acc:HGNC:51837]	0	1	0
LINC01990	long intergenic non-protein coding RNA 1990 [Source:HGNC Symbol;Acc:HGNC:52822]	0	1	0
LINC02253	long intergenic non-protein coding RNA 2253 [Source:HGNC Symbol;Acc:HGNC:53151]	0	1	0
LMO4	LIM domain only 4 [Source:HGNC Symbol;Acc:HGNC:6644]	1	0	0
LMO7-AS1	LMO7 antisense RNA 1 [Source:HGNC Symbol;Acc:HGNC:50277]	0	1	0
LNX1	ligand of numb-protein X 1 [Source:HGNC Symbol;Acc:HGNC:6657]	0	1	0
LRP1	LDL receptor related protein 1 [Source:HGNC Symbol;Acc:HGNC:6692]	1	0	0
LRP2	LDL receptor related protein 2 [Source:HGNC Symbol;Acc:HGNC:6694]	1	1	0
LRP5	LDL receptor related protein 5 [Source:HGNC Symbol;Acc:HGNC:6697]	0	1	0
LRPAP1	LDL receptor related protein associated protein 1 [Source:HGNC Symbol;Acc:HGNC:6701]	1	0	0
LSM14A	LSM14A mRNA processing body assembly factor [Source:HGNC Symbol;Acc:HGNC:24489]	1	0	0
LSM3	LSM3 homolog, U6 small nuclear RNA and mRNA degradation associated [Source:HGNC Symbol;Acc:HGNC:17874]	1	0	0
LSM4	LSM4 homolog, U6 small nuclear RNA and mRNA degradation associated [Source:HGNC Symbol;Acc:HGNC:17259]	1	0	0
LSM7	LSM7 homolog, U6 small nuclear RNA and mRNA degradation associated [Source:HGNC Symbol;Acc:HGNC:20470]	1	0	0
LSR	lipolysis stimulated lipoprotein receptor [Source:HGNC Symbol;Acc:HGNC:29572]	1	0	0
LY6E	lymphocyte antigen 6 family member E [Source:HGNC Symbol;Acc:HGNC:6727]	1	0	0
LZTS1	leucine zipper tumor suppressor 1 [Source:HGNC Symbol;Acc:HGNC:13861]	0	1	0
MAGEA4	MAGE family member A4 [Source:HGNC Symbol;Acc:HGNC:6802]	0	1	0
MAGEA8	MAGE family member A8 [Source:HGNC Symbol;Acc:HGNC:6806]	0	1	0
MAGEF1	MAGE family member F1 [Source:HGNC Symbol;Acc:HGNC:29639]	1	0	0
MAP3K13	mitogen-activated protein kinase kinase kinase 13 [Source:HGNC Symbol;Acc:HGNC:6852]	1	0	0
MAP7D2	MAP7 domain containing 2 [Source:HGNC Symbol;Acc:HGNC:25899]	1	1	0
MAP9	microtubule associated protein 9 [Source:HGNC Symbol;Acc:HGNC:26118]	0	1	0
MAPK4	mitogen-activated protein kinase 4 [Source:HGNC Symbol;Acc:HGNC:6878]	0	1	0
MARK1	microtubule affinity regulating kinase 1 [Source:HGNC Symbol;Acc:HGNC:6896]	0	1	0
MARVELD2	MARVEL domain containing 2 [Source:HGNC Symbol;Acc:HGNC:26401]	0	1	0
MARVELD3	MARVEL domain containing 3 [Source:HGNC Symbol;Acc:HGNC:30525]	0	1	0
MAST4-AS1	MAST4 antisense RNA 1 [Source:HGNC Symbol;Acc:HGNC:40865]	0	1	0
MBNL3	muscleblind like splicing regulator 3 [Source:HGNC Symbol;Acc:HGNC:20564]	1	1	0
MCM2	minichromosome maintenance complex component 2 [Source:HGNC Symbol;Acc:HGNC:6944]	0	1	0
MCM3	minichromosome maintenance complex component 3 [Source:HGNC Symbol;Acc:HGNC:6945]	1	1	0
MCOLN3	mucolipin TRP cation channel 3 [Source:HGNC Symbol;Acc:HGNC:13358]	0	1	0
MDFI	MyoD family inhibitor [Source:HGNC Symbol;Acc:HGNC:6967]	1	0	0
MEST	mesoderm specific transcript [Source:HGNC Symbol;Acc:HGNC:7028]	1	1	0
MET	MET proto-oncogene, receptor tyrosine kinase [Source:HGNC Symbol;Acc:HGNC:7029]	1	1	0
METTL21C	methyltransferase 21C, AARS1 lysine [Source:HGNC Symbol;Acc:HGNC:33717]	0	1	0
METTL7A	methyltransferase like 7A [Source:HGNC Symbol;Acc:HGNC:24550]	1	0	0
MEX3B	mex-3 RNA binding family member B [Source:HGNC Symbol;Acc:HGNC:25297]	0	1	0
MGST3	microsomal glutathione S-transferase 3 [Source:HGNC Symbol;Acc:HGNC:7064]	1	1	1
MIF	macrophage migration inhibitory factor [Source:HGNC Symbol;Acc:HGNC:7097]	0	0	1
MIR205HG	MIR205 host gene [Source:HGNC Symbol;Acc:HGNC:43562]	1	0	0
MKKS	MKKS centrosomal shuttling protein [Source:HGNC Symbol;Acc:HGNC:7108]	1	0	0
MLEC	malectin [Source:HGNC Symbol;Acc:HGNC:28973]	1	0	0
MLLT1	MLLT1 super elongation complex subunit [Source:HGNC Symbol;Acc:HGNC:7134]	0	1	0
MME	membrane metalloendopeptidase [Source:HGNC Symbol;Acc:HGNC:7154]	1	0	0
MMP15	matrix metallopeptidase 15 [Source:HGNC Symbol;Acc:HGNC:7161]	1	0	0
MND1	meiotic nuclear divisions 1 [Source:HGNC Symbol;Acc:HGNC:24839]	0	1	0
MOCS1	molybdenum cofactor synthesis 1 [Source:HGNC Symbol;Acc:HGNC:7190]	0	1	0
MORC4	MORC family CW-type zinc finger 4 [Source:HGNC Symbol;Acc:HGNC:23485]	1	1	0
MORF4L2	mortality factor 4 like 2 [Source:HGNC Symbol;Acc:HGNC:16849]	1	0	0
MPC2	mitochondrial pyruvate carrier 2 [Source:HGNC Symbol;Acc:HGNC:24515]	1	0	0
MPP1	MAGUK p55 scaffold protein 1 [Source:HGNC Symbol;Acc:HGNC:7219]	1	0	0
MPP2	MAGUK p55 scaffold protein 2 [Source:HGNC Symbol;Acc:HGNC:7220]	0	1	0
MPP7	MAGUK p55 scaffold protein 7 [Source:HGNC Symbol;Acc:HGNC:26542]	1	0	0
MRPL12	mitochondrial ribosomal protein L12 [Source:HGNC Symbol;Acc:HGNC:10378]	1	0	0
MRPL13	mitochondrial ribosomal protein L13 [Source:HGNC Symbol;Acc:HGNC:14278]	1	0	0
MRPL4	mitochondrial ribosomal protein L4 [Source:HGNC Symbol;Acc:HGNC:14276]	1	0	0
MRPS15	mitochondrial ribosomal protein S15 [Source:HGNC Symbol;Acc:HGNC:14504]	1	0	0
MRPS33	mitochondrial ribosomal protein S33 [Source:HGNC Symbol;Acc:HGNC:16634]	1	0	0
MRPS34	mitochondrial ribosomal protein S34 [Source:HGNC Symbol;Acc:HGNC:16618]	1	0	0
MRPS35	mitochondrial ribosomal protein S35 [Source:HGNC Symbol;Acc:HGNC:16635]	1	0	0
MRS2	magnesium transporter MRS2 [Source:HGNC Symbol;Acc:HGNC:13785]	1	0	0
MSX2	msh homeobox 2 [Source:HGNC Symbol;Acc:HGNC:7392]	1	1	0
MT-ATP6	mitochondrially encoded ATP synthase membrane subunit 6 [Source:HGNC Symbol;Acc:HGNC:7414]	1	0	0
MT-CO1	mitochondrially encoded cytochrome c oxidase I [Source:HGNC Symbol;Acc:HGNC:7419]	1	0	0
MT-CO2	mitochondrially encoded cytochrome c oxidase II [Source:HGNC Symbol;Acc:HGNC:7421]	1	0	0
MT-CO3	mitochondrially encoded cytochrome c oxidase III [Source:HGNC Symbol;Acc:HGNC:7422]	1	0	0
MT-CYB	mitochondrially encoded cytochrome b [Source:HGNC Symbol;Acc:HGNC:7427]	1	0	0
MT-ND1	mitochondrially encoded NADH:ubiquinone oxidoreductase core subunit 1 [Source:HGNC Symbol;Acc:HGNC:7455]	1	0	0
MT-ND2	mitochondrially encoded NADH:ubiquinone oxidoreductase core subunit 2 [Source:HGNC Symbol;Acc:HGNC:7456]	1	0	0
MT-ND3	mitochondrially encoded NADH:ubiquinone oxidoreductase core subunit 3 [Source:HGNC Symbol;Acc:HGNC:7458]	1	0	0
MT-ND4	mitochondrially encoded NADH:ubiquinone oxidoreductase core subunit 4 [Source:HGNC Symbol;Acc:HGNC:7459]	1	0	0
MT-ND4L	mitochondrially encoded NADH:ubiquinone oxidoreductase core subunit 4L [Source:HGNC Symbol;Acc:HGNC:7460]	1	0	0
MT-ND5	mitochondrially encoded NADH:ubiquinone oxidoreductase core subunit 5 [Source:HGNC Symbol;Acc:HGNC:7461]	1	0	0
MTX2	metaxin 2 [Source:HGNC Symbol;Acc:HGNC:7506]	1	0	0
MUC15	mucin 15, cell surface associated [Source:HGNC Symbol;Acc:HGNC:14956]	1	0	0
MUTYH	mutY DNA glycosylase [Source:HGNC Symbol;Acc:HGNC:7527]	0	1	0
MYCBP	MYC binding protein [Source:HGNC Symbol;Acc:HGNC:7554]	1	0	0
MYH10	myosin heavy chain 10 [Source:HGNC Symbol;Acc:HGNC:7568]	1	0	0
MYO5C	myosin VC [Source:HGNC Symbol;Acc:HGNC:7604]	0	1	0
MYORG	myogenesis regulating glycosidase (putative) [Source:HGNC Symbol;Acc:HGNC:19918]	0	1	0
NAA11	N-alpha-acetyltransferase 11, NatA catalytic subunit [Source:HGNC Symbol;Acc:HGNC:28125]	0	1	0
NAALADL2	N-acetylated alpha-linked acidic dipeptidase like 2 [Source:HGNC Symbol;Acc:HGNC:23219]	0	1	0
NANOS1	nanos C2HC-type zinc finger 1 [Source:HGNC Symbol;Acc:HGNC:23044]	0	1	0
NCOA3	nuclear receptor coactivator 3 [Source:HGNC Symbol;Acc:HGNC:7670]	1	0	0
NDUFA10	NADH:ubiquinone oxidoreductase subunit A10 [Source:HGNC Symbol;Acc:HGNC:7684]	1	0	0
NDUFA4	NDUFA4 mitochondrial complex associated [Source:HGNC Symbol;Acc:HGNC:7687]	0	0	1
NDUFA5	NADH:ubiquinone oxidoreductase subunit A5 [Source:HGNC Symbol;Acc:HGNC:7688]	1	0	0
NDUFA6	NADH:ubiquinone oxidoreductase subunit A6 [Source:HGNC Symbol;Acc:HGNC:7690]	1	0	0
NDUFB7	NADH:ubiquinone oxidoreductase subunit B7 [Source:HGNC Symbol;Acc:HGNC:7702]	1	0	0
NDUFS8	NADH:ubiquinone oxidoreductase core subunit S8 [Source:HGNC Symbol;Acc:HGNC:7715]	1	0	0
NEK2	NIMA related kinase 2 [Source:HGNC Symbol;Acc:HGNC:7745]	0	1	0
NELFCD	negative elongation factor complex member C/D [Source:HGNC Symbol;Acc:HGNC:15934]	1	0	0
NET1	neuroepithelial cell transforming 1 [Source:HGNC Symbol;Acc:HGNC:14592]	1	0	0
NFE2L3	NFE2 like bZIP transcription factor 3 [Source:HGNC Symbol;Acc:HGNC:7783]	1	1	0
NFIB	nuclear factor I B [Source:HGNC Symbol;Acc:HGNC:7785]	0	1	0
NLGN1	neuroligin 1 [Source:HGNC Symbol;Acc:HGNC:14291]	0	1	0
NMU	neuromedin U [Source:HGNC Symbol;Acc:HGNC:7859]	0	1	0
NPPC	natriuretic peptide C [Source:HGNC Symbol;Acc:HGNC:7941]	0	1	0
NR2F2	nuclear receptor subfamily 2 group F member 2 [Source:HGNC Symbol;Acc:HGNC:7976]	0	1	0
NR2F2-AS1	NR2F2 antisense RNA 1 [Source:HGNC Symbol;Acc:HGNC:44222]	0	1	0
NR2F6	nuclear receptor subfamily 2 group F member 6 [Source:HGNC Symbol;Acc:HGNC:7977]	1	0	0
NREP	neuronal regeneration related protein [Source:HGNC Symbol;Acc:HGNC:16834]	1	1	0
NRK	Nik related kinase [Source:HGNC Symbol;Acc:HGNC:25391]	1	1	0
NSG1	neuronal vesicle trafficking associated 1 [Source:HGNC Symbol;Acc:HGNC:18790]	1	1	0
NTF4	neurotrophin 4 [Source:HGNC Symbol;Acc:HGNC:8024]	0	1	0
NUCKS1	nuclear casein kinase and cyclin dependent kinase substrate 1 [Source:HGNC Symbol;Acc:HGNC:29923]	1	0	0
NUDT4	nudix hydrolase 4 [Source:HGNC Symbol;Acc:HGNC:8051]	1	0	0
NUDT6	nudix hydrolase 6 [Source:HGNC Symbol;Acc:HGNC:8053]	0	1	0
NUPR2	nuclear protein 2, transcriptional regulator [Source:HGNC Symbol;Acc:HGNC:44164]	0	1	0
NXPH4	neurexophilin 4 [Source:HGNC Symbol;Acc:HGNC:8078]	0	1	0
OCLN	occludin [Source:HGNC Symbol;Acc:HGNC:8104]	0	1	0
OIP5	Opa interacting protein 5 [Source:HGNC Symbol;Acc:HGNC:20300]	0	1	0
OLR1	oxidized low density lipoprotein receptor 1 [Source:HGNC Symbol;Acc:HGNC:8133]	1	0	0
OR56A3	olfactory receptor family 56 subfamily A member 3 [Source:HGNC Symbol;Acc:HGNC:14786]	0	1	0
ORC6	origin recognition complex subunit 6 [Source:HGNC Symbol;Acc:HGNC:17151]	0	1	0
ORMDL1	ORMDL sphingolipid biosynthesis regulator 1 [Source:HGNC Symbol;Acc:HGNC:16036]	1	0	0
OSTC	oligosaccharyltransferase complex non-catalytic subunit [Source:HGNC Symbol;Acc:HGNC:24448]	1	0	0
OTUB1	OTU deubiquitinase, ubiquitin aldehyde binding 1 [Source:HGNC Symbol;Acc:HGNC:23077]	1	0	0
P2RY6	pyrimidinergic receptor P2Y6 [Source:HGNC Symbol;Acc:HGNC:8543]	1	1	0
P4HB	prolyl 4-hydroxylase subunit beta [Source:HGNC Symbol;Acc:HGNC:8548]	1	0	0
PAGE4	PAGE family member 4 [Source:HGNC Symbol;Acc:HGNC:4108]	1	1	1
PAICS	phosphoribosylaminoimidazole carboxylase and phosphoribosylaminoimidazolesuccinocarboxamide synthase [Source:HGNC Symbol;Acc:HGNC:8587]	1	0	0
PAK6	p21 (RAC1) activated kinase 6 [Source:HGNC Symbol;Acc:HGNC:16061]	0	1	0
PAPOLA	poly(A) polymerase alpha [Source:HGNC Symbol;Acc:HGNC:14981]	1	0	0
PARD3B	par-3 family cell polarity regulator beta [Source:HGNC Symbol;Acc:HGNC:14446]	0	1	0
PARK7	Parkinsonism associated deglycase [Source:HGNC Symbol;Acc:HGNC:16369]	1	0	0
PARP1	poly(ADP-ribose) polymerase 1 [Source:HGNC Symbol;Acc:HGNC:270]	1	1	0
PBK	PDZ binding kinase [Source:HGNC Symbol;Acc:HGNC:18282]	0	1	0
PBX1	PBX homeobox 1 [Source:HGNC Symbol;Acc:HGNC:8632]	1	1	0
PCDH11X	protocadherin 11 X-linked [Source:HGNC Symbol;Acc:HGNC:8656]	0	1	0
PCLO	piccolo presynaptic cytomatrix protein [Source:HGNC Symbol;Acc:HGNC:13406]	0	1	0
PCOLCE2	procollagen C-endopeptidase enhancer 2 [Source:HGNC Symbol;Acc:HGNC:8739]	1	1	0
PDCD4	programmed cell death 4 [Source:HGNC Symbol;Acc:HGNC:8763]	1	0	0
PDE4DIP	phosphodiesterase 4D interacting protein [Source:HGNC Symbol;Acc:HGNC:15580]	1	0	0
PDIA4	protein disulfide isomerase family A member 4 [Source:HGNC Symbol;Acc:HGNC:30167]	1	0	0
PDLIM1	PDZ and LIM domain 1 [Source:HGNC Symbol;Acc:HGNC:2067]	1	1	0
PEBP1	phosphatidylethanolamine binding protein 1 [Source:HGNC Symbol;Acc:HGNC:8630]	1	0	0
PEF1	penta-EF-hand domain containing 1 [Source:HGNC Symbol;Acc:HGNC:30009]	1	0	0
PEG10	paternally expressed 10 [Source:HGNC Symbol;Acc:HGNC:14005]	1	1	0
PEG3	paternally expressed 3 [Source:HGNC Symbol;Acc:HGNC:8826]	1	1	0
PERP	p53 apoptosis effector related to PMP22 [Source:HGNC Symbol;Acc:HGNC:17637]	1	0	0
PFN1	profilin 1 [Source:HGNC Symbol;Acc:HGNC:8881]	0	0	1
PGAP2	post-GPI attachment to proteins 2 [Source:HGNC Symbol;Acc:HGNC:17893]	1	0	0
PHB2	prohibitin 2 [Source:HGNC Symbol;Acc:HGNC:30306]	1	0	0
PHLDA2	pleckstrin homology like domain family A member 2 [Source:HGNC Symbol;Acc:HGNC:12385]	1	1	1
PHPT1	phosphohistidine phosphatase 1 [Source:HGNC Symbol;Acc:HGNC:30033]	1	0	0
PIR	pirin [Source:HGNC Symbol;Acc:HGNC:30048]	1	1	0
PISD	phosphatidylserine decarboxylase [Source:HGNC Symbol;Acc:HGNC:8999]	1	0	0
PITX2	paired like homeodomain 2 [Source:HGNC Symbol;Acc:HGNC:9005]	0	1	0
PKIB	cAMP-dependent protein kinase inhibitor beta [Source:HGNC Symbol;Acc:HGNC:9018]	1	1	0
PKP3	plakophilin 3 [Source:HGNC Symbol;Acc:HGNC:9025]	1	0	0
PLEKHA7	pleckstrin homology domain containing A7 [Source:HGNC Symbol;Acc:HGNC:27049]	0	1	0
PLEKHG4B	pleckstrin homology and RhoGEF domain containing G4B [Source:HGNC Symbol;Acc:HGNC:29399]	0	1	0
PLK1	polo like kinase 1 [Source:HGNC Symbol;Acc:HGNC:9077]	0	1	0
PLXNB1	plexin B1 [Source:HGNC Symbol;Acc:HGNC:9103]	0	1	0
PMVK	phosphomevalonate kinase [Source:HGNC Symbol;Acc:HGNC:9141]	1	0	0
PNKD	PNKD metallo-beta-lactamase domain containing [Source:HGNC Symbol;Acc:HGNC:9153]	1	0	0
PNP	purine nucleoside phosphorylase [Source:HGNC Symbol;Acc:HGNC:7892]	1	0	0
POC1A	POC1 centriolar protein A [Source:HGNC Symbol;Acc:HGNC:24488]	0	1	0
POF1B	POF1B actin binding protein [Source:HGNC Symbol;Acc:HGNC:13711]	0	1	0
POLR2G	RNA polymerase II subunit G [Source:HGNC Symbol;Acc:HGNC:9194]	1	0	0
PPA1	inorganic pyrophosphatase 1 [Source:HGNC Symbol;Acc:HGNC:9226]	1	0	0
PPM1H	protein phosphatase, Mg2+/Mn2+ dependent 1H [Source:HGNC Symbol;Acc:HGNC:18583]	0	1	0
PPP1R13L	protein phosphatase 1 regulatory subunit 13 like [Source:HGNC Symbol;Acc:HGNC:18838]	1	0	0
PPP2R2B	protein phosphatase 2 regulatory subunit Bbeta [Source:HGNC Symbol;Acc:HGNC:9305]	0	1	0
PRDX1	peroxiredoxin 1 [Source:HGNC Symbol;Acc:HGNC:9352]	1	0	0
PRDX2	peroxiredoxin 2 [Source:HGNC Symbol;Acc:HGNC:9353]	1	0	0
PRDX5	peroxiredoxin 5 [Source:HGNC Symbol;Acc:HGNC:9355]	1	0	1
PRDX6	peroxiredoxin 6 [Source:HGNC Symbol;Acc:HGNC:16753]	1	0	1
PRELID1	PRELI domain containing 1 [Source:HGNC Symbol;Acc:HGNC:30255]	1	0	0
PRKCZ	protein kinase C zeta [Source:HGNC Symbol;Acc:HGNC:9412]	1	0	0
PROM2	prominin 2 [Source:HGNC Symbol;Acc:HGNC:20685]	0	1	0
PRSS12	serine protease 12 [Source:HGNC Symbol;Acc:HGNC:9477]	0	1	0
PRSS8	serine protease 8 [Source:HGNC Symbol;Acc:HGNC:9491]	1	0	0
PRTG	protogenin [Source:HGNC Symbol;Acc:HGNC:26373]	0	1	0
PSMA1	proteasome 20S subunit alpha 1 [Source:HGNC Symbol;Acc:HGNC:9530]	1	0	0
PSMB1	proteasome 20S subunit beta 1 [Source:HGNC Symbol;Acc:HGNC:9537]	1	0	0
PSMB2	proteasome 20S subunit beta 2 [Source:HGNC Symbol;Acc:HGNC:9539]	1	0	0
PSMD14	proteasome 26S subunit, non-ATPase 14 [Source:HGNC Symbol;Acc:HGNC:16889]	1	0	0
PSMD4	proteasome 26S subunit ubiquitin receptor, non-ATPase 4 [Source:HGNC Symbol;Acc:HGNC:9561]	1	0	0
PSRC1	proline and serine rich coiled-coil 1 [Source:HGNC Symbol;Acc:HGNC:24472]	0	1	0
PSTPIP2	proline-serine-threonine phosphatase interacting protein 2 [Source:HGNC Symbol;Acc:HGNC:9581]	1	0	0
PTGES	prostaglandin E synthase [Source:HGNC Symbol;Acc:HGNC:9599]	1	0	0
PTP4A1	protein tyrosine phosphatase 4A1 [Source:HGNC Symbol;Acc:HGNC:9634]	1	0	0
PTRHD1	peptidyl-tRNA hydrolase domain containing 1 [Source:HGNC Symbol;Acc:HGNC:33782]	1	0	0
QPRT	quinolinate phosphoribosyltransferase [Source:HGNC Symbol;Acc:HGNC:9755]	1	0	0
RAB11A	RAB11A, member RAS oncogene family [Source:HGNC Symbol;Acc:HGNC:9760]	1	0	0
RAB17	RAB17, member RAS oncogene family [Source:HGNC Symbol;Acc:HGNC:16523]	1	1	0
RAB1A	RAB1A, member RAS oncogene family [Source:HGNC Symbol;Acc:HGNC:9758]	1	0	0
RAB36	RAB36, member RAS oncogene family [Source:HGNC Symbol;Acc:HGNC:9775]	0	1	0
RAB38	RAB38, member RAS oncogene family [Source:HGNC Symbol;Acc:HGNC:9776]	1	1	0
RAD23B	RAD23 homolog B, nucleotide excision repair protein [Source:HGNC Symbol;Acc:HGNC:9813]	1	0	0
RAD50	RAD50 double strand break repair protein [Source:HGNC Symbol;Acc:HGNC:9816]	1	0	0
RANBP1	RAN binding protein 1 [Source:HGNC Symbol;Acc:HGNC:9847]	1	0	0
RASA1	RAS p21 protein activator 1 [Source:HGNC Symbol;Acc:HGNC:9871]	1	0	0
RASL11B	RAS like family 11 member B [Source:HGNC Symbol;Acc:HGNC:23804]	0	1	0
RASSF6	Ras association domain family member 6 [Source:HGNC Symbol;Acc:HGNC:20796]	1	1	0
RBM11	RNA binding motif protein 11 [Source:HGNC Symbol;Acc:HGNC:9897]	0	1	0
RBM47	RNA binding motif protein 47 [Source:HGNC Symbol;Acc:HGNC:30358]	1	0	0
RBMS3	RNA binding motif single stranded interacting protein 3 [Source:HGNC Symbol;Acc:HGNC:13427]	0	1	0
RCN2	reticulocalbin 2 [Source:HGNC Symbol;Acc:HGNC:9935]	1	0	0
RCOR1	REST corepressor 1 [Source:HGNC Symbol;Acc:HGNC:17441]	1	0	0
REEP4	receptor accessory protein 4 [Source:HGNC Symbol;Acc:HGNC:26176]	1	0	0
RER1	retention in endoplasmic reticulum sorting receptor 1 [Source:HGNC Symbol;Acc:HGNC:30309]	1	0	0
RHOBTB1	Rho related BTB domain containing 1 [Source:HGNC Symbol;Acc:HGNC:18738]	1	0	0
RHOV	ras homolog family member V [Source:HGNC Symbol;Acc:HGNC:18313]	0	1	0
RIMKLB	ribosomal modification protein rimK like family member B [Source:HGNC Symbol;Acc:HGNC:29228]	1	0	0
RIPK4	receptor interacting serine/threonine kinase 4 [Source:HGNC Symbol;Acc:HGNC:496]	0	1	0
RMI2	RecQ mediated genome instability 2 [Source:HGNC Symbol;Acc:HGNC:28349]	1	1	0
RNASE7	ribonuclease A family member 7 [Source:HGNC Symbol;Acc:HGNC:19278]	0	1	0
RNF128	ring finger protein 128 [Source:HGNC Symbol;Acc:HGNC:21153]	0	1	0
RNF17	ring finger protein 17 [Source:HGNC Symbol;Acc:HGNC:10060]	0	1	0
RNF43	ring finger protein 43 [Source:HGNC Symbol;Acc:HGNC:18505]	1	1	0
RPIA	ribose 5-phosphate isomerase A [Source:HGNC Symbol;Acc:HGNC:10297]	1	0	0
RPL13A	ribosomal protein L13a [Source:HGNC Symbol;Acc:HGNC:10304]	0	0	1
RPL14	ribosomal protein L14 [Source:HGNC Symbol;Acc:HGNC:10305]	0	0	1
RPL15	ribosomal protein L15 [Source:HGNC Symbol;Acc:HGNC:10306]	0	0	1
RPL18	ribosomal protein L18 [Source:HGNC Symbol;Acc:HGNC:10310]	0	0	1
RPL19	ribosomal protein L19 [Source:HGNC Symbol;Acc:HGNC:10312]	0	0	1
RPL21	ribosomal protein L21 [Source:HGNC Symbol;Acc:HGNC:10313]	0	0	1
RPL22	ribosomal protein L22 [Source:HGNC Symbol;Acc:HGNC:10315]	0	0	1
RPL23	ribosomal protein L23 [Source:HGNC Symbol;Acc:HGNC:10316]	0	0	1
RPL23A	ribosomal protein L23a [Source:HGNC Symbol;Acc:HGNC:10317]	0	0	1
RPL24	ribosomal protein L24 [Source:HGNC Symbol;Acc:HGNC:10325]	0	0	1
RPL26	ribosomal protein L26 [Source:HGNC Symbol;Acc:HGNC:10327]	0	0	1
RPL27	ribosomal protein L27 [Source:HGNC Symbol;Acc:HGNC:10328]	0	0	1
RPL27A	ribosomal protein L27a [Source:HGNC Symbol;Acc:HGNC:10329]	0	0	1
RPL31	ribosomal protein L31 [Source:HGNC Symbol;Acc:HGNC:10334]	0	0	1
RPL32	ribosomal protein L32 [Source:HGNC Symbol;Acc:HGNC:10336]	0	0	1
RPL34	ribosomal protein L34 [Source:HGNC Symbol;Acc:HGNC:10340]	0	0	1
RPL36	ribosomal protein L36 [Source:HGNC Symbol;Acc:HGNC:13631]	0	0	1
RPL37	ribosomal protein L37 [Source:HGNC Symbol;Acc:HGNC:10347]	0	0	1
RPL37A	ribosomal protein L37a [Source:HGNC Symbol;Acc:HGNC:10348]	0	0	1
RPL39	ribosomal protein L39 [Source:HGNC Symbol;Acc:HGNC:10350]	0	0	1
RPL5	ribosomal protein L5 [Source:HGNC Symbol;Acc:HGNC:10360]	0	0	1
RPL6	ribosomal protein L6 [Source:HGNC Symbol;Acc:HGNC:10362]	0	0	1
RPL7	ribosomal protein L7 [Source:HGNC Symbol;Acc:HGNC:10363]	0	0	1
RPL7A	ribosomal protein L7a [Source:HGNC Symbol;Acc:HGNC:10364]	0	0	1
RPL8	ribosomal protein L8 [Source:HGNC Symbol;Acc:HGNC:10368]	0	0	1
RPLP0	ribosomal protein lateral stalk subunit P0 [Source:HGNC Symbol;Acc:HGNC:10371]	0	0	1
RPS11	ribosomal protein S11 [Source:HGNC Symbol;Acc:HGNC:10384]	0	0	1
RPS12	ribosomal protein S12 [Source:HGNC Symbol;Acc:HGNC:10385]	0	0	1
RPS13	ribosomal protein S13 [Source:HGNC Symbol;Acc:HGNC:10386]	0	0	1
RPS14	ribosomal protein S14 [Source:HGNC Symbol;Acc:HGNC:10387]	0	0	1
RPS15	ribosomal protein S15 [Source:HGNC Symbol;Acc:HGNC:10388]	0	0	1
RPS15A	ribosomal protein S15a [Source:HGNC Symbol;Acc:HGNC:10389]	0	0	1
RPS16	ribosomal protein S16 [Source:HGNC Symbol;Acc:HGNC:10396]	0	0	1
RPS18	ribosomal protein S18 [Source:HGNC Symbol;Acc:HGNC:10401]	0	0	1
RPS20	ribosomal protein S20 [Source:HGNC Symbol;Acc:HGNC:10405]	0	0	1
RPS21	ribosomal protein S21 [Source:HGNC Symbol;Acc:HGNC:10409]	0	0	1
RPS23	ribosomal protein S23 [Source:HGNC Symbol;Acc:HGNC:10410]	0	0	1
RPS24	ribosomal protein S24 [Source:HGNC Symbol;Acc:HGNC:10411]	0	0	1
RPS25	ribosomal protein S25 [Source:HGNC Symbol;Acc:HGNC:10413]	0	0	1
RPS28	ribosomal protein S28 [Source:HGNC Symbol;Acc:HGNC:10418]	0	0	1
RPS3A	ribosomal protein S3A [Source:HGNC Symbol;Acc:HGNC:10421]	0	0	1
RPS4X	ribosomal protein S4 X-linked [Source:HGNC Symbol;Acc:HGNC:10424]	0	0	1
RPS5	ribosomal protein S5 [Source:HGNC Symbol;Acc:HGNC:10426]	0	0	1
RPS7	ribosomal protein S7 [Source:HGNC Symbol;Acc:HGNC:10440]	0	0	1
RPS8	ribosomal protein S8 [Source:HGNC Symbol;Acc:HGNC:10441]	1	0	1
RPSA	ribosomal protein SA [Source:HGNC Symbol;Acc:HGNC:6502]	0	0	1
RTKN	rhotekin [Source:HGNC Symbol;Acc:HGNC:10466]	0	1	0
RTL8B	retrotransposon Gag like 8B [Source:HGNC Symbol;Acc:HGNC:33156]	0	1	0
S100A11	S100 calcium binding protein A11 [Source:HGNC Symbol;Acc:HGNC:10488]	1	0	1
S100P	S100 calcium binding protein P [Source:HGNC Symbol;Acc:HGNC:10504]	1	0	1
SAMD13	sterile alpha motif domain containing 13 [Source:HGNC Symbol;Acc:HGNC:24582]	0	1	0
SCAMP2	secretory carrier membrane protein 2 [Source:HGNC Symbol;Acc:HGNC:10564]	1	0	0
SCOC	short coiled-coil protein [Source:HGNC Symbol;Acc:HGNC:20335]	1	0	0
SDHC	succinate dehydrogenase complex subunit C [Source:HGNC Symbol;Acc:HGNC:10682]	1	0	0
SECISBP2L	SECIS binding protein 2 like [Source:HGNC Symbol;Acc:HGNC:28997]	1	0	0
SEL1L3	SEL1L family member 3 [Source:HGNC Symbol;Acc:HGNC:29108]	1	0	0
SEMA3E	semaphorin 3E [Source:HGNC Symbol;Acc:HGNC:10727]	0	1	0
SEMA3F	semaphorin 3F [Source:HGNC Symbol;Acc:HGNC:10728]	0	1	0
SEMA4G	semaphorin 4G [Source:HGNC Symbol;Acc:HGNC:10735]	0	1	0
SEMA6A	semaphorin 6A [Source:HGNC Symbol;Acc:HGNC:10738]	1	1	0
SEMA6D	semaphorin 6D [Source:HGNC Symbol;Acc:HGNC:16770]	1	1	0
SERF2	small EDRK-rich factor 2 [Source:HGNC Symbol;Acc:HGNC:10757]	0	0	1
SERINC2	serine incorporator 2 [Source:HGNC Symbol;Acc:HGNC:23231]	1	0	0
SERPINF1	serpin family F member 1 [Source:HGNC Symbol;Acc:HGNC:8824]	1	1	0
SH2D4A	SH2 domain containing 4A [Source:HGNC Symbol;Acc:HGNC:26102]	1	1	0
SH3BGRL2	SH3 domain binding glutamate rich protein like 2 [Source:HGNC Symbol;Acc:HGNC:15567]	0	1	0
SH3GLB2	SH3 domain containing GRB2 like, endophilin B2 [Source:HGNC Symbol;Acc:HGNC:10834]	1	0	0
SH3YL1	SH3 and SYLF domain containing 1 [Source:HGNC Symbol;Acc:HGNC:29546]	1	0	0
SHISA5	shisa family member 5 [Source:HGNC Symbol;Acc:HGNC:30376]	1	0	0
SHROOM2	shroom family member 2 [Source:HGNC Symbol;Acc:HGNC:630]	0	1	0
SIAH1	siah E3 ubiquitin protein ligase 1 [Source:HGNC Symbol;Acc:HGNC:10857]	1	0	0
SIAH2	siah E3 ubiquitin protein ligase 2 [Source:HGNC Symbol;Acc:HGNC:10858]	1	0	0
SIGLEC6	sialic acid binding Ig like lectin 6 [Source:HGNC Symbol;Acc:HGNC:10875]	1	1	0
SIL1	SIL1 nucleotide exchange factor [Source:HGNC Symbol;Acc:HGNC:24624]	1	0	0
SIX4	SIX homeobox 4 [Source:HGNC Symbol;Acc:HGNC:10890]	0	1	0
SKP2	S-phase kinase associated protein 2 [Source:HGNC Symbol;Acc:HGNC:10901]	1	1	0
SLC12A9	solute carrier family 12 member 9 [Source:HGNC Symbol;Acc:HGNC:17435]	1	0	0
SLC13A3	solute carrier family 13 member 3 [Source:HGNC Symbol;Acc:HGNC:14430]	1	1	0
SLC13A4	solute carrier family 13 member 4 [Source:HGNC Symbol;Acc:HGNC:15827]	1	1	0
SLC16A12	solute carrier family 16 member 12 [Source:HGNC Symbol;Acc:HGNC:23094]	1	1	0
SLC18B1	solute carrier family 18 member B1 [Source:HGNC Symbol;Acc:HGNC:21573]	1	0	0
SLC19A1	solute carrier family 19 member 1 [Source:HGNC Symbol;Acc:HGNC:10937]	1	0	0
SLC19A3	solute carrier family 19 member 3 [Source:HGNC Symbol;Acc:HGNC:16266]	1	0	0
SLC22A11	solute carrier family 22 member 11 [Source:HGNC Symbol;Acc:HGNC:18120]	1	1	0
SLC25A3	solute carrier family 25 member 3 [Source:HGNC Symbol;Acc:HGNC:10989]	1	0	0
SLC25A5	solute carrier family 25 member 5 [Source:HGNC Symbol;Acc:HGNC:10991]	1	0	0
SLC25A6	solute carrier family 25 member 6 [Source:HGNC Symbol;Acc:HGNC:10992]	1	0	0
SLC26A2	solute carrier family 26 member 2 [Source:HGNC Symbol;Acc:HGNC:10994]	1	0	0
SLC27A2	solute carrier family 27 member 2 [Source:HGNC Symbol;Acc:HGNC:10996]	1	1	0
SLC28A2	solute carrier family 28 member 2 [Source:HGNC Symbol;Acc:HGNC:11002]	0	1	0
SLC29A1	solute carrier family 29 member 1 (Augustine blood group) [Source:HGNC Symbol;Acc:HGNC:11003]	1	0	0
SLC29A2	solute carrier family 29 member 2 [Source:HGNC Symbol;Acc:HGNC:11004]	0	1	0
SLC29A3	solute carrier family 29 member 3 [Source:HGNC Symbol;Acc:HGNC:23096]	1	0	0
SLC2A1	solute carrier family 2 member 1 [Source:HGNC Symbol;Acc:HGNC:11005]	1	0	0
SLC34A2	solute carrier family 34 member 2 [Source:HGNC Symbol;Acc:HGNC:11020]	0	1	0
SLC38A11	solute carrier family 38 member 11 [Source:HGNC Symbol;Acc:HGNC:26836]	0	1	0
SLC38A9	solute carrier family 38 member 9 [Source:HGNC Symbol;Acc:HGNC:26907]	1	0	0
SLC40A1	solute carrier family 40 member 1 [Source:HGNC Symbol;Acc:HGNC:10909]	1	0	0
SLC43A2	solute carrier family 43 member 2 [Source:HGNC Symbol;Acc:HGNC:23087]	1	0	0
SLC44A2	solute carrier family 44 member 2 [Source:HGNC Symbol;Acc:HGNC:17292]	1	0	0
SLC52A1	solute carrier family 52 member 1 [Source:HGNC Symbol;Acc:HGNC:30225]	1	0	0
SLC5A6	solute carrier family 5 member 6 [Source:HGNC Symbol;Acc:HGNC:11041]	1	0	0
SLC6A4	solute carrier family 6 member 4 [Source:HGNC Symbol;Acc:HGNC:11050]	1	1	0
SLC7A6	solute carrier family 7 member 6 [Source:HGNC Symbol;Acc:HGNC:11064]	1	0	0
SMAGP	small cell adhesion glycoprotein [Source:HGNC Symbol;Acc:HGNC:26918]	1	1	1
SMARCA2	SWI/SNF related, matrix associated, actin dependent regulator of chromatin, subfamily a, member 2 [Source:HGNC Symbol;Acc:HGNC:11098]	1	0	0
SMDT1	single-pass membrane protein with aspartate rich tail 1 [Source:HGNC Symbol;Acc:HGNC:25055]	1	0	0
SMOC1	SPARC related modular calcium binding 1 [Source:HGNC Symbol;Acc:HGNC:20318]	0	1	0
SMPDL3A	sphingomyelin phosphodiesterase acid like 3A [Source:HGNC Symbol;Acc:HGNC:17389]	1	0	0
SMS	spermine synthase [Source:HGNC Symbol;Acc:HGNC:11123]	1	0	0
SNCG	synuclein gamma [Source:HGNC Symbol;Acc:HGNC:11141]	0	1	0
SND1	staphylococcal nuclease and tudor domain containing 1 [Source:HGNC Symbol;Acc:HGNC:30646]	1	0	0
SNX3	sorting nexin 3 [Source:HGNC Symbol;Acc:HGNC:11174]	1	0	0
SNX4	sorting nexin 4 [Source:HGNC Symbol;Acc:HGNC:11175]	1	0	0
SOD3	superoxide dismutase 3 [Source:HGNC Symbol;Acc:HGNC:11181]	1	0	0
SOX14	SRY-box transcription factor 14 [Source:HGNC Symbol;Acc:HGNC:11193]	0	1	0
SP5	Sp5 transcription factor [Source:HGNC Symbol;Acc:HGNC:14529]	0	1	0
SP6	Sp6 transcription factor [Source:HGNC Symbol;Acc:HGNC:14530]	1	1	0
SPAG7	sperm associated antigen 7 [Source:HGNC Symbol;Acc:HGNC:11216]	1	0	0
SPC25	SPC25 component of NDC80 kinetochore complex [Source:HGNC Symbol;Acc:HGNC:24031]	0	1	0
SPESP1	sperm equatorial segment protein 1 [Source:HGNC Symbol;Acc:HGNC:15570]	0	1	0
SPINT1	serine peptidase inhibitor, Kunitz type 1 [Source:HGNC Symbol;Acc:HGNC:11246]	1	1	0
SPINT1-AS1	SPINT1 antisense RNA 1 [Source:HGNC Symbol;Acc:HGNC:53162]	0	1	0
SPINT2	serine peptidase inhibitor, Kunitz type 2 [Source:HGNC Symbol;Acc:HGNC:11247]	1	1	0
SPTSSA	serine palmitoyltransferase small subunit A [Source:HGNC Symbol;Acc:HGNC:20361]	1	0	0
SSBP1	single stranded DNA binding protein 1 [Source:HGNC Symbol;Acc:HGNC:11317]	1	0	0
SSPN	sarcospan [Source:HGNC Symbol;Acc:HGNC:11322]	0	1	0
ST3GAL4	ST3 beta-galactoside alpha-2,3-sialyltransferase 4 [Source:HGNC Symbol;Acc:HGNC:10864]	1	0	0
ST8SIA6-AS1	ST8SIA6 antisense RNA 1 [Source:HGNC Symbol;Acc:HGNC:44880]	0	1	0
STAP2	signal transducing adaptor family member 2 [Source:HGNC Symbol;Acc:HGNC:30430]	0	1	0
STARD10	StAR related lipid transfer domain containing 10 [Source:HGNC Symbol;Acc:HGNC:10666]	1	0	0
STC2	stanniocalcin 2 [Source:HGNC Symbol;Acc:HGNC:11374]	0	1	0
STEAP3	STEAP3 metalloreductase [Source:HGNC Symbol;Acc:HGNC:24592]	1	1	0
STK31	serine/threonine kinase 31 [Source:HGNC Symbol;Acc:HGNC:11407]	0	1	0
STS	steroid sulfatase [Source:HGNC Symbol;Acc:HGNC:11425]	1	0	0
SVEP1	sushi, von Willebrand factor type A, EGF and pentraxin domain containing 1 [Source:HGNC Symbol;Acc:HGNC:15985]	1	0	0
SYBU	syntabulin [Source:HGNC Symbol;Acc:HGNC:26011]	0	1	0
SYDE2	synapse defective Rho GTPase homolog 2 [Source:HGNC Symbol;Acc:HGNC:25841]	0	1	0
SYNGR2	synaptogyrin 2 [Source:HGNC Symbol;Acc:HGNC:11499]	1	0	0
SYT7	synaptotagmin 7 [Source:HGNC Symbol;Acc:HGNC:11514]	0	1	0
TACC2	transforming acidic coiled-coil containing protein 2 [Source:HGNC Symbol;Acc:HGNC:11523]	1	0	0
TACR1	tachykinin receptor 1 [Source:HGNC Symbol;Acc:HGNC:11526]	0	1	0
TACSTD2	tumor associated calcium signal transducer 2 [Source:HGNC Symbol;Acc:HGNC:11530]	1	1	0
TALDO1	transaldolase 1 [Source:HGNC Symbol;Acc:HGNC:11559]	1	0	0
TBCA	tubulin folding cofactor A [Source:HGNC Symbol;Acc:HGNC:11579]	1	0	0
TBX3	T-box transcription factor 3 [Source:HGNC Symbol;Acc:HGNC:11602]	1	0	0
TCAF1	TRPM8 channel associated factor 1 [Source:HGNC Symbol;Acc:HGNC:22201]	0	1	0
TCEAL8	transcription elongation factor A like 8 [Source:HGNC Symbol;Acc:HGNC:28683]	1	0	0
TCEAL9	transcription elongation factor A like 9 [Source:HGNC Symbol;Acc:HGNC:30084]	0	1	0
TDRP	testis development related protein [Source:HGNC Symbol;Acc:HGNC:26951]	1	0	0
TEAD3	TEA domain transcription factor 3 [Source:HGNC Symbol;Acc:HGNC:11716]	1	0	0
TEAD4	TEA domain transcription factor 4 [Source:HGNC Symbol;Acc:HGNC:11717]	0	1	0
TECR	trans-2,3-enoyl-CoA reductase [Source:HGNC Symbol;Acc:HGNC:4551]	1	0	0
TENM3	teneurin transmembrane protein 3 [Source:HGNC Symbol;Acc:HGNC:29944]	1	1	0
TEX10	testis expressed 10 [Source:HGNC Symbol;Acc:HGNC:25988]	1	0	0
TEX30	testis expressed 30 [Source:HGNC Symbol;Acc:HGNC:25188]	1	0	0
TFAP2A	transcription factor AP-2 alpha [Source:HGNC Symbol;Acc:HGNC:11742]	1	0	0
TFAP2A-AS1	TFAP2A antisense RNA 1 [Source:HGNC Symbol;Acc:HGNC:40579]	0	1	0
TFAP2B	transcription factor AP-2 beta [Source:HGNC Symbol;Acc:HGNC:11743]	0	1	0
TFAP2C	transcription factor AP-2 gamma [Source:HGNC Symbol;Acc:HGNC:11744]	1	0	0
TFDP2	transcription factor Dp-2 [Source:HGNC Symbol;Acc:HGNC:11751]	1	1	0
TGM2	transglutaminase 2 [Source:HGNC Symbol;Acc:HGNC:11778]	1	1	0
THEM6	thioesterase superfamily member 6 [Source:HGNC Symbol;Acc:HGNC:29656]	0	1	0
THNSL2	threonine synthase like 2 [Source:HGNC Symbol;Acc:HGNC:25602]	0	1	0
THOC6	THO complex 6 [Source:HGNC Symbol;Acc:HGNC:28369]	1	0	0
THOC7	THO complex 7 [Source:HGNC Symbol;Acc:HGNC:29874]	1	0	0
TIMM13	translocase of inner mitochondrial membrane 13 [Source:HGNC Symbol;Acc:HGNC:11816]	1	0	0
TIMMDC1	translocase of inner mitochondrial membrane domain containing 1 [Source:HGNC Symbol;Acc:HGNC:1321]	1	0	0
TINAGL1	tubulointerstitial nephritis antigen like 1 [Source:HGNC Symbol;Acc:HGNC:19168]	1	1	0
TK1	thymidine kinase 1 [Source:HGNC Symbol;Acc:HGNC:11830]	0	1	0
TKT	transketolase [Source:HGNC Symbol;Acc:HGNC:11834]	1	0	0
TLK1	tousled like kinase 1 [Source:HGNC Symbol;Acc:HGNC:11841]	1	0	0
TLL1	tolloid like 1 [Source:HGNC Symbol;Acc:HGNC:11843]	0	1	0
TMC5	transmembrane channel like 5 [Source:HGNC Symbol;Acc:HGNC:22999]	0	1	0
TMED1	transmembrane p24 trafficking protein 1 [Source:HGNC Symbol;Acc:HGNC:17291]	1	0	0
TMED4	transmembrane p24 trafficking protein 4 [Source:HGNC Symbol;Acc:HGNC:22301]	1	0	0
TMED9	transmembrane p24 trafficking protein 9 [Source:HGNC Symbol;Acc:HGNC:24878]	1	0	0
TMEM106C	transmembrane protein 106C [Source:HGNC Symbol;Acc:HGNC:28775]	0	1	0
TMEM125	transmembrane protein 125 [Source:HGNC Symbol;Acc:HGNC:28275]	0	1	0
TMEM150A	transmembrane protein 150A [Source:HGNC Symbol;Acc:HGNC:24677]	1	1	0
TMEM150C	transmembrane protein 150C [Source:HGNC Symbol;Acc:HGNC:37263]	1	1	0
TMEM258	transmembrane protein 258 [Source:HGNC Symbol;Acc:HGNC:1164]	0	0	1
TMEM266	transmembrane protein 266 [Source:HGNC Symbol;Acc:HGNC:26763]	0	1	0
TMEM30B	transmembrane protein 30B [Source:HGNC Symbol;Acc:HGNC:27254]	1	0	0
TMEM37	transmembrane protein 37 [Source:HGNC Symbol;Acc:HGNC:18216]	1	0	0
TMEM40	transmembrane protein 40 [Source:HGNC Symbol;Acc:HGNC:25620]	1	0	0
TMEM69	transmembrane protein 69 [Source:HGNC Symbol;Acc:HGNC:28035]	1	0	0
TMEM8B	transmembrane protein 8B [Source:HGNC Symbol;Acc:HGNC:21427]	0	1	0
TMUB1	transmembrane and ubiquitin like domain containing 1 [Source:HGNC Symbol;Acc:HGNC:21709]	1	0	0
TNNC1	troponin C1, slow skeletal and cardiac type [Source:HGNC Symbol;Acc:HGNC:11943]	0	1	0
TOM1L1	target of myb1 like 1 membrane trafficking protein [Source:HGNC Symbol;Acc:HGNC:11983]	0	1	0
TOMM34	translocase of outer mitochondrial membrane 34 [Source:HGNC Symbol;Acc:HGNC:15746]	1	0	0
TP63	tumor protein p63 [Source:HGNC Symbol;Acc:HGNC:15979]	0	1	0
TPD52	tumor protein D52 [Source:HGNC Symbol;Acc:HGNC:12005]	1	0	0
TPD52L1	TPD52 like 1 [Source:HGNC Symbol;Acc:HGNC:12006]	0	1	0
TRIM29	tripartite motif containing 29 [Source:HGNC Symbol;Acc:HGNC:17274]	1	1	0
TROAP	trophinin associated protein [Source:HGNC Symbol;Acc:HGNC:12327]	0	1	0
TRPV6	transient receptor potential cation channel subfamily V member 6 [Source:HGNC Symbol;Acc:HGNC:14006]	0	1	0
TSC22D1	TSC22 domain family member 1 [Source:HGNC Symbol;Acc:HGNC:16826]	1	0	0
TSPAN13	tetraspanin 13 [Source:HGNC Symbol;Acc:HGNC:21643]	1	0	0
TTK	TTK protein kinase [Source:HGNC Symbol;Acc:HGNC:12401]	0	1	0
TTPA	alpha tocopherol transfer protein [Source:HGNC Symbol;Acc:HGNC:12404]	0	1	0
TUFM	Tu translation elongation factor, mitochondrial [Source:HGNC Symbol;Acc:HGNC:12420]	1	0	0
TUSC3	tumor suppressor candidate 3 [Source:HGNC Symbol;Acc:HGNC:30242]	1	1	0
TXN2	thioredoxin 2 [Source:HGNC Symbol;Acc:HGNC:17772]	1	0	0
U2AF1	U2 small nuclear RNA auxiliary factor 1 [Source:HGNC Symbol;Acc:HGNC:12453]	0	0	1
UBAC1	UBA domain containing 1 [Source:HGNC Symbol;Acc:HGNC:30221]	1	0	0
UBE2C	ubiquitin conjugating enzyme E2 C [Source:HGNC Symbol;Acc:HGNC:15937]	0	1	0
UBE2T	ubiquitin conjugating enzyme E2 T [Source:HGNC Symbol;Acc:HGNC:25009]	0	1	0
UCP1	uncoupling protein 1 [Source:HGNC Symbol;Acc:HGNC:12517]	0	1	0
UGP2	UDP-glucose pyrophosphorylase 2 [Source:HGNC Symbol;Acc:HGNC:12527]	1	0	0
UNG	uracil DNA glycosylase [Source:HGNC Symbol;Acc:HGNC:12572]	0	1	0
UQCR10	ubiquinol-cytochrome c reductase, complex III subunit X [Source:HGNC Symbol;Acc:HGNC:30863]	0	0	1
UQCRFS1	ubiquinol-cytochrome c reductase, Rieske iron-sulfur polypeptide 1 [Source:HGNC Symbol;Acc:HGNC:12587]	1	0	0
USP14	ubiquitin specific peptidase 14 [Source:HGNC Symbol;Acc:HGNC:12612]	1	0	0
USP27X	ubiquitin specific peptidase 27 X-linked [Source:HGNC Symbol;Acc:HGNC:13486]	0	1	0
VAMP8	vesicle associated membrane protein 8 [Source:HGNC Symbol;Acc:HGNC:12647]	1	0	0
VAV3	vav guanine nucleotide exchange factor 3 [Source:HGNC Symbol;Acc:HGNC:12659]	1	0	0
VCP	valosin containing protein [Source:HGNC Symbol;Acc:HGNC:12666]	1	0	0
VDAC1	voltage dependent anion channel 1 [Source:HGNC Symbol;Acc:HGNC:12669]	1	0	0
VGLL1	vestigial like family member 1 [Source:HGNC Symbol;Acc:HGNC:20985]	1	1	0
VPS35	VPS35 retromer complex component [Source:HGNC Symbol;Acc:HGNC:13487]	1	0	0
VSNL1	visinin like 1 [Source:HGNC Symbol;Acc:HGNC:12722]	0	1	0
VSTM5	V-set and transmembrane domain containing 5 [Source:HGNC Symbol;Acc:HGNC:34443]	0	1	0
VWA1	von Willebrand factor A domain containing 1 [Source:HGNC Symbol;Acc:HGNC:30910]	1	1	0
WASF2	WASP family member 2 [Source:HGNC Symbol;Acc:HGNC:12733]	1	0	0
WIPI1	WD repeat domain, phosphoinositide interacting 1 [Source:HGNC Symbol;Acc:HGNC:25471]	1	0	0
WNT3	Wnt family member 3 [Source:HGNC Symbol;Acc:HGNC:12782]	0	1	0
WSB1	WD repeat and SOCS box containing 1 [Source:HGNC Symbol;Acc:HGNC:19221]	1	0	0
XAGE3	X antigen family member 3 [Source:HGNC Symbol;Acc:HGNC:14618]	1	1	1
YAP1	Yes1 associated transcriptional regulator [Source:HGNC Symbol;Acc:HGNC:16262]	1	0	0
YIPF3	Yip1 domain family member 3 [Source:HGNC Symbol;Acc:HGNC:21023]	1	0	0
YPEL3	yippee like 3 [Source:HGNC Symbol;Acc:HGNC:18327]	1	0	0
ZBTB7C	zinc finger and BTB domain containing 7C [Source:HGNC Symbol;Acc:HGNC:31700]	0	1	0
ZFAT	zinc finger and AT-hook domain containing [Source:HGNC Symbol;Acc:HGNC:19899]	1	0	0
ZIM2	zinc finger imprinted 2 [Source:HGNC Symbol;Acc:HGNC:12875]	0	1	0
ZNF695	zinc finger protein 695 [Source:HGNC Symbol;Acc:HGNC:30954]	0	1	0
ZNF750	zinc finger protein 750 [Source:HGNC Symbol;Acc:HGNC:25843]	0	1	0
ZNF781	zinc finger protein 781 [Source:HGNC Symbol;Acc:HGNC:26745]	0	1	0
ZNF878	zinc finger protein 878 [Source:HGNC Symbol;Acc:HGNC:37246]	0	1	0
ZNRF3	zinc and ring finger 3 [Source:HGNC Symbol;Acc:HGNC:18126]	0	1	0

## Sheet: STB in third trimester
hgnc_symbol	description	Yang, et al., Front.in.Endocrino (2021).	Pique-Regi, et al., eLife (2019).
ABTB2	ankyrin repeat and BTB domain containing 2 [Source:HGNC Symbol;Acc:HGNC:23842]	1	0
ADAM12	ADAM metallopeptidase domain 12 [Source:HGNC Symbol;Acc:HGNC:190]	0	1
ADHFE1	alcohol dehydrogenase iron containing 1 [Source:HGNC Symbol;Acc:HGNC:16354]	1	0
AFF1	AF4/FMR2 family member 1 [Source:HGNC Symbol;Acc:HGNC:7135]	1	0
ALPP	alkaline phosphatase, placental [Source:HGNC Symbol;Acc:HGNC:439]	1	1
ARHGAP42	Rho GTPase activating protein 42 [Source:HGNC Symbol;Acc:HGNC:26545]	1	0
ATG9B	autophagy related 9B [Source:HGNC Symbol;Acc:HGNC:21899]	1	0
ATP10D	ATPase phospholipid transporting 10D (putative) [Source:HGNC Symbol;Acc:HGNC:13549]	1	0
ATP6V1F	ATPase H+ transporting V1 subunit F [Source:HGNC Symbol;Acc:HGNC:16832]	0	1
BACE2	beta-secretase 2 [Source:HGNC Symbol;Acc:HGNC:934]	1	0
BCAR4	breast cancer anti-estrogen resistance 4 [Source:HGNC Symbol;Acc:HGNC:22170]	1	1
BET1	Bet1 golgi vesicular membrane trafficking protein [Source:HGNC Symbol;Acc:HGNC:14562]	0	1
BTG3	BTG anti-proliferation factor 3 [Source:HGNC Symbol;Acc:HGNC:1132]	1	0
BZW2	basic leucine zipper and W2 domains 2 [Source:HGNC Symbol;Acc:HGNC:18808]	0	1
C1QTNF1-AS1	C1QTNF1 antisense RNA 1 [Source:HGNC Symbol;Acc:HGNC:44351]	1	0
C4orf19	chromosome 4 open reading frame 19 [Source:HGNC Symbol;Acc:HGNC:25618]	1	0
CAPN6	calpain 6 [Source:HGNC Symbol;Acc:HGNC:1483]	0	1
CARHSP1	calcium regulated heat stable protein 1 [Source:HGNC Symbol;Acc:HGNC:17150]	0	1
CD200	CD200 molecule [Source:HGNC Symbol;Acc:HGNC:7203]	1	1
CD59	CD59 molecule (CD59 blood group) [Source:HGNC Symbol;Acc:HGNC:1689]	0	1
CD63	CD63 molecule [Source:HGNC Symbol;Acc:HGNC:1692]	0	1
CDH26	cadherin 26 [Source:HGNC Symbol;Acc:HGNC:15902]	1	0
CEP85	centrosomal protein 85 [Source:HGNC Symbol;Acc:HGNC:25309]	1	0
CGA	glycoprotein hormones, alpha polypeptide [Source:HGNC Symbol;Acc:HGNC:1885]	1	1
CHCHD10	coiled-coil-helix-coiled-coil-helix domain containing 10 [Source:HGNC Symbol;Acc:HGNC:15559]	0	1
CLIC3	chloride intracellular channel 3 [Source:HGNC Symbol;Acc:HGNC:2064]	0	1
COBLL1	cordon-bleu WH2 repeat protein like 1 [Source:HGNC Symbol;Acc:HGNC:23571]	1	0
COPZ1	COPI coat complex subunit zeta 1 [Source:HGNC Symbol;Acc:HGNC:2243]	0	1
COX17	cytochrome c oxidase copper chaperone COX17 [Source:HGNC Symbol;Acc:HGNC:2264]	0	1
CPM	carboxypeptidase M [Source:HGNC Symbol;Acc:HGNC:2311]	1	0
CRH	corticotropin releasing hormone [Source:HGNC Symbol;Acc:HGNC:2355]	0	1
CRYAB	crystallin alpha B [Source:HGNC Symbol;Acc:HGNC:2389]	1	1
CRYBG1	crystallin beta-gamma domain containing 1 [Source:HGNC Symbol;Acc:HGNC:356]	1	0
CRYBG2	crystallin beta-gamma domain containing 2 [Source:HGNC Symbol;Acc:HGNC:17295]	1	0
CSH1	chorionic somatomammotropin hormone 1 [Source:HGNC Symbol;Acc:HGNC:2440]	0	1
CSH2	chorionic somatomammotropin hormone 2 [Source:HGNC Symbol;Acc:HGNC:2441]	1	1
CSHL1	chorionic somatomammotropin hormone like 1 [Source:HGNC Symbol;Acc:HGNC:2442]	0	1
CYP11A1	cytochrome P450 family 11 subfamily A member 1 [Source:HGNC Symbol;Acc:HGNC:2590]	1	1
CYP19A1	cytochrome P450 family 19 subfamily A member 1 [Source:HGNC Symbol;Acc:HGNC:2594]	1	1
DAB2	DAB adaptor protein 2 [Source:HGNC Symbol;Acc:HGNC:2662]	1	1
DACT2	dishevelled binding antagonist of beta catenin 2 [Source:HGNC Symbol;Acc:HGNC:21231]	1	0
DEPDC1B	DEP domain containing 1B [Source:HGNC Symbol;Acc:HGNC:24902]	1	0
DHRS9	dehydrogenase/reductase 9 [Source:HGNC Symbol;Acc:HGNC:16888]	1	0
EBI3	Epstein-Barr virus induced 3 [Source:HGNC Symbol;Acc:HGNC:3129]	0	1
EFHD1	EF-hand domain family member D1 [Source:HGNC Symbol;Acc:HGNC:29556]	0	1
EHD3	EH domain containing 3 [Source:HGNC Symbol;Acc:HGNC:3244]	1	0
EPS8L1	EPS8 like 1 [Source:HGNC Symbol;Acc:HGNC:21295]	1	0
ERVE-1	endogenous retrovirus group E member 1 [Source:HGNC Symbol;Acc:HGNC:14602]	1	0
ERVFRD-1	endogenous retrovirus group FRD member 1, envelope [Source:HGNC Symbol;Acc:HGNC:33823]	1	0
ERVV-1	endogenous retrovirus group V member 1, envelope [Source:HGNC Symbol;Acc:HGNC:26501]	1	0
ERVV-2	endogenous retrovirus group V member 2, envelope [Source:HGNC Symbol;Acc:HGNC:39051]	1	0
ERVW-1	endogenous retrovirus group W member 1, envelope [Source:HGNC Symbol;Acc:HGNC:13525]	1	0
ESRRG	estrogen related receptor gamma [Source:HGNC Symbol;Acc:HGNC:3474]	1	0
FAM184A	family with sequence similarity 184 member A [Source:HGNC Symbol;Acc:HGNC:20991]	1	0
FAR2	fatty acyl-CoA reductase 2 [Source:HGNC Symbol;Acc:HGNC:25531]	1	0
FBLN1	fibulin 1 [Source:HGNC Symbol;Acc:HGNC:3600]	0	1
FBXO32	F-box protein 32 [Source:HGNC Symbol;Acc:HGNC:16731]	1	0
FDX1	ferredoxin 1 [Source:HGNC Symbol;Acc:HGNC:3638]	0	1
FHDC1	FH2 domain containing 1 [Source:HGNC Symbol;Acc:HGNC:29363]	1	0
FIS1	fission, mitochondrial 1 [Source:HGNC Symbol;Acc:HGNC:21689]	0	1
FXYD3	FXYD domain containing ion transport regulator 3 [Source:HGNC Symbol;Acc:HGNC:4027]	0	1
GABRE	gamma-aminobutyric acid type A receptor subunit epsilon [Source:HGNC Symbol;Acc:HGNC:4085]	1	0
GADD45G	growth arrest and DNA damage inducible gamma [Source:HGNC Symbol;Acc:HGNC:4097]	1	0
GDF15	growth differentiation factor 15 [Source:HGNC Symbol;Acc:HGNC:30142]	1	1
GDPD5	glycerophosphodiester phosphodiesterase domain containing 5 [Source:HGNC Symbol;Acc:HGNC:28804]	1	0
GH2	growth hormone 2 [Source:HGNC Symbol;Acc:HGNC:4262]	0	1
GHR	growth hormone receptor [Source:HGNC Symbol;Acc:HGNC:4263]	1	0
GLDN	gliomedin [Source:HGNC Symbol;Acc:HGNC:29514]	1	0
GPC3	glypican 3 [Source:HGNC Symbol;Acc:HGNC:4451]	0	1
GPT2	glutamic--pyruvic transaminase 2 [Source:HGNC Symbol;Acc:HGNC:18062]	1	0
GRAMD1C	GRAM domain containing 1C [Source:HGNC Symbol;Acc:HGNC:25252]	1	0
GREM2	gremlin 2, DAN family BMP antagonist [Source:HGNC Symbol;Acc:HGNC:17655]	1	0
GRIP1	glutamate receptor interacting protein 1 [Source:HGNC Symbol;Acc:HGNC:18708]	1	0
GSTA3	glutathione S-transferase alpha 3 [Source:HGNC Symbol;Acc:HGNC:4628]	1	0
GSTP1	glutathione S-transferase pi 1 [Source:HGNC Symbol;Acc:HGNC:4638]	0	1
GULP1	GULP PTB domain containing engulfment adaptor 1 [Source:HGNC Symbol;Acc:HGNC:18649]	1	0
HAP1	huntingtin associated protein 1 [Source:HGNC Symbol;Acc:HGNC:4812]	1	0
HMGB3	high mobility group box 3 [Source:HGNC Symbol;Acc:HGNC:5004]	0	1
HOPX	HOP homeobox [Source:HGNC Symbol;Acc:HGNC:24961]	1	1
HSD17B1	hydroxysteroid 17-beta dehydrogenase 1 [Source:HGNC Symbol;Acc:HGNC:5210]	1	1
HSD3B1	hydroxy-delta-5-steroid dehydrogenase, 3 beta- and steroid delta-isomerase 1 [Source:HGNC Symbol;Acc:HGNC:5217]	0	1
HSPB1	heat shock protein family B (small) member 1 [Source:HGNC Symbol;Acc:HGNC:5246]	0	1
HSPB8	heat shock protein family B (small) member 8 [Source:HGNC Symbol;Acc:HGNC:30171]	1	0
IGSF5	immunoglobulin superfamily member 5 [Source:HGNC Symbol;Acc:HGNC:5952]	1	0
INSL4	insulin like 4 [Source:HGNC Symbol;Acc:HGNC:6087]	1	1
KISS1	KiSS-1 metastasis suppressor [Source:HGNC Symbol;Acc:HGNC:6341]	1	1
KMO	kynurenine 3-monooxygenase [Source:HGNC Symbol;Acc:HGNC:6381]	1	0
KRT23	keratin 23 [Source:HGNC Symbol;Acc:HGNC:6438]	1	1
KRT8	keratin 8 [Source:HGNC Symbol;Acc:HGNC:6446]	0	1
LAPTM4A	lysosomal protein transmembrane 4 alpha [Source:HGNC Symbol;Acc:HGNC:6924]	0	1
LCMT1-AS2	LCMT1 antisense RNA 2 [Source:HGNC Symbol;Acc:HGNC:51178]	1	0
LGALS13	galectin 13 [Source:HGNC Symbol;Acc:HGNC:15449]	1	0
LGALS14	galectin 14 [Source:HGNC Symbol;Acc:HGNC:30054]	1	1
LGALS16	galectin 16 [Source:HGNC Symbol;Acc:HGNC:40039]	1	0
MAFF	MAF bZIP transcription factor F [Source:HGNC Symbol;Acc:HGNC:6780]	0	1
MAN1C1	mannosidase alpha class 1C member 1 [Source:HGNC Symbol;Acc:HGNC:19080]	1	0
MAOA	monoamine oxidase A [Source:HGNC Symbol;Acc:HGNC:6833]	0	1
MFSD13A	major facilitator superfamily domain containing 13A [Source:HGNC Symbol;Acc:HGNC:26196]	1	0
MIF	macrophage migration inhibitory factor [Source:HGNC Symbol;Acc:HGNC:7097]	0	1
MUC15	mucin 15, cell surface associated [Source:HGNC Symbol;Acc:HGNC:14956]	1	0
NATD1	N-acetyltransferase domain containing 1 [Source:HGNC Symbol;Acc:HGNC:30770]	1	0
NCMAP	non-compact myelin associated protein [Source:HGNC Symbol;Acc:HGNC:29332]	1	0
NECTIN3	nectin cell adhesion molecule 3 [Source:HGNC Symbol;Acc:HGNC:17664]	1	0
NECTIN4	nectin cell adhesion molecule 4 [Source:HGNC Symbol;Acc:HGNC:19688]	1	0
NEURL1	neuralized E3 ubiquitin protein ligase 1 [Source:HGNC Symbol;Acc:HGNC:7761]	1	0
NHSL1	NHS like 1 [Source:HGNC Symbol;Acc:HGNC:21021]	1	0
NPB	neuropeptide B [Source:HGNC Symbol;Acc:HGNC:30099]	1	0
NUCB2	nucleobindin 2 [Source:HGNC Symbol;Acc:HGNC:8044]	1	0
NUPR1	nuclear protein 1, transcriptional regulator [Source:HGNC Symbol;Acc:HGNC:29990]	1	0
OTUB2	OTU deubiquitinase, ubiquitin aldehyde binding 2 [Source:HGNC Symbol;Acc:HGNC:20351]	1	0
PAPPA	pappalysin 1 [Source:HGNC Symbol;Acc:HGNC:8602]	0	1
PDLIM2	PDZ and LIM domain 2 [Source:HGNC Symbol;Acc:HGNC:13992]	1	0
PGF	placental growth factor [Source:HGNC Symbol;Acc:HGNC:8893]	1	1
PHOSPHO1	phosphoethanolamine/phosphocholine phosphatase 1 [Source:HGNC Symbol;Acc:HGNC:16815]	1	0
PHYHIPL	phytanoyl-CoA 2-hydroxylase interacting protein like [Source:HGNC Symbol;Acc:HGNC:29378]	1	0
PIK3C2A	phosphatidylinositol-4-phosphate 3-kinase catalytic subunit type 2 alpha [Source:HGNC Symbol;Acc:HGNC:8971]	1	0
PLAC4	placenta enriched 4 [Source:HGNC Symbol;Acc:HGNC:14616]	1	0
PRKCZ	protein kinase C zeta [Source:HGNC Symbol;Acc:HGNC:9412]	1	0
PSG1	pregnancy specific beta-1-glycoprotein 1 [Source:HGNC Symbol;Acc:HGNC:9514]	0	1
PSG11	pregnancy specific beta-1-glycoprotein 11 [Source:HGNC Symbol;Acc:HGNC:9516]	0	1
PSG2	pregnancy specific beta-1-glycoprotein 2 [Source:HGNC Symbol;Acc:HGNC:9519]	0	1
PSG3	pregnancy specific beta-1-glycoprotein 3 [Source:HGNC Symbol;Acc:HGNC:9520]	1	1
PSG4	pregnancy specific beta-1-glycoprotein 4 [Source:HGNC Symbol;Acc:HGNC:9521]	0	1
PSG5	pregnancy specific beta-1-glycoprotein 5 [Source:HGNC Symbol;Acc:HGNC:9522]	0	1
PSG6	pregnancy specific beta-1-glycoprotein 6 [Source:HGNC Symbol;Acc:HGNC:9523]	0	1
PSG8	pregnancy specific beta-1-glycoprotein 8 [Source:HGNC Symbol;Acc:HGNC:9525]	0	1
PSG9	pregnancy specific beta-1-glycoprotein 9 [Source:HGNC Symbol;Acc:HGNC:9526]	0	1
PTPN21	protein tyrosine phosphatase non-receptor type 21 [Source:HGNC Symbol;Acc:HGNC:9651]	1	0
RAI14	retinoic acid induced 14 [Source:HGNC Symbol;Acc:HGNC:14873]	1	0
RASA1	RAS p21 protein activator 1 [Source:HGNC Symbol;Acc:HGNC:9871]	0	1
RASAL2	RAS protein activator like 2 [Source:HGNC Symbol;Acc:HGNC:9874]	1	0
RHOBTB1	Rho related BTB domain containing 1 [Source:HGNC Symbol;Acc:HGNC:18738]	1	0
RHOBTB3	Rho related BTB domain containing 3 [Source:HGNC Symbol;Acc:HGNC:18757]	0	1
S100A11	S100 calcium binding protein A11 [Source:HGNC Symbol;Acc:HGNC:10488]	0	1
S100A9	S100 calcium binding protein A9 [Source:HGNC Symbol;Acc:HGNC:10499]	0	1
S100P	S100 calcium binding protein P [Source:HGNC Symbol;Acc:HGNC:10504]	0	1
SDC1	syndecan 1 [Source:HGNC Symbol;Acc:HGNC:10658]	1	1
SECISBP2L	SECIS binding protein 2 like [Source:HGNC Symbol;Acc:HGNC:28997]	1	0
SEMA3B	semaphorin 3B [Source:HGNC Symbol;Acc:HGNC:10724]	1	0
SEMA6A	semaphorin 6A [Source:HGNC Symbol;Acc:HGNC:10738]	1	0
SERPINB2	serpin family B member 2 [Source:HGNC Symbol;Acc:HGNC:8584]	1	0
SH3TC2	SH3 domain and tetratricopeptide repeats 2 [Source:HGNC Symbol;Acc:HGNC:29427]	1	0
SIN3B	SIN3 transcription regulator family member B [Source:HGNC Symbol;Acc:HGNC:19354]	1	0
SLC13A4	solute carrier family 13 member 4 [Source:HGNC Symbol;Acc:HGNC:15827]	1	0
SLC19A2	solute carrier family 19 member 2 [Source:HGNC Symbol;Acc:HGNC:10938]	1	0
SLC22A11	solute carrier family 22 member 11 [Source:HGNC Symbol;Acc:HGNC:18120]	1	0
SLC26A2	solute carrier family 26 member 2 [Source:HGNC Symbol;Acc:HGNC:10994]	1	0
SLC2A12	solute carrier family 2 member 12 [Source:HGNC Symbol;Acc:HGNC:18067]	1	0
SLC40A1	solute carrier family 40 member 1 [Source:HGNC Symbol;Acc:HGNC:10909]	1	0
SLC52A1	solute carrier family 52 member 1 [Source:HGNC Symbol;Acc:HGNC:30225]	1	0
SPIRE2	spire type actin nucleation factor 2 [Source:HGNC Symbol;Acc:HGNC:30623]	1	0
SSR4	signal sequence receptor subunit 4 [Source:HGNC Symbol;Acc:HGNC:11326]	0	1
ST3GAL4	ST3 beta-galactoside alpha-2,3-sialyltransferase 4 [Source:HGNC Symbol;Acc:HGNC:10864]	1	1
STON2	stonin 2 [Source:HGNC Symbol;Acc:HGNC:30652]	1	0
STXBP1	syntaxin binding protein 1 [Source:HGNC Symbol;Acc:HGNC:11444]	1	0
SVEP1	sushi, von Willebrand factor type A, EGF and pentraxin domain containing 1 [Source:HGNC Symbol;Acc:HGNC:15985]	1	0
TACC2	transforming acidic coiled-coil containing protein 2 [Source:HGNC Symbol;Acc:HGNC:11523]	1	0
TBX3	T-box transcription factor 3 [Source:HGNC Symbol;Acc:HGNC:11602]	1	0
TFPI	tissue factor pathway inhibitor [Source:HGNC Symbol;Acc:HGNC:11760]	0	1
TFPI2	tissue factor pathway inhibitor 2 [Source:HGNC Symbol;Acc:HGNC:11761]	0	1
THSD7A	thrombospondin type 1 domain containing 7A [Source:HGNC Symbol;Acc:HGNC:22207]	1	0
TIMP2	TIMP metallopeptidase inhibitor 2 [Source:HGNC Symbol;Acc:HGNC:11821]	0	1
TINCR	TINCR ubiquitin domain containing [Source:HGNC Symbol;Acc:HGNC:14607]	1	0
TMEM40	transmembrane protein 40 [Source:HGNC Symbol;Acc:HGNC:25620]	1	0
TNFRSF12A	TNF receptor superfamily member 12A [Source:HGNC Symbol;Acc:HGNC:18152]	0	1
TPPP3	tubulin polymerization promoting protein family member 3 [Source:HGNC Symbol;Acc:HGNC:24162]	1	1
TUSC3	tumor suppressor candidate 3 [Source:HGNC Symbol;Acc:HGNC:30242]	0	1
TWIST1	twist family bHLH transcription factor 1 [Source:HGNC Symbol;Acc:HGNC:12428]	1	0
UBE2A	ubiquitin conjugating enzyme E2 A [Source:HGNC Symbol;Acc:HGNC:12472]	0	1
UCK2	uridine-cytidine kinase 2 [Source:HGNC Symbol;Acc:HGNC:12562]	0	1
VAMP8	vesicle associated membrane protein 8 [Source:HGNC Symbol;Acc:HGNC:12647]	0	1
VGLL3	vestigial like family member 3 [Source:HGNC Symbol;Acc:HGNC:24327]	0	1
YWHAE	tyrosine 3-monooxygenase/tryptophan 5-monooxygenase activation protein epsilon [Source:HGNC Symbol;Acc:HGNC:12851]	0	1
ZNF292	zinc finger protein 292 [Source:HGNC Symbol;Acc:HGNC:18410]	1	0
ZNF91	zinc finger protein 91 [Source:HGNC Symbol;Acc:HGNC:13166]	1	0

## Sheet: EVT in third trimester
hgnc_symbol	description	Yang, et al., Front.in.Endocrino (2021).	Pique-Regi, et al., eLife (2019).
AAMDC	adipogenesis associated Mth938 domain containing [Source:HGNC Symbol;Acc:HGNC:30205]	1	1
ABCA7	ATP binding cassette subfamily A member 7 [Source:HGNC Symbol;Acc:HGNC:37]	1	0
ABRACL	ABRA C-terminal like [Source:HGNC Symbol;Acc:HGNC:21230]	0	1
ACKR3	atypical chemokine receptor 3 [Source:HGNC Symbol;Acc:HGNC:23692]	1	0
ACSL4	acyl-CoA synthetase long chain family member 4 [Source:HGNC Symbol;Acc:HGNC:3571]	0	1
ACTB	actin beta [Source:HGNC Symbol;Acc:HGNC:132]	0	1
ACTG1	actin gamma 1 [Source:HGNC Symbol;Acc:HGNC:144]	0	1
ACTG2	actin gamma 2, smooth muscle [Source:HGNC Symbol;Acc:HGNC:145]	1	0
ACVRL1	activin A receptor like type 1 [Source:HGNC Symbol;Acc:HGNC:175]	1	0
ADAM10	ADAM metallopeptidase domain 10 [Source:HGNC Symbol;Acc:HGNC:188]	0	1
ADAM12	ADAM metallopeptidase domain 12 [Source:HGNC Symbol;Acc:HGNC:190]	1	1
ADAM15	ADAM metallopeptidase domain 15 [Source:HGNC Symbol;Acc:HGNC:193]	0	1
ADAM19	ADAM metallopeptidase domain 19 [Source:HGNC Symbol;Acc:HGNC:197]	1	1
ADAM9	ADAM metallopeptidase domain 9 [Source:HGNC Symbol;Acc:HGNC:216]	0	1
ADAMTS1	ADAM metallopeptidase with thrombospondin type 1 motif 1 [Source:HGNC Symbol;Acc:HGNC:217]	0	1
ADGRF4	adhesion G protein-coupled receptor F4 [Source:HGNC Symbol;Acc:HGNC:19011]	1	0
ADM	adrenomedullin [Source:HGNC Symbol;Acc:HGNC:259]	0	1
AFAP1	actin filament associated protein 1 [Source:HGNC Symbol;Acc:HGNC:24017]	1	1
AGA	aspartylglucosaminidase [Source:HGNC Symbol;Acc:HGNC:318]	0	1
AGTR1	angiotensin II receptor type 1 [Source:HGNC Symbol;Acc:HGNC:336]	1	0
AGXT	alanine--glyoxylate and serine--pyruvate aminotransferase [Source:HGNC Symbol;Acc:HGNC:341]	1	0
AHNAK	AHNAK nucleoprotein [Source:HGNC Symbol;Acc:HGNC:347]	0	1
AHNAK2	AHNAK nucleoprotein 2 [Source:HGNC Symbol;Acc:HGNC:20125]	1	0
AIF1L	allograft inflammatory factor 1 like [Source:HGNC Symbol;Acc:HGNC:28904]	1	1
AK5	adenylate kinase 5 [Source:HGNC Symbol;Acc:HGNC:365]	1	0
ALDOA	aldolase, fructose-bisphosphate A [Source:HGNC Symbol;Acc:HGNC:414]	0	1
ALG3	ALG3 alpha-1,3- mannosyltransferase [Source:HGNC Symbol;Acc:HGNC:23056]	0	1
AMOTL2	angiomotin like 2 [Source:HGNC Symbol;Acc:HGNC:17812]	0	1
AMZ1	archaelysin family metallopeptidase 1 [Source:HGNC Symbol;Acc:HGNC:22231]	1	0
ANAPC13	anaphase promoting complex subunit 13 [Source:HGNC Symbol;Acc:HGNC:24540]	0	1
ANGPTL4	angiopoietin like 4 [Source:HGNC Symbol;Acc:HGNC:16039]	1	1
ANKRD13A	ankyrin repeat domain 13A [Source:HGNC Symbol;Acc:HGNC:21268]	0	1
ANKRD24	ankyrin repeat domain 24 [Source:HGNC Symbol;Acc:HGNC:29424]	1	0
ANKRD37	ankyrin repeat domain 37 [Source:HGNC Symbol;Acc:HGNC:29593]	0	1
ANKRD6	ankyrin repeat domain 6 [Source:HGNC Symbol;Acc:HGNC:17280]	1	0
ANTXR1	ANTXR cell adhesion molecule 1 [Source:HGNC Symbol;Acc:HGNC:21014]	1	0
ANXA1	annexin A1 [Source:HGNC Symbol;Acc:HGNC:533]	0	1
ANXA4	annexin A4 [Source:HGNC Symbol;Acc:HGNC:542]	0	1
AOC1	amine oxidase copper containing 1 [Source:HGNC Symbol;Acc:HGNC:80]	1	1
AP3S1	adaptor related protein complex 3 subunit sigma 1 [Source:HGNC Symbol;Acc:HGNC:2013]	0	1
ARF4	ADP ribosylation factor 4 [Source:HGNC Symbol;Acc:HGNC:655]	0	1
ARHGEF16	Rho guanine nucleotide exchange factor 16 [Source:HGNC Symbol;Acc:HGNC:15515]	1	1
ARID3A	AT-rich interaction domain 3A [Source:HGNC Symbol;Acc:HGNC:3031]	0	1
ARNT2	aryl hydrocarbon receptor nuclear translocator 2 [Source:HGNC Symbol;Acc:HGNC:16876]	1	0
ARPC1B	actin related protein 2/3 complex subunit 1B [Source:HGNC Symbol;Acc:HGNC:704]	0	1
ARSA	arylsulfatase A [Source:HGNC Symbol;Acc:HGNC:713]	0	1
ART4	ADP-ribosyltransferase 4 (inactive) (Dombrock blood group) [Source:HGNC Symbol;Acc:HGNC:726]	1	0
ASAP3	ArfGAP with SH3 domain, ankyrin repeat and PH domain 3 [Source:HGNC Symbol;Acc:HGNC:14987]	1	1
ASCL2	achaete-scute family bHLH transcription factor 2 [Source:HGNC Symbol;Acc:HGNC:739]	1	1
ASPHD2	aspartate beta-hydroxylase domain containing 2 [Source:HGNC Symbol;Acc:HGNC:30437]	1	0
ASPSCR1	ASPSCR1 tether for SLC2A4, UBX domain containing [Source:HGNC Symbol;Acc:HGNC:13825]	1	1
ATF3	activating transcription factor 3 [Source:HGNC Symbol;Acc:HGNC:785]	0	1
ATOX1	antioxidant 1 copper chaperone [Source:HGNC Symbol;Acc:HGNC:798]	0	1
ATRAID	all-trans retinoic acid induced differentiation factor [Source:HGNC Symbol;Acc:HGNC:24090]	0	1
B3GNT7	UDP-GlcNAc:betaGal beta-1,3-N-acetylglucosaminyltransferase 7 [Source:HGNC Symbol;Acc:HGNC:18811]	1	1
B4GALT2	beta-1,4-galactosyltransferase 2 [Source:HGNC Symbol;Acc:HGNC:925]	1	0
B4GALT7	beta-1,4-galactosyltransferase 7 [Source:HGNC Symbol;Acc:HGNC:930]	0	1
BAIAP2L1	BAR/IMD domain containing adaptor protein 2 like 1 [Source:HGNC Symbol;Acc:HGNC:21649]	1	1
BASP1	brain abundant membrane attached signal protein 1 [Source:HGNC Symbol;Acc:HGNC:957]	0	1
BCAR4	breast cancer anti-estrogen resistance 4 [Source:HGNC Symbol;Acc:HGNC:22170]	1	1
BEAN1	brain expressed associated with NEDD4 1 [Source:HGNC Symbol;Acc:HGNC:24160]	1	0
BGN	biglycan [Source:HGNC Symbol;Acc:HGNC:1044]	1	1
BIRC7	baculoviral IAP repeat containing 7 [Source:HGNC Symbol;Acc:HGNC:13702]	1	0
BMPR2	bone morphogenetic protein receptor type 2 [Source:HGNC Symbol;Acc:HGNC:1078]	0	1
BOK	BCL2 family apoptosis regulator BOK [Source:HGNC Symbol;Acc:HGNC:1087]	1	0
BRI3	brain protein I3 [Source:HGNC Symbol;Acc:HGNC:1109]	0	1
BZW2	basic leucine zipper and W2 domains 2 [Source:HGNC Symbol;Acc:HGNC:18808]	0	1
C12orf57	chromosome 12 open reading frame 57 [Source:HGNC Symbol;Acc:HGNC:29521]	0	1
C12orf75	chromosome 12 open reading frame 75 [Source:HGNC Symbol;Acc:HGNC:35164]	1	1
C1orf115	chromosome 1 open reading frame 115 [Source:HGNC Symbol;Acc:HGNC:25873]	0	1
C1QTNF12	C1q and TNF related 12 [Source:HGNC Symbol;Acc:HGNC:32308]	1	0
C1QTNF6	C1q and TNF related 6 [Source:HGNC Symbol;Acc:HGNC:14343]	1	1
C1QTNF7	C1q and TNF related 7 [Source:HGNC Symbol;Acc:HGNC:14342]	1	0
C2orf72	chromosome 2 open reading frame 72 [Source:HGNC Symbol;Acc:HGNC:27418]	1	0
C5orf38	chromosome 5 open reading frame 38 [Source:HGNC Symbol;Acc:HGNC:24226]	0	1
C5orf46	chromosome 5 open reading frame 46 [Source:HGNC Symbol;Acc:HGNC:33768]	1	0
C5orf49	chromosome 5 open reading frame 49 [Source:HGNC Symbol;Acc:HGNC:27028]	1	0
CALD1	caldesmon 1 [Source:HGNC Symbol;Acc:HGNC:1441]	0	1
CALHM2	calcium homeostasis modulator family member 2 [Source:HGNC Symbol;Acc:HGNC:23493]	1	0
CALU	calumenin [Source:HGNC Symbol;Acc:HGNC:1458]	0	1
CAMK2N1	calcium/calmodulin dependent protein kinase II inhibitor 1 [Source:HGNC Symbol;Acc:HGNC:24190]	1	0
CAMTA1	calmodulin binding transcription activator 1 [Source:HGNC Symbol;Acc:HGNC:18806]	0	1
CAPG	capping actin protein, gelsolin like [Source:HGNC Symbol;Acc:HGNC:1474]	0	1
CATSPER1	cation channel sperm associated 1 [Source:HGNC Symbol;Acc:HGNC:17116]	1	0
CAV2	caveolin 2 [Source:HGNC Symbol;Acc:HGNC:1528]	0	1
CAVIN3	caveolae associated protein 3 [Source:HGNC Symbol;Acc:HGNC:9400]	1	0
CCDC80	coiled-coil domain containing 80 [Source:HGNC Symbol;Acc:HGNC:30649]	0	1
CCNE1	cyclin E1 [Source:HGNC Symbol;Acc:HGNC:1589]	0	1
CCNG2	cyclin G2 [Source:HGNC Symbol;Acc:HGNC:1593]	0	1
CD151	CD151 molecule (Raph blood group) [Source:HGNC Symbol;Acc:HGNC:1630]	0	1
CD164	CD164 molecule [Source:HGNC Symbol;Acc:HGNC:1632]	0	1
CD22	CD22 molecule [Source:HGNC Symbol;Acc:HGNC:1643]	1	0
CD276	CD276 molecule [Source:HGNC Symbol;Acc:HGNC:19137]	0	1
CD59	CD59 molecule (CD59 blood group) [Source:HGNC Symbol;Acc:HGNC:1689]	0	1
CD63	CD63 molecule [Source:HGNC Symbol;Acc:HGNC:1692]	0	1
CD9	CD9 molecule [Source:HGNC Symbol;Acc:HGNC:1709]	1	0
CDA	cytidine deaminase [Source:HGNC Symbol;Acc:HGNC:1712]	0	1
CDC42EP1	CDC42 effector protein 1 [Source:HGNC Symbol;Acc:HGNC:17014]	0	1
CDC42EP5	CDC42 effector protein 5 [Source:HGNC Symbol;Acc:HGNC:17408]	1	0
CDKN1C	cyclin dependent kinase inhibitor 1C [Source:HGNC Symbol;Acc:HGNC:1786]	0	1
CDYL	chromodomain Y like [Source:HGNC Symbol;Acc:HGNC:1811]	0	1
CERCAM	cerebral endothelial cell adhesion molecule [Source:HGNC Symbol;Acc:HGNC:23723]	1	1
CGNL1	cingulin like 1 [Source:HGNC Symbol;Acc:HGNC:25931]	1	0
CHPF	chondroitin polymerizing factor [Source:HGNC Symbol;Acc:HGNC:24291]	0	1
CHRM5	cholinergic receptor muscarinic 5 [Source:HGNC Symbol;Acc:HGNC:1954]	1	0
CITED2	Cbp/p300 interacting transactivator with Glu/Asp rich carboxy-terminal domain 2 [Source:HGNC Symbol;Acc:HGNC:1987]	0	1
CKS1B	CDC28 protein kinase regulatory subunit 1B [Source:HGNC Symbol;Acc:HGNC:19083]	0	1
CLDN19	claudin 19 [Source:HGNC Symbol;Acc:HGNC:2040]	1	1
CLDN4	claudin 4 [Source:HGNC Symbol;Acc:HGNC:2046]	0	1
CLDN7	claudin 7 [Source:HGNC Symbol;Acc:HGNC:2049]	0	1
CLIC3	chloride intracellular channel 3 [Source:HGNC Symbol;Acc:HGNC:2064]	0	1
CLIC4	chloride intracellular channel 4 [Source:HGNC Symbol;Acc:HGNC:13518]	0	1
CLTB	clathrin light chain B [Source:HGNC Symbol;Acc:HGNC:2091]	1	1
CMTM3	CKLF like MARVEL transmembrane domain containing 3 [Source:HGNC Symbol;Acc:HGNC:19174]	0	1
CNPY2	canopy FGF signaling regulator 2 [Source:HGNC Symbol;Acc:HGNC:13529]	0	1
COBLL1	cordon-bleu WH2 repeat protein like 1 [Source:HGNC Symbol;Acc:HGNC:23571]	0	1
COL12A1	collagen type XII alpha 1 chain [Source:HGNC Symbol;Acc:HGNC:2188]	1	0
COL17A1	collagen type XVII alpha 1 chain [Source:HGNC Symbol;Acc:HGNC:2194]	1	1
COL27A1	collagen type XXVII alpha 1 chain [Source:HGNC Symbol;Acc:HGNC:22986]	1	0
COL4A1	collagen type IV alpha 1 chain [Source:HGNC Symbol;Acc:HGNC:2202]	1	1
COL4A2	collagen type IV alpha 2 chain [Source:HGNC Symbol;Acc:HGNC:2203]	1	1
COL5A1	collagen type V alpha 1 chain [Source:HGNC Symbol;Acc:HGNC:2209]	1	0
COMTD1	catechol-O-methyltransferase domain containing 1 [Source:HGNC Symbol;Acc:HGNC:26309]	0	1
COPZ1	COPI coat complex subunit zeta 1 [Source:HGNC Symbol;Acc:HGNC:2243]	0	1
COPZ2	COPI coat complex subunit zeta 2 [Source:HGNC Symbol;Acc:HGNC:19356]	1	0
CORO6	coronin 6 [Source:HGNC Symbol;Acc:HGNC:21356]	1	1
COTL1	coactosin like F-actin binding protein 1 [Source:HGNC Symbol;Acc:HGNC:18304]	0	1
CPM	carboxypeptidase M [Source:HGNC Symbol;Acc:HGNC:2311]	0	1
CRABP2	cellular retinoic acid binding protein 2 [Source:HGNC Symbol;Acc:HGNC:2339]	1	1
CRCT1	cysteine rich C-terminal 1 [Source:HGNC Symbol;Acc:HGNC:29875]	1	0
CREB3L2	cAMP responsive element binding protein 3 like 2 [Source:HGNC Symbol;Acc:HGNC:23720]	0	1
CRIP2	cysteine rich protein 2 [Source:HGNC Symbol;Acc:HGNC:2361]	1	0
CRISPLD2	cysteine rich secretory protein LCCL domain containing 2 [Source:HGNC Symbol;Acc:HGNC:25248]	1	1
CRYAB	crystallin alpha B [Source:HGNC Symbol;Acc:HGNC:2389]	1	0
CSF1R	colony stimulating factor 1 receptor [Source:HGNC Symbol;Acc:HGNC:2433]	0	1
CSF2RA	colony stimulating factor 2 receptor subunit alpha [Source:HGNC Symbol;Acc:HGNC:2435]	0	1
CSF2RB	colony stimulating factor 2 receptor subunit beta [Source:HGNC Symbol;Acc:HGNC:2436]	0	1
CSH1	chorionic somatomammotropin hormone 1 [Source:HGNC Symbol;Acc:HGNC:2440]	1	0
CST6	cystatin E/M [Source:HGNC Symbol;Acc:HGNC:2478]	1	1
CTBP2	C-terminal binding protein 2 [Source:HGNC Symbol;Acc:HGNC:2495]	0	1
CTNND2	catenin delta 2 [Source:HGNC Symbol;Acc:HGNC:2516]	1	0
CTSA	cathepsin A [Source:HGNC Symbol;Acc:HGNC:9251]	0	1
CTSB	cathepsin B [Source:HGNC Symbol;Acc:HGNC:2527]	0	1
CTSL	cathepsin L [Source:HGNC Symbol;Acc:HGNC:2537]	0	1
CUTA	cutA divalent cation tolerance homolog [Source:HGNC Symbol;Acc:HGNC:21101]	0	1
CYB5R1	cytochrome b5 reductase 1 [Source:HGNC Symbol;Acc:HGNC:13397]	0	1
CYB5R2	cytochrome b5 reductase 2 [Source:HGNC Symbol;Acc:HGNC:24376]	1	0
CYGB	cytoglobin [Source:HGNC Symbol;Acc:HGNC:16505]	1	0
CYP11A1	cytochrome P450 family 11 subfamily A member 1 [Source:HGNC Symbol;Acc:HGNC:2590]	1	1
CYP26A1	cytochrome P450 family 26 subfamily A member 1 [Source:HGNC Symbol;Acc:HGNC:2603]	1	0
DAG1	dystroglycan 1 [Source:HGNC Symbol;Acc:HGNC:2666]	0	1
DAP	death associated protein [Source:HGNC Symbol;Acc:HGNC:2672]	0	1
DAPP1	dual adaptor of phosphotyrosine and 3-phosphoinositides 1 [Source:HGNC Symbol;Acc:HGNC:16500]	1	0
DAW1	dynein assembly factor with WD repeats 1 [Source:HGNC Symbol;Acc:HGNC:26383]	1	0
DCST2	DC-STAMP domain containing 2 [Source:HGNC Symbol;Acc:HGNC:26562]	1	0
DDB1	damage specific DNA binding protein 1 [Source:HGNC Symbol;Acc:HGNC:2717]	0	1
DDX60L	DExD/H-box 60 like [Source:HGNC Symbol;Acc:HGNC:26429]	0	1
DENND2A	DENN domain containing 2A [Source:HGNC Symbol;Acc:HGNC:22212]	1	0
DEPDC7	DEP domain containing 7 [Source:HGNC Symbol;Acc:HGNC:29899]	1	0
DEPTOR	DEP domain containing MTOR interacting protein [Source:HGNC Symbol;Acc:HGNC:22953]	1	0
DERL3	derlin 3 [Source:HGNC Symbol;Acc:HGNC:14236]	1	0
DGKZ	diacylglycerol kinase zeta [Source:HGNC Symbol;Acc:HGNC:2857]	0	1
DIO2	iodothyronine deiodinase 2 [Source:HGNC Symbol;Acc:HGNC:2884]	1	1
DIXDC1	DIX domain containing 1 [Source:HGNC Symbol;Acc:HGNC:23695]	1	0
DLK2	delta like non-canonical Notch ligand 2 [Source:HGNC Symbol;Acc:HGNC:21113]	1	0
DNAH11	dynein axonemal heavy chain 11 [Source:HGNC Symbol;Acc:HGNC:2942]	1	0
DNAJC15	DnaJ heat shock protein family (Hsp40) member C15 [Source:HGNC Symbol;Acc:HGNC:20325]	0	1
DNALI1	dynein axonemal light intermediate chain 1 [Source:HGNC Symbol;Acc:HGNC:14353]	1	0
DNASE1L3	deoxyribonuclease 1 like 3 [Source:HGNC Symbol;Acc:HGNC:2959]	1	0
DNM2	dynamin 2 [Source:HGNC Symbol;Acc:HGNC:2974]	0	1
DOCK5	dedicator of cytokinesis 5 [Source:HGNC Symbol;Acc:HGNC:23476]	0	1
DPT	dermatopontin [Source:HGNC Symbol;Acc:HGNC:3011]	1	0
DSCR8	Down syndrome critical region 8 [Source:HGNC Symbol;Acc:HGNC:16707]	0	1
DSG2	desmoglein 2 [Source:HGNC Symbol;Acc:HGNC:3049]	0	1
DSP	desmoplakin [Source:HGNC Symbol;Acc:HGNC:3052]	0	1
DSTN	destrin, actin depolymerizing factor [Source:HGNC Symbol;Acc:HGNC:15750]	0	1
DYNLT1	dynein light chain Tctex-type 1 [Source:HGNC Symbol;Acc:HGNC:11697]	0	1
EBI3	Epstein-Barr virus induced 3 [Source:HGNC Symbol;Acc:HGNC:3129]	1	1
EFEMP2	EGF containing fibulin extracellular matrix protein 2 [Source:HGNC Symbol;Acc:HGNC:3219]	1	0
EFHD1	EF-hand domain family member D1 [Source:HGNC Symbol;Acc:HGNC:29556]	0	1
EFNA1	ephrin A1 [Source:HGNC Symbol;Acc:HGNC:3221]	0	1
EFNB1	ephrin B1 [Source:HGNC Symbol;Acc:HGNC:3226]	0	1
EGFR-AS1	EGFR antisense RNA 1 [Source:HGNC Symbol;Acc:HGNC:40207]	1	1
EGLN3	egl-9 family hypoxia inducible factor 3 [Source:HGNC Symbol;Acc:HGNC:14661]	1	1
EIF4EBP2	eukaryotic translation initiation factor 4E binding protein 2 [Source:HGNC Symbol;Acc:HGNC:3289]	0	1
ELF3	E74 like ETS transcription factor 3 [Source:HGNC Symbol;Acc:HGNC:3318]	0	1
ENDOG	endonuclease G [Source:HGNC Symbol;Acc:HGNC:3346]	1	1
ENG	endoglin [Source:HGNC Symbol;Acc:HGNC:3349]	1	1
ENKUR	enkurin, TRPC channel interacting protein [Source:HGNC Symbol;Acc:HGNC:28388]	1	0
EPAS1	endothelial PAS domain protein 1 [Source:HGNC Symbol;Acc:HGNC:3374]	0	1
EPHB2	EPH receptor B2 [Source:HGNC Symbol;Acc:HGNC:3393]	1	0
EPS8L2	EPS8 like 2 [Source:HGNC Symbol;Acc:HGNC:21296]	0	1
ERBB2	erb-b2 receptor tyrosine kinase 2 [Source:HGNC Symbol;Acc:HGNC:3430]	1	1
ERGIC1	endoplasmic reticulum-golgi intermediate compartment 1 [Source:HGNC Symbol;Acc:HGNC:29205]	0	1
ERGIC3	ERGIC and golgi 3 [Source:HGNC Symbol;Acc:HGNC:15927]	0	1
ERP27	endoplasmic reticulum protein 27 [Source:HGNC Symbol;Acc:HGNC:26495]	1	0
ERP29	endoplasmic reticulum protein 29 [Source:HGNC Symbol;Acc:HGNC:13799]	0	1
ESAM	endothelial cell adhesion molecule [Source:HGNC Symbol;Acc:HGNC:17474]	1	0
EVA1A	eva-1 homolog A, regulator of programmed cell death [Source:HGNC Symbol;Acc:HGNC:25816]	0	1
EXTL3	exostosin like glycosyltransferase 3 [Source:HGNC Symbol;Acc:HGNC:3518]	1	1
EZR	ezrin [Source:HGNC Symbol;Acc:HGNC:12691]	0	1
F11R	F11 receptor [Source:HGNC Symbol;Acc:HGNC:14685]	0	1
FA2H	fatty acid 2-hydroxylase [Source:HGNC Symbol;Acc:HGNC:21197]	1	0
FAM110A	family with sequence similarity 110 member A [Source:HGNC Symbol;Acc:HGNC:16188]	0	1
FAM114A1	family with sequence similarity 114 member A1 [Source:HGNC Symbol;Acc:HGNC:25087]	1	1
FAM174B	family with sequence similarity 174 member B [Source:HGNC Symbol;Acc:HGNC:34339]	1	1
FAM3C	FAM3 metabolism regulating signaling molecule C [Source:HGNC Symbol;Acc:HGNC:18664]	0	1
FAM43B	family with sequence similarity 43 member B [Source:HGNC Symbol;Acc:HGNC:31791]	1	0
FAM83G	family with sequence similarity 83 member G [Source:HGNC Symbol;Acc:HGNC:32554]	1	0
FAT1	FAT atypical cadherin 1 [Source:HGNC Symbol;Acc:HGNC:3595]	1	1
FAT2	FAT atypical cadherin 2 [Source:HGNC Symbol;Acc:HGNC:3596]	1	0
FBLIM1	filamin binding LIM protein 1 [Source:HGNC Symbol;Acc:HGNC:24686]	1	1
FBLN1	fibulin 1 [Source:HGNC Symbol;Acc:HGNC:3600]	0	1
FBLN7	fibulin 7 [Source:HGNC Symbol;Acc:HGNC:26740]	1	0
FBN1	fibrillin 1 [Source:HGNC Symbol;Acc:HGNC:3603]	0	1
FBXO32	F-box protein 32 [Source:HGNC Symbol;Acc:HGNC:16731]	0	1
FERMT2	FERM domain containing kindlin 2 [Source:HGNC Symbol;Acc:HGNC:15767]	0	1
FGFR1	fibroblast growth factor receptor 1 [Source:HGNC Symbol;Acc:HGNC:3688]	0	1
FHL2	four and a half LIM domains 2 [Source:HGNC Symbol;Acc:HGNC:3703]	0	1
FILNC1	FOXO induced long non-coding RNA 1 [Source:HGNC Symbol;Acc:HGNC:53755]	1	0
FKBP10	FKBP prolyl isomerase 10 [Source:HGNC Symbol;Acc:HGNC:18169]	1	0
FLNB	filamin B [Source:HGNC Symbol;Acc:HGNC:3755]	1	1
FLOT2	flotillin 2 [Source:HGNC Symbol;Acc:HGNC:3758]	0	1
FLT1	fms related receptor tyrosine kinase 1 [Source:HGNC Symbol;Acc:HGNC:3763]	1	1
FMR1	fragile X messenger ribonucleoprotein 1 [Source:HGNC Symbol;Acc:HGNC:3775]	0	1
FN1	fibronectin 1 [Source:HGNC Symbol;Acc:HGNC:3778]	1	1
FNDC10	fibronectin type III domain containing 10 [Source:HGNC Symbol;Acc:HGNC:42951]	1	0
FNDC3B	fibronectin type III domain containing 3B [Source:HGNC Symbol;Acc:HGNC:24670]	0	1
FOLR1	folate receptor alpha [Source:HGNC Symbol;Acc:HGNC:3791]	0	1
FOS	Fos proto-oncogene, AP-1 transcription factor subunit [Source:HGNC Symbol;Acc:HGNC:3796]	0	1
FOXJ3	forkhead box J3 [Source:HGNC Symbol;Acc:HGNC:29178]	0	1
FRMD4A	FERM domain containing 4A [Source:HGNC Symbol;Acc:HGNC:25491]	0	1
FSCN1	fascin actin-bundling protein 1 [Source:HGNC Symbol;Acc:HGNC:11148]	0	1
FST	follistatin [Source:HGNC Symbol;Acc:HGNC:3971]	1	0
FSTL1	follistatin like 1 [Source:HGNC Symbol;Acc:HGNC:3972]	1	1
FSTL3	follistatin like 3 [Source:HGNC Symbol;Acc:HGNC:3973]	1	1
FUCA2	alpha-L-fucosidase 2 [Source:HGNC Symbol;Acc:HGNC:4008]	0	1
FXYD5	FXYD domain containing ion transport regulator 5 [Source:HGNC Symbol;Acc:HGNC:4029]	0	1
GAA	alpha glucosidase [Source:HGNC Symbol;Acc:HGNC:4065]	0	1
GALK1	galactokinase 1 [Source:HGNC Symbol;Acc:HGNC:4118]	0	1
GALNT2	polypeptide N-acetylgalactosaminyltransferase 2 [Source:HGNC Symbol;Acc:HGNC:4124]	1	0
GALNT3	polypeptide N-acetylgalactosaminyltransferase 3 [Source:HGNC Symbol;Acc:HGNC:4125]	0	1
GALNT7	polypeptide N-acetylgalactosaminyltransferase 7 [Source:HGNC Symbol;Acc:HGNC:4129]	0	1
GATA2	GATA binding protein 2 [Source:HGNC Symbol;Acc:HGNC:4171]	0	1
GATA6	GATA binding protein 6 [Source:HGNC Symbol;Acc:HGNC:4174]	1	0
GBA	glucosylceramidase beta [Source:HGNC Symbol;Acc:HGNC:4177]	0	1
GCM1	glial cells missing transcription factor 1 [Source:HGNC Symbol;Acc:HGNC:4197]	0	1
GCSH	glycine cleavage system protein H [Source:HGNC Symbol;Acc:HGNC:4208]	0	1
GDA	guanine deaminase [Source:HGNC Symbol;Acc:HGNC:4212]	1	0
GDF15	growth differentiation factor 15 [Source:HGNC Symbol;Acc:HGNC:30142]	0	1
GDPD3	glycerophosphodiester phosphodiesterase domain containing 3 [Source:HGNC Symbol;Acc:HGNC:28638]	1	1
GFPT1	glutamine--fructose-6-phosphate transaminase 1 [Source:HGNC Symbol;Acc:HGNC:4241]	0	1
GIPC1	GIPC PDZ domain containing family member 1 [Source:HGNC Symbol;Acc:HGNC:1226]	0	1
GJA5	gap junction protein alpha 5 [Source:HGNC Symbol;Acc:HGNC:4279]	0	1
GJB3	gap junction protein beta 3 [Source:HGNC Symbol;Acc:HGNC:4285]	1	0
GLIPR1	GLI pathogenesis related 1 [Source:HGNC Symbol;Acc:HGNC:17001]	1	0
GLRX	glutaredoxin [Source:HGNC Symbol;Acc:HGNC:4330]	0	1
GM2A	ganglioside GM2 activator [Source:HGNC Symbol;Acc:HGNC:4367]	0	1
GNG12	G protein subunit gamma 12 [Source:HGNC Symbol;Acc:HGNC:19663]	0	1
GPC4	glypican 4 [Source:HGNC Symbol;Acc:HGNC:4452]	1	0
GPR146	G protein-coupled receptor 146 [Source:HGNC Symbol;Acc:HGNC:21718]	1	1
GPR78	G protein-coupled receptor 78 [Source:HGNC Symbol;Acc:HGNC:4528]	1	0
GPRC5A	G protein-coupled receptor class C group 5 member A [Source:HGNC Symbol;Acc:HGNC:9836]	1	0
GPX3	glutathione peroxidase 3 [Source:HGNC Symbol;Acc:HGNC:4555]	0	1
GPX4	glutathione peroxidase 4 [Source:HGNC Symbol;Acc:HGNC:4556]	0	1
GPX8	glutathione peroxidase 8 (putative) [Source:HGNC Symbol;Acc:HGNC:33100]	0	1
GRK4	G protein-coupled receptor kinase 4 [Source:HGNC Symbol;Acc:HGNC:4543]	1	0
GRN	granulin precursor [Source:HGNC Symbol;Acc:HGNC:4601]	0	1
GTSF1	gametocyte specific factor 1 [Source:HGNC Symbol;Acc:HGNC:26565]	0	1
GUCA2A	guanylate cyclase activator 2A [Source:HGNC Symbol;Acc:HGNC:4682]	1	0
HACD1	3-hydroxyacyl-CoA dehydratase 1 [Source:HGNC Symbol;Acc:HGNC:9639]	1	0
HAS3	hyaluronan synthase 3 [Source:HGNC Symbol;Acc:HGNC:4820]	1	0
HDLBP	high density lipoprotein binding protein [Source:HGNC Symbol;Acc:HGNC:4857]	0	1
HEBP2	heme binding protein 2 [Source:HGNC Symbol;Acc:HGNC:15716]	0	1
HEG1	heart development protein with EGF like domains 1 [Source:HGNC Symbol;Acc:HGNC:29227]	1	0
HES2	hes family bHLH transcription factor 2 [Source:HGNC Symbol;Acc:HGNC:16005]	1	1
HEXB	hexosaminidase subunit beta [Source:HGNC Symbol;Acc:HGNC:4879]	1	1
HLA-G	major histocompatibility complex, class I, G [Source:HGNC Symbol;Acc:HGNC:4964]	1	1
HM13	histocompatibility minor 13 [Source:HGNC Symbol;Acc:HGNC:16435]	0	1
HMGB3	high mobility group box 3 [Source:HGNC Symbol;Acc:HGNC:5004]	1	1
HMGN3	high mobility group nucleosomal binding domain 3 [Source:HGNC Symbol;Acc:HGNC:12312]	0	1
HPCAL1	hippocalcin like 1 [Source:HGNC Symbol;Acc:HGNC:5145]	0	1
HPGD	15-hydroxyprostaglandin dehydrogenase [Source:HGNC Symbol;Acc:HGNC:5154]	1	1
HSBP1L1	heat shock factor binding protein 1 like 1 [Source:HGNC Symbol;Acc:HGNC:37243]	0	1
HSD3B1	hydroxy-delta-5-steroid dehydrogenase, 3 beta- and steroid delta-isomerase 1 [Source:HGNC Symbol;Acc:HGNC:5217]	1	1
HSF2BP	heat shock transcription factor 2 binding protein [Source:HGNC Symbol;Acc:HGNC:5226]	1	0
HSP90B1	heat shock protein 90 beta family member 1 [Source:HGNC Symbol;Acc:HGNC:12028]	0	1
HSPG2	heparan sulfate proteoglycan 2 [Source:HGNC Symbol;Acc:HGNC:5273]	1	1
HTRA1	HtrA serine peptidase 1 [Source:HGNC Symbol;Acc:HGNC:9476]	1	1
HTRA4	HtrA serine peptidase 4 [Source:HGNC Symbol;Acc:HGNC:26909]	1	1
HUNK	hormonally up-regulated Neu-associated kinase [Source:HGNC Symbol;Acc:HGNC:13326]	1	0
IDH2	isocitrate dehydrogenase (NADP(+)) 2 [Source:HGNC Symbol;Acc:HGNC:5383]	0	1
IFI27	interferon alpha inducible protein 27 [Source:HGNC Symbol;Acc:HGNC:5397]	1	0
IFNGR2	interferon gamma receptor 2 [Source:HGNC Symbol;Acc:HGNC:5440]	0	1
IGF2	insulin like growth factor 2 [Source:HGNC Symbol;Acc:HGNC:5466]	0	1
IGF2BP3	insulin like growth factor 2 mRNA binding protein 3 [Source:HGNC Symbol;Acc:HGNC:28868]	0	1
IGFBP3	insulin like growth factor binding protein 3 [Source:HGNC Symbol;Acc:HGNC:5472]	1	1
IGFL2-AS1	IGFL2 antisense RNA 1 [Source:HGNC Symbol;Acc:HGNC:52559]	1	0
IL17D	interleukin 17D [Source:HGNC Symbol;Acc:HGNC:5984]	1	0
IL17RE	interleukin 17 receptor E [Source:HGNC Symbol;Acc:HGNC:18439]	1	0
IL18BP	interleukin 18 binding protein [Source:HGNC Symbol;Acc:HGNC:5987]	1	0
IL1R1	interleukin 1 receptor type 1 [Source:HGNC Symbol;Acc:HGNC:5993]	0	1
IL1R2	interleukin 1 receptor type 2 [Source:HGNC Symbol;Acc:HGNC:5994]	0	1
IL1RAP	interleukin 1 receptor accessory protein [Source:HGNC Symbol;Acc:HGNC:5995]	1	1
IL2RB	interleukin 2 receptor subunit beta [Source:HGNC Symbol;Acc:HGNC:6009]	1	1
IL6ST	interleukin 6 cytokine family signal transducer [Source:HGNC Symbol;Acc:HGNC:6021]	0	1
IMPA2	inositol monophosphatase 2 [Source:HGNC Symbol;Acc:HGNC:6051]	0	1
INHA	inhibin subunit alpha [Source:HGNC Symbol;Acc:HGNC:6065]	1	1
INHBA	inhibin subunit beta A [Source:HGNC Symbol;Acc:HGNC:6066]	1	0
IQSEC1	IQ motif and Sec7 domain ArfGEF 1 [Source:HGNC Symbol;Acc:HGNC:29112]	0	1
IRF3	interferon regulatory factor 3 [Source:HGNC Symbol;Acc:HGNC:6118]	0	1
ISG15	ISG15 ubiquitin like modifier [Source:HGNC Symbol;Acc:HGNC:4053]	0	1
ISM2	isthmin 2 [Source:HGNC Symbol;Acc:HGNC:23176]	1	1
ITGA1	integrin subunit alpha 1 [Source:HGNC Symbol;Acc:HGNC:6134]	1	0
ITGA2	integrin subunit alpha 2 [Source:HGNC Symbol;Acc:HGNC:6137]	1	0
ITGA5	integrin subunit alpha 5 [Source:HGNC Symbol;Acc:HGNC:6141]	1	1
ITGB1	integrin subunit beta 1 [Source:HGNC Symbol;Acc:HGNC:6153]	0	1
ITIH5	inter-alpha-trypsin inhibitor heavy chain 5 [Source:HGNC Symbol;Acc:HGNC:21449]	0	1
ITM2B	integral membrane protein 2B [Source:HGNC Symbol;Acc:HGNC:6174]	1	1
ITPR3	inositol 1,4,5-trisphosphate receptor type 3 [Source:HGNC Symbol;Acc:HGNC:6182]	1	0
JAM2	junctional adhesion molecule 2 [Source:HGNC Symbol;Acc:HGNC:14686]	1	1
JCAD	junctional cadherin 5 associated [Source:HGNC Symbol;Acc:HGNC:29283]	1	0
JPT1	Jupiter microtubule associated homolog 1 [Source:HGNC Symbol;Acc:HGNC:14569]	1	0
KCNJ2-AS1	KCNJ2 antisense RNA 1 [Source:HGNC Symbol;Acc:HGNC:43720]	1	0
KCNK1	potassium two pore domain channel subfamily K member 1 [Source:HGNC Symbol;Acc:HGNC:6272]	1	0
KCNK12	potassium two pore domain channel subfamily K member 12 [Source:HGNC Symbol;Acc:HGNC:6274]	1	0
KCNQ1OT1	KCNQ1 opposite strand/antisense transcript 1 [Source:HGNC Symbol;Acc:HGNC:6295]	0	1
KDELR1	KDEL endoplasmic reticulum protein retention receptor 1 [Source:HGNC Symbol;Acc:HGNC:6304]	0	1
KDELR2	KDEL endoplasmic reticulum protein retention receptor 2 [Source:HGNC Symbol;Acc:HGNC:6305]	0	1
KDELR3	KDEL endoplasmic reticulum protein retention receptor 3 [Source:HGNC Symbol;Acc:HGNC:6306]	1	1
KHDC1L	KH domain containing 1 like [Source:HGNC Symbol;Acc:HGNC:37274]	1	0
KIF12	kinesin family member 12 [Source:HGNC Symbol;Acc:HGNC:21495]	1	0
KIF21A	kinesin family member 21A [Source:HGNC Symbol;Acc:HGNC:19349]	1	1
KISS1R	KISS1 receptor [Source:HGNC Symbol;Acc:HGNC:4510]	1	0
KLF4	Kruppel like factor 4 [Source:HGNC Symbol;Acc:HGNC:6348]	0	1
KLF5	Kruppel like factor 5 [Source:HGNC Symbol;Acc:HGNC:6349]	0	1
KLHL35	kelch like family member 35 [Source:HGNC Symbol;Acc:HGNC:26597]	1	0
KLHL5	kelch like family member 5 [Source:HGNC Symbol;Acc:HGNC:6356]	0	1
KRT14	keratin 14 [Source:HGNC Symbol;Acc:HGNC:6416]	1	0
KRT15	keratin 15 [Source:HGNC Symbol;Acc:HGNC:6421]	1	0
KRT17	keratin 17 [Source:HGNC Symbol;Acc:HGNC:6427]	1	0
KRT18	keratin 18 [Source:HGNC Symbol;Acc:HGNC:6430]	1	1
KRT19	keratin 19 [Source:HGNC Symbol;Acc:HGNC:6436]	1	1
KRT24	keratin 24 [Source:HGNC Symbol;Acc:HGNC:18527]	1	0
KRT6A	keratin 6A [Source:HGNC Symbol;Acc:HGNC:6443]	1	0
KRT7	keratin 7 [Source:HGNC Symbol;Acc:HGNC:6445]	1	1
KRT8	keratin 8 [Source:HGNC Symbol;Acc:HGNC:6446]	1	1
KRTCAP2	keratinocyte associated protein 2 [Source:HGNC Symbol;Acc:HGNC:28942]	0	1
LAIR2	leukocyte associated immunoglobulin like receptor 2 [Source:HGNC Symbol;Acc:HGNC:6478]	1	1
LAMA3	laminin subunit alpha 3 [Source:HGNC Symbol;Acc:HGNC:6483]	1	1
LAMA5	laminin subunit alpha 5 [Source:HGNC Symbol;Acc:HGNC:6485]	0	1
LAMP1	lysosomal associated membrane protein 1 [Source:HGNC Symbol;Acc:HGNC:6499]	0	1
LAPTM4A	lysosomal protein transmembrane 4 alpha [Source:HGNC Symbol;Acc:HGNC:6924]	0	1
LAYN	layilin [Source:HGNC Symbol;Acc:HGNC:29471]	1	0
LDLR	low density lipoprotein receptor [Source:HGNC Symbol;Acc:HGNC:6547]	0	1
LGALS3	galectin 3 [Source:HGNC Symbol;Acc:HGNC:6563]	0	1
LGALS3BP	galectin 3 binding protein [Source:HGNC Symbol;Acc:HGNC:6564]	1	1
LHFPL6	LHFPL tetraspan subfamily member 6 [Source:HGNC Symbol;Acc:HGNC:6586]	1	0
LIMA1	LIM domain and actin binding 1 [Source:HGNC Symbol;Acc:HGNC:24636]	0	1
LIMCH1	LIM and calponin homology domains 1 [Source:HGNC Symbol;Acc:HGNC:29191]	0	1
LIMS2	LIM zinc finger domain containing 2 [Source:HGNC Symbol;Acc:HGNC:16084]	1	1
LIN28B	lin-28 homolog B [Source:HGNC Symbol;Acc:HGNC:32207]	0	1
LINC00511	long intergenic non-protein coding RNA 511 [Source:HGNC Symbol;Acc:HGNC:43564]	1	0
LINC01602	long intergenic non-protein coding RNA 1602 [Source:HGNC Symbol;Acc:HGNC:51634]	1	0
LINC02130	long intergenic non-protein coding RNA 2130 [Source:HGNC Symbol;Acc:HGNC:52989]	1	0
LINC02246	long intergenic non-protein coding RNA 2246 [Source:HGNC Symbol;Acc:HGNC:53135]	1	0
LINC02298	long intergenic non-protein coding RNA 2298 [Source:HGNC Symbol;Acc:HGNC:53216]	1	0
LMAN1	lectin, mannose binding 1 [Source:HGNC Symbol;Acc:HGNC:6631]	0	1
LMAN2	lectin, mannose binding 2 [Source:HGNC Symbol;Acc:HGNC:16986]	0	1
LMBRD1	LMBR1 domain containing 1 [Source:HGNC Symbol;Acc:HGNC:23038]	0	1
LOXL1	lysyl oxidase like 1 [Source:HGNC Symbol;Acc:HGNC:6665]	1	0
LOXL2	lysyl oxidase like 2 [Source:HGNC Symbol;Acc:HGNC:6666]	1	0
LPCAT1	lysophosphatidylcholine acyltransferase 1 [Source:HGNC Symbol;Acc:HGNC:25718]	0	1
LRP10	LDL receptor related protein 10 [Source:HGNC Symbol;Acc:HGNC:14553]	0	1
LRP11	LDL receptor related protein 11 [Source:HGNC Symbol;Acc:HGNC:16936]	1	0
LRRC32	leucine rich repeat containing 32 [Source:HGNC Symbol;Acc:HGNC:4161]	1	0
LSR	lipolysis stimulated lipoprotein receptor [Source:HGNC Symbol;Acc:HGNC:29572]	0	1
LTBP1	latent transforming growth factor beta binding protein 1 [Source:HGNC Symbol;Acc:HGNC:6714]	1	1
LURAP1L	leucine rich adaptor protein 1 like [Source:HGNC Symbol;Acc:HGNC:31452]	1	0
LVRN	laeverin [Source:HGNC Symbol;Acc:HGNC:26904]	1	0
LY6D	lymphocyte antigen 6 family member D [Source:HGNC Symbol;Acc:HGNC:13348]	1	0
LY6K	lymphocyte antigen 6 family member K [Source:HGNC Symbol;Acc:HGNC:24225]	1	1
LYPD6B	LY6/PLAUR domain containing 6B [Source:HGNC Symbol;Acc:HGNC:27018]	1	0
LYPLA1	lysophospholipase 1 [Source:HGNC Symbol;Acc:HGNC:6737]	0	1
MAG	myelin associated glycoprotein [Source:HGNC Symbol;Acc:HGNC:6783]	1	0
MAN2A1	mannosidase alpha class 2A member 1 [Source:HGNC Symbol;Acc:HGNC:6824]	0	1
MAOA	monoamine oxidase A [Source:HGNC Symbol;Acc:HGNC:6833]	1	1
MAP7D3	MAP7 domain containing 3 [Source:HGNC Symbol;Acc:HGNC:25742]	0	1
MAPK3	mitogen-activated protein kinase 3 [Source:HGNC Symbol;Acc:HGNC:6877]	0	1
MAPK8IP2	mitogen-activated protein kinase 8 interacting protein 2 [Source:HGNC Symbol;Acc:HGNC:6883]	1	0
MBNL2	muscleblind like splicing regulator 2 [Source:HGNC Symbol;Acc:HGNC:16746]	0	1
MCAM	melanoma cell adhesion molecule [Source:HGNC Symbol;Acc:HGNC:6934]	1	1
METRN	meteorin, glial cell differentiation regulator [Source:HGNC Symbol;Acc:HGNC:14151]	1	1
MEX3D	mex-3 RNA binding family member D [Source:HGNC Symbol;Acc:HGNC:16734]	0	1
MFAP2	microfibril associated protein 2 [Source:HGNC Symbol;Acc:HGNC:7033]	1	1
MFAP5	microfibril associated protein 5 [Source:HGNC Symbol;Acc:HGNC:29673]	1	1
MFSD2A	major facilitator superfamily domain containing 2A [Source:HGNC Symbol;Acc:HGNC:25897]	0	1
MGAT5	alpha-1,6-mannosylglycoprotein 6-beta-N-acetylglucosaminyltransferase [Source:HGNC Symbol;Acc:HGNC:7049]	1	1
MGLL	monoglyceride lipase [Source:HGNC Symbol;Acc:HGNC:17038]	0	1
MIF	macrophage migration inhibitory factor [Source:HGNC Symbol;Acc:HGNC:7097]	0	1
MIR181A2HG	MIR181A2 host gene [Source:HGNC Symbol;Acc:HGNC:37188]	1	0
MIR210HG	MIR210 host gene [Source:HGNC Symbol;Acc:HGNC:39524]	1	0
MISP	mitotic spindle positioning [Source:HGNC Symbol;Acc:HGNC:27000]	1	0
MMP11	matrix metallopeptidase 11 [Source:HGNC Symbol;Acc:HGNC:7157]	1	1
MMP14	matrix metallopeptidase 14 [Source:HGNC Symbol;Acc:HGNC:7160]	0	1
MMP15	matrix metallopeptidase 15 [Source:HGNC Symbol;Acc:HGNC:7161]	0	1
MMP2	matrix metallopeptidase 2 [Source:HGNC Symbol;Acc:HGNC:7166]	1	0
MORF4L1	mortality factor 4 like 1 [Source:HGNC Symbol;Acc:HGNC:16989]	0	1
MORF4L2	mortality factor 4 like 2 [Source:HGNC Symbol;Acc:HGNC:16849]	0	1
MPZL1	myelin protein zero like 1 [Source:HGNC Symbol;Acc:HGNC:7226]	0	1
MRC2	mannose receptor C type 2 [Source:HGNC Symbol;Acc:HGNC:16875]	1	0
MRPL23	mitochondrial ribosomal protein L23 [Source:HGNC Symbol;Acc:HGNC:10322]	0	1
MST1	macrophage stimulating 1 [Source:HGNC Symbol;Acc:HGNC:7380]	1	0
MT1F	metallothionein 1F [Source:HGNC Symbol;Acc:HGNC:7398]	1	1
MT1X	metallothionein 1X [Source:HGNC Symbol;Acc:HGNC:7405]	1	0
MXRA7	matrix remodeling associated 7 [Source:HGNC Symbol;Acc:HGNC:7541]	1	1
MXRA8	matrix remodeling associated 8 [Source:HGNC Symbol;Acc:HGNC:7542]	1	0
MYCNUT	MYCN upstream transcript [Source:HGNC Symbol;Acc:HGNC:32684]	1	0
MYL4	myosin light chain 4 [Source:HGNC Symbol;Acc:HGNC:7585]	1	0
MYO7B	myosin VIIB [Source:HGNC Symbol;Acc:HGNC:7607]	1	0
MYOZ1	myozenin 1 [Source:HGNC Symbol;Acc:HGNC:13752]	1	0
N4BP3	NEDD4 binding protein 3 [Source:HGNC Symbol;Acc:HGNC:29852]	1	1
NAV1	neuron navigator 1 [Source:HGNC Symbol;Acc:HGNC:15989]	0	1
NBAS	NBAS subunit of NRZ tethering complex [Source:HGNC Symbol;Acc:HGNC:15625]	0	1
NCSTN	nicastrin [Source:HGNC Symbol;Acc:HGNC:17091]	0	1
NDFIP2	Nedd4 family interacting protein 2 [Source:HGNC Symbol;Acc:HGNC:18537]	0	1
NDRG1	N-myc downstream regulated 1 [Source:HGNC Symbol;Acc:HGNC:7679]	0	1
NEURL1	neuralized E3 ubiquitin protein ligase 1 [Source:HGNC Symbol;Acc:HGNC:7761]	1	0
NEXN	nexilin F-actin binding protein [Source:HGNC Symbol;Acc:HGNC:29557]	1	0
NFKBIZ	NFKB inhibitor zeta [Source:HGNC Symbol;Acc:HGNC:29805]	0	1
NID2	nidogen 2 [Source:HGNC Symbol;Acc:HGNC:13389]	1	0
NKAIN4	sodium/potassium transporting ATPase interacting 4 [Source:HGNC Symbol;Acc:HGNC:16191]	1	0
NMRAL1	NmrA like redox sensor 1 [Source:HGNC Symbol;Acc:HGNC:24987]	0	1
NOG	noggin [Source:HGNC Symbol;Acc:HGNC:7866]	1	1
NOTUM	notum, palmitoleoyl-protein carboxylesterase [Source:HGNC Symbol;Acc:HGNC:27106]	1	1
NPTN	neuroplastin [Source:HGNC Symbol;Acc:HGNC:17867]	0	1
NRN1	neuritin 1 [Source:HGNC Symbol;Acc:HGNC:17972]	1	0
NT5DC2	5'-nucleotidase domain containing 2 [Source:HGNC Symbol;Acc:HGNC:25717]	1	0
NT5E	5'-nucleotidase ecto [Source:HGNC Symbol;Acc:HGNC:8021]	1	0
NUCB2	nucleobindin 2 [Source:HGNC Symbol;Acc:HGNC:8044]	0	1
ODAPH	odontogenesis associated phosphoprotein [Source:HGNC Symbol;Acc:HGNC:26300]	1	0
OPN3	opsin 3 [Source:HGNC Symbol;Acc:HGNC:14007]	0	1
OS9	OS9 endoplasmic reticulum lectin [Source:HGNC Symbol;Acc:HGNC:16994]	0	1
OSMR	oncostatin M receptor [Source:HGNC Symbol;Acc:HGNC:8507]	1	0
P4HA1	prolyl 4-hydroxylase subunit alpha 1 [Source:HGNC Symbol;Acc:HGNC:8546]	0	1
P4HA2	prolyl 4-hydroxylase subunit alpha 2 [Source:HGNC Symbol;Acc:HGNC:8547]	1	0
PALLD	palladin, cytoskeletal associated protein [Source:HGNC Symbol;Acc:HGNC:17068]	0	1
PAM	peptidylglycine alpha-amidating monooxygenase [Source:HGNC Symbol;Acc:HGNC:8596]	1	1
PAPPA	pappalysin 1 [Source:HGNC Symbol;Acc:HGNC:8602]	1	1
PAPPA-AS1	PAPPA antisense RNA 1 [Source:HGNC Symbol;Acc:HGNC:35152]	1	0
PAPPA2	pappalysin 2 [Source:HGNC Symbol;Acc:HGNC:14615]	1	1
PARVA	parvin alpha [Source:HGNC Symbol;Acc:HGNC:14652]	0	1
PCDH1	protocadherin 1 [Source:HGNC Symbol;Acc:HGNC:8655]	1	0
PCSK1N	proprotein convertase subtilisin/kexin type 1 inhibitor [Source:HGNC Symbol;Acc:HGNC:17301]	1	0
PCSK6	proprotein convertase subtilisin/kexin type 6 [Source:HGNC Symbol;Acc:HGNC:8569]	1	0
PDCD1LG2	programmed cell death 1 ligand 2 [Source:HGNC Symbol;Acc:HGNC:18731]	1	0
PDE4DIP	phosphodiesterase 4D interacting protein [Source:HGNC Symbol;Acc:HGNC:15580]	0	1
PDGFRL	platelet derived growth factor receptor like [Source:HGNC Symbol;Acc:HGNC:8805]	1	0
PDIA5	protein disulfide isomerase family A member 5 [Source:HGNC Symbol;Acc:HGNC:24811]	0	1
PDLIM4	PDZ and LIM domain 4 [Source:HGNC Symbol;Acc:HGNC:16501]	1	0
PEA15	proliferation and apoptosis adaptor protein 15 [Source:HGNC Symbol;Acc:HGNC:8822]	0	1
PERP	p53 apoptosis effector related to PMP22 [Source:HGNC Symbol;Acc:HGNC:17637]	0	1
PGF	placental growth factor [Source:HGNC Symbol;Acc:HGNC:8893]	0	1
PGM1	phosphoglucomutase 1 [Source:HGNC Symbol;Acc:HGNC:8905]	0	1
PGRMC1	progesterone receptor membrane component 1 [Source:HGNC Symbol;Acc:HGNC:16090]	0	1
PHLDA2	pleckstrin homology like domain family A member 2 [Source:HGNC Symbol;Acc:HGNC:12385]	0	1
PIGT	phosphatidylinositol glycan anchor biosynthesis class T [Source:HGNC Symbol;Acc:HGNC:14938]	0	1
PIK3CB	phosphatidylinositol-4,5-bisphosphate 3-kinase catalytic subunit beta [Source:HGNC Symbol;Acc:HGNC:8976]	0	1
PIPOX	pipecolic acid and sarcosine oxidase [Source:HGNC Symbol;Acc:HGNC:17804]	1	1
PKP2	plakophilin 2 [Source:HGNC Symbol;Acc:HGNC:9024]	0	1
PLA2G10	phospholipase A2 group X [Source:HGNC Symbol;Acc:HGNC:9029]	1	0
PLA2G7	phospholipase A2 group VII [Source:HGNC Symbol;Acc:HGNC:9040]	1	0
PLAC8	placenta associated 8 [Source:HGNC Symbol;Acc:HGNC:19254]	1	1
PLCD3	phospholipase C delta 3 [Source:HGNC Symbol;Acc:HGNC:9061]	1	1
PLCL2	phospholipase C like 2 [Source:HGNC Symbol;Acc:HGNC:9064]	1	1
PLD3	phospholipase D family member 3 [Source:HGNC Symbol;Acc:HGNC:17158]	0	1
PLLP	plasmolipin [Source:HGNC Symbol;Acc:HGNC:18553]	1	0
PLOD1	procollagen-lysine,2-oxoglutarate 5-dioxygenase 1 [Source:HGNC Symbol;Acc:HGNC:9081]	0	1
PLOD2	procollagen-lysine,2-oxoglutarate 5-dioxygenase 2 [Source:HGNC Symbol;Acc:HGNC:9082]	1	1
PLOD3	procollagen-lysine,2-oxoglutarate 5-dioxygenase 3 [Source:HGNC Symbol;Acc:HGNC:9083]	1	1
PLPP2	phospholipid phosphatase 2 [Source:HGNC Symbol;Acc:HGNC:9230]	1	0
PLPP7	phospholipid phosphatase 7 (inactive) [Source:HGNC Symbol;Acc:HGNC:28174]	1	0
PLS3	plastin 3 [Source:HGNC Symbol;Acc:HGNC:9091]	1	0
PNCK	pregnancy up-regulated nonubiquitous CaM kinase [Source:HGNC Symbol;Acc:HGNC:13415]	1	0
PNKD	PNKD metallo-beta-lactamase domain containing [Source:HGNC Symbol;Acc:HGNC:9153]	0	1
POLR2F	RNA polymerase II, I and III subunit F [Source:HGNC Symbol;Acc:HGNC:9193]	0	1
POMC	proopiomelanocortin [Source:HGNC Symbol;Acc:HGNC:9201]	1	0
PORCN	porcupine O-acyltransferase [Source:HGNC Symbol;Acc:HGNC:17652]	1	0
PPIC	peptidylprolyl isomerase C [Source:HGNC Symbol;Acc:HGNC:9256]	1	1
PPP1R14B	protein phosphatase 1 regulatory inhibitor subunit 14B [Source:HGNC Symbol;Acc:HGNC:9057]	1	1
PRCP	prolylcarboxypeptidase [Source:HGNC Symbol;Acc:HGNC:9344]	0	1
PRDX1	peroxiredoxin 1 [Source:HGNC Symbol;Acc:HGNC:9352]	0	1
PRDX4	peroxiredoxin 4 [Source:HGNC Symbol;Acc:HGNC:17169]	0	1
PRDX5	peroxiredoxin 5 [Source:HGNC Symbol;Acc:HGNC:9355]	0	1
PRDX6	peroxiredoxin 6 [Source:HGNC Symbol;Acc:HGNC:16753]	0	1
PRG2	proteoglycan 2, pro eosinophil major basic protein [Source:HGNC Symbol;Acc:HGNC:9362]	1	1
PRKAG2	protein kinase AMP-activated non-catalytic subunit gamma 2 [Source:HGNC Symbol;Acc:HGNC:9386]	0	1
PRKCSH	protein kinase C substrate 80K-H [Source:HGNC Symbol;Acc:HGNC:9411]	0	1
PROCR	protein C receptor [Source:HGNC Symbol;Acc:HGNC:9452]	1	0
PRSS22	serine protease 22 [Source:HGNC Symbol;Acc:HGNC:14368]	0	1
PRSS8	serine protease 8 [Source:HGNC Symbol;Acc:HGNC:9491]	0	1
PRUNE2	prune homolog 2 with BCH domain [Source:HGNC Symbol;Acc:HGNC:25209]	1	0
PSAP	prosaposin [Source:HGNC Symbol;Acc:HGNC:9498]	0	1
PSG2	pregnancy specific beta-1-glycoprotein 2 [Source:HGNC Symbol;Acc:HGNC:9519]	1	1
PSG5	pregnancy specific beta-1-glycoprotein 5 [Source:HGNC Symbol;Acc:HGNC:9522]	1	1
PTBP3	polypyrimidine tract binding protein 3 [Source:HGNC Symbol;Acc:HGNC:10253]	0	1
PTGDS	prostaglandin D2 synthase [Source:HGNC Symbol;Acc:HGNC:9592]	1	0
PTGER3	prostaglandin E receptor 3 [Source:HGNC Symbol;Acc:HGNC:9595]	1	0
PTGES	prostaglandin E synthase [Source:HGNC Symbol;Acc:HGNC:9599]	1	1
PTGFRN	prostaglandin F2 receptor inhibitor [Source:HGNC Symbol;Acc:HGNC:9601]	1	0
PTH1R	parathyroid hormone 1 receptor [Source:HGNC Symbol;Acc:HGNC:9608]	1	0
PTN	pleiotrophin [Source:HGNC Symbol;Acc:HGNC:9630]	1	1
PTPRF	protein tyrosine phosphatase receptor type F [Source:HGNC Symbol;Acc:HGNC:9670]	1	1
PTPRR	protein tyrosine phosphatase receptor type R [Source:HGNC Symbol;Acc:HGNC:9680]	1	0
PVR	PVR cell adhesion molecule [Source:HGNC Symbol;Acc:HGNC:9705]	1	0
PXDN	peroxidasin [Source:HGNC Symbol;Acc:HGNC:14966]	1	0
PYCR1	pyrroline-5-carboxylate reductase 1 [Source:HGNC Symbol;Acc:HGNC:9721]	1	1
PYGL	glycogen phosphorylase L [Source:HGNC Symbol;Acc:HGNC:9725]	0	1
QPRT	quinolinate phosphoribosyltransferase [Source:HGNC Symbol;Acc:HGNC:9755]	0	1
QSOX1	quiescin sulfhydryl oxidase 1 [Source:HGNC Symbol;Acc:HGNC:9756]	1	1
RAB2A	RAB2A, member RAS oncogene family [Source:HGNC Symbol;Acc:HGNC:9763]	0	1
RABAC1	Rab acceptor 1 [Source:HGNC Symbol;Acc:HGNC:9794]	0	1
RASA1	RAS p21 protein activator 1 [Source:HGNC Symbol;Acc:HGNC:9871]	0	1
RASGRF2	Ras protein specific guanine nucleotide releasing factor 2 [Source:HGNC Symbol;Acc:HGNC:9876]	1	1
RASSF7	Ras association domain family member 7 [Source:HGNC Symbol;Acc:HGNC:1166]	0	1
RBPMS	RNA binding protein, mRNA processing factor [Source:HGNC Symbol;Acc:HGNC:19097]	0	1
RCN3	reticulocalbin 3 [Source:HGNC Symbol;Acc:HGNC:21145]	1	0
RECK	reversion inducing cysteine rich protein with kazal motifs [Source:HGNC Symbol;Acc:HGNC:11345]	1	0
REEP5	receptor accessory protein 5 [Source:HGNC Symbol;Acc:HGNC:30077]	0	1
RELL2	RELT like 2 [Source:HGNC Symbol;Acc:HGNC:26902]	1	0
REPS2	RALBP1 associated Eps domain containing 2 [Source:HGNC Symbol;Acc:HGNC:9963]	0	1
RFK	riboflavin kinase [Source:HGNC Symbol;Acc:HGNC:30324]	0	1
RHEB	Ras homolog, mTORC1 binding [Source:HGNC Symbol;Acc:HGNC:10011]	0	1
RHOD	ras homolog family member D [Source:HGNC Symbol;Acc:HGNC:670]	1	1
RIMKLA	ribosomal modification protein rimK like family member A [Source:HGNC Symbol;Acc:HGNC:28725]	1	0
RNF13	ring finger protein 13 [Source:HGNC Symbol;Acc:HGNC:10057]	0	1
RNF223	ring finger protein 223 [Source:HGNC Symbol;Acc:HGNC:40020]	1	0
RPLP0	ribosomal protein lateral stalk subunit P0 [Source:HGNC Symbol;Acc:HGNC:10371]	0	1
RPN2	ribophorin II [Source:HGNC Symbol;Acc:HGNC:10382]	0	1
RPS27L	ribosomal protein S27 like [Source:HGNC Symbol;Acc:HGNC:18476]	0	1
RRAD	RRAD, Ras related glycolysis inhibitor and calcium channel regulator [Source:HGNC Symbol;Acc:HGNC:10446]	1	1
RRBP1	ribosome binding protein 1 [Source:HGNC Symbol;Acc:HGNC:10448]	0	1
S100A11	S100 calcium binding protein A11 [Source:HGNC Symbol;Acc:HGNC:10488]	0	1
S100A13	S100 calcium binding protein A13 [Source:HGNC Symbol;Acc:HGNC:10490]	0	1
S100A16	S100 calcium binding protein A16 [Source:HGNC Symbol;Acc:HGNC:20441]	1	0
S100A2	S100 calcium binding protein A2 [Source:HGNC Symbol;Acc:HGNC:10492]	1	0
S100P	S100 calcium binding protein P [Source:HGNC Symbol;Acc:HGNC:10504]	0	1
SASH1	SAM and SH3 domain containing 1 [Source:HGNC Symbol;Acc:HGNC:19182]	0	1
SAT1	spermidine/spermine N1-acetyltransferase 1 [Source:HGNC Symbol;Acc:HGNC:10540]	0	1
SCARB1	scavenger receptor class B member 1 [Source:HGNC Symbol;Acc:HGNC:1664]	0	1
SCARB2	scavenger receptor class B member 2 [Source:HGNC Symbol;Acc:HGNC:1665]	0	1
SCUBE2	signal peptide, CUB domain and EGF like domain containing 2 [Source:HGNC Symbol;Acc:HGNC:30425]	1	0
SDC1	syndecan 1 [Source:HGNC Symbol;Acc:HGNC:10658]	0	1
SDC4	syndecan 4 [Source:HGNC Symbol;Acc:HGNC:10661]	1	1
SEC61A1	SEC61 translocon subunit alpha 1 [Source:HGNC Symbol;Acc:HGNC:18276]	0	1
SELENOM	selenoprotein M [Source:HGNC Symbol;Acc:HGNC:30397]	1	0
SEMA4C	semaphorin 4C [Source:HGNC Symbol;Acc:HGNC:10731]	0	1
SEMA5A	semaphorin 5A [Source:HGNC Symbol;Acc:HGNC:10736]	1	0
SERINC2	serine incorporator 2 [Source:HGNC Symbol;Acc:HGNC:23231]	0	1
SERPINB6	serpin family B member 6 [Source:HGNC Symbol;Acc:HGNC:8950]	0	1
SERPINE1	serpin family E member 1 [Source:HGNC Symbol;Acc:HGNC:8583]	1	1
SERPINE2	serpin family E member 2 [Source:HGNC Symbol;Acc:HGNC:8951]	1	1
SERPING1	serpin family G member 1 [Source:HGNC Symbol;Acc:HGNC:1228]	1	1
SERPINH1	serpin family H member 1 [Source:HGNC Symbol;Acc:HGNC:1546]	0	1
SFN	stratifin [Source:HGNC Symbol;Acc:HGNC:10773]	1	0
SFRP1	secreted frizzled related protein 1 [Source:HGNC Symbol;Acc:HGNC:10776]	1	1
SFT2D1	SFT2 domain containing 1 [Source:HGNC Symbol;Acc:HGNC:21102]	0	1
SGMS2	sphingomyelin synthase 2 [Source:HGNC Symbol;Acc:HGNC:28395]	0	1
SGPP1	sphingosine-1-phosphate phosphatase 1 [Source:HGNC Symbol;Acc:HGNC:17720]	0	1
SH3BP5	SH3 domain binding protein 5 [Source:HGNC Symbol;Acc:HGNC:10827]	0	1
SH3D19	SH3 domain containing 19 [Source:HGNC Symbol;Acc:HGNC:30418]	0	1
SH3GL1	SH3 domain containing GRB2 like 1, endophilin A2 [Source:HGNC Symbol;Acc:HGNC:10830]	0	1
SH3PXD2B	SH3 and PX domains 2B [Source:HGNC Symbol;Acc:HGNC:29242]	1	0
SHROOM3	shroom family member 3 [Source:HGNC Symbol;Acc:HGNC:30422]	1	0
SIK1	salt inducible kinase 1 [Source:HGNC Symbol;Acc:HGNC:11142]	0	1
SLC12A8	solute carrier family 12 member 8 [Source:HGNC Symbol;Acc:HGNC:15595]	1	0
SLC16A3	solute carrier family 16 member 3 [Source:HGNC Symbol;Acc:HGNC:10924]	0	1
SLC16A4	solute carrier family 16 member 4 [Source:HGNC Symbol;Acc:HGNC:10925]	0	1
SLC1A5	solute carrier family 1 member 5 [Source:HGNC Symbol;Acc:HGNC:10943]	0	1
SLC1A6	solute carrier family 1 member 6 [Source:HGNC Symbol;Acc:HGNC:10944]	1	0
SLC25A37	solute carrier family 25 member 37 [Source:HGNC Symbol;Acc:HGNC:29786]	0	1
SLC2A1	solute carrier family 2 member 1 [Source:HGNC Symbol;Acc:HGNC:11005]	0	1
SLC2A10	solute carrier family 2 member 10 [Source:HGNC Symbol;Acc:HGNC:13444]	1	0
SLC30A2	solute carrier family 30 member 2 [Source:HGNC Symbol;Acc:HGNC:11013]	1	0
SLC35A3	solute carrier family 35 member A3 [Source:HGNC Symbol;Acc:HGNC:11023]	0	1
SLC35F2	solute carrier family 35 member F2 [Source:HGNC Symbol;Acc:HGNC:23615]	1	0
SLC38A10	solute carrier family 38 member 10 [Source:HGNC Symbol;Acc:HGNC:28237]	0	1
SLC39A14	solute carrier family 39 member 14 [Source:HGNC Symbol;Acc:HGNC:20858]	1	0
SLC39A4	solute carrier family 39 member 4 [Source:HGNC Symbol;Acc:HGNC:17129]	0	1
SLC39A6	solute carrier family 39 member 6 [Source:HGNC Symbol;Acc:HGNC:18607]	0	1
SLC39A7	solute carrier family 39 member 7 [Source:HGNC Symbol;Acc:HGNC:4927]	0	1
SLC39A8	solute carrier family 39 member 8 [Source:HGNC Symbol;Acc:HGNC:20862]	0	1
SLC4A7	solute carrier family 4 member 7 [Source:HGNC Symbol;Acc:HGNC:11033]	0	1
SLC6A2	solute carrier family 6 member 2 [Source:HGNC Symbol;Acc:HGNC:11048]	1	1
SLC6A8	solute carrier family 6 member 8 [Source:HGNC Symbol;Acc:HGNC:11055]	0	1
SLC7A1	solute carrier family 7 member 1 [Source:HGNC Symbol;Acc:HGNC:11057]	1	1
SLCO2A1	solute carrier organic anion transporter family member 2A1 [Source:HGNC Symbol;Acc:HGNC:10955]	1	1
SMARCB1	SWI/SNF related, matrix associated, actin dependent regulator of chromatin, subfamily b, member 1 [Source:HGNC Symbol;Acc:HGNC:11103]	0	1
SMIM14	small integral membrane protein 14 [Source:HGNC Symbol;Acc:HGNC:27321]	0	1
SMIM5	small integral membrane protein 5 [Source:HGNC Symbol;Acc:HGNC:40030]	1	0
SMYD3	SET and MYND domain containing 3 [Source:HGNC Symbol;Acc:HGNC:15513]	1	0
SNAP23	synaptosome associated protein 23 [Source:HGNC Symbol;Acc:HGNC:11131]	0	1
SNHG18	small nucleolar RNA host gene 18 [Source:HGNC Symbol;Acc:HGNC:49007]	1	0
SOD3	superoxide dismutase 3 [Source:HGNC Symbol;Acc:HGNC:11181]	0	1
SOWAHD	sosondowah ankyrin repeat domain family member D [Source:HGNC Symbol;Acc:HGNC:32960]	1	0
SOX4	SRY-box transcription factor 4 [Source:HGNC Symbol;Acc:HGNC:11200]	0	1
SPAG4	sperm associated antigen 4 [Source:HGNC Symbol;Acc:HGNC:11214]	1	0
SPARC	secreted protein acidic and cysteine rich [Source:HGNC Symbol;Acc:HGNC:11219]	1	1
SPNS2	sphingolipid transporter 2 [Source:HGNC Symbol;Acc:HGNC:26992]	1	0
SPON2	spondin 2 [Source:HGNC Symbol;Acc:HGNC:11253]	1	0
SPRR2G	small proline rich protein 2G [Source:HGNC Symbol;Acc:HGNC:11267]	1	0
SPRR3	small proline rich protein 3 [Source:HGNC Symbol;Acc:HGNC:11268]	1	0
SRGAP2	SLIT-ROBO Rho GTPase activating protein 2 [Source:HGNC Symbol;Acc:HGNC:19751]	0	1
SRI	sorcin [Source:HGNC Symbol;Acc:HGNC:11292]	0	1
SRPX	sushi repeat containing protein X-linked [Source:HGNC Symbol;Acc:HGNC:11309]	1	0
SSR3	signal sequence receptor subunit 3 [Source:HGNC Symbol;Acc:HGNC:11325]	0	1
SSR4	signal sequence receptor subunit 4 [Source:HGNC Symbol;Acc:HGNC:11326]	0	1
STC1	stanniocalcin 1 [Source:HGNC Symbol;Acc:HGNC:11373]	1	0
SUGCT	succinyl-CoA:glutarate-CoA transferase [Source:HGNC Symbol;Acc:HGNC:16001]	1	0
SUN3	Sad1 and UNC84 domain containing 3 [Source:HGNC Symbol;Acc:HGNC:22429]	1	0
SYDE1	synapse defective Rho GTPase homolog 1 [Source:HGNC Symbol;Acc:HGNC:25824]	1	0
SYT8	synaptotagmin 8 [Source:HGNC Symbol;Acc:HGNC:19264]	1	1
TAC3	tachykinin precursor 3 [Source:HGNC Symbol;Acc:HGNC:11521]	1	0
TBC1D10A	TBC1 domain family member 10A [Source:HGNC Symbol;Acc:HGNC:23609]	0	1
TCEA3	transcription elongation factor A3 [Source:HGNC Symbol;Acc:HGNC:11615]	1	0
TCEAL4	transcription elongation factor A like 4 [Source:HGNC Symbol;Acc:HGNC:26121]	0	1
TCF7L2	transcription factor 7 like 2 [Source:HGNC Symbol;Acc:HGNC:11641]	0	1
TCIM	transcriptional and immune response regulator [Source:HGNC Symbol;Acc:HGNC:1357]	1	0
TEAD1	TEA domain transcription factor 1 [Source:HGNC Symbol;Acc:HGNC:11714]	0	1
TECR	trans-2,3-enoyl-CoA reductase [Source:HGNC Symbol;Acc:HGNC:4551]	0	1
TFAP2C	transcription factor AP-2 gamma [Source:HGNC Symbol;Acc:HGNC:11744]	0	1
TFPI	tissue factor pathway inhibitor [Source:HGNC Symbol;Acc:HGNC:11760]	1	1
TFPI2	tissue factor pathway inhibitor 2 [Source:HGNC Symbol;Acc:HGNC:11761]	1	0
TGFB2	transforming growth factor beta 2 [Source:HGNC Symbol;Acc:HGNC:11768]	1	0
TGFBR3L	transforming growth factor beta receptor 3 like [Source:HGNC Symbol;Acc:HGNC:44152]	1	1
TIMP2	TIMP metallopeptidase inhibitor 2 [Source:HGNC Symbol;Acc:HGNC:11821]	1	1
TIMP3	TIMP metallopeptidase inhibitor 3 [Source:HGNC Symbol;Acc:HGNC:11822]	1	1
TLE6	TLE family member 6, subcortical maternal complex member [Source:HGNC Symbol;Acc:HGNC:30788]	1	1
TM2D1	TM2 domain containing 1 [Source:HGNC Symbol;Acc:HGNC:24142]	0	1
TM9SF2	transmembrane 9 superfamily member 2 [Source:HGNC Symbol;Acc:HGNC:11865]	0	1
TMBIM1	transmembrane BAX inhibitor motif containing 1 [Source:HGNC Symbol;Acc:HGNC:23410]	0	1
TMC4	transmembrane channel like 4 [Source:HGNC Symbol;Acc:HGNC:22998]	0	1
TMCO1	transmembrane and coiled-coil domains 1 [Source:HGNC Symbol;Acc:HGNC:18188]	0	1
TMED2	transmembrane p24 trafficking protein 2 [Source:HGNC Symbol;Acc:HGNC:16996]	0	1
TMED3	transmembrane p24 trafficking protein 3 [Source:HGNC Symbol;Acc:HGNC:28889]	0	1
TMED9	transmembrane p24 trafficking protein 9 [Source:HGNC Symbol;Acc:HGNC:24878]	0	1
TMEM134	transmembrane protein 134 [Source:HGNC Symbol;Acc:HGNC:26142]	0	1
TMEM14A	transmembrane protein 14A [Source:HGNC Symbol;Acc:HGNC:21076]	0	1
TMEM167A	transmembrane protein 167A [Source:HGNC Symbol;Acc:HGNC:28330]	0	1
TMEM179B	transmembrane protein 179B [Source:HGNC Symbol;Acc:HGNC:33744]	0	1
TMEM219	transmembrane protein 219 [Source:HGNC Symbol;Acc:HGNC:25201]	0	1
TMEM45A	transmembrane protein 45A [Source:HGNC Symbol;Acc:HGNC:25480]	1	0
TMEM59	transmembrane protein 59 [Source:HGNC Symbol;Acc:HGNC:1239]	0	1
TMEM91	transmembrane protein 91 [Source:HGNC Symbol;Acc:HGNC:32393]	1	0
TMSB10	thymosin beta 10 [Source:HGNC Symbol;Acc:HGNC:11879]	0	1
TNFAIP2	TNF alpha induced protein 2 [Source:HGNC Symbol;Acc:HGNC:11895]	0	1
TNFSF10	TNF superfamily member 10 [Source:HGNC Symbol;Acc:HGNC:11925]	1	1
TNKS2	tankyrase 2 [Source:HGNC Symbol;Acc:HGNC:15677]	0	1
TNNI2	troponin I2, fast skeletal type [Source:HGNC Symbol;Acc:HGNC:11946]	0	1
TNS3	tensin 3 [Source:HGNC Symbol;Acc:HGNC:21616]	0	1
TPBG	trophoblast glycoprotein [Source:HGNC Symbol;Acc:HGNC:12004]	0	1
TPM1	tropomyosin 1 [Source:HGNC Symbol;Acc:HGNC:12010]	1	1
TPM2	tropomyosin 2 [Source:HGNC Symbol;Acc:HGNC:12011]	1	0
TRAPPC1	trafficking protein particle complex subunit 1 [Source:HGNC Symbol;Acc:HGNC:19894]	0	1
TRIM64B	tripartite motif containing 64B [Source:HGNC Symbol;Acc:HGNC:37147]	1	0
TRIO	trio Rho guanine nucleotide exchange factor [Source:HGNC Symbol;Acc:HGNC:12303]	0	1
TSC22D1	TSC22 domain family member 1 [Source:HGNC Symbol;Acc:HGNC:16826]	0	1
TSTD1	thiosulfate sulfurtransferase like domain containing 1 [Source:HGNC Symbol;Acc:HGNC:35410]	0	1
TTC3	tetratricopeptide repeat domain 3 [Source:HGNC Symbol;Acc:HGNC:12393]	0	1
TTR	transthyretin [Source:HGNC Symbol;Acc:HGNC:12405]	1	0
TUBA1C	tubulin alpha 1c [Source:HGNC Symbol;Acc:HGNC:20768]	0	1
TUBB2A	tubulin beta 2A class IIa [Source:HGNC Symbol;Acc:HGNC:12412]	1	1
TUBB6	tubulin beta 6 class V [Source:HGNC Symbol;Acc:HGNC:20776]	0	1
TXN	thioredoxin [Source:HGNC Symbol;Acc:HGNC:12435]	0	1
UBASH3B	ubiquitin associated and SH3 domain containing B [Source:HGNC Symbol;Acc:HGNC:29884]	0	1
UBE2K	ubiquitin conjugating enzyme E2 K [Source:HGNC Symbol;Acc:HGNC:4914]	0	1
UBL3	ubiquitin like 3 [Source:HGNC Symbol;Acc:HGNC:12504]	0	1
UCA1	urothelial cancer associated 1 [Source:HGNC Symbol;Acc:HGNC:37126]	1	0
UCK2	uridine-cytidine kinase 2 [Source:HGNC Symbol;Acc:HGNC:12562]	1	0
UGDH	UDP-glucose 6-dehydrogenase [Source:HGNC Symbol;Acc:HGNC:12525]	1	1
UPK1B	uroplakin 1B [Source:HGNC Symbol;Acc:HGNC:12578]	1	1
UQCR11	ubiquinol-cytochrome c reductase, complex III subunit XI [Source:HGNC Symbol;Acc:HGNC:30862]	0	1
VASP	vasodilator stimulated phosphoprotein [Source:HGNC Symbol;Acc:HGNC:12652]	0	1
VGLL3	vestigial like family member 3 [Source:HGNC Symbol;Acc:HGNC:24327]	0	1
VIT	vitrin [Source:HGNC Symbol;Acc:HGNC:12697]	1	0
VWCE	von Willebrand factor C and EGF domains [Source:HGNC Symbol;Acc:HGNC:26487]	1	1
WFS1	wolframin ER transmembrane glycoprotein [Source:HGNC Symbol;Acc:HGNC:12762]	0	1
WWC3	WWC family member 3 [Source:HGNC Symbol;Acc:HGNC:29237]	0	1
WWTR1	WW domain containing transcription regulator 1 [Source:HGNC Symbol;Acc:HGNC:24042]	1	0
XCR1	X-C motif chemokine receptor 1 [Source:HGNC Symbol;Acc:HGNC:1625]	1	0
YIF1A	Yip1 interacting factor homolog A, membrane trafficking protein [Source:HGNC Symbol;Acc:HGNC:16688]	0	1
YIPF2	Yip1 domain family member 2 [Source:HGNC Symbol;Acc:HGNC:28476]	0	1
YPEL3	yippee like 3 [Source:HGNC Symbol;Acc:HGNC:18327]	0	1
YPEL4	yippee like 4 [Source:HGNC Symbol;Acc:HGNC:18328]	1	0
YWHAE	tyrosine 3-monooxygenase/tryptophan 5-monooxygenase activation protein epsilon [Source:HGNC Symbol;Acc:HGNC:12851]	0	1
YWHAG	tyrosine 3-monooxygenase/tryptophan 5-monooxygenase activation protein gamma [Source:HGNC Symbol;Acc:HGNC:12852]	0	1
ZDHHC9	zinc finger DHHC-type palmitoyltransferase 9 [Source:HGNC Symbol;Acc:HGNC:18475]	1	0
ZFP57	ZFP57 zinc finger protein [Source:HGNC Symbol;Acc:HGNC:18791]	1	0
ZNF114	zinc finger protein 114 [Source:HGNC Symbol;Acc:HGNC:12894]	1	0
Table S5: DEGs in each trophoblast types in the 1st trimester and term placenta comparison analysis
Already annotated datasets were compared. 6 sheets are present in this file. Each sheet represents one trophoblast type (CTB, cytotrophoblast; STB, syncytiotrophoblast; EVT, extravillous trophoblast) at one gestational age (1st trimester or term).
6 sheets are present in this file. Each sheet represents one trophoblast type (CTB, cytotrophoblast; STB, syncytiotrophoblast; EVT, extravillous trophoblast) at one gestational age (1st trimester or term).
On each sheet, column A represent the gene symbol and column B is the description of this gene. Then, each column represents one study. 1 indicates that the gene was DEG in the corresponding study. 0 indicates that the gene was not DEG in the corresponding study.
