# Supplementary material for: Revealing the molecular landscape of human placenta: a systematic review and meta-analysis of single-cell RNA sequencing studies
Source: Hum Reprod Update. 2024 Mar 13;30(4):410–41. doi: 10.1093/humupd/dmae006 (PMC11215163; doi:10.1093/humupd/dmae006)
Supplement: dmae006_Supplementary_Data [file dmae006_supplementary_data.zip › Supplementary Table S6.xlsx]

## Sheet: First trimester
	EMTAB6701	GSE131696	GSE174481
CTB	8789	1742	3661
Fusing-CTB	802	271	432
EVT	1970	32	690
Stroma	2081	2324	2452
Perivascular	124	660	2805
Endothelial cells	137	103	548
Hofbauer cells	2069	3060	709
Table S6: Proportion of cell types identified in the integration of 1st and term placenta scRNAseq datasets
Sheet 1 refers to 1st trimester and sheet 2 to term integration analyses. CTB: cytotrophoblasts; Fusing-CTB: precursors of syncytiotrophoblasts; EVT: extravillous trophoblasts.

## Sheet: Term-Final cells
	GSE182381	GSE171381	GSE173193
CTB	7	3145	4462
STB	28	506	52
Fusing-CTB	0	273	1616
Stroma	217	6271	20
Endothelial cells	51	406	63
Perivascular	4	463	4
Hofbaucer cells	264	3993	1533
