# Supplementary material for: Revealing the molecular landscape of human placenta: a systematic review and meta-analysis of single-cell RNA sequencing studies
Source: Hum Reprod Update. 2024 Mar 13;30(4):410–41. doi: 10.1093/humupd/dmae006 (PMC11215163; doi:10.1093/humupd/dmae006)
Supplement: dmae006_Supplementary_Data [file dmae006_supplementary_data.zip › Supplementary Table S7.xlsx]

## Sheet: Sheet 1 - MAST_tropho_vs_nontro
MAST_tropho_vs_nontropho_celltypes_fc2
	p_val	avg_log2FC	pct.1	pct.2	p_val_adj	cluster	gene
XAGE3	0	2.63361	0.984	0.177	0	Trophoblast	XAGE3
VGLL1	0	2.57433	0.963	0.112	0	Trophoblast	VGLL1
PERP	0	2.4762	0.965	0.118	0	Trophoblast	PERP
KRT7	0	2.45523	0.91	0.15	0	Trophoblast	KRT7
CLDN4	0	2.36157	0.941	0.109	0	Trophoblast	CLDN4
FXYD3	0	2.32987	0.91	0.111	0	Trophoblast	FXYD3
KRT23	0	2.3276	0.838	0.072	0	Trophoblast	KRT23
EFEMP1	0	2.28328	0.923	0.146	0	Trophoblast	EFEMP1
KRT19	0	2.27628	0.922	0.185	0	Trophoblast	KRT19
S100P	0	2.27273	0.854	0.099	0	Trophoblast	S100P
SMAGP	0	2.24631	0.869	0.134	0	Trophoblast	SMAGP
XAGE2	0	2.23468	0.727	0.114	0	Trophoblast	XAGE2
SLC22A11	0	2.21864	0.787	0.066	0	Trophoblast	SLC22A11
DUSP9	0	2.18781	0.812	0.118	0	Trophoblast	DUSP9
PHLDA2	0	2.15815	0.976	0.352	0	Trophoblast	PHLDA2
PAGE4	0	2.10898	0.965	0.428	0	Trophoblast	PAGE4
SPINT1	0	2.10527	0.87	0.173	0	Trophoblast	SPINT1
TFAP2A	0	2.09778	0.846	0.027	0	Trophoblast	TFAP2A
GATA3	0	2.07159	0.852	0.068	0	Trophoblast	GATA3
CD24	0	2.04492	0.669	0.081	0	Trophoblast	CD24
BCAM	0	2.04075	0.771	0.081	0	Trophoblast	BCAM
FOLR1	0	2.00831	0.791	0.043	0	Trophoblast	FOLR1
PKIB	0	1.99072	0.899	0.14	0	Trophoblast	PKIB
ERVW-1	0	1.97877	0.806	0.043	0	Trophoblast	ERVW-1
PEG10	0	1.95221	0.908	0.34	0	Trophoblast	PEG10
ISM2	0	1.92384	0.77	0.047	0	Trophoblast	ISM2
NFE2L3	0	1.89878	0.707	0.034	0	Trophoblast	NFE2L3
CSF3R	0	1.88947	0.816	0.117	0	Trophoblast	CSF3R
MBNL3	0	1.87777	0.818	0.089	0	Trophoblast	MBNL3
INSL4	0	1.85973	0.658	0.07	0	Trophoblast	INSL4
CLDN7	0	1.8571	0.798	0.061	0	Trophoblast	CLDN7
DSP	0	1.85306	0.895	0.107	0	Trophoblast	DSP
KRT8	0	1.83746	0.991	0.404	0	Trophoblast	KRT8
EGFR	0	1.82269	0.778	0.07	0	Trophoblast	EGFR
SERINC2	0	1.81844	0.751	0.079	0	Trophoblast	SERINC2
SLC2A1	0	1.78497	0.953	0.249	0	Trophoblast	SLC2A1
FAM3B	0	1.77216	0.662	0.044	0	Trophoblast	FAM3B
MLLT1	0	1.74074	0.614	0.1	0	Trophoblast	MLLT1
PRSS8	0	1.74037	0.661	0.04	0	Trophoblast	PRSS8
TINAGL1	0	1.73505	0.864	0.24	0	Trophoblast	TINAGL1
HMGB3	0	1.71767	0.892	0.207	0	Trophoblast	HMGB3
ADIRF	0	1.69529	0.677	0.053	0	Trophoblast	ADIRF
FOXO4	0	1.69418	0.668	0.037	0	Trophoblast	FOXO4
SLC13A4	0	1.68279	0.589	0.016	0	Trophoblast	SLC13A4
CLIC3	0	1.68185	0.837	0.238	0	Trophoblast	CLIC3
FBN2	0	1.67659	0.761	0.11	0	Trophoblast	FBN2
SLC52A1	0	1.66722	0.619	0.024	0	Trophoblast	SLC52A1
SLC27A2	0	1.64843	0.589	0.018	0	Trophoblast	SLC27A2
ISYNA1	0	1.64632	0.873	0.278	0	Trophoblast	ISYNA1
KCNN4	0	1.64012	0.658	0.056	0	Trophoblast	KCNN4
CYP11A1	0	1.59463	0.591	0.04	0	Trophoblast	CYP11A1
HSD17B1	0	1.57978	0.616	0.082	0	Trophoblast	HSD17B1
MFAP5	0	1.57149	0.54	0.048	0	Trophoblast	MFAP5
TSTD1	0	1.5679	0.753	0.099	0	Trophoblast	TSTD1
GSTA3	0	1.55176	0.525	0.018	0	Trophoblast	GSTA3
DNMT1	0	1.54672	0.846	0.23	0	Trophoblast	DNMT1
SLC43A2	0	1.54279	0.79	0.198	0	Trophoblast	SLC43A2
SPINT2	0	1.54066	0.974	0.447	0	Trophoblast	SPINT2
GPX3	0	1.53518	0.876	0.28	0	Trophoblast	GPX3
TFDP2	0	1.52758	0.767	0.112	0	Trophoblast	TFDP2
EFNA1	0	1.52458	0.658	0.092	0	Trophoblast	EFNA1
ALDH7A1	0	1.51561	0.81	0.188	0	Trophoblast	ALDH7A1
PNP	0	1.50049	0.756	0.164	0	Trophoblast	PNP
SLC26A2	0	1.48959	0.721	0.156	0	Trophoblast	SLC26A2
IFI6	0	1.47919	0.991	0.598	0	Trophoblast	IFI6
GCSH	0	1.47684	0.872	0.311	0	Trophoblast	GCSH
ADGRG1	0	1.47013	0.542	0.03	0	Trophoblast	ADGRG1
ERVH48-1	0	1.46379	0.661	0.05	0	Trophoblast	ERVH48-1
SLC38A9	0	1.45398	0.69	0.089	0	Trophoblast	SLC38A9
TMEM40	0	1.45011	0.529	0.018	0	Trophoblast	TMEM40
TCEAL9	0	1.44971	0.619	0.19	0	Trophoblast	TCEAL9
KRT18	0	1.43071	0.995	0.561	0	Trophoblast	KRT18
BEX3	0	1.42583	0.611	0.194	0	Trophoblast	BEX3
CTSV	0	1.4189	0.595	0.031	0	Trophoblast	CTSV
CLN3	0	1.40536	0.638	0.122	0	Trophoblast	CLN3
MUC15	0	1.39281	0.454	0.011	0	Trophoblast	MUC15
CCR7	0	1.39166	0.492	0.02	0	Trophoblast	CCR7
CGA	0	1.38558	0.86	0.404	0	Trophoblast	CGA
ASS1	0	1.38164	0.58	0.048	0	Trophoblast	ASS1
MORC4	0	1.36582	0.688	0.137	0	Trophoblast	MORC4
GJA5	0	1.36388	0.604	0.053	0	Trophoblast	GJA5
PRKCZ	0	1.34367	0.517	0.04	0	Trophoblast	PRKCZ
HMGA1	0	1.34073	0.856	0.298	0	Trophoblast	HMGA1
RASA1	0	1.33639	0.772	0.168	0	Trophoblast	RASA1
SLC19A1	0	1.33264	0.583	0.063	0	Trophoblast	SLC19A1
FHL2	0	1.3277	0.735	0.157	0	Trophoblast	FHL2
MSX2	0	1.32192	0.55	0.04	0	Trophoblast	MSX2
VWA1	0	1.31918	0.632	0.103	0	Trophoblast	VWA1
TSC22D1	0	1.30567	0.882	0.32	0	Trophoblast	TSC22D1
ELF3	0	1.29882	0.492	0.023	0	Trophoblast	ELF3
GGH	0	1.2867	0.823	0.274	0	Trophoblast	GGH
TUSC3	0	1.28537	0.867	0.288	0	Trophoblast	TUSC3
SLC6A4	0	1.28404	0.493	0.013	0	Trophoblast	SLC6A4
CRYBG1	0	1.27648	0.454	0.039	0	Trophoblast	CRYBG1
H4C3	0	1.27527	0.535	0.111	0	Trophoblast	H4C3
SEMA6A	0	1.26741	0.578	0.07	0	Trophoblast	SEMA6A
GGCT	0	1.24515	0.795	0.274	0	Trophoblast	GGCT
CKMT1B	0	1.23426	0.472	0.011	0	Trophoblast	CKMT1B
SIAH1	0	1.22624	0.667	0.158	0	Trophoblast	SIAH1
ITIH5	0	1.22346	0.784	0.2	0	Trophoblast	ITIH5
LYPD3	0	1.21646	0.477	0.04	0	Trophoblast	LYPD3
PISD	0	1.21419	0.62	0.131	0	Trophoblast	PISD
GATA2	0	1.2138	0.517	0.038	0	Trophoblast	GATA2
SH3YL1	0	1.20326	0.646	0.126	0	Trophoblast	SH3YL1
VSIR	0	1.20188	0.563	0.13	0	Trophoblast	VSIR
CSTA	0	1.20185	0.591	0.117	0	Trophoblast	CSTA
ITGB4	0	1.18477	0.483	0.021	0	Trophoblast	ITGB4
ST3GAL4	0	1.18208	0.57	0.092	0	Trophoblast	ST3GAL4
BTG3	0	1.18065	0.834	0.327	0	Trophoblast	BTG3
BZW2	0	1.17974	0.817	0.292	0	Trophoblast	BZW2
P2RY6	0	1.17197	0.492	0.041	0	Trophoblast	P2RY6
TFAP2C	0	1.16819	0.504	0.021	0	Trophoblast	TFAP2C
CCNDBP1	0	1.16522	0.82	0.3	0	Trophoblast	CCNDBP1
CD55	0	1.1648	0.786	0.229	0	Trophoblast	CD55
CCNE1	0	1.16422	0.51	0.112	0	Trophoblast	CCNE1
ACSS1	0	1.16142	0.664	0.209	0	Trophoblast	ACSS1
SLC13A3	0	1.15556	0.445	0.016	0	Trophoblast	SLC13A3
LRATD1	0	1.14851	0.415	0.012	0	Trophoblast	LRATD1
LARGE2	0	1.14178	0.397	0.016	0	Trophoblast	LARGE2
IDH2	0	1.1389	0.917	0.446	0	Trophoblast	IDH2
TGM2	0	1.11954	0.766	0.244	0	Trophoblast	TGM2
NSG1	0	1.11111	0.433	0.035	0	Trophoblast	NSG1
COBLL1	0	1.10178	0.481	0.043	0	Trophoblast	COBLL1
CYSTM1	0	1.10116	0.779	0.313	0	Trophoblast	CYSTM1
TMEM150C	0	1.10063	0.423	0.019	0	Trophoblast	TMEM150C
ANXA3	0	1.09371	0.629	0.14	0	Trophoblast	ANXA3
PTPRF	0	1.09354	0.537	0.085	0	Trophoblast	PTPRF
GDF15	0	1.0881	0.373	0.083	0	Trophoblast	GDF15
ECI2	0	1.07598	0.675	0.224	0	Trophoblast	ECI2
HSPB8	0	1.07471	0.581	0.139	0	Trophoblast	HSPB8
RBBP7	0	1.07314	0.865	0.372	0	Trophoblast	RBBP7
LAMA5	0	1.07241	0.536	0.068	0	Trophoblast	LAMA5
TECR	0	1.06835	0.897	0.421	0	Trophoblast	TECR
EFHD1	0	1.0679	0.413	0.025	0	Trophoblast	EFHD1
CYP19A1	0	1.05866	0.257	0.027	0	Trophoblast	CYP19A1
TCAF1	0	1.05615	0.562	0.153	0	Trophoblast	TCAF1
ECH1	0	1.04564	0.943	0.518	0	Trophoblast	ECH1
LRP2	0	1.04245	0.387	0.009	0	Trophoblast	LRP2
BEX2	0	1.04139	0.408	0.013	0	Trophoblast	BEX2
MPP1	0	1.04064	0.739	0.281	0	Trophoblast	MPP1
SLC29A1	0	1.03989	0.679	0.192	0	Trophoblast	SLC29A1
RASL11B	0	1.03929	0.47	0.042	0	Trophoblast	RASL11B
COX20	0	1.03248	0.758	0.253	0	Trophoblast	COX20
PGF	0	1.02894	0.531	0.205	0	Trophoblast	PGF
BACE2	0	1.0195	0.507	0.093	0	Trophoblast	BACE2
ATP5F1A	0	1.01587	0.608	0.235	0	Trophoblast	ATP5F1A
OLR1	0	1.00959	0.749	0.234	0	Trophoblast	OLR1
ECHDC2	0	1.00736	0.662	0.183	0	Trophoblast	ECHDC2
SIGLEC6	0	1.00487	0.381	0.016	0	Trophoblast	SIGLEC6
ACADVL	0	1.00218	0.831	0.378	0	Trophoblast	ACADVL
VIM	0	3.01091	0.932	0.177	0	Non-trophoblast	VIM
EGFL6	0	2.74807	0.624	0.098	0	Non-trophoblast	EGFL6
MEG3	0	2.67978	0.527	0.036	0	Non-trophoblast	MEG3
VCAN	0	2.62073	0.624	0.059	0	Non-trophoblast	VCAN
HLA-A	0	2.5619	0.842	0.132	0	Non-trophoblast	HLA-A
HGF	0	2.55701	0.61	0.051	0	Non-trophoblast	HGF
COL6A1	0	2.54118	0.661	0.13	0	Non-trophoblast	COL6A1
COL6A2	0	2.52989	0.684	0.155	0	Non-trophoblast	COL6A2
DCN	0	2.51937	0.66	0.212	0	Non-trophoblast	DCN
COL1A2	0	2.47727	0.761	0.232	0	Non-trophoblast	COL1A2
COL3A1	0	2.46224	0.74	0.357	0	Non-trophoblast	COL3A1
COL1A1	0	2.45722	0.677	0.268	0	Non-trophoblast	COL1A1
PMP22	0	2.44545	0.763	0.092	0	Non-trophoblast	PMP22
DLK1	0	2.42049	0.743	0.342	0	Non-trophoblast	DLK1
MARCKS	0	2.38761	0.796	0.063	0	Non-trophoblast	MARCKS
LUM	0	2.38642	0.655	0.263	0	Non-trophoblast	LUM
HAPLN1	0	2.34341	0.545	0.079	0	Non-trophoblast	HAPLN1
HLA-B	0	2.31729	0.863	0.27	0	Non-trophoblast	HLA-B
FCGRT	0	2.30458	0.769	0.131	0	Non-trophoblast	FCGRT
COL6A3	0	2.29327	0.525	0.056	0	Non-trophoblast	COL6A3
FRZB	0	2.29228	0.555	0.048	0	Non-trophoblast	FRZB
CXCL14	0	2.28075	0.517	0.216	0	Non-trophoblast	CXCL14
WNT2	0	2.2294	0.538	0.037	0	Non-trophoblast	WNT2
PCOLCE	0	2.22592	0.575	0.1	0	Non-trophoblast	PCOLCE
PLAGL1	0	2.21904	0.614	0.068	0	Non-trophoblast	PLAGL1
TXNIP	0	2.20147	0.659	0.047	0	Non-trophoblast	TXNIP
CD36	0	2.18405	0.585	0.087	0	Non-trophoblast	CD36
EMP3	0	2.13575	0.75	0.128	0	Non-trophoblast	EMP3
IFITM2	0	2.12944	0.701	0.078	0	Non-trophoblast	IFITM2
MGP	0	2.10658	0.523	0.122	0	Non-trophoblast	MGP
PLAC9	0	2.10305	0.542	0.081	0	Non-trophoblast	PLAC9
TYROBP	0	2.08288	0.409	0.159	0	Non-trophoblast	TYROBP
ZEB2	0	2.07998	0.638	0.019	0	Non-trophoblast	ZEB2
OLFML3	0	2.07924	0.538	0.055	0	Non-trophoblast	OLFML3
CTHRC1	0	2.06692	0.514	0.056	0	Non-trophoblast	CTHRC1
CCND2	0	2.06641	0.536	0.036	0	Non-trophoblast	CCND2
TIMP1	0	2.0647	0.834	0.26	0	Non-trophoblast	TIMP1
TMSB4X	0	2.06062	0.994	0.756	0	Non-trophoblast	TMSB4X
PLTP	0	2.05209	0.651	0.173	0	Non-trophoblast	PLTP
LGALS1	0	2.04677	0.961	0.537	0	Non-trophoblast	LGALS1
GPC3	0	2.04156	0.614	0.234	0	Non-trophoblast	GPC3
PITX2	0	2.03964	0.506	0.055	0	Non-trophoblast	PITX2
PLA2G2A	0	2.00074	0.382	0.069	0	Non-trophoblast	PLA2G2A
ATP1B1	0	1.97195	0.57	0.058	0	Non-trophoblast	ATP1B1
COL5A1	0	1.95815	0.515	0.07	0	Non-trophoblast	COL5A1
CHN1	0	1.95624	0.451	0.017	0	Non-trophoblast	CHN1
CDH11	0	1.94112	0.475	0.022	0	Non-trophoblast	CDH11
COL5A2	0	1.94002	0.498	0.044	0	Non-trophoblast	COL5A2
TGFBI	0	1.93751	0.512	0.062	0	Non-trophoblast	TGFBI
MFAP4	0	1.93379	0.395	0.045	0	Non-trophoblast	MFAP4
TUBA1A	0	1.93135	0.618	0.087	0	Non-trophoblast	TUBA1A
AIF1	0	1.92319	0.383	0.097	0	Non-trophoblast	AIF1
ENPP2	0	1.92019	0.546	0.038	0	Non-trophoblast	ENPP2
CCL3	0	1.91502	0.407	0.179	0	Non-trophoblast	CCL3
ACTA2	0	1.90084	0.444	0.121	0	Non-trophoblast	ACTA2
RNASE1	0	1.8719	0.385	0.123	0	Non-trophoblast	RNASE1
FCER1G	0	1.87035	0.381	0.123	0	Non-trophoblast	FCER1G
SRPX	0	1.83404	0.447	0.032	0	Non-trophoblast	SRPX
GYPC	0	1.82997	0.553	0.043	0	Non-trophoblast	GYPC
TCF21	0	1.80297	0.413	0.02	0	Non-trophoblast	TCF21
C1QA	0	1.79707	0.326	0.082	0	Non-trophoblast	C1QA
SH3BGRL	0	1.79683	0.56	0.049	0	Non-trophoblast	SH3BGRL
IER3	0	1.79203	0.711	0.332	0	Non-trophoblast	IER3
LAPTM5	0	1.79108	0.362	0.059	0	Non-trophoblast	LAPTM5
S100A4	0	1.78556	0.709	0.355	0	Non-trophoblast	S100A4
TPM2	0	1.7643	0.531	0.158	0	Non-trophoblast	TPM2
CFD	0	1.75733	0.557	0.245	0	Non-trophoblast	CFD
MEF2C	0	1.75457	0.426	0.012	0	Non-trophoblast	MEF2C
TCF4	0	1.75132	0.502	0.016	0	Non-trophoblast	TCF4
CD14	0	1.74951	0.356	0.142	0	Non-trophoblast	CD14
HSD17B2	0	1.73894	0.428	0.024	0	Non-trophoblast	HSD17B2
COL15A1	0	1.73617	0.399	0.035	0	Non-trophoblast	COL15A1
LAMA2	0	1.73126	0.432	0.025	0	Non-trophoblast	LAMA2
C1QB	0	1.72458	0.303	0.06	0	Non-trophoblast	C1QB
SOCS3	0	1.7213	0.571	0.146	0	Non-trophoblast	SOCS3
C1QC	0	1.71747	0.302	0.055	0	Non-trophoblast	C1QC
IFITM3	0	1.71728	0.927	0.591	0	Non-trophoblast	IFITM3
SRGN	0	1.71626	0.345	0.071	0	Non-trophoblast	SRGN
TSPO	0	1.71432	0.706	0.171	0	Non-trophoblast	TSPO
LY96	0	1.70088	0.357	0.03	0	Non-trophoblast	LY96
APOE	0	1.7004	0.49	0.272	0	Non-trophoblast	APOE
RARRES2	0	1.69529	0.407	0.072	0	Non-trophoblast	RARRES2
CXCL8	0	1.68832	0.253	0.049	0	Non-trophoblast	CXCL8
NR2F1	0	1.68682	0.394	0.008	0	Non-trophoblast	NR2F1
CD68	0	1.6833	0.389	0.136	0	Non-trophoblast	CD68
FABP5	0	1.6734	0.619	0.247	0	Non-trophoblast	FABP5
CCL4	0	1.67168	0.305	0.101	0	Non-trophoblast	CCL4
MAP1B	0	1.66577	0.417	0.015	0	Non-trophoblast	MAP1B
ITGA1	0	1.66105	0.411	0.042	0	Non-trophoblast	ITGA1
ENPP1	0	1.66054	0.386	0.024	0	Non-trophoblast	ENPP1
VAMP5	0	1.6571	0.591	0.184	0	Non-trophoblast	VAMP5
MAF	0	1.65688	0.416	0.02	0	Non-trophoblast	MAF
SPARC	0	1.65354	0.75	0.569	0	Non-trophoblast	SPARC
BST2	0	1.65101	0.537	0.116	0	Non-trophoblast	BST2
IFI16	0	1.64248	0.511	0.05	0	Non-trophoblast	IFI16
MAN1A1	0	1.63489	0.516	0.075	0	Non-trophoblast	MAN1A1
ZFP36	0	1.6269	0.76	0.447	0	Non-trophoblast	ZFP36
F13A1	0	1.62663	0.265	0.048	0	Non-trophoblast	F13A1
MYL9	0	1.61204	0.514	0.188	0	Non-trophoblast	MYL9
THY1	0	1.61123	0.366	0.02	0	Non-trophoblast	THY1
GNG11	0	1.60839	0.411	0.048	0	Non-trophoblast	GNG11
TAGLN	0	1.59282	0.422	0.158	0	Non-trophoblast	TAGLN
A2M	0	1.58922	0.414	0.028	0	Non-trophoblast	A2M
JUNB	0	1.5882	0.893	0.584	0	Non-trophoblast	JUNB
FOLR2	0	1.58486	0.272	0.064	0	Non-trophoblast	FOLR2
SDC2	0	1.58114	0.416	0.021	0	Non-trophoblast	SDC2
CYBA	0	1.5801	0.669	0.337	0	Non-trophoblast	CYBA
PLAUR	0	1.57881	0.454	0.115	0	Non-trophoblast	PLAUR
GMFG	0	1.57717	0.392	0.035	0	Non-trophoblast	GMFG
PTGDS	0	1.57633	0.372	0.161	0	Non-trophoblast	PTGDS
LYVE1	0	1.56919	0.265	0.047	0	Non-trophoblast	LYVE1
KCTD12	0	1.52725	0.553	0.126	0	Non-trophoblast	KCTD12
VSIG4	0	1.52311	0.282	0.047	0	Non-trophoblast	VSIG4
IFI27L2	0	1.51728	0.457	0.023	0	Non-trophoblast	IFI27L2
EGFL7	0	1.50648	0.38	0.06	0	Non-trophoblast	EGFL7
HCST	0	1.50608	0.314	0.038	0	Non-trophoblast	HCST
EFEMP2	0	1.50419	0.411	0.027	0	Non-trophoblast	EFEMP2
CTSS	0	1.48923	0.305	0.034	0	Non-trophoblast	CTSS
HLA-C	0	1.48453	0.862	0.387	0	Non-trophoblast	HLA-C
CD83	0	1.48445	0.308	0.022	0	Non-trophoblast	CD83
NR4A2	0	1.46676	0.334	0.064	0	Non-trophoblast	NR4A2
FBLN2	0	1.46425	0.391	0.066	0	Non-trophoblast	FBLN2
CD81	0	1.45568	0.625	0.239	0	Non-trophoblast	CD81
C3orf58	0	1.45099	0.315	0.005	0	Non-trophoblast	C3orf58
C4orf48	0	1.45015	0.48	0.14	0	Non-trophoblast	C4orf48
RGS10	0	1.44654	0.458	0.149	0	Non-trophoblast	RGS10
SOD2	0	1.44469	0.313	0.067	0	Non-trophoblast	SOD2
FKBP10	0	1.43922	0.423	0.098	0	Non-trophoblast	FKBP10
DES	0	1.43657	0.318	0.021	0	Non-trophoblast	DES
GATM	0	1.42767	0.34	0.012	0	Non-trophoblast	GATM
ITGB2	0	1.41988	0.309	0.038	0	Non-trophoblast	ITGB2
STC1	0	1.41817	0.259	0.017	0	Non-trophoblast	STC1
NID2	0	1.41755	0.298	0.011	0	Non-trophoblast	NID2
PDGFRB	0	1.41422	0.294	0.009	0	Non-trophoblast	PDGFRB
OGN	0	1.40465	0.263	0.017	0	Non-trophoblast	OGN
CD248	0	1.40448	0.357	0.026	0	Non-trophoblast	CD248
1	0	1.4013	0.289	0.036	0	Non-trophoblast	1
VTN	0	1.39705	0.308	0.029	0	Non-trophoblast	VTN
PRKCDBP	0	1.39545	0.316	0.015	0	Non-trophoblast	PRKCDBP
MMP23B	0	1.39523	0.317	0.032	0	Non-trophoblast	MMP23B
WFDC1	0	1.39302	0.308	0.02	0	Non-trophoblast	WFDC1
TREM2	0	1.39063	0.264	0.041	0	Non-trophoblast	TREM2
EPB41L2	0	1.38546	0.407	0.051	0	Non-trophoblast	EPB41L2
TSPAN4	0	1.38474	0.617	0.261	0	Non-trophoblast	TSPAN4
PHLDA1	0	1.38381	0.383	0.061	0	Non-trophoblast	PHLDA1
DIO3	0	1.38123	0.315	0.023	0	Non-trophoblast	DIO3
PHACTR2	0	1.37717	0.664	0.503	0	Non-trophoblast	PHACTR2
SEPT7	0	1.37115	0.582	0.245	0	Non-trophoblast	SEPT7
GPR183	0	1.36867	0.269	0.012	0	Non-trophoblast	GPR183
COL14A1	0	1.36777	0.458	0.226	0	Non-trophoblast	COL14A1
LINC00152	0	1.36665	0.337	0.037	0	Non-trophoblast	LINC00152
SPP1	0	1.36626	0.735	0.702	0	Non-trophoblast	SPP1
CCL2	0	1.36344	0.259	0.03	0	Non-trophoblast	CCL2
NDUFA4L2	0	1.36177	0.239	0.015	0	Non-trophoblast	NDUFA4L2
CD44	0	1.35949	0.331	0.044	0	Non-trophoblast	CD44
TMEM98	0	1.35471	0.368	0.067	0	Non-trophoblast	TMEM98
LST1	0	1.35418	0.293	0.028	0	Non-trophoblast	LST1
GADD45B	0	1.34358	0.7	0.443	0	Non-trophoblast	GADD45B
AKAP12	0	1.33896	0.368	0.044	0	Non-trophoblast	AKAP12
BMP5	0	1.33768	0.304	0.01	0	Non-trophoblast	BMP5
MSN	0	1.33744	0.439	0.079	0	Non-trophoblast	MSN
PDGFRA	0	1.32846	0.305	0.014	0	Non-trophoblast	PDGFRA
HSPB1	0	1.3276	0.916	0.623	0	Non-trophoblast	HSPB1
FXYD1	0	1.32711	0.326	0.014	0	Non-trophoblast	FXYD1
SNAI2	0	1.32425	0.325	0.013	0	Non-trophoblast	SNAI2
LHFP	0	1.32142	0.273	0.037	0	Non-trophoblast	LHFP
FN1	0	1.31762	0.763	0.434	0	Non-trophoblast	FN1
ZFP36L2	0	1.31498	0.439	0.118	0	Non-trophoblast	ZFP36L2
HLA-DRA	0	1.31331	0.173	0.094	0	Non-trophoblast	HLA-DRA
CD74	0	1.3117	0.265	0.179	0	Non-trophoblast	CD74
STXBP6	0	1.30863	0.337	0.012	0	Non-trophoblast	STXBP6
IGFBP4	0	1.30849	0.315	0.05	0	Non-trophoblast	IGFBP4
IGFBP5	0	1.3082	0.256	0.028	0	Non-trophoblast	IGFBP5
PLEK	0	1.30788	0.281	0.015	0	Non-trophoblast	PLEK
VCAM1	0	1.3058	0.299	0.012	0	Non-trophoblast	VCAM1
PLAC1	0	1.30443	0.304	0.021	0	Non-trophoblast	PLAC1
CCL3L3	0	1.30285	0.21	0.037	0	Non-trophoblast	CCL3L3
RGCC	0	1.29839	0.315	0.059	0	Non-trophoblast	RGCC
GPNMB	0	1.29744	0.278	0.062	0	Non-trophoblast	GPNMB
RBP1	0	1.29318	0.328	0.033	0	Non-trophoblast	RBP1
G0S2	0	1.29274	0.247	0.018	0	Non-trophoblast	G0S2
CRYAB	0	1.29209	0.32	0.042	0	Non-trophoblast	CRYAB
KCNQ1OT1	0	1.29053	0.507	0.21	0	Non-trophoblast	KCNQ1OT1
FILIP1L	0	1.28942	0.299	0.014	0	Non-trophoblast	FILIP1L
RBP7	0	1.28773	0.312	0.042	0	Non-trophoblast	RBP7
CD37	0	1.28536	0.27	0.018	0	Non-trophoblast	CD37
CTGF	0	1.28284	0.248	0.025	0	Non-trophoblast	CTGF
CCND1	0	1.27792	0.366	0.056	0	Non-trophoblast	CCND1
HPGDS	0	1.27447	0.235	0.034	0	Non-trophoblast	HPGDS
PDPN	0	1.27432	0.268	0.016	0	Non-trophoblast	PDPN
COX4I2	0	1.27328	0.199	0.02	0	Non-trophoblast	COX4I2
RSPO3	0	1.26733	0.293	0.008	0	Non-trophoblast	RSPO3
MALAT1	0	1.26466	0.737	0.369	0	Non-trophoblast	MALAT1
THBS1	0	1.26155	0.277	0.025	0	Non-trophoblast	THBS1
F3	0	1.26002	0.343	0.128	0	Non-trophoblast	F3
PCDH10	0	1.25986	0.288	0.009	0	Non-trophoblast	PCDH10
AGTR1	0	1.25433	0.207	0.007	0	Non-trophoblast	AGTR1
SPI1	0	1.25354	0.273	0.021	0	Non-trophoblast	SPI1
CCDC68	0	1.25283	0.23	0.031	0	Non-trophoblast	CCDC68
BCL2A1	0	1.2498	0.23	0.02	0	Non-trophoblast	BCL2A1
PPIC	0	1.249	0.596	0.385	0	Non-trophoblast	PPIC
MS4A4A	0	1.24762	0.262	0.019	0	Non-trophoblast	MS4A4A
RP11-14N7.2	0	1.245	0.368	0.104	0	Non-trophoblast	RP11-14N7.2
IL6ST	0	1.24097	0.689	0.533	0	Non-trophoblast	IL6ST
MAFB	0	1.23876	0.351	0.085	0	Non-trophoblast	MAFB
HSPA1A	0	1.2374	0.701	0.421	0	Non-trophoblast	HSPA1A
HLA-DRB1	0	1.23245	0.166	0.034	0	Non-trophoblast	HLA-DRB1
CCL4L2	0	1.23224	0.184	0.042	0	Non-trophoblast	CCL4L2
TNNT2	0	1.23158	0.278	0.024	0	Non-trophoblast	TNNT2
GPSM3	0	1.22948	0.349	0.037	0	Non-trophoblast	GPSM3
PLOD2	0	1.22939	0.417	0.163	0	Non-trophoblast	PLOD2
NID1	0	1.22555	0.435	0.172	0	Non-trophoblast	NID1
SELENBP1	0	1.22406	0.312	0.022	0	Non-trophoblast	SELENBP1
IGF2BP2	0	1.22115	0.343	0.053	0	Non-trophoblast	IGF2BP2
SERPINE2	0	1.22094	0.485	0.519	0	Non-trophoblast	SERPINE2
SELM	0	1.21932	0.272	0.028	0	Non-trophoblast	SELM
DDAH2	0	1.21195	0.467	0.166	0	Non-trophoblast	DDAH2
NEAT1	0	1.20544	0.621	0.31	0	Non-trophoblast	NEAT1
CXCL2	0	1.20493	0.219	0.023	0	Non-trophoblast	CXCL2
C2orf40	0	1.20118	0.222	0.003	0	Non-trophoblast	C2orf40
PCDH18	0	1.20068	0.274	0.006	0	Non-trophoblast	PCDH18
HLA-DPB1	0	1.19712	0.176	0.04	0	Non-trophoblast	HLA-DPB1
KLF2	0	1.19404	0.343	0.059	0	Non-trophoblast	KLF2
DUSP2	0	1.19315	0.206	0.013	0	Non-trophoblast	DUSP2
MS4A6A	0	1.1816	0.241	0.019	0	Non-trophoblast	MS4A6A
APOC1	0	1.18083	0.466	0.329	0	Non-trophoblast	APOC1
LAMC3	0	1.17984	0.255	0.011	0	Non-trophoblast	LAMC3
HLA-DPA1	0	1.17743	0.154	0.036	0	Non-trophoblast	HLA-DPA1
PSMB8	0	1.17565	0.374	0.043	0	Non-trophoblast	PSMB8
COL4A1	0	1.17446	0.622	0.412	0	Non-trophoblast	COL4A1
ALOX5AP	0	1.16983	0.246	0.03	0	Non-trophoblast	ALOX5AP
CTSZ	0	1.16964	0.432	0.302	0	Non-trophoblast	CTSZ
CD53	0	1.16564	0.264	0.025	0	Non-trophoblast	CD53
RUNX1T1	0	1.16246	0.276	0.009	0	Non-trophoblast	RUNX1T1
LYZ	0	1.16178	0.19	0.035	0	Non-trophoblast	LYZ
MDK	0	1.16172	0.649	0.585	0	Non-trophoblast	MDK
SEPP1	0	1.15945	0.441	0.204	0	Non-trophoblast	SEPP1
HSPH1	0	1.15864	0.445	0.27	0	Non-trophoblast	HSPH1
C2	0	1.15471	0.262	0.025	0	Non-trophoblast	C2
NOTCH2	0	1.15424	0.333	0.037	0	Non-trophoblast	NOTCH2
BAMBI	0	1.15108	0.325	0.106	0	Non-trophoblast	BAMBI
UCP2	0	1.15041	0.295	0.074	0	Non-trophoblast	UCP2
CORO1A	0	1.15038	0.271	0.057	0	Non-trophoblast	CORO1A
LIMD2	0	1.14429	0.314	0.018	0	Non-trophoblast	LIMD2
HAND2	0	1.14367	0.264	0.009	0	Non-trophoblast	HAND2
TGFB1I1	0	1.14165	0.299	0.013	0	Non-trophoblast	TGFB1I1
FBLN5	0	1.13096	0.264	0.02	0	Non-trophoblast	FBLN5
AEBP1	0	1.13033	0.283	0.02	0	Non-trophoblast	AEBP1
COLEC11	0	1.12975	0.231	0.015	0	Non-trophoblast	COLEC11
TIMP2	0	1.12864	0.43	0.118	0	Non-trophoblast	TIMP2
CYBB	0	1.12672	0.245	0.01	0	Non-trophoblast	CYBB
CD163	0	1.12562	0.236	0.016	0	Non-trophoblast	CD163
TSC22D3	0	1.12507	0.45	0.118	0	Non-trophoblast	TSC22D3
CD9	0	1.12055	0.439	0.188	0	Non-trophoblast	CD9
PXDN	0	1.11743	0.228	0.029	0	Non-trophoblast	PXDN
MS4A7	0	1.11495	0.227	0.01	0	Non-trophoblast	MS4A7
REN	0	1.10503	0.13	0.009	0	Non-trophoblast	REN
COX7A1	0	1.10464	0.268	0.01	0	Non-trophoblast	COX7A1
AREG	0	1.10389	0.177	0.034	0	Non-trophoblast	AREG
MIR503HG	0	1.10239	0.222	0.012	0	Non-trophoblast	MIR503HG
SH3BGRL3	0	1.1022	0.743	0.632	0	Non-trophoblast	SH3BGRL3
SLC16A10	0	1.10092	0.261	0.02	0	Non-trophoblast	SLC16A10
NFKBIZ	0	1.09995	0.464	0.231	0	Non-trophoblast	NFKBIZ
SLIT2	0	1.09961	0.25	0.009	0	Non-trophoblast	SLIT2
DDIT4	0	1.09553	0.439	0.184	0	Non-trophoblast	DDIT4
FAM114A1	0	1.09526	0.342	0.079	0	Non-trophoblast	FAM114A1
IGFBP3	0	1.0936	0.579	0.399	0	Non-trophoblast	IGFBP3
UACA	0	1.09094	0.275	0.016	0	Non-trophoblast	UACA
FLNA	0	1.08715	0.487	0.25	0	Non-trophoblast	FLNA
PPP1R18	0	1.08451	0.334	0.063	0	Non-trophoblast	PPP1R18
PPP1R14A	0	1.08312	0.387	0.243	0	Non-trophoblast	PPP1R14A
CYR61	0	1.08035	0.316	0.127	0	Non-trophoblast	CYR61
GSN	0	1.0788	0.595	0.338	0	Non-trophoblast	GSN
GAS6	0	1.07874	0.266	0.018	0	Non-trophoblast	GAS6
FIBIN	0	1.07844	0.248	0.01	0	Non-trophoblast	FIBIN
FCGR2A	0	1.07701	0.237	0.011	0	Non-trophoblast	FCGR2A
ADAMTS5	0	1.07592	0.226	0.012	0	Non-trophoblast	ADAMTS5
GPR34	0	1.07079	0.22	0.014	0	Non-trophoblast	GPR34
NFIB	0	1.06976	0.268	0.039	0	Non-trophoblast	NFIB
FCGR1A	0	1.06405	0.233	0.024	0	Non-trophoblast	FCGR1A
PAMR1	0	1.06346	0.258	0.017	0	Non-trophoblast	PAMR1
FILIP1	0	1.06304	0.243	0.008	0	Non-trophoblast	FILIP1
PDLIM5	0	1.0602	0.456	0.201	0	Non-trophoblast	PDLIM5
IGF1	0	1.05954	0.214	0.011	0	Non-trophoblast	IGF1
TGFB3	0	1.04653	0.232	0.008	0	Non-trophoblast	TGFB3
EIF4EBP1	0	1.04265	0.587	0.299	0	Non-trophoblast	EIF4EBP1
FTL	0	1.04139	0.984	0.973	0	Non-trophoblast	FTL
RAP2B	0	1.03586	0.433	0.2	0	Non-trophoblast	RAP2B
CRISPLD2	0	1.03028	0.322	0.126	0	Non-trophoblast	CRISPLD2
IQGAP2	0	1.02441	0.337	0.089	0	Non-trophoblast	IQGAP2
MRC2	0	1.0239	0.231	0.013	0	Non-trophoblast	MRC2
FXYD5	0	1.01881	0.566	0.223	0	Non-trophoblast	FXYD5
PAG1	0	1.01857	0.287	0.063	0	Non-trophoblast	PAG1
RNF130	0	1.01815	0.337	0.119	0	Non-trophoblast	RNF130
CD99	0	1.01195	0.854	0.709	0	Non-trophoblast	CD99
HBEGF	0	1.0094	0.298	0.058	0	Non-trophoblast	HBEGF
FADS2	0	1.00855	0.287	0.049	0	Non-trophoblast	FADS2
H3F3B	0	1.0078	0.715	0.36	0	Non-trophoblast	H3F3B
VASN	0	1.00517	0.277	0.053	0	Non-trophoblast	VASN
HSPB6	0	1.00373	0.236	0.021	0	Non-trophoblast	HSPB6
LMCD1	0	1.00291	0.25	0.036	0	Non-trophoblast	LMCD1
ADAMTS9	0	1.00184	0.236	0.009	0	Non-trophoblast	ADAMTS9
Table S7: Differentially expressed genes (DEGs) for 1st trimester integration
Sheet 1 refers to the analysis trophoblasts versus non-trophoblasts. Sheet 2 refers to the analysis of all cell types. DEGs were determined on 35,461 cells from 1st trimester placentas using FindAllMarkers function of Seurat v4.3.0 with MAST test (genes at least expressed in 10% of the cell cluster, fold-change > 1.5 and adjusted p.value < 0.05).

## Sheet: Sheet 2 - MAST_allcelltypes
MAST_notherimmune_celltypes_fc1.5
	p_val	avg_log2FC	pct.1	pct.2	p_val_adj	cluster	gene
SMAGP	0	2.13825	0.959	0.219	0	CTB	SMAGP
EFEMP1	0	2.03809	0.975	0.265	0	CTB	EFEMP1
BCAM	0	2.02512	0.893	0.136	0	CTB	BCAM
PAGE4	0	1.98597	0.999	0.511	0	CTB	PAGE4
DUSP9	0	1.9274	0.909	0.191	0	CTB	DUSP9
FXYD3	0	1.88174	0.964	0.232	0	CTB	FXYD3
VGLL1	0	1.85676	0.981	0.268	0	CTB	VGLL1
SLC27A2	0	1.85469	0.74	0.03	0	CTB	SLC27A2
SPINT1	0	1.85121	0.95	0.257	0	CTB	SPINT1
FAM3B	0	1.84921	0.797	0.076	0	CTB	FAM3B
PEG10	0	1.83574	0.991	0.397	0	CTB	PEG10
SLC22A11	0	1.78015	0.898	0.135	0	CTB	SLC22A11
ADIRF	0	1.77682	0.81	0.087	0	CTB	ADIRF
XAGE3	0	1.75773	0.993	0.331	0	CTB	XAGE3
FBN2	0	1.71557	0.884	0.157	0	CTB	FBN2
FOLR1	0	1.71252	0.835	0.161	0	CTB	FOLR1
MBNL3	0	1.6534	0.895	0.182	0	CTB	MBNL3
ISYNA1	0	1.65203	0.956	0.34	0	CTB	ISYNA1
PERP	0	1.64705	0.977	0.278	0	CTB	PERP
FOXO4	0	1.61067	0.778	0.088	0	CTB	FOXO4
KRT23	0	1.6093	0.91	0.174	0	CTB	KRT23
SERINC2	0	1.60509	0.803	0.177	0	CTB	SERINC2
CLDN4	0	1.55032	0.954	0.264	0	CTB	CLDN4
MLLT1	0	1.54953	0.694	0.149	0	CTB	MLLT1
DNMT1	0	1.54682	0.932	0.294	0	CTB	DNMT1
ALDH7A1	0	1.53884	0.884	0.261	0	CTB	ALDH7A1
NFE2L3	0	1.5374	0.793	0.109	0	CTB	NFE2L3
EGFR	0	1.53524	0.851	0.16	0	CTB	EGFR
CD24	0	1.53195	0.688	0.184	0	CTB	CD24
PKIB	0	1.50373	0.931	0.268	0	CTB	PKIB
TINAGL1	0	1.49676	0.913	0.33	0	CTB	TINAGL1
ADGRG1	0	1.47515	0.636	0.069	0	CTB	ADGRG1
PHLDA2	0	1.46937	0.982	0.471	0	CTB	PHLDA2
TFDP2	0	1.43952	0.828	0.201	0	CTB	TFDP2
MORC4	0	1.43166	0.795	0.174	0	CTB	MORC4
TSTD1	0	1.42504	0.798	0.198	0	CTB	TSTD1
KRT7	0	1.42325	0.917	0.295	0	CTB	KRT7
ASS1	0	1.42149	0.691	0.079	0	CTB	ASS1
PNP	0	1.40756	0.849	0.219	0	CTB	PNP
CSF3R	0	1.3976	0.879	0.213	0	CTB	CSF3R
GGCT	0	1.34737	0.867	0.33	0	CTB	GGCT
BEX3	0	1.34311	0.618	0.272	0	CTB	BEX3
ECI2	0	1.33351	0.804	0.227	0	CTB	ECI2
XAGE2	0	1.32192	0.73	0.233	0	CTB	XAGE2
ERVW-1	0	1.30986	0.832	0.176	0	CTB	ERVW-1
SPINT2	0	1.30165	0.989	0.541	0	CTB	SPINT2
SLC6A4	0	1.29524	0.582	0.048	0	CTB	SLC6A4
PISD	0	1.28652	0.714	0.164	0	CTB	PISD
SLC43A2	0	1.28571	0.869	0.262	0	CTB	SLC43A2
KCNN4	0	1.27407	0.745	0.117	0	CTB	KCNN4
MSX2	0	1.26882	0.643	0.079	0	CTB	MSX2
CCR7	0	1.26244	0.573	0.059	0	CTB	CCR7
TCEAL9	0	1.26241	0.617	0.275	0	CTB	TCEAL9
LARGE2	0	1.25667	0.482	0.035	0	CTB	LARGE2
CYSTM1	0	1.24441	0.887	0.333	0	CTB	CYSTM1
TFAP2A	0	1.24296	0.836	0.195	0	CTB	TFAP2A
SLC13A4	0	1.2409	0.67	0.075	0	CTB	SLC13A4
PARP1	0	1.24073	0.913	0.406	0	CTB	PARP1
SLC26A2	0	1.23818	0.838	0.189	0	CTB	SLC26A2
SLC13A3	0	1.23066	0.536	0.039	0	CTB	SLC13A3
IFI6	0	1.2228	0.999	0.671	0	CTB	IFI6
GSTA3	0	1.21989	0.59	0.075	0	CTB	GSTA3
CLN3	0	1.21583	0.67	0.203	0	CTB	CLN3
SLC52A1	0	1.21027	0.695	0.091	0	CTB	SLC52A1
MPP1	0	1.20951	0.87	0.284	0	CTB	MPP1
ECHDC2	0	1.20524	0.786	0.195	0	CTB	ECHDC2
TGM2	0	1.20141	0.868	0.279	0	CTB	TGM2
HMGA1	0	1.19986	0.887	0.388	0	CTB	HMGA1
ISM2	0	1.19357	0.785	0.179	0	CTB	ISM2
CRYBG1	0	1.1886	0.53	0.07	0	CTB	CRYBG1
CSTA	0	1.18833	0.678	0.152	0	CTB	CSTA
ACSS1	0	1.18324	0.774	0.225	0	CTB	ACSS1
VWA1	0	1.17456	0.664	0.186	0	CTB	VWA1
LRP2	0	1.17338	0.483	0.02	0	CTB	LRP2
CKMT1B	0	1.16485	0.534	0.061	0	CTB	CKMT1B
ITIH5	0	1.15945	0.84	0.277	0	CTB	ITIH5
SLC2A1	0	1.15769	0.955	0.386	0	CTB	SLC2A1
NSG1	0	1.15119	0.504	0.066	0	CTB	NSG1
CLDN7	0	1.14301	0.788	0.213	0	CTB	CLDN7
OLR1	0	1.13774	0.875	0.251	0	CTB	OLR1
DSP	0	1.13414	0.887	0.268	0	CTB	DSP
LRATD1	0	1.12581	0.477	0.049	0	CTB	LRATD1
SLC19A1	0	1.12215	0.655	0.117	0	CTB	SLC19A1
HSD17B1	0	1.1077	0.665	0.154	0	CTB	HSD17B1
LAMA5	0	1.1037	0.61	0.111	0	CTB	LAMA5
TSC22D1	0	1.09	0.91	0.412	0	CTB	TSC22D1
GGH	0	1.08293	0.847	0.366	0	CTB	GGH
ANXA3	0	1.08292	0.675	0.206	0	CTB	ANXA3
H4C3	0	1.08062	0.559	0.178	0	CTB	H4C3
ADRB1	0	1.06537	0.476	0.035	0	CTB	ADRB1
TMEM150C	0	1.05972	0.5	0.048	0	CTB	TMEM150C
MPC2	0	1.0592	0.861	0.422	0	CTB	MPC2
SH3YL1	0	1.05509	0.675	0.21	0	CTB	SH3YL1
RASL11B	0	1.04112	0.522	0.091	0	CTB	RASL11B
INSL4	0	1.04108	0.702	0.157	0	CTB	INSL4
SLC29A1	0	1.04068	0.741	0.247	0	CTB	SLC29A1
ITGB4	0	1.0343	0.532	0.08	0	CTB	ITGB4
KRT19	0	1.02707	0.93	0.325	0	CTB	KRT19
SLC38A9	0	1.02442	0.714	0.191	0	CTB	SLC38A9
RBBP7	0	1.02278	0.903	0.443	0	CTB	RBBP7
SEMA6A	0	1.02227	0.658	0.117	0	CTB	SEMA6A
BEX2	0	1.01893	0.465	0.052	0	CTB	BEX2
P2RY6	0	1.01748	0.554	0.089	0	CTB	P2RY6
CTSV	0	1.01425	0.596	0.141	0	CTB	CTSV
GCSH	0	1.00876	0.902	0.402	0	CTB	GCSH
MCRIP2	0	1.0021	0.478	0.101	0	CTB	MCRIP2
COMT	0	0.995595	0.954	0.6	0	CTB	COMT
TCAF1	0	0.994394	0.613	0.2	0	CTB	TCAF1
S100P	0	0.99427	0.821	0.27	0	CTB	S100P
TACSTD2	0	0.992457	0.415	0.045	0	CTB	TACSTD2
BTG3	0	0.989562	0.898	0.384	0	CTB	BTG3
RASA1	0	0.988925	0.804	0.266	0	CTB	RASA1
ECH1	0	0.982733	0.962	0.589	0	CTB	ECH1
KRT8	0	0.979568	0.99	0.521	0	CTB	KRT8
CCNDBP1	0	0.961238	0.861	0.375	0	CTB	CCNDBP1
RMI2	0	0.953355	0.503	0.101	0	CTB	RMI2
ATP5F1A	0	0.952384	0.611	0.307	0	CTB	ATP5F1A
TFAP2C	0	0.951314	0.517	0.107	0	CTB	TFAP2C
MIR205HG	0	0.948679	0.207	0.015	0	CTB	MIR205HG
NUDT4	0	0.937708	0.732	0.247	0	CTB	NUDT4
SPESP1	0	0.932844	0.397	0.049	0	CTB	SPESP1
SIAH1	0	0.93005	0.715	0.226	0	CTB	SIAH1
TUSC3	0	0.928812	0.866	0.403	0	CTB	TUSC3
CLIC3	0	0.922738	0.827	0.363	0	CTB	CLIC3
ERVH48-1	0	0.920984	0.66	0.171	0	CTB	ERVH48-1
IDH2	0	0.912974	0.928	0.532	0	CTB	IDH2
APMAP	0	0.898878	0.859	0.378	0	CTB	APMAP
FAM118A	0	0.891721	0.529	0.132	0	CTB	FAM118A
GPX3	0	0.891011	0.872	0.4	0	CTB	GPX3
ECHS1	0	0.890867	0.889	0.516	0	CTB	ECHS1
GJA5	0	0.886403	0.611	0.157	0	CTB	GJA5
SIGLEC6	0	0.885638	0.436	0.052	0	CTB	SIGLEC6
COX20	0	0.884718	0.774	0.342	0	CTB	COX20
KRT18	0	0.884675	0.996	0.647	0	CTB	KRT18
TMEM40	0	0.873647	0.564	0.095	0	CTB	TMEM40
ACADVL	0	0.872939	0.843	0.459	0	CTB	ACADVL
GATA3	0	0.865077	0.823	0.242	0	CTB	GATA3
HMGB3	0	0.863951	0.877	0.353	0	CTB	HMGB3
EFHD1	0	0.862411	0.458	0.072	0	CTB	EFHD1
APP	0	0.852664	0.915	0.502	0	CTB	APP
GSTA4	0	0.848607	0.78	0.355	0	CTB	GSTA4
SMS	0	0.845165	0.959	0.558	0	CTB	SMS
CAVIN1	0	0.842295	0.478	0.106	0	CTB	CAVIN1
VSIR	0	0.837245	0.559	0.218	0	CTB	VSIR
HMGN3	0	0.818192	0.978	0.685	0	CTB	HMGN3
PRDX2	0	0.815854	0.941	0.595	0	CTB	PRDX2
MCM7	0	0.810513	0.563	0.186	0	CTB	MCM7
TECR	0	0.80889	0.907	0.508	0	CTB	TECR
CLDN3	0	0.808837	0.353	0.035	0	CTB	CLDN3
CTNNBL1	0	0.795925	0.608	0.247	0	CTB	CTNNBL1
MGST3	0	0.7856	0.997	0.793	0	CTB	MGST3
IDH1	0	0.784146	0.864	0.459	0	CTB	IDH1
KIAA1217	0	0.779826	0.421	0.075	0	CTB	KIAA1217
AIM1	0	0.768698	0.264	0.058	0	CTB	AIM1
LDHB	0	0.764674	0.976	0.75	0	CTB	LDHB
GPR56	0	0.75781	0.191	0.017	0	CTB	GPR56
RP11-303E16.6	0	0.749059	0.168	0.011	0	CTB	RP11-303E16.6
PEBP1	0	0.745192	0.969	0.696	0	CTB	PEBP1
EIF1AY	0	0.744962	0.544	0.172	0	CTB	EIF1AY
SLC19A3	0	0.74306	0.43	0.078	0	CTB	SLC19A3
SMPDL3A	0	0.732802	0.662	0.253	0	CTB	SMPDL3A
HEXB	0	0.729569	0.823	0.477	0	CTB	HEXB
FHL2	0	0.727258	0.739	0.268	0	CTB	FHL2
RHOV	0	0.712754	0.308	0.025	0	CTB	RHOV
PEG3	0	0.711673	0.938	0.451	0	CTB	PEG3
GCHFR	0	0.707942	0.619	0.185	0	CTB	GCHFR
DEGS1	0	0.705055	0.774	0.406	0	CTB	DEGS1
SLC22A18	0	0.696579	0.435	0.138	0	CTB	SLC22A18
AKR1B1	0	0.693451	0.944	0.631	0	CTB	AKR1B1
GPR87	0	0.67405	0.359	0.057	0	CTB	GPR87
MUC15	0	0.67324	0.455	0.097	0	CTB	MUC15
EPHB4	0	0.666572	0.466	0.111	0	CTB	EPHB4
FAM184A	0	0.647438	0.432	0.095	0	CTB	FAM184A
SERPINF1	0	0.642851	0.938	0.547	0	CTB	SERPINF1
GYLTL1B	0	0.636619	0.162	0.012	0	CTB	GYLTL1B
ELF3	0	0.632705	0.441	0.149	0	CTB	ELF3
GRAMD2	0	0.629636	0.192	0.028	0	CTB	GRAMD2
SLC25A5	0	0.628679	0.96	0.707	0	CTB	SLC25A5
RETREG1	0	0.627902	0.242	0.013	0	CTB	RETREG1
FAM84A	0	0.626817	0.162	0.015	0	CTB	FAM84A
SOD3	0	0.621879	0.513	0.203	0	CTB	SOD3
LGALS3	0	0.620842	0.925	0.543	0	CTB	LGALS3
DACT2	0	0.619328	0.343	0.053	0	CTB	DACT2
BACE2	0	0.61083	0.497	0.182	0	CTB	BACE2
HSPB8	0	0.602379	0.629	0.195	0	CTB	HSPB8
GCNT4	0	0.593146	0.238	0.02	0	CTB	GCNT4
LGR4	0	0.592832	0.453	0.139	0	CTB	LGR4
TACC2	0	0.587412	0.408	0.084	0	CTB	TACC2
APLP2	0	0.587327	0.983	0.742	0	CTB	APLP2
CYB5R1	4.97845e-265	0.590427	0.6	0.297	2.48923e-261	CTB	CYB5R1
CYP19A1	0	2.89595	0.928	0.112	0	fusing-CTB	CYP19A1
GDF15	0	2.66277	0.905	0.203	0	fusing-CTB	GDF15
ERVFRD-1	0	2.39498	0.587	0.019	0	fusing-CTB	ERVFRD-1
LGALS16	0	2.35179	0.587	0.046	0	fusing-CTB	LGALS16
INSL4	0	2.31301	0.958	0.349	0	fusing-CTB	INSL4
PRKCZ	0	2.21484	0.908	0.26	0	fusing-CTB	PRKCZ
MUC15	0	2.16534	0.813	0.215	0	fusing-CTB	MUC15
CGA	0	2.14353	0.991	0.625	0	fusing-CTB	CGA
SERPINB2	0	2.09338	0.524	0.025	0	fusing-CTB	SERPINB2
CYP11A1	0	2.06544	0.914	0.299	0	fusing-CTB	CYP11A1
TBX3	0	2.03793	0.916	0.266	0	fusing-CTB	TBX3
GADD45G	0	2.02624	0.867	0.306	0	fusing-CTB	GADD45G
ST3GAL4	0	2.00775	0.891	0.315	0	fusing-CTB	ST3GAL4
SLC1A2	0	1.99319	0.642	0.084	0	fusing-CTB	SLC1A2
HSPB8	0	1.99093	0.918	0.344	0	fusing-CTB	HSPB8
TMEM40	0	1.95227	0.886	0.256	0	fusing-CTB	TMEM40
LYPD3	0	1.95154	0.82	0.242	0	fusing-CTB	LYPD3
DHRS9	0	1.91584	0.528	0.029	0	fusing-CTB	DHRS9
PGF	0	1.90699	0.896	0.351	0	fusing-CTB	PGF
COBLL1	0	1.89657	0.835	0.245	0	fusing-CTB	COBLL1
GREM2	0	1.89363	0.559	0.027	0	fusing-CTB	GREM2
OVOL1	0	1.8823	0.611	0.075	0	fusing-CTB	OVOL1
EPS8L1	0	1.82841	0.673	0.141	0	fusing-CTB	EPS8L1
KRT23	0	1.82816	0.975	0.446	0	fusing-CTB	KRT23
ARG2	0	1.80105	0.714	0.22	0	fusing-CTB	ARG2
RP11-266L9.2	0	1.79989	0.258	0.022	0	fusing-CTB	RP11-266L9.2
HSD17B1	0	1.79519	0.866	0.336	0	fusing-CTB	HSD17B1
SECISBP2L	0	1.76586	0.865	0.387	0	fusing-CTB	SECISBP2L
S100P	0	1.7448	0.984	0.469	0	fusing-CTB	S100P
SLC52A1	0	1.7258	0.806	0.312	0	fusing-CTB	SLC52A1
SLC13A4	0	1.7141	0.784	0.292	0	fusing-CTB	SLC13A4
ERVW-1	0	1.71159	0.957	0.416	0	fusing-CTB	ERVW-1
ERVV-1	0	1.70777	0.518	0.034	0	fusing-CTB	ERVV-1
LGALS13	0	1.69787	0.378	0.026	0	fusing-CTB	LGALS13
TACC2	0	1.68976	0.704	0.192	0	fusing-CTB	TACC2
ESRRG	0	1.67654	0.678	0.146	0	fusing-CTB	ESRRG
RHOBTB1	0	1.65876	0.781	0.256	0	fusing-CTB	RHOBTB1
KMO	0	1.64628	0.484	0.029	0	fusing-CTB	KMO
CSF3R	0	1.64377	0.967	0.458	0	fusing-CTB	CSF3R
FAR2	0	1.64245	0.55	0.106	0	fusing-CTB	FAR2
ATG9B	0	1.64225	0.512	0.045	0	fusing-CTB	ATG9B
KCNN4	0	1.59675	0.874	0.346	0	fusing-CTB	KCNN4
SERPINE1	0	1.55706	0.615	0.199	0	fusing-CTB	SERPINE1
SDC1	0	1.54787	0.407	0.062	0	fusing-CTB	SDC1
HSD3B1	0	1.54726	0.45	0.127	0	fusing-CTB	HSD3B1
PHOSPHO1	0	1.53151	0.427	0.037	0	fusing-CTB	PHOSPHO1
PDLIM2	0	1.5189	0.791	0.344	0	fusing-CTB	PDLIM2
SIAH1	0	1.51174	0.853	0.403	0	fusing-CTB	SIAH1
SLC26A2	0	1.50444	0.781	0.434	0	fusing-CTB	SLC26A2
SLC22A11	0	1.4991	0.91	0.419	0	fusing-CTB	SLC22A11
BPGM	0	1.49165	0.633	0.213	0	fusing-CTB	BPGM
GSTA3	0	1.48863	0.726	0.261	0	fusing-CTB	GSTA3
ZNF703	0	1.48719	0.716	0.269	0	fusing-CTB	ZNF703
PVRL4	0	1.48259	0.317	0.026	0	fusing-CTB	PVRL4
BACE2	0	1.45855	0.749	0.288	0	fusing-CTB	BACE2
NUCB2	0	1.45623	0.916	0.552	0	fusing-CTB	NUCB2
SEMA6A	0	1.45454	0.769	0.314	0	fusing-CTB	SEMA6A
SLC38A9	0	1.4513	0.797	0.383	0	fusing-CTB	SLC38A9
OTUB2	0	1.43334	0.429	0.025	0	fusing-CTB	OTUB2
GSE1	0	1.43027	0.761	0.302	0	fusing-CTB	GSE1
SLC40A1	0	1.41807	0.953	0.64	0	fusing-CTB	SLC40A1
FDX1	0	1.41531	0.753	0.408	0	fusing-CTB	FDX1
SLC43A2	0	1.4107	0.942	0.485	0	fusing-CTB	SLC43A2
FAM184A	0	1.41013	0.637	0.212	0	fusing-CTB	FAM184A
GLDN	0	1.40296	0.446	0.027	0	fusing-CTB	GLDN
IGSF5	0	1.39785	0.405	0.01	0	fusing-CTB	IGSF5
NECTIN4	0	1.39046	0.468	0.124	0	fusing-CTB	NECTIN4
SQSTM1	0	1.38121	0.971	0.663	0	fusing-CTB	SQSTM1
TFRC	0	1.37807	0.866	0.455	0	fusing-CTB	TFRC
MAOA	0	1.36861	0.429	0.085	0	fusing-CTB	MAOA
RASA1	0	1.36455	0.906	0.463	0	fusing-CTB	RASA1
GATA3	0	1.36436	0.902	0.456	0	fusing-CTB	GATA3
NFE2L3	0	1.35748	0.777	0.366	0	fusing-CTB	NFE2L3
GPR87	0	1.35008	0.567	0.16	0	fusing-CTB	GPR87
EPHB4	0	1.3279	0.65	0.235	0	fusing-CTB	EPHB4
BTG3	0	1.31606	0.882	0.577	0	fusing-CTB	BTG3
ADHFE1	0	1.3093	0.387	0.04	0	fusing-CTB	ADHFE1
DACT2	0	1.30275	0.536	0.153	0	fusing-CTB	DACT2
GCM1	0	1.29944	0.554	0.164	0	fusing-CTB	GCM1
SGK1	0	1.29264	0.72	0.327	0	fusing-CTB	SGK1
GATA2	0	1.28726	0.653	0.27	0	fusing-CTB	GATA2
TFAP2A	0	1.27426	0.868	0.433	0	fusing-CTB	TFAP2A
PDCD4	0	1.25139	0.882	0.529	0	fusing-CTB	PDCD4
CCNDBP1	0	1.23354	0.881	0.556	0	fusing-CTB	CCNDBP1
SLC19A1	0	1.23094	0.687	0.317	0	fusing-CTB	SLC19A1
CD55	0	1.23087	0.874	0.502	0	fusing-CTB	CD55
SLC2A1	0	1.22413	0.951	0.599	0	fusing-CTB	SLC2A1
HMGB3	0	1.20024	0.914	0.547	0	fusing-CTB	HMGB3
ARID5B	0	1.19767	0.912	0.601	0	fusing-CTB	ARID5B
PTPN21	0	1.18984	0.383	0.066	0	fusing-CTB	PTPN21
DNAJB9	0	1.16341	0.751	0.463	0	fusing-CTB	DNAJB9
APMAP	0	1.14894	0.886	0.557	0	fusing-CTB	APMAP
SLC16A3	0	1.12908	0.762	0.382	0	fusing-CTB	SLC16A3
BZW2	0	1.11107	0.886	0.55	0	fusing-CTB	BZW2
HES2	0	1.10965	0.318	0.018	0	fusing-CTB	HES2
P2RY6	0	1.08636	0.615	0.26	0	fusing-CTB	P2RY6
FXYD3	0	1.08091	0.87	0.51	0	fusing-CTB	FXYD3
NEURL1	0	1.07002	0.297	0.038	0	fusing-CTB	NEURL1
CLDN7	0	1.06349	0.795	0.428	0	fusing-CTB	CLDN7
PHLDA2	0	1.04712	0.952	0.663	0	fusing-CTB	PHLDA2
DAB2	0	1.03515	0.889	0.604	0	fusing-CTB	DAB2
SPINT1	0	1.03437	0.903	0.518	0	fusing-CTB	SPINT1
ARL4A	0	1.01175	0.729	0.471	0	fusing-CTB	ARL4A
ANXA1	0	1.00837	0.997	0.855	0	fusing-CTB	ANXA1
CDKN1C	0	0.985152	0.894	0.726	0	fusing-CTB	CDKN1C
VGLL1	0	0.958952	0.923	0.537	0	fusing-CTB	VGLL1
TSC22D1	0	0.953114	0.866	0.6	0	fusing-CTB	TSC22D1
KRT8	0	0.929504	0.986	0.696	0	fusing-CTB	KRT8
TUSC3	0	0.917714	0.876	0.576	0	fusing-CTB	TUSC3
XAGE3	0	0.90681	0.959	0.58	0	fusing-CTB	XAGE3
EZR	0	0.800462	0.957	0.8	0	fusing-CTB	EZR
PHYHIPL	0	0.799736	0.215	0.006	0	fusing-CTB	PHYHIPL
KRT18	0	0.763456	0.987	0.777	0	fusing-CTB	KRT18
DPEP2NB	0	0.623788	0.199	0.004	0	fusing-CTB	DPEP2NB
CEBPB	0	0.923718	0.829	0.601	0	fusing-CTB	CEBPB
MLLT1	0	1.13463	0.667	0.354	0	fusing-CTB	MLLT1
DSP	0	0.976258	0.869	0.5	0	fusing-CTB	DSP
ELF3	0	1.21066	0.627	0.25	0	fusing-CTB	ELF3
CLIC3	0	0.993964	0.815	0.537	6.0406e-307	fusing-CTB	CLIC3
EGFR	0	1.07014	0.795	0.421	5.00191e-306	fusing-CTB	EGFR
KYNU	9.11517e-298	1.18253	0.357	0.056	4.55758e-294	fusing-CTB	KYNU
TINAGL1	6.40092e-297	0.942681	0.854	0.551	3.20046e-293	fusing-CTB	TINAGL1
PIM3	4.44585e-293	1.0629	0.654	0.328	2.22292e-289	fusing-CTB	PIM3
SLC6A8	2.53777e-291	1.22925	0.472	0.127	1.26889e-287	fusing-CTB	SLC6A8
INHA	9.07408e-290	1.22554	0.324	0.058	4.53704e-286	fusing-CTB	INHA
NECTIN3	1.46916e-288	0.77681	0.231	0.03	7.34581e-285	fusing-CTB	NECTIN3
SLC19A3	3.32849e-277	1.07181	0.539	0.205	1.66424e-273	fusing-CTB	SLC19A3
HSD11B2	9.83375e-276	1.04953	0.223	0.02	4.91688e-272	fusing-CTB	HSD11B2
AKR1B1	2.00577e-274	0.652147	0.908	0.75	1.00288e-270	fusing-CTB	AKR1B1
DUSP9	3.92555e-274	1.00569	0.778	0.465	1.96278e-270	fusing-CTB	DUSP9
SLC2A12	1.97422e-268	0.72213	0.193	0.009	9.87108e-265	fusing-CTB	SLC2A12
ZNF165	5.14851e-265	0.940777	0.295	0.044	2.57425e-261	fusing-CTB	ZNF165
LGR4	1.91529e-264	1.08395	0.567	0.252	9.57646e-261	fusing-CTB	LGR4
SPINT2	3.46894e-260	0.651855	0.944	0.71	1.73447e-256	fusing-CTB	SPINT2
PKIB	5.49686e-255	0.839246	0.786	0.522	2.74843e-251	fusing-CTB	PKIB
PNP	6.98839e-255	0.920785	0.7	0.461	3.49419e-251	fusing-CTB	PNP
IFI6	1.67201e-254	0.665795	0.969	0.795	8.36004e-251	fusing-CTB	IFI6
HMOX1	1.57659e-250	1.08917	0.705	0.364	7.88297e-247	fusing-CTB	HMOX1
BTG1	4.34593e-250	0.711739	0.898	0.723	2.17297e-246	fusing-CTB	BTG1
CD200	4.39966e-250	0.876678	0.25	0.034	2.19983e-246	fusing-CTB	CD200
GPX3	2.15818e-249	0.86035	0.827	0.578	1.07909e-245	fusing-CTB	GPX3
PLIN2	5.49507e-246	0.97942	0.788	0.589	2.74753e-242	fusing-CTB	PLIN2
H2BC21	3.08302e-243	0.901308	0.354	0.109	1.54151e-239	fusing-CTB	H2BC21
NUPR1	8.9835e-243	0.995379	0.689	0.431	4.49175e-239	fusing-CTB	NUPR1
CRYBG1	8.46845e-239	0.881049	0.415	0.247	4.23422e-235	fusing-CTB	CRYBG1
LCMT1-AS2	3.01047e-237	1.15826	0.15	0.007	1.50524e-233	fusing-CTB	LCMT1-AS2
SMS	2.26946e-235	0.640717	0.908	0.71	1.13473e-231	fusing-CTB	SMS
MBNL3	1.36199e-234	0.875878	0.772	0.454	6.80994e-231	fusing-CTB	MBNL3
BASP1	1.25373e-232	0.85756	0.716	0.502	6.26863e-229	fusing-CTB	BASP1
RIPOR2	3.23834e-232	0.75084	0.183	0.013	1.61917e-228	fusing-CTB	RIPOR2
DEPP1	2.70735e-231	0.953786	0.314	0.128	1.35368e-227	fusing-CTB	DEPP1
PRSS8	7.74127e-228	1.00032	0.658	0.349	3.87064e-224	fusing-CTB	PRSS8
EFHD1	1.7857e-226	1.01323	0.48	0.215	8.92848e-223	fusing-CTB	EFHD1
NPB	8.09535e-223	0.953728	0.172	0.018	4.04767e-219	fusing-CTB	NPB
ADM	9.05769e-222	1.00155	0.706	0.445	4.52885e-218	fusing-CTB	ADM
PAGE4	9.8481e-222	0.672334	0.951	0.696	4.92405e-218	fusing-CTB	PAGE4
SIGLEC6	1.71403e-221	0.980481	0.464	0.194	8.57014e-218	fusing-CTB	SIGLEC6
PSG4	9.56384e-220	1.22345	0.159	0.019	4.78192e-216	fusing-CTB	PSG4
GSTA4	3.38095e-216	0.771534	0.726	0.516	1.69048e-212	fusing-CTB	GSTA4
MXD1	1.35659e-214	0.988707	0.451	0.13	6.78293e-211	fusing-CTB	MXD1
ACSS1	2.25937e-212	0.90486	0.726	0.432	1.12969e-208	fusing-CTB	ACSS1
PEG10	3.18226e-212	0.863924	0.871	0.624	1.59113e-208	fusing-CTB	PEG10
ENDOU	4.86196e-211	0.647757	0.147	0.005	2.43098e-207	fusing-CTB	ENDOU
KISS1	3.44083e-210	1.28305	0.217	0.057	1.72042e-206	fusing-CTB	KISS1
ACADVL	5.85781e-208	0.701605	0.811	0.604	2.9289e-204	fusing-CTB	ACADVL
CLDN4	1.17011e-205	0.719223	0.814	0.528	5.85056e-202	fusing-CTB	CLDN4
TCAF1	1.53989e-205	0.828029	0.524	0.358	7.69944e-202	fusing-CTB	TCAF1
FBXO32	6.1912e-198	0.927802	0.341	0.101	3.0956e-194	fusing-CTB	FBXO32
CYB5R1	8.79599e-198	0.848741	0.671	0.407	4.398e-194	fusing-CTB	CYB5R1
PMAIP1	1.63953e-197	0.980598	0.628	0.346	8.19764e-194	fusing-CTB	PMAIP1
PSG3	1.3584e-192	1.18057	0.132	0.026	6.792e-189	fusing-CTB	PSG3
PVRL3	1.66632e-192	1.07203	0.219	0.036	8.33158e-189	fusing-CTB	PVRL3
PSG6	6.34191e-187	1.01184	0.116	0.008	3.17095e-183	fusing-CTB	PSG6
SAT1	2.04516e-185	0.62012	0.904	0.796	1.02258e-181	fusing-CTB	SAT1
AL773572.7	1.62763e-181	0.767718	0.103	0.001	8.13814e-178	fusing-CTB	AL773572.7
CLN3	7.97011e-181	0.767276	0.605	0.38	3.98505e-177	fusing-CTB	CLN3
CEP85	8.40779e-178	0.818047	0.189	0.032	4.2039e-174	fusing-CTB	CEP85
VSIR	7.7057e-173	0.702729	0.487	0.349	3.85285e-169	fusing-CTB	VSIR
BCAR4	8.43191e-173	1.05763	0.205	0.027	4.21595e-169	fusing-CTB	BCAR4
ENG	2.80621e-171	0.94024	0.554	0.333	1.40311e-167	fusing-CTB	ENG
APP	5.05083e-170	0.632435	0.861	0.659	2.52541e-166	fusing-CTB	APP
CLDN1	1.06339e-169	0.730238	0.176	0.017	5.31694e-166	fusing-CTB	CLDN1
SERINC2	1.78845e-167	0.636248	0.666	0.417	8.94224e-164	fusing-CTB	SERINC2
ABCG1	2.63144e-167	0.838582	0.238	0.047	1.31572e-163	fusing-CTB	ABCG1
HOPX	5.87571e-166	0.937012	0.232	0.079	2.93785e-162	fusing-CTB	HOPX
FOXO4	3.33905e-163	0.725227	0.613	0.353	1.66953e-159	fusing-CTB	FOXO4
PEG3	4.89265e-160	0.709383	0.866	0.636	2.44632e-156	fusing-CTB	PEG3
AIM1	8.86011e-160	1.18106	0.354	0.131	4.43005e-156	fusing-CTB	AIM1
XAGE2	4.73568e-157	0.68579	0.662	0.422	2.36784e-153	fusing-CTB	XAGE2
FBLN1	7.16968e-157	0.649552	0.867	0.652	3.58484e-153	fusing-CTB	FBLN1
CCR7	2.11323e-153	0.928821	0.445	0.257	1.05661e-149	fusing-CTB	CCR7
MSX2	1.53192e-150	0.773455	0.521	0.295	7.6596e-147	fusing-CTB	MSX2
S100A9	1.12424e-148	0.917418	0.658	0.385	5.6212e-145	fusing-CTB	S100A9
PSG2	8.25582e-144	1.0921	0.134	0.025	4.12791e-140	fusing-CTB	PSG2
PSG5	1.80763e-143	1.10856	0.134	0.024	9.03816e-140	fusing-CTB	PSG5
AIM1L	2.85243e-143	0.765314	0.142	0.011	1.42622e-139	fusing-CTB	AIM1L
TCL1B	5.93775e-141	0.606847	0.107	0.008	2.96888e-137	fusing-CTB	TCL1B
FYN	3.87823e-140	0.731407	0.259	0.058	1.93912e-136	fusing-CTB	FYN
DPEP2	2.87251e-138	0.718902	0.25	0.06	1.43625e-134	fusing-CTB	DPEP2
CPS1	3.06711e-137	0.768368	0.12	0.015	1.53356e-133	fusing-CTB	CPS1
CSTA	1.18591e-133	0.830845	0.573	0.353	5.92955e-130	fusing-CTB	CSTA
TMEM150C	2.08038e-132	0.767585	0.442	0.219	1.04019e-128	fusing-CTB	TMEM150C
FAM65B	2.84692e-129	0.774207	0.127	0.01	1.42346e-125	fusing-CTB	FAM65B
VWA1	7.01855e-128	0.621992	0.583	0.368	3.50927e-124	fusing-CTB	VWA1
SH3YL1	2.83622e-123	0.654569	0.586	0.387	1.41811e-119	fusing-CTB	SH3YL1
ITGB4	1.26271e-114	0.740614	0.458	0.252	6.31353e-111	fusing-CTB	ITGB4
SLC22A18	1.31656e-113	0.694685	0.398	0.251	6.58281e-110	fusing-CTB	SLC22A18
OLR1	7.23507e-113	0.627743	0.72	0.491	3.61754e-109	fusing-CTB	OLR1
CLTB	8.46421e-108	0.620758	0.581	0.423	4.23211e-104	fusing-CTB	CLTB
CDH5	4.48675e-102	0.742101	0.247	0.076	2.24337e-98	fusing-CTB	CDH5
KIAA1217	4.62584e-100	0.70955	0.392	0.206	2.31292e-96	fusing-CTB	KIAA1217
H1-2	7.44549e-99	0.746951	0.224	0.156	3.72274e-95	fusing-CTB	H1-2
FAM115A	1.85159e-98	0.777665	0.25	0.174	9.25794e-95	fusing-CTB	FAM115A
FAM43A	2.95395e-98	0.654971	0.324	0.165	1.47698e-94	fusing-CTB	FAM43A
CKMT1B	9.96268e-96	0.594139	0.404	0.243	4.98134e-92	fusing-CTB	CKMT1B
LGALS14	3.42929e-93	0.619198	0.106	0.014	1.71465e-89	fusing-CTB	LGALS14
INHBA	2.12155e-90	0.733828	0.108	0.019	1.06078e-86	fusing-CTB	INHBA
SH3BP5	6.19908e-87	0.704514	0.421	0.23	3.09954e-83	fusing-CTB	SH3BP5
CGB3	3.74264e-86	0.696943	0.117	0.042	1.87132e-82	fusing-CTB	CGB3
BHLHE40	6.49845e-86	0.625502	0.429	0.235	3.24922e-82	fusing-CTB	BHLHE40
THSD7A	1.69128e-82	0.64579	0.303	0.126	8.45641e-79	fusing-CTB	THSD7A
FAM83D	9.11295e-82	0.672686	0.181	0.095	4.55647e-78	fusing-CTB	FAM83D
H1-0	7.35474e-78	0.617363	0.315	0.194	3.67737e-74	fusing-CTB	H1-0
C10orf10	1.13551e-74	0.741888	0.162	0.039	5.67754e-71	fusing-CTB	C10orf10
C10orf54	1.83664e-67	0.74	0.294	0.159	9.18321e-64	fusing-CTB	C10orf54
GRAMD2	2.20801e-57	0.719224	0.225	0.088	1.104e-53	fusing-CTB	GRAMD2
HLA-G	0	2.98677	0.887	0.065	0	EVT	HLA-G
HAPLN3	0	2.71255	0.915	0.045	0	EVT	HAPLN3
FSTL3	0	2.66764	0.978	0.203	0	EVT	FSTL3
DIO2	0	2.64942	0.952	0.031	0	EVT	DIO2
QSOX1	0	2.5527	0.975	0.187	0	EVT	QSOX1
NOTUM	0	2.46272	0.8	0.063	0	EVT	NOTUM
PLAC8	0	2.37044	0.905	0.059	0	EVT	PLAC8
EBI3	0	2.36425	0.843	0.031	0	EVT	EBI3
ASCL2	0	2.34169	0.772	0.07	0	EVT	ASCL2
C12orf75	0	2.3415	0.941	0.161	0	EVT	C12orf75
LAIR2	0	2.27845	0.768	0.06	0	EVT	LAIR2
MT1F	0	2.13702	0.868	0.057	0	EVT	MT1F
MT1X	0	2.12056	0.916	0.121	0	EVT	MT1X
MT1H	0	2.11219	0.704	0.024	0	EVT	MT1H
MFAP5	0	2.10811	0.963	0.249	0	EVT	MFAP5
HTRA4	0	2.10623	0.754	0.025	0	EVT	HTRA4
HPGD	0	2.04638	0.782	0.127	0	EVT	HPGD
CCNE1	0	2.03858	0.933	0.268	0	EVT	CCNE1
AIF1L	0	1.98628	0.83	0.056	0	EVT	AIF1L
ABCA7	0	1.97912	0.815	0.034	0	EVT	ABCA7
SLC16A3	0	1.96018	0.979	0.35	0	EVT	SLC16A3
ITGA5	0	1.92425	0.912	0.124	0	EVT	ITGA5
PGF	0	1.89468	0.974	0.325	0	EVT	PGF
SLCO4A1	0	1.84211	0.807	0.019	0	EVT	SLCO4A1
JPT1	0	1.81664	0.718	0.264	0	EVT	JPT1
MT1G	0	1.80248	0.65	0.036	0	EVT	MT1G
EFNA1	0	1.79518	0.968	0.337	0	EVT	EFNA1
CA2	0	1.75955	0.782	0.095	0	EVT	CA2
PPP1R14B	0	1.72436	0.931	0.256	0	EVT	PPP1R14B
MT1E	0	1.7095	0.894	0.23	0	EVT	MT1E
TGFB1	0	1.69656	0.88	0.179	0	EVT	TGFB1
ACAN	0	1.69183	0.747	0.009	0	EVT	ACAN
SH3BP5	0	1.65637	0.926	0.181	0	EVT	SH3BP5
KRT19	0	1.6561	0.999	0.531	0	EVT	KRT19
GPR146	0	1.65117	0.712	0.049	0	EVT	GPR146
FABP7	0	1.63022	0.582	0.026	0	EVT	FABP7
ADM	0	1.62699	0.929	0.417	0	EVT	ADM
PTPRF	0	1.62445	0.942	0.268	0	EVT	PTPRF
RFK	0	1.62332	0.902	0.2	0	EVT	RFK
PRSS8	0	1.62171	0.941	0.315	0	EVT	PRSS8
TLE5	0	1.60038	0.697	0.135	0	EVT	TLE5
TNNI2	0	1.5698	0.704	0.146	0	EVT	TNNI2
TNFSF10	0	1.56961	0.489	0.044	0	EVT	TNFSF10
ADAM12	0	1.55486	0.909	0.246	0	EVT	ADAM12
PFKP	0	1.52409	0.764	0.076	0	EVT	PFKP
IL1RAP	0	1.49891	0.809	0.079	0	EVT	IL1RAP
TFPI	0	1.4977	0.985	0.477	0	EVT	TFPI
VGLL3	0	1.48279	0.858	0.178	0	EVT	VGLL3
GLRX	0	1.47915	0.934	0.322	0	EVT	GLRX
CSH1	0	1.44789	0.519	0.051	0	EVT	CSH1
NLRP2	0	1.4463	0.841	0.156	0	EVT	NLRP2
EGLN3	0	1.43549	0.649	0.049	0	EVT	EGLN3
TPM1	0	1.43233	0.996	0.612	0	EVT	TPM1
CCNB1	0	1.41738	0.796	0.242	0	EVT	CCNB1
SRI	0	1.40942	0.977	0.593	0	EVT	SRI
MGST1	0	1.40273	0.663	0.063	0	EVT	MGST1
SOX4	0	1.36268	0.938	0.351	0	EVT	SOX4
GCM1	0	1.35198	0.731	0.136	0	EVT	GCM1
GLIPR1	0	1.35185	0.744	0.174	0	EVT	GLIPR1
ISG15	0	1.33112	0.883	0.282	0	EVT	ISG15
PLCL2	0	1.32918	0.635	0.037	0	EVT	PLCL2
LHFPL6	0	1.32562	0.62	0.05	0	EVT	LHFPL6
COTL1	0	1.32453	0.954	0.494	0	EVT	COTL1
ERO1A	0	1.31524	0.667	0.138	0	EVT	ERO1A
HSPA2	0	1.30148	0.925	0.322	0	EVT	HSPA2
HEY1	0	1.3008	0.601	0.057	0	EVT	HEY1
GATA3	0	1.29809	0.975	0.433	0	EVT	GATA3
HSD3B1	0	1.29672	0.777	0.089	0	EVT	HSD3B1
FHL2	0	1.28783	0.935	0.418	0	EVT	FHL2
IL2RB	0	1.26227	0.547	0.008	0	EVT	IL2RB
LAMA4	0	1.25975	0.618	0.036	0	EVT	LAMA4
UPP1	0	1.25126	0.862	0.197	0	EVT	UPP1
KRT7	0	1.24132	0.981	0.508	0	EVT	KRT7
VASP	0	1.24104	0.922	0.383	0	EVT	VASP
SPON2	0	1.23671	0.592	0.129	0	EVT	SPON2
ADAM15	0	1.236	0.705	0.111	0	EVT	ADAM15
BZW2	0	1.23026	0.975	0.53	0	EVT	BZW2
FLT1	0	1.22664	0.864	0.47	0	EVT	FLT1
SLC2A3	0	1.22373	0.934	0.309	0	EVT	SLC2A3
ISM2	0	1.21594	0.887	0.383	0	EVT	ISM2
GATA2	0	1.20983	0.846	0.241	0	EVT	GATA2
NDRG1	0	1.20804	0.75	0.164	0	EVT	NDRG1
IGFBP3	0	1.19722	0.958	0.447	0	EVT	IGFBP3
RALBP1	0	1.18901	0.86	0.425	0	EVT	RALBP1
TMEM91	0	1.17996	0.538	0.045	0	EVT	TMEM91
KRT14	0	1.17938	0.4	0.012	0	EVT	KRT14
GJA5	0	1.17139	0.84	0.297	0	EVT	GJA5
ENG	0	1.16825	0.856	0.3	0	EVT	ENG
CYP11A1	0	1.15491	0.893	0.279	0	EVT	CYP11A1
LRRC32	0	1.14685	0.706	0.115	0	EVT	LRRC32
RRM2	0	1.14665	0.577	0.116	0	EVT	RRM2
HPCAL1	0	1.14048	0.624	0.094	0	EVT	HPCAL1
ERVH48-1	0	1.13061	0.866	0.326	0	EVT	ERVH48-1
TUBB6	0	1.12679	0.87	0.337	0	EVT	TUBB6
CD276	0	1.12659	0.821	0.198	0	EVT	CD276
ARHGDIB	0	1.12267	0.934	0.394	0	EVT	ARHGDIB
PPM1N	0	1.11134	0.509	0.051	0	EVT	PPM1N
MMP2	0	1.11112	0.637	0.217	0	EVT	MMP2
ADAM19	0	1.10681	0.411	0.031	0	EVT	ADAM19
GCSH	0	1.10224	0.958	0.573	0	EVT	GCSH
PLAAT3	0	1.10112	0.621	0.201	0	EVT	PLAAT3
FXYD5	0	1.09645	0.927	0.344	0	EVT	FXYD5
BNIP3	0	1.0948	0.87	0.454	0	EVT	BNIP3
CLTB	0	1.09323	0.807	0.398	0	EVT	CLTB
GALNT2	0	1.09224	0.718	0.135	0	EVT	GALNT2
PIM3	0	1.08523	0.795	0.305	0	EVT	PIM3
MXRA8	0	1.0852	0.699	0.161	0	EVT	MXRA8
MFSD12	0	1.08357	0.693	0.138	0	EVT	MFSD12
KRT8	0	1.07772	0.999	0.685	0	EVT	KRT8
COL27A1	0	1.07451	0.649	0.072	0	EVT	COL27A1
CCN1	0	1.0653	0.668	0.214	0	EVT	CCN1
PROCR	0	1.06113	0.632	0.1	0	EVT	PROCR
RGS16	0	1.06096	0.794	0.18	0	EVT	RGS16
HTRA1	0	1.05096	0.668	0.181	0	EVT	HTRA1
PCSK1N	0	1.04734	0.352	0.005	0	EVT	PCSK1N
ADA	0	1.04683	0.581	0.069	0	EVT	ADA
CKS1B	0	1.04281	0.943	0.478	0	EVT	CKS1B
CGA	0	1.03765	0.974	0.613	0	EVT	CGA
KRT17	0	1.03633	0.348	0.015	0	EVT	KRT17
FN1	0	1.03233	0.989	0.559	0	EVT	FN1
XAGE2	0	1.02803	0.745	0.406	0	EVT	XAGE2
SELENOM	0	1.01592	0.603	0.106	0	EVT	SELENOM
OSR2	0	1.01375	0.659	0.132	0	EVT	OSR2
CLDN6	0	1.00952	0.579	0.107	0	EVT	CLDN6
HILPDA	0	1.004	0.821	0.363	0	EVT	HILPDA
LY6E	0	0.987039	0.985	0.756	0	EVT	LY6E
IL10RA	0	0.986377	0.55	0.078	0	EVT	IL10RA
MMP12	0	0.975959	0.219	0.009	0	EVT	MMP12
PNCK	0	0.975617	0.536	0.054	0	EVT	PNCK
HMGB3	0	0.974955	0.961	0.53	0	EVT	HMGB3
S100P	0	0.972678	0.959	0.452	0	EVT	S100P
CMTM3	0	0.970849	0.74	0.2	0	EVT	CMTM3
HEG1	0	0.968037	0.577	0.09	0	EVT	HEG1
CAPG	0	0.960924	0.805	0.261	0	EVT	CAPG
PLIN2	0	0.95268	0.97	0.567	0	EVT	PLIN2
TNFAIP3	0	0.948065	0.743	0.167	0	EVT	TNFAIP3
TUBA1C	0	0.943159	0.967	0.641	0	EVT	TUBA1C
CLIC3	0	0.937891	0.903	0.52	0	EVT	CLIC3
MYCNUN	0	0.937111	0.193	0.003	0	EVT	MYCNUN
NRN1	0	0.916254	0.38	0.014	0	EVT	NRN1
PYGL	0	0.904723	0.75	0.197	0	EVT	PYGL
SNX10	0	0.904446	0.638	0.148	0	EVT	SNX10
FSTL1	0	0.89954	0.939	0.51	0	EVT	FSTL1
TENT5A	0	0.898229	0.576	0.143	0	EVT	TENT5A
LITAF	0	0.896184	0.845	0.419	0	EVT	LITAF
ID1	0	0.886403	0.854	0.399	0	EVT	ID1
CCR1	0	0.883118	0.624	0.09	0	EVT	CCR1
MFAP2	0	0.882418	0.747	0.209	0	EVT	MFAP2
ARHGAP29	0	0.879038	0.675	0.151	0	EVT	ARHGAP29
MX1	0	0.878245	0.468	0.062	0	EVT	MX1
ID3	0	0.873546	0.884	0.48	0	EVT	ID3
COL4A1	0	0.870879	0.959	0.477	0	EVT	COL4A1
RPS27L	0	0.869966	0.978	0.756	0	EVT	RPS27L
CD55	0	0.865535	0.914	0.485	0	EVT	CD55
GPX3	0	0.861273	0.924	0.561	0	EVT	GPX3
HK2	0	0.859308	0.423	0.039	0	EVT	HK2
CDKN1C	0	0.851063	0.99	0.712	0	EVT	CDKN1C
PTN	0	0.841313	0.924	0.468	0	EVT	PTN
TFPI2	0	0.828676	0.63	0.164	0	EVT	TFPI2
FLT4	0	0.826566	0.403	0.006	0	EVT	FLT4
HSPG2	0	0.822974	0.488	0.149	0	EVT	HSPG2
MMP11	0	0.822723	0.36	0.015	0	EVT	MMP11
FOSL2	0	0.820648	0.818	0.265	0	EVT	FOSL2
LOXL1	0	0.799279	0.646	0.142	0	EVT	LOXL1
TAGLN2	0	0.795844	0.989	0.801	0	EVT	TAGLN2
CD9	0	0.788163	0.842	0.265	0	EVT	CD9
CAV2	0	0.769089	0.678	0.17	0	EVT	CAV2
FASN	0	0.764207	0.645	0.204	0	EVT	FASN
LDHA	0	0.763869	0.98	0.774	0	EVT	LDHA
KRT18	0	0.756778	0.997	0.769	0	EVT	KRT18
PLS3	0	0.756661	0.675	0.142	0	EVT	PLS3
CSF2RB	0	0.747748	0.346	0.049	0	EVT	CSF2RB
DSP	0	0.746169	0.947	0.48	0	EVT	DSP
CORO6	0	0.745064	0.297	0.009	0	EVT	CORO6
TYMP	0	0.738864	0.731	0.269	0	EVT	TYMP
PERP	0	0.73848	0.972	0.523	0	EVT	PERP
HMOX1	0	0.733505	0.835	0.341	0	EVT	HMOX1
CAV1	0	0.72296	0.854	0.375	0	EVT	CAV1
ANGPT4	0	0.721975	0.267	0.003	0	EVT	ANGPT4
CDH5	0	0.713806	0.427	0.055	0	EVT	CDH5
PKM	0	0.710446	0.983	0.744	0	EVT	PKM
MORF4L2	0	0.710193	0.989	0.794	0	EVT	MORF4L2
IL1R2	0	0.705489	0.248	0.012	0	EVT	IL1R2
MT1M	0	0.700796	0.244	0.02	0	EVT	MT1M
COL4A2	0	0.695206	0.956	0.559	0	EVT	COL4A2
SLC6A8	0	0.683122	0.5	0.113	0	EVT	SLC6A8
ADAMTS1	0	0.681216	0.892	0.412	0	EVT	ADAMTS1
KISS1R	0	0.679903	0.24	0.003	0	EVT	KISS1R
NUCB2	0	0.668441	0.916	0.539	0	EVT	NUCB2
PTH1R	0	0.663213	0.344	0.061	0	EVT	PTH1R
TNFAIP2	0	0.637705	0.525	0.13	0	EVT	TNFAIP2
SDC1	0	0.636694	0.401	0.05	0	EVT	SDC1
TSC22D3	0	0.631356	0.65	0.247	0	EVT	TSC22D3
FAT2	0	0.625887	0.311	0.003	0	EVT	FAT2
AGXT	0	0.616703	0.211	0.003	0	EVT	AGXT
ANGPTL4	0	0.614492	0.565	0.17	0	EVT	ANGPTL4
CEBPB	0	0.613548	0.876	0.589	0	EVT	CEBPB
HBZ	0	0.602856	0.342	0.028	0	EVT	HBZ
CITED2	0	0.601977	0.815	0.535	0	EVT	CITED2
HLA-C	0	0.590912	0.944	0.589	0	EVT	HLA-C
SAA1	0	0.588053	0.249	0.006	0	EVT	SAA1
LVRN	0	0.661219	0.189	0.006	0	EVT	LVRN
GDF15	0	0.904011	0.616	0.202	0	EVT	GDF15
BASP1	0	0.60271	0.826	0.485	8.3796e-307	EVT	BASP1
FAM43A	0	0.72488	0.553	0.141	8.61284e-307	EVT	FAM43A
CGB3	1.39223e-299	0.729099	0.284	0.025	6.96117e-296	EVT	CGB3
ELF3	2.79549e-283	0.791633	0.685	0.232	1.39775e-279	EVT	ELF3
LEP	4.90075e-274	0.758707	0.187	0.009	2.45038e-270	EVT	LEP
H1-0	1.44914e-264	0.786293	0.556	0.169	7.24571e-261	EVT	H1-0
UBE2C	9.86974e-261	0.939167	0.646	0.209	4.93487e-257	EVT	UBE2C
GADD45A	3.35015e-258	0.587678	0.608	0.213	1.67508e-254	EVT	GADD45A
CLDN4	3.60039e-247	0.696378	0.938	0.508	1.8002e-243	EVT	CLDN4
CTSV	2.16965e-245	0.818766	0.752	0.288	1.08483e-241	EVT	CTSV
IFI27	3.77421e-242	0.934087	0.353	0.095	1.88711e-238	EVT	IFI27
TFAP2A	2.95211e-239	0.627894	0.888	0.416	1.47606e-235	EVT	TFAP2A
BCAR4	1.75843e-228	0.588712	0.177	0.022	8.79214e-225	EVT	BCAR4
NECTIN4	9.51814e-227	0.773345	0.463	0.112	4.75907e-223	EVT	NECTIN4
FAM83D	9.65197e-213	0.692611	0.374	0.076	4.82599e-209	EVT	FAM83D
SFRP1	2.46305e-209	0.604371	0.288	0.075	1.23152e-205	EVT	SFRP1
BHLHE40	3.86041e-194	0.642986	0.565	0.216	1.9302e-190	EVT	BHLHE40
INHA	8.4743e-191	0.60059	0.288	0.051	4.23715e-187	EVT	INHA
H2AZ1	2.89038e-183	0.984414	0.717	0.37	1.44519e-179	EVT	H2AZ1
PAPPA2	7.11775e-183	0.768477	0.121	0.008	3.55887e-179	EVT	PAPPA2
CLDN7	5.02639e-180	0.668675	0.853	0.41	2.5132e-176	EVT	CLDN7
FYB1	4.00402e-175	0.638548	0.478	0.121	2.00201e-171	EVT	FYB1
PRG2	4.77337e-143	0.751509	0.133	0.02	2.38668e-139	EVT	PRG2
TK1	9.98866e-143	0.675358	0.616	0.222	4.99433e-139	EVT	TK1
CD24	3.24254e-42	0.627138	0.689	0.361	1.62127e-38	EVT	CD24
CXCL14	0	3.22704	0.99	0.21	0	Stroma	CXCL14
MFAP4	0	2.86007	0.877	0.055	0	Stroma	MFAP4
LUM	0	2.65936	0.997	0.321	0	Stroma	LUM
HAPLN1	0	2.58841	0.96	0.146	0	Stroma	HAPLN1
SERPINE2	0	2.52965	0.977	0.389	0	Stroma	SERPINE2
DCN	0	2.49721	0.998	0.291	0	Stroma	DCN
COL15A1	0	2.41449	0.837	0.06	0	Stroma	COL15A1
COL1A1	0	2.40482	0.999	0.337	0	Stroma	COL1A1
TCF21	0	2.37422	0.809	0.066	0	Stroma	TCF21
PTGDS	0	2.37399	0.742	0.147	0	Stroma	PTGDS
OLFML3	0	2.37301	0.916	0.137	0	Stroma	OLFML3
ENPP1	0	2.36301	0.804	0.053	0	Stroma	ENPP1
PCOLCE	0	2.33087	0.948	0.181	0	Stroma	PCOLCE
STC1	0	2.32163	0.613	0.019	0	Stroma	STC1
PITX2	0	2.30058	0.901	0.121	0	Stroma	PITX2
CDH11	0	2.29793	0.876	0.088	0	Stroma	CDH11
RARRES2	0	2.28568	0.769	0.105	0	Stroma	RARRES2
OGN	0	2.28255	0.611	0.021	0	Stroma	OGN
PLAC9	0	2.25125	0.891	0.162	0	Stroma	PLAC9
COL6A2	0	2.24349	0.991	0.27	0	Stroma	COL6A2
MGP	0	2.24054	0.865	0.183	0	Stroma	MGP
SRPX	0	2.23233	0.816	0.092	0	Stroma	SRPX
TGFBI	0	2.21017	0.855	0.14	0	Stroma	TGFBI
1	0	2.20659	0.649	0.04	0	Stroma	1
GPC3	0	2.19949	0.982	0.281	0	Stroma	GPC3
DES	0	2.18741	0.695	0.037	0	Stroma	DES
COL3A1	0	2.17842	0.999	0.432	0	Stroma	COL3A1
COL1A2	0	2.17044	0.995	0.365	0	Stroma	COL1A2
COL5A1	0	2.16971	0.88	0.141	0	Stroma	COL5A1
F3	0	2.167	0.754	0.107	0	Stroma	F3
CCND2	0	2.15144	0.888	0.131	0	Stroma	CCND2
IGFBP3	0	2.11776	0.982	0.367	0	Stroma	IGFBP3
EGFL6	0	2.11407	0.988	0.199	0	Stroma	EGFL6
VTN	0	2.10762	0.657	0.045	0	Stroma	VTN
COL6A1	0	2.09353	0.985	0.242	0	Stroma	COL6A1
MMP23B	0	2.09146	0.671	0.049	0	Stroma	MMP23B
PDPN	0	2.09062	0.609	0.024	0	Stroma	PDPN
CTHRC1	0	2.03516	0.846	0.14	0	Stroma	CTHRC1
GJA1	0	2.00729	0.861	0.265	0	Stroma	GJA1
HGF	0	2.00642	0.936	0.172	0	Stroma	HGF
VCAN	0	1.99746	0.944	0.185	0	Stroma	VCAN
DLK1	0	1.98028	0.994	0.425	0	Stroma	DLK1
CFD	0	1.95745	0.826	0.292	0	Stroma	CFD
PDGFRA	0	1.94594	0.645	0.036	0	Stroma	PDGFRA
COL14A1	0	1.9356	0.841	0.217	0	Stroma	COL14A1
FRZB	0	1.92403	0.889	0.149	0	Stroma	FRZB
PLAGL1	0	1.91993	0.899	0.194	0	Stroma	PLAGL1
HSD17B2	0	1.91552	0.744	0.093	0	Stroma	HSD17B2
DIO3	0	1.91407	0.626	0.053	0	Stroma	DIO3
PCDH10	0	1.90718	0.623	0.028	0	Stroma	PCDH10
COL5A2	0	1.90316	0.811	0.131	0	Stroma	COL5A2
FBLN5	0	1.90232	0.599	0.027	0	Stroma	FBLN5
WNT2	0	1.84561	0.853	0.14	0	Stroma	WNT2
FBLN2	0	1.84533	0.717	0.104	0	Stroma	FBLN2
ENPP2	0	1.83818	0.803	0.158	0	Stroma	ENPP2
ADAMTS5	0	1.83678	0.523	0.017	0	Stroma	ADAMTS5
TMEM98	0	1.81684	0.679	0.1	0	Stroma	TMEM98
CRABP2	0	1.80484	0.704	0.143	0	Stroma	CRABP2
VCAM1	0	1.80446	0.589	0.045	0	Stroma	VCAM1
CRYAB	0	1.78838	0.611	0.071	0	Stroma	CRYAB
PLOD2	0	1.76235	0.762	0.171	0	Stroma	PLOD2
MEG3	0	1.75648	0.685	0.174	0	Stroma	MEG3
PLAC1	0	1.74017	0.576	0.057	0	Stroma	PLAC1
IL6ST	0	1.73222	0.955	0.525	0	Stroma	IL6ST
MDK	0	1.73068	0.961	0.533	0	Stroma	MDK
MRC2	0	1.72908	0.51	0.024	0	Stroma	MRC2
TNNT2	0	1.72131	0.554	0.049	0	Stroma	TNNT2
BMP5	0	1.71687	0.566	0.052	0	Stroma	BMP5
RSPO3	0	1.71506	0.576	0.042	0	Stroma	RSPO3
SLIT2	0	1.7032	0.534	0.027	0	Stroma	SLIT2
SELENBP1	0	1.68893	0.586	0.06	0	Stroma	SELENBP1
CHN1	0	1.67134	0.713	0.109	0	Stroma	CHN1
BAMBI	0	1.66024	0.607	0.116	0	Stroma	BAMBI
MYL9	0	1.64062	0.763	0.245	0	Stroma	MYL9
HAND2	0	1.63959	0.533	0.036	0	Stroma	HAND2
RBP7	0	1.63294	0.503	0.092	0	Stroma	RBP7
PHACTR2	0	1.61628	0.938	0.495	0	Stroma	PHACTR2
C2orf40	0	1.60926	0.419	0.034	0	Stroma	C2orf40
PAMR1	0	1.60366	0.525	0.039	0	Stroma	PAMR1
C3orf58	0	1.60043	0.485	0.075	0	Stroma	C3orf58
FXYD1	0	1.58931	0.587	0.063	0	Stroma	FXYD1
FMOD	0	1.58839	0.468	0.016	0	Stroma	FMOD
STXBP6	0	1.58753	0.584	0.069	0	Stroma	STXBP6
COL6A3	0	1.58241	0.738	0.173	0	Stroma	COL6A3
CREB3L1	0	1.57264	0.488	0.025	0	Stroma	CREB3L1
MMP2	0	1.56868	0.682	0.145	0	Stroma	MMP2
COL21A1	0	1.56472	0.649	0.199	0	Stroma	COL21A1
MAP1B	0	1.56424	0.657	0.101	0	Stroma	MAP1B
TAGLN	0	1.5628	0.611	0.207	0	Stroma	TAGLN
MAN1A1	0	1.55441	0.718	0.184	0	Stroma	MAN1A1
EFEMP2	0	1.54235	0.651	0.106	0	Stroma	EFEMP2
HSPB6	0	1.5356	0.485	0.038	0	Stroma	HSPB6
CADM3	0	1.53211	0.387	0.009	0	Stroma	CADM3
MATN2	0	1.53051	0.449	0.025	0	Stroma	MATN2
SPARC	0	1.52398	0.989	0.577	0	Stroma	SPARC
PPIC	0	1.51043	0.86	0.397	0	Stroma	PPIC
PMP22	0	1.50622	0.896	0.3	0	Stroma	PMP22
WFDC1	0	1.49824	0.52	0.072	0	Stroma	WFDC1
MFAP2	0	1.48632	0.659	0.151	0	Stroma	MFAP2
LOXL1	0	1.48381	0.527	0.098	0	Stroma	LOXL1
CRISPLD2	0	1.47838	0.584	0.133	0	Stroma	CRISPLD2
ACTA2	0	1.46993	0.62	0.194	0	Stroma	ACTA2
CLMP	0	1.46769	0.465	0.062	0	Stroma	CLMP
AEBP1	0	1.46665	0.518	0.057	0	Stroma	AEBP1
ANGPTL2	0	1.45618	0.445	0.021	0	Stroma	ANGPTL2
STRA6	0	1.4276	0.492	0.06	0	Stroma	STRA6
SPON1	0	1.4191	0.406	0.033	0	Stroma	SPON1
TIMP1	0	1.41899	0.938	0.44	0	Stroma	TIMP1
NDN	0	1.4142	0.413	0.042	0	Stroma	NDN
LAMA2	0	1.4137	0.652	0.118	0	Stroma	LAMA2
VIM	0	1.4129	0.985	0.434	0	Stroma	VIM
FKBP10	0	1.41238	0.646	0.161	0	Stroma	FKBP10
TPM2	0	1.40966	0.736	0.242	0	Stroma	TPM2
SVEP1	0	1.40117	0.474	0.075	0	Stroma	SVEP1
TGFBR3	0	1.39568	0.65	0.229	0	Stroma	TGFBR3
SELM	0	1.39097	0.434	0.076	0	Stroma	SELM
FIBIN	0	1.38403	0.456	0.045	0	Stroma	FIBIN
C1R	0	1.38377	0.428	0.037	0	Stroma	C1R
CTGF	0	1.37636	0.373	0.075	0	Stroma	CTGF
ADAMTS1	0	1.35874	0.774	0.371	0	Stroma	ADAMTS1
FN1	0	1.35608	0.975	0.5	0	Stroma	FN1
LMCD1	0	1.35518	0.453	0.064	0	Stroma	LMCD1
IQGAP2	0	1.35513	0.533	0.13	0	Stroma	IQGAP2
IFITM3	0	1.35336	0.988	0.697	0	Stroma	IFITM3
FGL2	0	1.3477	0.403	0.04	0	Stroma	FGL2
LTBP1	0	1.33791	0.583	0.267	0	Stroma	LTBP1
CYP2W1	0	1.33274	0.354	0.008	0	Stroma	CYP2W1
ANGPTL1	0	1.32723	0.355	0.017	0	Stroma	ANGPTL1
COL16A1	0	1.31585	0.375	0.024	0	Stroma	COL16A1
TNNI3	0	1.31539	0.282	0.01	0	Stroma	TNNI3
CLDN11	0	1.312	0.311	0.01	0	Stroma	CLDN11
FILIP1	0	1.29673	0.431	0.047	0	Stroma	FILIP1
RBP1	0	1.29523	0.51	0.094	0	Stroma	RBP1
LRRN3	0	1.29418	0.344	0.01	0	Stroma	LRRN3
CD248	0	1.29019	0.547	0.099	0	Stroma	CD248
TNNT1	0	1.28366	0.33	0.036	0	Stroma	TNNT1
RUNX1T1	0	1.27381	0.46	0.06	0	Stroma	RUNX1T1
SOCS3	0	1.26669	0.663	0.276	0	Stroma	SOCS3
CKAP4	0	1.26225	0.682	0.298	0	Stroma	CKAP4
MCC	0	1.24704	0.364	0.032	0	Stroma	MCC
PLPP3	0	1.244	0.538	0.307	0	Stroma	PLPP3
AQP1	0	1.24168	0.371	0.027	0	Stroma	AQP1
KCNQ1OT1	0	1.23739	0.611	0.291	0	Stroma	KCNQ1OT1
RSPO2	0	1.23387	0.304	0.004	0	Stroma	RSPO2
TMEM88	0	1.22906	0.429	0.057	0	Stroma	TMEM88
SLC16A10	0	1.22422	0.415	0.069	0	Stroma	SLC16A10
IFITM2	0	1.22265	0.772	0.284	0	Stroma	IFITM2
NR2F1	0	1.2213	0.564	0.105	0	Stroma	NR2F1
EMILIN1	0	1.21577	0.4	0.046	0	Stroma	EMILIN1
MARCKS	0	1.20211	0.835	0.315	0	Stroma	MARCKS
INMT	0	1.20147	0.318	0.009	0	Stroma	INMT
LIFR	0	1.20079	0.502	0.155	0	Stroma	LIFR
TCF4	0	1.19946	0.615	0.163	0	Stroma	TCF4
PRLR	0	1.19429	0.559	0.23	0	Stroma	PRLR
FILIP1L	0	1.19155	0.452	0.079	0	Stroma	FILIP1L
THY1	0	1.187	0.518	0.107	0	Stroma	THY1
FKBP7	0	1.1838	0.488	0.126	0	Stroma	FKBP7
CCDC80	0	1.18285	0.565	0.279	0	Stroma	CCDC80
IGF2BP2	0	1.17526	0.497	0.12	0	Stroma	IGF2BP2
PPAP2B	0	1.1735	0.276	0.124	0	Stroma	PPAP2B
RND3	0	1.17239	0.638	0.288	0	Stroma	RND3
PTK7	0	1.17012	0.474	0.125	0	Stroma	PTK7
HSPB2	0	1.1685	0.369	0.028	0	Stroma	HSPB2
ADAM12	0	1.16669	0.637	0.215	0	Stroma	ADAM12
CYTL1	0	1.1646	0.31	0.023	0	Stroma	CYTL1
CALD1	0	1.16145	0.991	0.686	0	Stroma	CALD1
TSPAN4	0	1.15797	0.734	0.36	0	Stroma	TSPAN4
SNAI2	0	1.15782	0.493	0.084	0	Stroma	SNAI2
LGALS1	0	1.15717	0.989	0.681	0	Stroma	LGALS1
NPW	0	1.15478	0.285	0.016	0	Stroma	NPW
ACTG2	0	1.15192	0.276	0.046	0	Stroma	ACTG2
TPST1	0	1.147	0.385	0.054	0	Stroma	TPST1
SLC18A3	0	1.14673	0.309	0.004	0	Stroma	SLC18A3
APOD	0	1.14362	0.354	0.058	0	Stroma	APOD
LTBP4	0	1.1432	0.393	0.054	0	Stroma	LTBP4
CYR61	0	1.13865	0.433	0.167	0	Stroma	CYR61
CCN2	0	1.13598	0.225	0.07	0	Stroma	CCN2
CD7	0	1.11828	0.308	0.017	0	Stroma	CD7
RBMS3	0	1.1161	0.487	0.144	0	Stroma	RBMS3
FAM114A1	0	1.1127	0.493	0.137	0	Stroma	FAM114A1
THBS1	0	1.11196	0.401	0.085	0	Stroma	THBS1
IGFBP6	0	1.11126	0.354	0.049	0	Stroma	IGFBP6
DDIT4	0	1.10944	0.561	0.246	0	Stroma	DDIT4
PDZRN3	0	1.10419	0.329	0.022	0	Stroma	PDZRN3
SORBS2	0	1.09979	0.35	0.074	0	Stroma	SORBS2
VAMP5	0	1.09953	0.709	0.301	0	Stroma	VAMP5
COPZ2	0	1.09901	0.354	0.032	0	Stroma	COPZ2
ISLR	0	1.09843	0.323	0.026	0	Stroma	ISLR
HLA-B	0	1.09834	0.903	0.472	0	Stroma	HLA-B
TXNIP	0	1.09609	0.727	0.249	0	Stroma	TXNIP
HES1	0	1.09298	0.595	0.314	0	Stroma	HES1
OSR1	0	1.08626	0.308	0.015	0	Stroma	OSR1
PRKCDBP	0	1.08576	0.414	0.099	0	Stroma	PRKCDBP
COL4A1	0	1.08417	0.858	0.431	0	Stroma	COL4A1
CSGALNACT1	0	1.08188	0.39	0.083	0	Stroma	CSGALNACT1
MXRA8	0	1.07654	0.466	0.139	0	Stroma	MXRA8
HLA-A	0	1.07636	0.87	0.379	0	Stroma	HLA-A
FAP	0	1.07257	0.294	0.014	0	Stroma	FAP
RP11-14N7.2	0	1.06596	0.481	0.171	0	Stroma	RP11-14N7.2
PAPSS2	0	1.06306	0.357	0.051	0	Stroma	PAPSS2
ECM1	0	1.05995	0.381	0.092	0	Stroma	ECM1
PROS1	0	1.05536	0.32	0.04	0	Stroma	PROS1
IER3	0	1.05185	0.786	0.449	0	Stroma	IER3
FLNA	0	1.0493	0.63	0.3	0	Stroma	FLNA
TSHZ1	0	1.04299	0.402	0.087	0	Stroma	TSHZ1
FKBP11	0	1.04204	0.49	0.211	0	Stroma	FKBP11
FST	0	1.0408	0.261	0.024	0	Stroma	FST
ITGBL1	0	1.03906	0.273	0.006	0	Stroma	ITGBL1
EPB41L2	0	1.03703	0.503	0.156	0	Stroma	EPB41L2
ANTXR1	0	1.03683	0.337	0.039	0	Stroma	ANTXR1
ECRG4	0	1.03639	0.222	0.011	0	Stroma	ECRG4
CAVIN3	0	1.03572	0.265	0.068	0	Stroma	CAVIN3
ARSI	0	1.03275	0.334	0.032	0	Stroma	ARSI
IFITM1	0	1.03139	0.306	0.061	0	Stroma	IFITM1
CHST2	0	1.02962	0.298	0.024	0	Stroma	CHST2
CSRP2	0	1.02652	0.756	0.516	0	Stroma	CSRP2
SELENOM	0	1.02516	0.276	0.112	0	Stroma	SELENOM
S100A4	0	1.02402	0.83	0.452	0	Stroma	S100A4
GPRC5A	0	1.0232	0.253	0.039	0	Stroma	GPRC5A
FADS2	0	1.01718	0.411	0.104	0	Stroma	FADS2
IGDCC4	0	1.01164	0.292	0.022	0	Stroma	IGDCC4
ZEB2	0	1.01142	0.659	0.235	0	Stroma	ZEB2
F10	0	1.00769	0.297	0.022	0	Stroma	F10
MYC	0	1.0058	0.499	0.229	0	Stroma	MYC
SOX6	0	1.00352	0.326	0.045	0	Stroma	SOX6
COL8A2	0	0.99806	0.264	0.013	0	Stroma	COL8A2
MIR503HG	0	0.997758	0.304	0.067	0	Stroma	MIR503HG
GADD45B	0	0.995747	0.748	0.523	0	Stroma	GADD45B
EMP3	0	0.989029	0.777	0.344	0	Stroma	EMP3
ITGA1	0	0.988562	0.559	0.139	0	Stroma	ITGA1
EHD2	0	0.98752	0.345	0.051	0	Stroma	EHD2
KLF4	0	0.986582	0.644	0.353	0	Stroma	KLF4
PLSCR4	0	0.974577	0.308	0.034	0	Stroma	PLSCR4
PKIG	0	0.973492	0.481	0.181	0	Stroma	PKIG
DPT	0	0.970611	0.224	0.017	0	Stroma	DPT
APOE	0	0.966196	0.616	0.32	0	Stroma	APOE
BMP4	0	0.964744	0.438	0.184	0	Stroma	BMP4
JUNB	0	0.964716	0.915	0.689	0	Stroma	JUNB
ALCAM	0	0.963563	0.327	0.054	0	Stroma	ALCAM
ANGPTL4	0	0.962177	0.423	0.147	0	Stroma	ANGPTL4
IRS1	0	0.959258	0.325	0.069	0	Stroma	IRS1
HAND2-AS1	0	0.957946	0.232	0.018	0	Stroma	HAND2-AS1
TWIST2	0	0.956241	0.26	0.013	0	Stroma	TWIST2
ABI3BP	0	0.95503	0.229	0.012	0	Stroma	ABI3BP
SERPINH1	0	0.948194	0.928	0.711	0	Stroma	SERPINH1
CD36	0	0.943668	0.656	0.248	0	Stroma	CD36
EIF4EBP1	0	0.941742	0.684	0.378	0	Stroma	EIF4EBP1
CCDC184	0	0.941266	0.248	0.007	0	Stroma	CCDC184
CNN2	0	0.93988	0.478	0.198	0	Stroma	CNN2
GAS1	0	0.936995	0.318	0.103	0	Stroma	GAS1
RAP2B	0	0.935901	0.516	0.264	0	Stroma	RAP2B
VASN	0	0.934283	0.403	0.103	0	Stroma	VASN
LAMB2	0	0.921258	0.424	0.142	0	Stroma	LAMB2
CPED1	0	0.918681	0.298	0.044	0	Stroma	CPED1
DIPK2A	0	0.916743	0.223	0.025	0	Stroma	DIPK2A
ANKS1B	0	0.915094	0.238	0.008	0	Stroma	ANKS1B
NID1	0	0.906268	0.556	0.237	0	Stroma	NID1
TSPO	0	0.899059	0.757	0.35	0	Stroma	TSPO
IGFBP2	0	0.898715	0.265	0.055	0	Stroma	IGFBP2
BNC2	0	0.898157	0.266	0.039	0	Stroma	BNC2
CNN3	0	0.895839	0.839	0.578	0	Stroma	CNN3
PHGDH	0	0.891771	0.455	0.221	0	Stroma	PHGDH
NFIA	0	0.88466	0.335	0.091	0	Stroma	NFIA
PABPC4L	0	0.884265	0.277	0.031	0	Stroma	PABPC4L
COL4A2	0	0.876448	0.839	0.529	0	Stroma	COL4A2
C1S	0	0.873619	0.266	0.036	0	Stroma	C1S
SEPT7	0	0.86291	0.61	0.359	0	Stroma	SEPT7
NFKBIZ	0	0.861912	0.548	0.294	0	Stroma	NFKBIZ
SULT1A1	0	0.858404	0.31	0.072	0	Stroma	SULT1A1
MAEL	0	0.857912	0.261	0.025	0	Stroma	MAEL
ISM1	0	0.857833	0.238	0.015	0	Stroma	ISM1
NFASC	0	0.855165	0.19	0.006	0	Stroma	NFASC
KCTD12	0	0.854704	0.583	0.271	0	Stroma	KCTD12
GNG11	0	0.851432	0.499	0.157	0	Stroma	GNG11
PLTP	0	0.850967	0.736	0.324	0	Stroma	PLTP
TWSG1	0	0.839282	0.349	0.115	0	Stroma	TWSG1
NME4	0	0.839181	0.584	0.366	0	Stroma	NME4
PALM	0	0.834328	0.258	0.041	0	Stroma	PALM
NFIB	0	0.828849	0.357	0.1	0	Stroma	NFIB
COX7A1	0	0.825426	0.339	0.086	0	Stroma	COX7A1
RPP25	0	0.824652	0.32	0.079	0	Stroma	RPP25
ATP1B1	0	0.824451	0.576	0.239	0	Stroma	ATP1B1
TGFB1I1	0	0.817729	0.377	0.096	0	Stroma	TGFB1I1
DMKN	0	0.817483	0.2	0.01	0	Stroma	DMKN
TIMP3	0	0.804943	0.891	0.686	0	Stroma	TIMP3
AKAP12	0	0.804633	0.416	0.148	0	Stroma	AKAP12
ELN	0	0.802888	0.181	0.008	0	Stroma	ELN
IL11RA	0	0.800385	0.297	0.09	0	Stroma	IL11RA
TMEM119	0	0.800286	0.216	0.009	0	Stroma	TMEM119
S100A13	0	0.800025	0.747	0.555	0	Stroma	S100A13
ADAMTS15	0	0.797742	0.213	0.017	0	Stroma	ADAMTS15
LOX	0	0.797655	0.186	0.039	0	Stroma	LOX
SEMA5A	0	0.793681	0.31	0.064	0	Stroma	SEMA5A
ID4	0	0.791071	0.278	0.073	0	Stroma	ID4
S100A10	0	0.789398	0.983	0.829	0	Stroma	S100A10
SDC2	0	0.789063	0.48	0.146	0	Stroma	SDC2
ADGRA2	0	0.787913	0.243	0.022	0	Stroma	ADGRA2
SEMA6D	0	0.787023	0.401	0.166	0	Stroma	SEMA6D
SERPING1	0	0.785787	0.52	0.273	0	Stroma	SERPING1
SERPINF1	0	0.782377	0.887	0.659	0	Stroma	SERPINF1
MSX1	0	0.778586	0.23	0.03	0	Stroma	MSX1
MEST	0	0.77757	0.922	0.685	0	Stroma	MEST
NEXN	0	0.774873	0.232	0.031	0	Stroma	NEXN
SEMA3B	0	0.77447	0.228	0.028	0	Stroma	SEMA3B
PDZRN4	0	0.772488	0.195	0.009	0	Stroma	PDZRN4
SAMD5	0	0.768433	0.222	0.025	0	Stroma	SAMD5
TUBB2A	0	0.766955	0.386	0.159	0	Stroma	TUBB2A
PCDH18	0	0.765039	0.348	0.084	0	Stroma	PCDH18
ADAMTS7	0	0.761492	0.208	0.019	0	Stroma	ADAMTS7
ZFP36L2	0	0.758819	0.453	0.229	0	Stroma	ZFP36L2
MAGED2	0	0.758103	0.816	0.645	0	Stroma	MAGED2
HLA-C	0	0.757096	0.885	0.551	0	Stroma	HLA-C
VEGFA	0	0.75485	0.284	0.081	0	Stroma	VEGFA
FLRT2	0	0.745944	0.193	0.014	0	Stroma	FLRT2
SESN3	0	0.745898	0.252	0.055	0	Stroma	SESN3
CDC42EP5	0	0.743619	0.212	0.032	0	Stroma	CDC42EP5
PRICKLE1	0	0.739383	0.197	0.01	0	Stroma	PRICKLE1
C11orf96	0	0.736351	0.238	0.057	0	Stroma	C11orf96
GATA4	0	0.7355	0.217	0.019	0	Stroma	GATA4
TFPI2	0	0.735024	0.353	0.163	0	Stroma	TFPI2
SYCE1	0	0.734996	0.228	0.026	0	Stroma	SYCE1
SOX5	0	0.732926	0.201	0.019	0	Stroma	SOX5
LRRC32	0	0.731757	0.331	0.118	0	Stroma	LRRC32
FREM1	0	0.729454	0.172	0.006	0	Stroma	FREM1
NUPR1	0	0.728754	0.625	0.399	0	Stroma	NUPR1
IGF2	0	0.728579	0.989	0.852	0	Stroma	IGF2
LRCH2	0	0.727922	0.202	0.015	0	Stroma	LRCH2
TSPAN5	0	0.725213	0.231	0.031	0	Stroma	TSPAN5
GCK	0	0.724111	0.184	0.006	0	Stroma	GCK
PDLIM5	0	0.723216	0.514	0.278	0	Stroma	PDLIM5
UACA	0	0.722626	0.325	0.096	0	Stroma	UACA
EPHA3	0	0.715932	0.208	0.023	0	Stroma	EPHA3
HAAO	0	0.714906	0.237	0.042	0	Stroma	HAAO
TMSB4X	0	0.710032	0.998	0.841	0	Stroma	TMSB4X
CSF1	0	0.709736	0.241	0.046	0	Stroma	CSF1
HSPG2	0	0.706993	0.317	0.14	0	Stroma	HSPG2
ZFP36	0	0.705425	0.712	0.57	0	Stroma	ZFP36
GPR153	0	0.70405	0.182	0.013	0	Stroma	GPR153
COL18A1	0	0.701169	0.261	0.059	0	Stroma	COL18A1
CKB	0	0.697624	0.254	0.07	0	Stroma	CKB
PRDM6	0	0.697019	0.26	0.057	0	Stroma	PRDM6
FZD7	0	0.69471	0.187	0.018	0	Stroma	FZD7
HSPB1	0	0.688308	0.924	0.726	0	Stroma	HSPB1
TWIST1	0	0.685058	0.2	0.025	0	Stroma	TWIST1
RRAD	0	0.684618	0.228	0.051	0	Stroma	RRAD
S100A16	0	0.68157	0.307	0.095	0	Stroma	S100A16
C1QTNF2	0	0.680292	0.181	0.01	0	Stroma	C1QTNF2
CTD-2339F6.1	0	0.678182	0.136	0.014	0	Stroma	CTD-2339F6.1
GSN	0	0.676908	0.636	0.42	0	Stroma	GSN
SETBP1	0	0.676602	0.2	0.032	0	Stroma	SETBP1
BDKRB1	0	0.672198	0.135	0.006	0	Stroma	BDKRB1
FNDC1	0	0.670649	0.158	0.002	0	Stroma	FNDC1
CNTN6	0	0.666535	0.169	0.007	0	Stroma	CNTN6
S100A6	0	0.665351	0.984	0.879	0	Stroma	S100A6
DDR2	0	0.665148	0.236	0.05	0	Stroma	DDR2
CXXC5	0	0.664196	0.279	0.103	0	Stroma	CXXC5
TBX2	0	0.654656	0.263	0.063	0	Stroma	TBX2
PSMB8	0	0.650012	0.373	0.162	0	Stroma	PSMB8
LAMC3	0	0.648468	0.321	0.082	0	Stroma	LAMC3
AKAP6	0	0.646743	0.164	0.011	0	Stroma	AKAP6
ICAM4	0	0.643254	0.195	0.026	0	Stroma	ICAM4
TNXB	0	0.640108	0.147	0.015	0	Stroma	TNXB
PLS3	0	0.639876	0.339	0.145	0	Stroma	PLS3
EGR1	0	0.638389	0.705	0.582	0	Stroma	EGR1
NOTCH2	0	0.63417	0.347	0.139	0	Stroma	NOTCH2
NKAIN4	0	0.629532	0.16	0.017	0	Stroma	NKAIN4
FBLN1	0	0.627854	0.825	0.622	0	Stroma	FBLN1
AQP3	0	0.627812	0.155	0.016	0	Stroma	AQP3
G0S2	0	0.623555	0.312	0.084	0	Stroma	G0S2
PRAF2	0	0.619739	0.228	0.068	0	Stroma	PRAF2
PTPRS	0	0.615607	0.175	0.042	0	Stroma	PTPRS
GYPC	0	0.615428	0.521	0.233	0	Stroma	GYPC
C12orf68	0	0.61176	0.111	0.006	0	Stroma	C12orf68
FGFR3	0	0.606622	0.183	0.036	0	Stroma	FGFR3
LGALS3BP	0	0.604932	0.702	0.569	0	Stroma	LGALS3BP
VSNL1	0	0.603585	0.18	0.026	0	Stroma	VSNL1
SNX21	0	0.603205	0.201	0.051	0	Stroma	SNX21
TGFB3	0	0.602033	0.286	0.075	0	Stroma	TGFB3
SBSPON	0	0.600242	0.138	0.006	0	Stroma	SBSPON
LAPTM4A	0	0.598567	0.894	0.792	0	Stroma	LAPTM4A
SCARF2	0	0.596162	0.159	0.016	0	Stroma	SCARF2
NID2	0	0.592382	0.335	0.105	0	Stroma	NID2
APOC1	0	0.588473	0.615	0.343	0	Stroma	APOC1
OSR2	0	0.604663	0.282	0.145	0	Stroma	OSR2
DNM3OS	0	0.604641	0.157	0.025	0	Stroma	DNM3OS
SLC39A6	5.08176e-308	0.609865	0.311	0.157	2.54088e-304	Stroma	SLC39A6
AL132709.8	1.80595e-291	0.728005	0.2	0.046	9.02974e-288	Stroma	AL132709.8
ZFAS1	5.14189e-289	0.665633	0.607	0.428	2.57095e-285	Stroma	ZFAS1
GUCY1A3	5.52388e-271	0.609152	0.206	0.053	2.76194e-267	Stroma	GUCY1A3
FGF7	5.50561e-252	0.63927	0.13	0.04	2.75281e-248	Stroma	FGF7
SEPP1	2.49373e-196	0.707956	0.506	0.273	1.24687e-192	Stroma	SEPP1
AL132709.5	4.12314e-161	0.679425	0.163	0.048	2.06157e-157	Stroma	AL132709.5
PLA2G2A	0	2.99467	0.878	0.146	0	Perivascular	PLA2G2A
COX4I2	0	2.66868	0.718	0.037	0	Perivascular	COX4I2
AGTR1	0	2.63445	0.764	0.029	0	Perivascular	AGTR1
REN	0	2.62232	0.551	0.013	0	Perivascular	REN
NDUFA4L2	0	2.58512	0.78	0.049	0	Perivascular	NDUFA4L2
CCDC68	0	2.566	0.766	0.055	0	Perivascular	CCDC68
LHFP	0	2.43469	0.794	0.078	0	Perivascular	LHFP
PDGFRB	0	2.34304	0.791	0.074	0	Perivascular	PDGFRB
PXDN	0	2.22482	0.732	0.057	0	Perivascular	PXDN
NID2	0	2.18686	0.739	0.083	0	Perivascular	NID2
HIGD1B	0	2.1489	0.537	0.014	0	Perivascular	HIGD1B
COL6A3	0	2.12294	0.949	0.207	0	Perivascular	COL6A3
ITGA1	0	2.11839	0.817	0.153	0	Perivascular	ITGA1
POSTN	0	2.09169	0.564	0.024	0	Perivascular	POSTN
CCDC102B	0	2.08948	0.589	0.026	0	Perivascular	CCDC102B
PPP1R14A	0	2.08466	0.868	0.25	0	Perivascular	PPP1R14A
GJA4	0	2.03472	0.529	0.012	0	Perivascular	GJA4
GATM	0	2.0335	0.682	0.112	0	Perivascular	GATM
LIPG	0	2.02495	0.629	0.099	0	Perivascular	LIPG
COLEC11	0	2.01019	0.611	0.064	0	Perivascular	COLEC11
FAM162B	0	2.00981	0.531	0.021	0	Perivascular	FAM162B
EDNRB	0	1.99104	0.673	0.124	0	Perivascular	EDNRB
MEG3	0	1.95392	0.919	0.2	0	Perivascular	MEG3
EGFL6	0	1.91599	0.916	0.288	0	Perivascular	EGFL6
NR2F1	0	1.9091	0.767	0.129	0	Perivascular	NR2F1
MCAM	0	1.90145	0.57	0.058	0	Perivascular	MCAM
AREG	0	1.87432	0.373	0.073	0	Perivascular	AREG
SDC2	0	1.85564	0.766	0.148	0	Perivascular	SDC2
VCAN	0	1.85121	0.952	0.261	0	Perivascular	VCAN
ACTA2	0	1.84759	0.706	0.228	0	Perivascular	ACTA2
HGF	0	1.83209	0.896	0.255	0	Perivascular	HGF
GUCY1A2	0	1.83118	0.519	0.027	0	Perivascular	GUCY1A2
GJC1	0	1.82953	0.526	0.032	0	Perivascular	GJC1
TPPP3	0	1.82937	0.541	0.066	0	Perivascular	TPPP3
THY1	0	1.8246	0.687	0.13	0	Perivascular	THY1
IGFBP7	0	1.82062	0.478	0.076	0	Perivascular	IGFBP7
LAMC3	0	1.82025	0.568	0.079	0	Perivascular	LAMC3
GPR183	0	1.81619	0.637	0.079	0	Perivascular	GPR183
IGFBP5	0	1.81499	0.513	0.095	0	Perivascular	IGFBP5
WNT2	0	1.79277	0.859	0.213	0	Perivascular	WNT2
COLEC10	0	1.75527	0.471	0.014	0	Perivascular	COLEC10
TPM2	0	1.74601	0.854	0.279	0	Perivascular	TPM2
FRZB	0	1.74394	0.841	0.23	0	Perivascular	FRZB
ADAMTS18	0	1.74157	0.448	0.009	0	Perivascular	ADAMTS18
SFRP1	0	1.73291	0.512	0.044	0	Perivascular	SFRP1
TFPI	0	1.73085	0.948	0.467	0	Perivascular	TFPI
EGFLAM	0	1.73011	0.515	0.043	0	Perivascular	EGFLAM
GUCY1B3	0	1.72119	0.488	0.024	0	Perivascular	GUCY1B3
LAMA2	0	1.71208	0.739	0.163	0	Perivascular	LAMA2
PCDH18	0	1.71038	0.597	0.083	0	Perivascular	PCDH18
COL6A1	0	1.70643	0.974	0.319	0	Perivascular	COL6A1
NOTCH3	0	1.68973	0.561	0.129	0	Perivascular	NOTCH3
TGFB3	0	1.66972	0.532	0.069	0	Perivascular	TGFB3
DLK1	0	1.65866	0.917	0.492	0	Perivascular	DLK1
CHN1	0	1.65426	0.699	0.173	0	Perivascular	CHN1
EBF1	0	1.65249	0.537	0.052	0	Perivascular	EBF1
TXNIP	0	1.62751	0.824	0.287	0	Perivascular	TXNIP
PAG1	0	1.61331	0.559	0.127	0	Perivascular	PAG1
MYO1B	0	1.60628	0.531	0.105	0	Perivascular	MYO1B
PTPRD	0	1.59401	0.499	0.056	0	Perivascular	PTPRD
BGN	0	1.5919	0.614	0.184	0	Perivascular	BGN
COL4A5	0	1.57983	0.474	0.042	0	Perivascular	COL4A5
PDLIM3	0	1.56407	0.464	0.064	0	Perivascular	PDLIM3
SEPT7	0	1.55483	0.89	0.353	0	Perivascular	SEPT7
RERG	0	1.55345	0.506	0.104	0	Perivascular	RERG
C7	0	1.53176	0.376	0.019	0	Perivascular	C7
OLFM2	0	1.52762	0.392	0.007	0	Perivascular	OLFM2
PLA2G5	0	1.52485	0.389	0.011	0	Perivascular	PLA2G5
KCNK3	0	1.51619	0.385	0.021	0	Perivascular	KCNK3
COL3A1	0	1.51436	0.991	0.491	0	Perivascular	COL3A1
SNAI2	0	1.48634	0.576	0.117	0	Perivascular	SNAI2
PRKCDBP	0	1.48141	0.582	0.112	0	Perivascular	PRKCDBP
ADAMTS9	0	1.48122	0.492	0.076	0	Perivascular	ADAMTS9
SPARC	0	1.4706	0.991	0.619	0	Perivascular	SPARC
COL4A1	0	1.46269	0.931	0.466	0	Perivascular	COL4A1
LURAP1L	0	1.4459	0.447	0.062	0	Perivascular	LURAP1L
RP11-14N7.2	0	1.43812	0.658	0.183	0	Perivascular	RP11-14N7.2
PLAGL1	0	1.43358	0.826	0.275	0	Perivascular	PLAGL1
MEF2C	0	1.43019	0.631	0.164	0	Perivascular	MEF2C
COL6A2	0	1.42534	0.954	0.348	0	Perivascular	COL6A2
CD248	0	1.42316	0.599	0.139	0	Perivascular	CD248
COL4A2	0	1.40767	0.938	0.55	0	Perivascular	COL4A2
TAGLN	0	1.40292	0.613	0.248	0	Perivascular	TAGLN
COL5A3	0	1.39603	0.36	0.027	0	Perivascular	COL5A3
MAP1B	0	1.3956	0.646	0.159	0	Perivascular	MAP1B
NID1	0	1.37984	0.689	0.255	0	Perivascular	NID1
COL5A2	0	1.36681	0.735	0.209	0	Perivascular	COL5A2
TGFB1I1	0	1.36369	0.522	0.108	0	Perivascular	TGFB1I1
CRIP2	0	1.35881	0.444	0.072	0	Perivascular	CRIP2
SLC8A1	0	1.35796	0.43	0.069	0	Perivascular	SLC8A1
MFGE8	0	1.34956	0.464	0.113	0	Perivascular	MFGE8
TBX2	0	1.34632	0.409	0.067	0	Perivascular	TBX2
ESAM	0	1.34228	0.417	0.044	0	Perivascular	ESAM
ITGA9	0	1.34207	0.339	0.018	0	Perivascular	ITGA9
CALD1	0	1.34108	0.994	0.717	0	Perivascular	CALD1
SDPR	0	1.33713	0.347	0.023	0	Perivascular	SDPR
CAV1	0	1.32029	0.795	0.369	0	Perivascular	CAV1
LINC00152	0	1.31878	0.542	0.141	0	Perivascular	LINC00152
SCN7A	0	1.31656	0.34	0.031	0	Perivascular	SCN7A
MYL9	0	1.31565	0.742	0.3	0	Perivascular	MYL9
TBX5	0	1.31383	0.352	0.031	0	Perivascular	TBX5
GUCY1A3	0	1.31349	0.391	0.048	0	Perivascular	GUCY1A3
MKL2	0	1.31085	0.373	0.044	0	Perivascular	MKL2
SPON2	0	1.3013	0.475	0.13	0	Perivascular	SPON2
FKBP10	0	1.30115	0.655	0.209	0	Perivascular	FKBP10
VAMP5	0	1.29215	0.753	0.338	0	Perivascular	VAMP5
MASP1	0	1.28928	0.338	0.011	0	Perivascular	MASP1
FAT1	0	1.28695	0.34	0.031	0	Perivascular	FAT1
CYR61	0	1.28427	0.563	0.179	0	Perivascular	CYR61
COL1A1	0	1.28062	0.951	0.41	0	Perivascular	COL1A1
CCDC3	0	1.28002	0.32	0.019	0	Perivascular	CCDC3
PDLIM5	0	1.27764	0.644	0.288	0	Perivascular	PDLIM5
SEMA6D	0	1.27753	0.525	0.176	0	Perivascular	SEMA6D
OLFML2B	0	1.27709	0.393	0.055	0	Perivascular	OLFML2B
THBS1	0	1.27155	0.452	0.112	0	Perivascular	THBS1
ITM2C	0	1.26717	0.787	0.471	0	Perivascular	ITM2C
UACA	0	1.26635	0.464	0.104	0	Perivascular	UACA
PLAT	0	1.26522	0.322	0.035	0	Perivascular	PLAT
AKAP12	0	1.26221	0.536	0.162	0	Perivascular	AKAP12
EPB41L2	0	1.25696	0.571	0.183	0	Perivascular	EPB41L2
COL1A2	0	1.25673	0.94	0.436	0	Perivascular	COL1A2
MIR4435-1HG	0	1.24566	0.329	0.031	0	Perivascular	MIR4435-1HG
F5	0	1.24446	0.587	0.268	0	Perivascular	F5
DLC1	0	1.24271	0.49	0.125	0	Perivascular	DLC1
GPC3	0	1.2314	0.854	0.368	0	Perivascular	GPC3
CCND1	0	1.2295	0.509	0.171	0	Perivascular	CCND1
CTHRC1	0	1.22894	0.663	0.233	0	Perivascular	CTHRC1
MT1E	0	1.22879	0.611	0.243	0	Perivascular	MT1E
HIF3A	0	1.22468	0.33	0.038	0	Perivascular	HIF3A
SLC22A3	0	1.21939	0.354	0.046	0	Perivascular	SLC22A3
SEMA5A	0	1.21536	0.408	0.078	0	Perivascular	SEMA5A
FILIP1L	0	1.21482	0.447	0.118	0	Perivascular	FILIP1L
TJP1	0	1.21156	0.553	0.239	0	Perivascular	TJP1
VASN	0	1.19388	0.463	0.127	0	Perivascular	VASN
AC140912.1	0	1.1926	0.258	0.022	0	Perivascular	AC140912.1
DCN	0	1.19207	0.907	0.374	0	Perivascular	DCN
PTN	0	1.19114	0.724	0.477	0	Perivascular	PTN
NFIB	0	1.19014	0.455	0.115	0	Perivascular	NFIB
SEPT4	0	1.18826	0.289	0.013	0	Perivascular	SEPT4
TIMP1	0	1.18526	0.917	0.493	0	Perivascular	TIMP1
HEYL	0	1.18248	0.288	0.012	0	Perivascular	HEYL
GFRA2	0	1.17336	0.269	0.006	0	Perivascular	GFRA2
GNG11	0	1.17071	0.61	0.179	0	Perivascular	GNG11
TMEM100	0	1.16936	0.265	0.011	0	Perivascular	TMEM100
TMEM173	0	1.16721	0.342	0.044	0	Perivascular	TMEM173
TUBA1A	0	1.16714	0.688	0.304	0	Perivascular	TUBA1A
WNT3A	0	1.16653	0.244	0.015	0	Perivascular	WNT3A
HTRA3	0	1.16138	0.344	0.052	0	Perivascular	HTRA3
HAS2	0	1.14634	0.291	0.017	0	Perivascular	HAS2
NOTCH2	0	1.1462	0.468	0.147	0	Perivascular	NOTCH2
LINGO1	0	1.13583	0.282	0.011	0	Perivascular	LINGO1
MALAT1	0	1.13567	0.962	0.499	0	Perivascular	MALAT1
RASL12	0	1.13408	0.305	0.021	0	Perivascular	RASL12
LIMD2	0	1.11733	0.442	0.129	0	Perivascular	LIMD2
PLCB1	0	1.11664	0.299	0.038	0	Perivascular	PLCB1
PCOLCE	0	1.11375	0.774	0.279	0	Perivascular	PCOLCE
SPRY1	0	1.10816	0.354	0.123	0	Perivascular	SPRY1
C8orf4	0	1.09997	0.275	0.027	0	Perivascular	C8orf4
KLHDC8B	0	1.08164	0.391	0.127	0	Perivascular	KLHDC8B
LGALS1	0	1.07939	0.993	0.712	0	Perivascular	LGALS1
LZTS1	0	1.07801	0.281	0.051	0	Perivascular	LZTS1
A2M	0	1.07604	0.515	0.18	0	Perivascular	A2M
HMGCS1	0	1.07218	0.509	0.264	0	Perivascular	HMGCS1
KCNQ1OT1	0	1.06467	0.721	0.312	0	Perivascular	KCNQ1OT1
MYLK	0	1.06113	0.269	0.034	0	Perivascular	MYLK
EFEMP2	0	1.06048	0.545	0.174	0	Perivascular	EFEMP2
CCND2	0	1.06037	0.673	0.233	0	Perivascular	CCND2
PHACTR2	0	1.05857	0.847	0.551	0	Perivascular	PHACTR2
MGP	0	1.05849	0.639	0.278	0	Perivascular	MGP
COX7A1	0	1.05818	0.38	0.107	0	Perivascular	COX7A1
ADAMTSL3	0	1.05815	0.25	0.007	0	Perivascular	ADAMTSL3
GPR124	0	1.05572	0.299	0.03	0	Perivascular	GPR124
CSPG4	0	1.05525	0.249	0.02	0	Perivascular	CSPG4
PKIG	0	1.05341	0.512	0.208	0	Perivascular	PKIG
AL132709.5	0	1.04623	0.312	0.043	0	Perivascular	AL132709.5
GPC4	0	1.04132	0.255	0.038	0	Perivascular	GPC4
TCF4	0	1.04033	0.576	0.213	0	Perivascular	TCF4
FN1	0	1.03993	0.94	0.553	0	Perivascular	FN1
LAMB2	0	1.03889	0.43	0.17	0	Perivascular	LAMB2
RUNX1T1	0	1.02639	0.403	0.107	0	Perivascular	RUNX1T1
AFF2	0	1.01568	0.232	0.006	0	Perivascular	AFF2
NES	0	1.00995	0.254	0.02	0	Perivascular	NES
TPM1	0	1.00398	0.891	0.613	0	Perivascular	TPM1
FAM114A1	0	1.00346	0.483	0.174	0	Perivascular	FAM114A1
COL4A6	0	1.00346	0.249	0.009	0	Perivascular	COL4A6
AL132709.8	0	1.00236	0.308	0.05	0	Perivascular	AL132709.8
NGFR	0	0.994811	0.236	0.008	0	Perivascular	NGFR
DDR2	0	0.991676	0.322	0.06	0	Perivascular	DDR2
PLAC9	0	0.982882	0.687	0.26	0	Perivascular	PLAC9
COL5A1	0	0.981932	0.65	0.243	0	Perivascular	COL5A1
ZEB2	0	0.979971	0.643	0.28	0	Perivascular	ZEB2
SEMA3A	0	0.973251	0.217	0.01	0	Perivascular	SEMA3A
CD82	0	0.971364	0.322	0.099	0	Perivascular	CD82
PLS3	0	0.971187	0.41	0.157	0	Perivascular	PLS3
KCNJ8	0	0.968756	0.237	0.01	0	Perivascular	KCNJ8
MARCKSL1	0	0.955803	0.432	0.191	0	Perivascular	MARCKSL1
IFITM3	0	0.949735	0.976	0.728	0	Perivascular	IFITM3
SERPINH1	0	0.944428	0.922	0.733	0	Perivascular	SERPINH1
EMILIN2	0	0.941285	0.355	0.14	0	Perivascular	EMILIN2
FOXS1	0	0.93803	0.21	0.009	0	Perivascular	FOXS1
CD9	0	0.931431	0.607	0.275	0	Perivascular	CD9
COL18A1	0	0.92943	0.29	0.077	0	Perivascular	COL18A1
PPIC	0	0.926899	0.756	0.457	0	Perivascular	PPIC
SQLE	0	0.926701	0.661	0.472	0	Perivascular	SQLE
PITX2	0	0.920759	0.618	0.233	0	Perivascular	PITX2
LMOD1	0	0.919098	0.249	0.046	0	Perivascular	LMOD1
VIM	0	0.916892	0.929	0.496	0	Perivascular	VIM
CKAP4	0	0.916169	0.607	0.346	0	Perivascular	CKAP4
CTD-3193K9.4	0	0.911917	0.193	0.008	0	Perivascular	CTD-3193K9.4
SCN11A	0	0.909589	0.174	0.005	0	Perivascular	SCN11A
GPR133	0	0.908215	0.223	0.011	0	Perivascular	GPR133
MEST	0	0.904886	0.878	0.714	0	Perivascular	MEST
TRPC6	0	0.903586	0.2	0.008	0	Perivascular	TRPC6
RP11-598F7.6	0	0.886892	0.193	0.003	0	Perivascular	RP11-598F7.6
MIR143HG	0	0.883237	0.192	0.005	0	Perivascular	MIR143HG
HSD11B1	0	0.863694	0.183	0.016	0	Perivascular	HSD11B1
PARM1	0	0.85921	0.252	0.034	0	Perivascular	PARM1
HAPLN1	0	0.851377	0.648	0.264	0	Perivascular	HAPLN1
PLEKHH2	0	0.825288	0.233	0.041	0	Perivascular	PLEKHH2
H3F3B	0	0.82386	0.924	0.487	0	Perivascular	H3F3B
MAGED2	0	0.802026	0.807	0.664	0	Perivascular	MAGED2
WNT5A	0	0.792767	0.183	0.025	0	Perivascular	WNT5A
NFATC4	0	0.792738	0.219	0.031	0	Perivascular	NFATC4
TM4SF1	0	0.78891	0.24	0.04	0	Perivascular	TM4SF1
ARHGAP44	0	0.770299	0.172	0.017	0	Perivascular	ARHGAP44
LUM	0	0.766115	0.824	0.41	0	Perivascular	LUM
RGS5	0	0.760266	0.154	0.016	0	Perivascular	RGS5
TMEM74B	0	0.757548	0.158	0.006	0	Perivascular	TMEM74B
FRMD3	0	0.755086	0.157	0.01	0	Perivascular	FRMD3
PDE3A	0	0.754917	0.18	0.014	0	Perivascular	PDE3A
APCDD1	0	0.747852	0.205	0.039	0	Perivascular	APCDD1
CDH11	0	0.734047	0.538	0.207	0	Perivascular	CDH11
PDE5A	0	0.730768	0.158	0.006	0	Perivascular	PDE5A
LPHN2	0	0.728669	0.16	0.01	0	Perivascular	LPHN2
C1QTNF3	0	0.717732	0.155	0.009	0	Perivascular	C1QTNF3
NGFRAP1	0	0.712817	0.751	0.361	0	Perivascular	NGFRAP1
P2RY14	0	0.689662	0.154	0.003	0	Perivascular	P2RY14
LAPTM4A	0	0.663539	0.896	0.802	0	Perivascular	LAPTM4A
CD99	0	0.65221	0.877	0.768	0	Perivascular	CD99
KCNK17	0	0.640459	0.121	0.004	0	Perivascular	KCNK17
WBP5	0	0.626953	0.778	0.396	0	Perivascular	WBP5
SRPX	0	0.630083	0.491	0.203	0	Perivascular	SRPX
CXCR4	0	0.880484	0.302	0.077	0	Perivascular	CXCR4
IFI27L2	0	0.935101	0.496	0.202	0	Perivascular	IFI27L2
C11orf96	0	0.921416	0.271	0.072	0	Perivascular	C11orf96
PDE8B	0	0.637155	0.122	0.005	0	Perivascular	PDE8B
SLC2A3	0	0.835511	0.572	0.332	0	Perivascular	SLC2A3
ZFP36	0	0.838816	0.762	0.579	0	Perivascular	ZFP36
PMP22	0	0.742661	0.734	0.379	0	Perivascular	PMP22
CNN3	0	0.704275	0.784	0.611	0	Perivascular	CNN3
IGF2	0	0.603563	0.96	0.869	2.11327e-307	Perivascular	IGF2
PPAP2A	0	0.720079	0.149	0.016	3.38095e-307	Perivascular	PPAP2A
IFIT3	0	0.772031	0.252	0.076	1.06527e-304	Perivascular	IFIT3
PRSS23	1.24644e-307	0.811888	0.268	0.077	6.23219e-304	Perivascular	PRSS23
MIR503HG	7.69033e-307	1.05889	0.36	0.085	3.84516e-303	Perivascular	MIR503HG
RBMS3	1.22726e-299	0.948356	0.434	0.185	6.1363e-296	Perivascular	RBMS3
ID3	3.02917e-288	0.779228	0.689	0.491	1.51458e-284	Perivascular	ID3
TBX5-AS1	3.61507e-288	0.633184	0.134	0.01	1.80753e-284	Perivascular	TBX5-AS1
MT2A	3.04786e-280	0.597168	0.804	0.655	1.52393e-276	Perivascular	MT2A
SELM	1.00503e-276	0.911217	0.391	0.118	5.02515e-273	Perivascular	SELM
SLIT3	3.92953e-273	0.768845	0.209	0.046	1.96477e-269	Perivascular	SLIT3
SERPING1	1.7478e-269	0.837572	0.475	0.303	8.739e-266	Perivascular	SERPING1
ZFAS1	2.08352e-264	0.818773	0.8	0.425	1.04176e-260	Perivascular	ZFAS1
WFDC1	9.49689e-264	1.06581	0.393	0.133	4.74844e-260	Perivascular	WFDC1
CTGF	1.50639e-262	0.963665	0.366	0.106	7.53194e-259	Perivascular	CTGF
CD81	3.49172e-262	0.852734	0.619	0.403	1.74586e-258	Perivascular	CD81
HOPX	3.72978e-261	0.753948	0.254	0.067	1.86489e-257	Perivascular	HOPX
PHLDA1	8.53349e-259	0.812914	0.451	0.19	4.26674e-255	Perivascular	PHLDA1
PEAR1	8.68533e-259	0.646853	0.166	0.026	4.34266e-255	Perivascular	PEAR1
IGF2BP2	1.47222e-257	0.900879	0.41	0.168	7.36111e-254	Perivascular	IGF2BP2
FKBP7	3.00863e-251	0.766239	0.386	0.175	1.50432e-247	Perivascular	FKBP7
BMP2	2.92593e-236	0.735409	0.217	0.048	1.46297e-232	Perivascular	BMP2
ID4	6.52963e-234	0.755583	0.269	0.095	3.26481e-230	Perivascular	ID4
HSD17B2	2.74594e-233	0.675809	0.45	0.192	1.37297e-229	Perivascular	HSD17B2
COL27A1	3.51411e-233	0.768399	0.263	0.099	1.75706e-229	Perivascular	COL27A1
HSPA2	5.51044e-233	0.738248	0.519	0.351	2.75522e-229	Perivascular	HSPA2
TSHZ1	2.91209e-226	0.827073	0.343	0.126	1.45604e-222	Perivascular	TSHZ1
FXYD1	8.11549e-224	0.812634	0.378	0.14	4.05775e-220	Perivascular	FXYD1
P2RY1	9.13497e-221	0.723551	0.203	0.049	4.56749e-217	Perivascular	P2RY1
MMP16	4.72591e-220	0.602952	0.142	0.018	2.36296e-216	Perivascular	MMP16
FBLN2	7.19511e-219	0.768122	0.454	0.197	3.59756e-215	Perivascular	FBLN2
MYC	3.86526e-218	0.677205	0.386	0.27	1.93263e-214	Perivascular	MYC
SOX6	8.71006e-217	0.81519	0.277	0.08	4.35503e-213	Perivascular	SOX6
VSNL1	8.97297e-215	0.660977	0.19	0.041	4.48648e-211	Perivascular	VSNL1
ENPP2	1.0194e-211	0.738688	0.531	0.254	5.09699e-208	Perivascular	ENPP2
YPEL2	1.22542e-211	0.657052	0.2	0.066	6.1271e-208	Perivascular	YPEL2
GADD45A	1.0113e-210	0.634918	0.344	0.232	5.05648e-207	Perivascular	GADD45A
GNG2	1.24679e-210	0.724646	0.265	0.086	6.23393e-207	Perivascular	GNG2
SH3BGRL	3.80356e-210	0.658825	0.524	0.27	1.90178e-206	Perivascular	SH3BGRL
DSE	4.02789e-206	0.744924	0.318	0.129	2.01394e-202	Perivascular	DSE
CCDC151	4.24408e-203	0.653959	0.137	0.017	2.12204e-199	Perivascular	CCDC151
EHD2	6.91499e-201	0.700029	0.272	0.089	3.45749e-197	Perivascular	EHD2
MIR24-2	2.11491e-200	0.691113	0.194	0.044	1.05746e-196	Perivascular	MIR24-2
FADS2	4.97772e-200	0.74685	0.337	0.144	2.48886e-196	Perivascular	FADS2
PRSS35	1.52301e-197	0.624485	0.139	0.02	7.61505e-194	Perivascular	PRSS35
MARCKS	7.88732e-195	0.611856	0.679	0.386	3.94366e-191	Perivascular	MARCKS
BMP5	9.3282e-192	0.640715	0.336	0.131	4.6641e-188	Perivascular	BMP5
MPRIP	9.22321e-191	0.637918	0.34	0.241	4.61161e-187	Perivascular	MPRIP
MEG8	2.93894e-190	0.607901	0.157	0.026	1.46947e-186	Perivascular	MEG8
CAV2	7.58941e-175	0.633062	0.333	0.195	3.7947e-171	Perivascular	CAV2
RARRES1	2.68611e-173	0.590825	0.145	0.042	1.34305e-169	Perivascular	RARRES1
SLC39A6	1.06862e-170	0.602656	0.309	0.173	5.34308e-167	Perivascular	SLC39A6
FIBIN	6.71902e-166	0.699072	0.289	0.106	3.35951e-162	Perivascular	FIBIN
COL14A1	1.27349e-162	0.701156	0.536	0.315	6.36744e-159	Perivascular	COL14A1
IFITM2	3.46865e-161	0.63705	0.61	0.352	1.73433e-157	Perivascular	IFITM2
FLNA	8.94539e-161	0.694092	0.52	0.346	4.47269e-157	Perivascular	FLNA
XIST	1.11209e-158	0.810705	0.378	0.19	5.56043e-155	Perivascular	XIST
RGS16	1.89374e-157	0.775412	0.337	0.214	9.4687e-154	Perivascular	RGS16
LTBP4	2.31618e-151	0.635973	0.254	0.104	1.15809e-147	Perivascular	LTBP4
RBP1	1.82994e-149	0.635625	0.346	0.156	9.14968e-146	Perivascular	RBP1
PRDM6	2.28362e-149	0.656325	0.24	0.08	1.14181e-145	Perivascular	PRDM6
PABPC4L	5.93225e-147	0.605749	0.205	0.064	2.96612e-143	Perivascular	PABPC4L
TWIST1	2.85325e-146	0.586887	0.172	0.046	1.42663e-142	Perivascular	TWIST1
IFI16	5.71512e-146	0.596536	0.46	0.251	2.85756e-142	Perivascular	IFI16
H2AFZ	6.94213e-146	0.605572	0.663	0.387	3.47106e-142	Perivascular	H2AFZ
C3orf58	1.11413e-145	0.604284	0.327	0.135	5.57067e-142	Perivascular	C3orf58
PDZD2	2.14162e-145	0.632481	0.226	0.13	1.07081e-141	Perivascular	PDZD2
CLEC11A	9.22721e-144	0.624082	0.268	0.166	4.61361e-140	Perivascular	CLEC11A
GAS6	1.27769e-143	0.696446	0.287	0.12	6.38847e-140	Perivascular	GAS6
LTBP2	1.32801e-143	0.59619	0.169	0.048	6.64006e-140	Perivascular	LTBP2
MTRNR2L1	9.95487e-137	0.645198	0.519	0.275	4.97743e-133	Perivascular	MTRNR2L1
HES4	2.67464e-135	0.639385	0.166	0.075	1.33732e-131	Perivascular	HES4
EMILIN1	5.084e-135	0.650191	0.242	0.101	2.542e-131	Perivascular	EMILIN1
FILIP1	1.85261e-132	0.678649	0.272	0.104	9.26305e-129	Perivascular	FILIP1
ARSI	4.3573e-130	0.617153	0.215	0.077	2.17865e-126	Perivascular	ARSI
EPHA3	6.03118e-128	0.597505	0.167	0.046	3.01559e-124	Perivascular	EPHA3
DNM3OS	6.52104e-122	0.597619	0.156	0.039	3.26052e-118	Perivascular	DNM3OS
CRISPLD2	7.83436e-97	0.587678	0.344	0.206	3.91718e-93	Perivascular	CRISPLD2
HES1	1.0856e-86	0.678036	0.533	0.35	5.42798e-83	Perivascular	HES1
RAMP2	0	3.06136	0.951	0.078	0	Endothelial cells	RAMP2
TM4SF1	0	2.95325	0.904	0.041	0	Endothelial cells	TM4SF1
KDR	0	2.89298	0.819	0.003	0	Endothelial cells	KDR
ICAM2	0	2.7788	0.841	0.033	0	Endothelial cells	ICAM2
GNG11	0	2.73997	0.984	0.206	0	Endothelial cells	GNG11
SPARCL1	0	2.68514	0.695	0.026	0	Endothelial cells	SPARCL1
CD93	0	2.68131	0.846	0.037	0	Endothelial cells	CD93
FCGR2B	0	2.66349	0.651	0.012	0	Endothelial cells	FCGR2B
ECSCR	0	2.64574	0.744	0.002	0	Endothelial cells	ECSCR
TFPI2	0	2.57992	0.803	0.186	0	Endothelial cells	TFPI2
ESAM	0	2.54084	0.857	0.064	0	Endothelial cells	ESAM
JAM2	0	2.52333	0.734	0.016	0	Endothelial cells	JAM2
CD34	0	2.51555	0.75	0.01	0	Endothelial cells	CD34
CDH5	0	2.39929	0.782	0.068	0	Endothelial cells	CDH5
C8orf4	0	2.3844	0.635	0.038	0	Endothelial cells	C8orf4
CRHBP	0	2.37684	0.542	0.005	0	Endothelial cells	CRHBP
EGFL7	0	2.35156	0.919	0.198	0	Endothelial cells	EGFL7
S100A16	0	2.33838	0.834	0.12	0	Endothelial cells	S100A16
CLDN5	0	2.32043	0.586	0.003	0	Endothelial cells	CLDN5
NTS	0	2.31709	0.438	0.003	0	Endothelial cells	NTS
MEOX2	0	2.31236	0.614	0.002	0	Endothelial cells	MEOX2
APLNR	0	2.29113	0.627	0.012	0	Endothelial cells	APLNR
ARHGAP29	0	2.20033	0.813	0.176	0	Endothelial cells	ARHGAP29
NNAT	0	2.19379	0.503	0.008	0	Endothelial cells	NNAT
CAV1	0	2.19101	0.98	0.399	0	Endothelial cells	CAV1
PLVAP	0	2.15844	0.594	0.003	0	Endothelial cells	PLVAP
BST2	0	2.1082	0.929	0.305	0	Endothelial cells	BST2
LDB2	0	2.10071	0.671	0.038	0	Endothelial cells	LDB2
IL33	0	2.09442	0.544	0.004	0	Endothelial cells	IL33
CRIP2	0	1.97407	0.709	0.096	0	Endothelial cells	CRIP2
GIMAP7	0	1.96074	0.552	0.015	0	Endothelial cells	GIMAP7
TM4SF18	0	1.95378	0.513	0.001	0	Endothelial cells	TM4SF18
CLEC14A	0	1.95367	0.52	0.002	0	Endothelial cells	CLEC14A
VWF	0	1.95299	0.454	0.008	0	Endothelial cells	VWF
LPAR6	0	1.95026	0.681	0.097	0	Endothelial cells	LPAR6
GIMAP4	0	1.94474	0.642	0.069	0	Endothelial cells	GIMAP4
TIE1	0	1.9366	0.555	0.003	0	Endothelial cells	TIE1
PCDH17	0	1.91246	0.497	0.006	0	Endothelial cells	PCDH17
AC011526.1	0	1.89546	0.451	0	0	Endothelial cells	AC011526.1
PALMD	0	1.88989	0.506	0.008	0	Endothelial cells	PALMD
GAP43	0	1.88796	0.444	0.003	0	Endothelial cells	GAP43
MMRN1	0	1.87241	0.473	0.001	0	Endothelial cells	MMRN1
TMEM88	0	1.86062	0.685	0.116	0	Endothelial cells	TMEM88
CALCRL	0	1.84402	0.506	0.018	0	Endothelial cells	CALCRL
MEF2C	0	1.83793	0.86	0.197	0	Endothelial cells	MEF2C
CAV2	0	1.82125	0.73	0.197	0	Endothelial cells	CAV2
C1orf54	0	1.81806	0.637	0.096	0	Endothelial cells	C1orf54
FCN3	0	1.80574	0.448	0.001	0	Endothelial cells	FCN3
ELTD1	0	1.72472	0.41	0	0	Endothelial cells	ELTD1
MYCT1	0	1.72165	0.484	0.001	0	Endothelial cells	MYCT1
RAPGEF5	0	1.71391	0.471	0.014	0	Endothelial cells	RAPGEF5
MARCKSL1	0	1.68636	0.703	0.204	0	Endothelial cells	MARCKSL1
CYYR1	0	1.67513	0.473	0.004	0	Endothelial cells	CYYR1
IFI16	0	1.65733	0.819	0.26	0	Endothelial cells	IFI16
TCF4	0	1.64804	0.815	0.237	0	Endothelial cells	TCF4
TNFSF10	0	1.6349	0.53	0.067	0	Endothelial cells	TNFSF10
ITM2A	0	1.63279	0.374	0.004	0	Endothelial cells	ITM2A
LXN	0	1.59526	0.481	0.11	0	Endothelial cells	LXN
ZEB1	0	1.59329	0.477	0.02	0	Endothelial cells	ZEB1
FAM167B	0	1.58437	0.387	0.005	0	Endothelial cells	FAM167B
FLI1	0	1.58371	0.509	0.05	0	Endothelial cells	FLI1
DACH1	0	1.57093	0.402	0.003	0	Endothelial cells	DACH1
VAMP5	0	1.56402	0.873	0.369	0	Endothelial cells	VAMP5
TJP1	0	1.56335	0.722	0.26	0	Endothelial cells	TJP1
CLEC4M	0	1.5404	0.331	0.001	0	Endothelial cells	CLEC4M
GBP4	0	1.51492	0.416	0.024	0	Endothelial cells	GBP4
ERG	0	1.44675	0.402	0.005	0	Endothelial cells	ERG
NT5E	0	1.43907	0.412	0.013	0	Endothelial cells	NT5E
GPR116	0	1.43599	0.332	0.002	0	Endothelial cells	GPR116
PTPRB	0	1.42885	0.372	0.001	0	Endothelial cells	PTPRB
MMRN2	0	1.42501	0.424	0.02	0	Endothelial cells	MMRN2
KL	0	1.35603	0.334	0.007	0	Endothelial cells	KL
CXorf36	0	1.3505	0.326	0.001	0	Endothelial cells	CXorf36
ROBO4	0	1.32969	0.364	0.001	0	Endothelial cells	ROBO4
NOTCH4	0	1.32579	0.336	0.007	0	Endothelial cells	NOTCH4
TEK	0	1.31655	0.365	0.016	0	Endothelial cells	TEK
PODXL	0	1.29749	0.324	0.004	0	Endothelial cells	PODXL
FAM124B	0	1.27913	0.306	0.003	0	Endothelial cells	FAM124B
SHE	0	1.17012	0.315	0.006	0	Endothelial cells	SHE
SOX17	0	1.1338	0.273	0.001	0	Endothelial cells	SOX17
ST6GALNAC1	0	1.11251	0.28	0.002	0	Endothelial cells	ST6GALNAC1
EMP1	0	1.67758	0.563	0.075	0	Endothelial cells	EMP1
MECOM	0	1.15	0.288	0.006	0	Endothelial cells	MECOM
NPDC1	0	1.53219	0.475	0.073	0	Endothelial cells	NPDC1
FUT9	0	1.14349	0.254	0.001	0	Endothelial cells	FUT9
CDH13	8.90888e-300	1.35639	0.331	0.011	4.45444e-296	Endothelial cells	CDH13
RBP1	1.63028e-290	1.69611	0.671	0.164	8.15141e-287	Endothelial cells	RBP1
ZNF521	7.45713e-290	1.05131	0.26	0.003	3.72857e-286	Endothelial cells	ZNF521
IL32	2.42961e-289	1.557	0.406	0.034	1.2148e-285	Endothelial cells	IL32
KIAA1462	4.51495e-289	1.38066	0.34	0.014	2.25747e-285	Endothelial cells	KIAA1462
GMFG	3.01742e-288	1.67345	0.779	0.193	1.50871e-284	Endothelial cells	GMFG
STEAP1	1.65052e-283	1.17528	0.255	0.003	8.2526e-280	Endothelial cells	STEAP1
IGF1	3.32571e-283	1.89091	0.612	0.097	1.66286e-279	Endothelial cells	IGF1
PECAM1	1.87156e-282	1.59891	0.287	0.031	9.35779e-279	Endothelial cells	PECAM1
BCL6B	1.04353e-278	0.816883	0.211	0.001	5.21765e-275	Endothelial cells	BCL6B
HLA-E	6.04546e-272	1.19041	0.893	0.597	3.02273e-268	Endothelial cells	HLA-E
ARHGEF15	1.04117e-268	0.882238	0.22	0.001	5.20586e-265	Endothelial cells	ARHGEF15
TSPAN18	6.44693e-264	1.28346	0.379	0.029	3.22346e-260	Endothelial cells	TSPAN18
ADCY4	1.26533e-261	1.05005	0.286	0.007	6.32667e-258	Endothelial cells	ADCY4
LRRC36	3.89371e-256	1.01084	0.234	0.002	1.94686e-252	Endothelial cells	LRRC36
VIM	3.35797e-250	1.32681	0.995	0.53	1.67898e-246	Endothelial cells	VIM
FAM69B	5.7409e-249	1.12225	0.254	0.005	2.87045e-245	Endothelial cells	FAM69B
NR5A2	1.97053e-246	0.785133	0.189	0.001	9.85263e-243	Endothelial cells	NR5A2
CLEC2B	4.19784e-244	1.47666	0.492	0.075	2.09892e-240	Endothelial cells	CLEC2B
ANGPT2	6.77152e-242	1.37138	0.264	0.017	3.38576e-238	Endothelial cells	ANGPT2
RGS3	2.64446e-238	1.2758	0.421	0.08	1.32223e-234	Endothelial cells	RGS3
EDN1	4.454e-237	1.26466	0.245	0.01	2.227e-233	Endothelial cells	EDN1
MGST2	7.99683e-237	1.20938	0.815	0.501	3.99842e-233	Endothelial cells	MGST2
ADGRL4	9.10986e-237	0.960647	0.188	0.001	4.55493e-233	Endothelial cells	ADGRL4
1	1.21258e-234	0.849408	0.218	0.005	6.06292e-231	Endothelial cells	1
CACHD1	1.65975e-231	1.11459	0.286	0.012	8.29876e-228	Endothelial cells	CACHD1
C10orf10	1.99158e-231	1.58073	0.331	0.038	9.9579e-228	Endothelial cells	C10orf10
ITGA2	5.21002e-231	1.0549	0.254	0.009	2.60501e-227	Endothelial cells	ITGA2
A2M	2.7282e-228	1.53358	0.689	0.203	1.3641e-224	Endothelial cells	A2M
IGFBP4	3.76434e-228	1.47777	0.673	0.167	1.88217e-224	Endothelial cells	IGFBP4
SDPR	4.14869e-227	1.58709	0.438	0.047	2.07435e-223	Endothelial cells	SDPR
SRGN	5.6604e-223	1.62847	0.716	0.191	2.8302e-219	Endothelial cells	SRGN
KANK3	3.02023e-221	1.15831	0.335	0.03	1.51011e-217	Endothelial cells	KANK3
CCND1	3.15142e-216	1.47954	0.598	0.196	1.57571e-212	Endothelial cells	CCND1
BICD1	7.68464e-215	1.11191	0.265	0.018	3.84232e-211	Endothelial cells	BICD1
CD200	3.63201e-210	1.14914	0.326	0.037	1.81601e-206	Endothelial cells	CD200
C2CD4B	5.62349e-210	0.851048	0.187	0.002	2.81175e-206	Endothelial cells	C2CD4B
MIR181A1HG	1.72809e-205	1.33301	0.312	0.026	8.64045e-202	Endothelial cells	MIR181A1HG
APLN	7.49869e-203	1.01963	0.201	0.007	3.74934e-199	Endothelial cells	APLN
KCNJ2	1.44491e-202	1.18536	0.269	0.017	7.22456e-199	Endothelial cells	KCNJ2
NFIB	2.77934e-199	1.37453	0.57	0.14	1.38967e-195	Endothelial cells	NFIB
TNFRSF4	6.52295e-198	0.892685	0.208	0.004	3.26147e-194	Endothelial cells	TNFRSF4
PLCB4	2.36023e-193	0.874899	0.226	0.007	1.18012e-189	Endothelial cells	PLCB4
EMCN	1.33396e-191	0.86066	0.151	0.001	6.66979e-188	Endothelial cells	EMCN
HHEX	1.54957e-191	1.30374	0.428	0.07	7.74786e-188	Endothelial cells	HHEX
CCM2L	2.06026e-187	0.625686	0.146	0	1.03013e-183	Endothelial cells	CCM2L
IGFBP5	7.46001e-186	1.6882	0.506	0.129	3.73e-182	Endothelial cells	IGFBP5
RAMP3	1.37272e-181	0.941486	0.152	0.001	6.86359e-178	Endothelial cells	RAMP3
COL4A1	3.07653e-180	1.18297	0.911	0.504	1.53827e-176	Endothelial cells	COL4A1
SOCS3	1.62301e-179	1.32469	0.753	0.342	8.11503e-176	Endothelial cells	SOCS3
CREM	2.89567e-179	1.16552	0.723	0.484	1.44784e-175	Endothelial cells	CREM
SOX18	2.27033e-178	0.866128	0.212	0.008	1.13516e-174	Endothelial cells	SOX18
IL3RA	2.54443e-176	0.880866	0.217	0.008	1.27221e-172	Endothelial cells	IL3RA
DIPK2B	7.49909e-176	0.625703	0.131	0.001	3.74954e-172	Endothelial cells	DIPK2B
ADAM15	4.93841e-175	1.11851	0.411	0.151	2.46921e-171	Endothelial cells	ADAM15
TCTEX1D1	4.09292e-168	0.846105	0.178	0.003	2.04646e-164	Endothelial cells	TCTEX1D1
SULT1C4	5.51697e-168	0.87206	0.194	0.007	2.75849e-164	Endothelial cells	SULT1C4
RP1-16A9.1	9.43064e-167	0.70348	0.138	0	4.71532e-163	Endothelial cells	RP1-16A9.1
CR1L	5.88804e-165	0.721236	0.152	0.002	2.94402e-161	Endothelial cells	CR1L
DLC1	1.26841e-164	1.1976	0.496	0.154	6.34203e-161	Endothelial cells	DLC1
HOXB5	3.2037e-160	0.674655	0.147	0.002	1.60185e-156	Endothelial cells	HOXB5
PRSS23	1.64465e-159	1.28096	0.409	0.089	8.22327e-156	Endothelial cells	PRSS23
LMCD1	7.14608e-159	1.20139	0.527	0.13	3.57304e-155	Endothelial cells	LMCD1
STMN1	8.67572e-158	0.888156	0.821	0.609	4.33786e-154	Endothelial cells	STMN1
NDNF	1.27652e-156	0.825378	0.203	0.008	6.38259e-153	Endothelial cells	NDNF
IFITM2	1.84064e-156	1.18779	0.777	0.369	9.2032e-153	Endothelial cells	IFITM2
RP11-417J8.6	3.1053e-155	0.735322	0.152	0.002	1.55265e-151	Endothelial cells	RP11-417J8.6
IGF2	8.44832e-153	0.799128	0.89	0.878	4.22416e-149	Endothelial cells	IGF2
TMSB4X	9.25551e-151	0.93226	0.997	0.868	4.62775e-147	Endothelial cells	TMSB4X
COL4A2	1.64691e-149	1.02902	0.9	0.582	8.23454e-146	Endothelial cells	COL4A2
GIMAP5	1.05786e-148	0.890542	0.192	0.009	5.28932e-145	Endothelial cells	GIMAP5
FYN	4.82282e-147	0.963921	0.325	0.061	2.41141e-143	Endothelial cells	FYN
FAM43A	3.37906e-146	1.10093	0.426	0.166	1.68953e-142	Endothelial cells	FAM43A
ADGRF5	9.13507e-144	0.618828	0.137	0.003	4.56753e-140	Endothelial cells	ADGRF5
SPARC	5.57383e-143	0.954666	0.963	0.649	2.78691e-139	Endothelial cells	SPARC
EFNB2	1.21331e-142	1.07869	0.324	0.061	6.06656e-139	Endothelial cells	EFNB2
HLX	3.30826e-142	0.967133	0.283	0.039	1.65413e-138	Endothelial cells	HLX
RNASE1	1.63324e-141	1.00489	0.668	0.24	8.1662e-138	Endothelial cells	RNASE1
KIT	1.30943e-138	0.640336	0.14	0.003	6.54715e-135	Endothelial cells	KIT
P2RY1	1.17198e-137	1.08923	0.334	0.059	5.85988e-134	Endothelial cells	P2RY1
LIFR	5.73702e-137	1.21959	0.556	0.215	2.86851e-133	Endothelial cells	LIFR
PROCR	5.82837e-136	0.966822	0.377	0.135	2.91418e-132	Endothelial cells	PROCR
CETP	2.85745e-134	0.645656	0.148	0.004	1.42872e-130	Endothelial cells	CETP
SHROOM4	8.05232e-132	0.614169	0.164	0.01	4.02616e-128	Endothelial cells	SHROOM4
MSN	1.7068e-131	1.0212	0.584	0.245	8.53402e-128	Endothelial cells	MSN
PCDH12	2.24875e-131	0.94717	0.289	0.037	1.12437e-127	Endothelial cells	PCDH12
TUBA1A	5.67694e-129	1.11893	0.711	0.335	2.83847e-125	Endothelial cells	TUBA1A
RP11-38P22.2	8.31019e-128	0.938712	0.208	0.014	4.1551e-124	Endothelial cells	RP11-38P22.2
RCAN1	1.40266e-127	1.23706	0.501	0.17	7.01329e-124	Endothelial cells	RCAN1
COL15A1	2.73022e-126	1.22942	0.624	0.2	1.36511e-122	Endothelial cells	COL15A1
FABP5	2.92071e-125	1.20099	0.75	0.419	1.46035e-121	Endothelial cells	FABP5
YPEL2	3.40053e-125	1.03637	0.317	0.074	1.70026e-121	Endothelial cells	YPEL2
SLC2A3	5.21529e-123	1.09818	0.661	0.35	2.60764e-119	Endothelial cells	SLC2A3
ABLIM3	2.5208e-122	0.769926	0.189	0.016	1.2604e-118	Endothelial cells	ABLIM3
DDAH2	7.60741e-121	1.01717	0.633	0.304	3.8037e-117	Endothelial cells	DDAH2
CAVIN2	4.10822e-118	0.668753	0.135	0.008	2.05411e-114	Endothelial cells	CAVIN2
MARCKS	3.07695e-117	1.03335	0.82	0.406	1.53848e-113	Endothelial cells	MARCKS
RASGRP3	3.53573e-117	0.974108	0.315	0.061	1.76786e-113	Endothelial cells	RASGRP3
RP11-277P12.20	8.87136e-117	0.691507	0.129	0.003	4.43568e-113	Endothelial cells	RP11-277P12.20
LYVE1	9.86364e-110	0.764729	0.453	0.145	4.93182e-106	Endothelial cells	LYVE1
UACA	2.69604e-109	1.03588	0.443	0.134	1.34802e-105	Endothelial cells	UACA
SLC2A1	1.23868e-107	0.65182	0.778	0.61	6.1934e-104	Endothelial cells	SLC2A1
MEG3	1.40244e-107	1.25676	0.725	0.262	7.01221e-104	Endothelial cells	MEG3
PKIG	1.26541e-106	0.948285	0.539	0.232	6.32703e-103	Endothelial cells	PKIG
PDLIM4	5.33286e-106	0.780912	0.247	0.057	2.66643e-102	Endothelial cells	PDLIM4
ITM2C	1.19678e-105	0.876075	0.665	0.499	5.98391e-102	Endothelial cells	ITM2C
TCN2	2.04697e-105	0.784097	0.226	0.041	1.02349e-101	Endothelial cells	TCN2
GBP5	4.64665e-105	0.630293	0.138	0.007	2.32333e-101	Endothelial cells	GBP5
PCAT19	4.7275e-105	1.16881	0.118	0.004	2.36375e-101	Endothelial cells	PCAT19
KLF2	1.03245e-103	1.06852	0.478	0.189	5.16224e-100	Endothelial cells	KLF2
STXBP6	1.53086e-103	1.03297	0.505	0.161	7.65431e-100	Endothelial cells	STXBP6
CD44	1.93849e-103	1.04054	0.514	0.175	9.69244e-100	Endothelial cells	CD44
CNN3	2.5531e-101	0.787043	0.827	0.624	1.27655e-97	Endothelial cells	CNN3
ITGA5	5.2735e-101	0.83657	0.433	0.178	2.63675e-97	Endothelial cells	ITGA5
TFPI	9.66644e-101	0.894681	0.807	0.509	4.83322e-97	Endothelial cells	TFPI
NRN1	1.1607e-100	0.791175	0.193	0.039	5.80352e-97	Endothelial cells	NRN1
IFI27	1.58663e-99	1.33854	0.32	0.11	7.93317e-96	Endothelial cells	IFI27
CFI	1.40726e-97	0.659656	0.146	0.012	7.03628e-94	Endothelial cells	CFI
IGFBP2	1.88212e-97	0.99382	0.363	0.089	9.41059e-94	Endothelial cells	IGFBP2
ID3	6.34783e-97	0.906124	0.747	0.505	3.17391e-93	Endothelial cells	ID3
SDCBP	1.29598e-96	0.610228	0.898	0.796	6.47992e-93	Endothelial cells	SDCBP
PARVB	7.29462e-96	0.808457	0.321	0.1	3.64731e-92	Endothelial cells	PARVB
IFITM3	4.49219e-94	0.776869	0.963	0.748	2.24609e-90	Endothelial cells	IFITM3
DNASE1L3	1.68382e-93	0.697821	0.179	0.018	8.41908e-90	Endothelial cells	DNASE1L3
RNF125	2.46525e-93	0.608007	0.166	0.018	1.23263e-89	Endothelial cells	RNF125
HSD17B2	4.79014e-93	1.17906	0.566	0.211	2.39507e-89	Endothelial cells	HSD17B2
TCIM	1.36124e-91	0.770512	0.145	0.027	6.80619e-88	Endothelial cells	TCIM
LAPTM4A	9.7898e-91	0.650215	0.928	0.809	4.8949e-87	Endothelial cells	LAPTM4A
PXDN	5.70687e-90	0.946354	0.424	0.118	2.85344e-86	Endothelial cells	PXDN
HSPG2	1.59286e-89	0.941055	0.376	0.17	7.96432e-86	Endothelial cells	HSPG2
LPHN2	6.17835e-88	0.784123	0.201	0.021	3.08917e-84	Endothelial cells	LPHN2
ISG15	6.06816e-87	0.937161	0.589	0.322	3.03408e-83	Endothelial cells	ISG15
NID1	6.53673e-86	0.937481	0.588	0.292	3.26836e-82	Endothelial cells	NID1
SPRY1	1.00779e-81	0.694489	0.254	0.144	5.03893e-78	Endothelial cells	SPRY1
THBD	8.84127e-80	0.858818	0.335	0.108	4.42064e-76	Endothelial cells	THBD
PCDH1	2.90089e-77	0.586166	0.155	0.017	1.45045e-73	Endothelial cells	PCDH1
COL18A1	7.61076e-77	0.806295	0.335	0.093	3.80538e-73	Endothelial cells	COL18A1
NNMT	1.08366e-76	0.869705	0.222	0.054	5.4183e-73	Endothelial cells	NNMT
FN1	1.32008e-76	0.769431	0.872	0.586	6.60041e-73	Endothelial cells	FN1
ABI3	1.23626e-74	0.61518	0.194	0.034	6.1813e-71	Endothelial cells	ABI3
HES1	3.68547e-72	1.05253	0.679	0.361	1.84274e-68	Endothelial cells	HES1
CD109	1.12916e-71	0.832441	0.315	0.088	5.64579e-68	Endothelial cells	CD109
HOMER3	4.02323e-71	0.753522	0.259	0.081	2.01161e-67	Endothelial cells	HOMER3
LIMD2	1.05855e-70	0.828965	0.414	0.155	5.29274e-67	Endothelial cells	LIMD2
SQLE	1.94795e-69	0.743512	0.602	0.489	9.73974e-66	Endothelial cells	SQLE
NGFRAP1	4.02625e-69	0.983802	0.739	0.393	2.01312e-65	Endothelial cells	NGFRAP1
DUSP6	1.4169e-68	0.732391	0.47	0.3	7.08452e-65	Endothelial cells	DUSP6
ANXA2R	1.9876e-67	0.615042	0.168	0.027	9.93801e-64	Endothelial cells	ANXA2R
XIST	7.25963e-66	1.02208	0.416	0.205	3.62981e-62	Endothelial cells	XIST
MAGED2	6.65169e-65	0.629768	0.779	0.676	3.32585e-61	Endothelial cells	MAGED2
FXYD6	7.14222e-65	0.770707	0.302	0.099	3.57111e-61	Endothelial cells	FXYD6
S100A13	6.746e-64	0.651895	0.711	0.589	3.373e-60	Endothelial cells	S100A13
IGFBP7	1.30137e-63	0.73307	0.157	0.116	6.50684e-60	Endothelial cells	IGFBP7
HMGCS1	1.46104e-62	0.77411	0.457	0.285	7.30522e-59	Endothelial cells	HMGCS1
TIMP1	1.3132e-61	0.596092	0.826	0.53	6.56601e-58	Endothelial cells	TIMP1
COL11A1	1.89521e-61	0.607993	0.141	0.016	9.47604e-58	Endothelial cells	COL11A1
CD99	1.32065e-60	0.597782	0.863	0.777	6.60325e-57	Endothelial cells	CD99
ABCA1	1.36094e-60	0.786846	0.404	0.227	6.80468e-57	Endothelial cells	ABCA1
CCL2	1.57674e-60	1.08646	0.381	0.135	7.88372e-57	Endothelial cells	CCL2
MYLK	2.01049e-60	0.694509	0.228	0.054	1.00525e-56	Endothelial cells	MYLK
MCAM	2.93522e-58	0.662829	0.319	0.105	1.46761e-54	Endothelial cells	MCAM
AL132709.5	2.49932e-57	0.923412	0.275	0.065	1.24966e-53	Endothelial cells	AL132709.5
HPGD	7.03155e-56	0.685126	0.293	0.174	3.51578e-52	Endothelial cells	HPGD
MIR503HG	1.87825e-55	0.939877	0.339	0.108	9.39125e-52	Endothelial cells	MIR503HG
ZFP36	2.15586e-55	0.744366	0.759	0.594	1.07793e-51	Endothelial cells	ZFP36
HLA-A	3.03609e-55	0.754917	0.763	0.467	1.51805e-51	Endothelial cells	HLA-A
HEY1	1.31322e-53	0.675696	0.226	0.095	6.5661e-50	Endothelial cells	HEY1
CNRIP1	1.90344e-52	0.638427	0.282	0.102	9.51721e-49	Endothelial cells	CNRIP1
RGCC	3.16367e-49	0.778675	0.401	0.178	1.58184e-45	Endothelial cells	RGCC
PTPRN2	3.89478e-49	0.603678	0.192	0.047	1.94739e-45	Endothelial cells	PTPRN2
MDK	2.3134e-48	0.632499	0.792	0.612	1.1567e-44	Endothelial cells	MDK
RHOB	9.13774e-45	0.608033	0.629	0.529	4.56887e-41	Endothelial cells	RHOB
ID1	1.87988e-42	0.636307	0.5	0.432	9.39942e-39	Endothelial cells	ID1
AKAP12	6.97106e-42	0.792285	0.379	0.196	3.48553e-38	Endothelial cells	AKAP12
ADRB1	7.71292e-40	0.686593	0.297	0.21	3.85646e-36	Endothelial cells	ADRB1
UBE2L6	8.9041e-40	0.587148	0.343	0.184	4.45205e-36	Endothelial cells	UBE2L6
IGF2BP2	9.89807e-40	0.640906	0.369	0.189	4.94903e-36	Endothelial cells	IGF2BP2
TSPAN4	1.40118e-39	0.58981	0.609	0.428	7.00592e-36	Endothelial cells	TSPAN4
RSPO3	5.69306e-39	0.796663	0.343	0.141	2.84653e-35	Endothelial cells	RSPO3
DIO3	1.28504e-38	0.888969	0.371	0.159	6.42518e-35	Endothelial cells	DIO3
DIO3OS	4.09456e-36	0.590155	0.155	0.035	2.04728e-32	Endothelial cells	DIO3OS
AL132709.8	4.70874e-36	0.711722	0.234	0.072	2.35437e-32	Endothelial cells	AL132709.8
ADAMTS9	6.84244e-36	0.607878	0.282	0.115	3.42122e-32	Endothelial cells	ADAMTS9
ZNF503	8.72261e-36	0.591111	0.232	0.087	4.3613e-32	Endothelial cells	ZNF503
MTRNR2L1	1.42449e-33	0.899378	0.558	0.293	7.12245e-30	Endothelial cells	MTRNR2L1
PHLDA1	5.53846e-33	0.606212	0.405	0.212	2.76923e-29	Endothelial cells	PHLDA1
PRKCDBP	5.74872e-33	0.672149	0.364	0.155	2.87436e-29	Endothelial cells	PRKCDBP
SEPT7	3.87888e-32	0.709555	0.664	0.402	1.93944e-28	Endothelial cells	SEPT7
ICAM1	1.17827e-31	0.633606	0.268	0.119	5.89137e-28	Endothelial cells	ICAM1
MALAT1	1.96619e-30	0.752074	0.821	0.54	9.83096e-27	Endothelial cells	MALAT1
H2AFZ	9.01878e-29	0.680445	0.661	0.41	4.50939e-25	Endothelial cells	H2AFZ
GJA4	8.80307e-28	0.700409	0.194	0.061	4.40153e-24	Endothelial cells	GJA4
MTRNR2L8	4.80589e-26	0.713417	0.576	0.368	2.40295e-22	Endothelial cells	MTRNR2L8
TYROBP	0	3.34371	0.993	0.139	0	Hofbauer cells	TYROBP
AIF1	0	3.11596	0.973	0.089	0	Hofbauer cells	AIF1
FCER1G	0	3.10604	0.971	0.105	0	Hofbauer cells	FCER1G
CCL3	0	3.07782	0.918	0.165	0	Hofbauer cells	CCL3
C1QA	0	2.97785	0.827	0.076	0	Hofbauer cells	C1QA
LAPTM5	0	2.9711	0.955	0.057	0	Hofbauer cells	LAPTM5
CD14	0	2.95023	0.874	0.121	0	Hofbauer cells	CD14
C1QB	0	2.91207	0.801	0.054	0	Hofbauer cells	C1QB
C1QC	0	2.90545	0.809	0.049	0	Hofbauer cells	C1QC
CD68	0	2.86552	0.953	0.121	0	Hofbauer cells	CD68
CXCL8	0	2.84132	0.635	0.051	0	Hofbauer cells	CXCL8
CCL4	0	2.81441	0.729	0.095	0	Hofbauer cells	CCL4
RNASE1	0	2.80677	0.822	0.137	0	Hofbauer cells	RNASE1
FOLR2	0	2.73299	0.706	0.057	0	Hofbauer cells	FOLR2
F13A1	0	2.7309	0.677	0.049	0	Hofbauer cells	F13A1
LY96	0	2.711	0.887	0.049	0	Hofbauer cells	LY96
VSIG4	0	2.68289	0.773	0.04	0	Hofbauer cells	VSIG4
HCST	0	2.64263	0.857	0.036	0	Hofbauer cells	HCST
SRGN	0	2.63214	0.845	0.076	0	Hofbauer cells	SRGN
CTSS	0	2.61281	0.833	0.033	0	Hofbauer cells	CTSS
LYVE1	0	2.57386	0.651	0.054	0	Hofbauer cells	LYVE1
TREM2	0	2.53533	0.735	0.033	0	Hofbauer cells	TREM2
ITGB2	0	2.50602	0.832	0.038	0	Hofbauer cells	ITGB2
CD83	0	2.44929	0.761	0.041	0	Hofbauer cells	CD83
CD74	0	2.44832	0.618	0.142	0	Hofbauer cells	CD74
LST1	0	2.43694	0.805	0.027	0	Hofbauer cells	LST1
HLA-DRA	0	2.40945	0.405	0.078	0	Hofbauer cells	HLA-DRA
CCL3L3	0	2.38526	0.56	0.033	0	Hofbauer cells	CCL3L3
CD37	0	2.34511	0.75	0.019	0	Hofbauer cells	CD37
PLEK	0	2.34506	0.775	0.019	0	Hofbauer cells	PLEK
SPI1	0	2.33502	0.772	0.018	0	Hofbauer cells	SPI1
BCL2A1	0	2.3229	0.641	0.018	0	Hofbauer cells	BCL2A1
NR4A2	0	2.32139	0.746	0.086	0	Hofbauer cells	NR4A2
CCL4L2	0	2.27151	0.477	0.038	0	Hofbauer cells	CCL4L2
MS4A4A	0	2.26934	0.721	0.021	0	Hofbauer cells	MS4A4A
SPP1	0	2.25888	0.975	0.668	0	Hofbauer cells	SPP1
HPGDS	0	2.22926	0.587	0.041	0	Hofbauer cells	HPGDS
LYZ	0	2.21887	0.522	0.028	0	Hofbauer cells	LYZ
MS4A6A	0	2.20696	0.675	0.018	0	Hofbauer cells	MS4A6A
CORO1A	0	2.20223	0.74	0.046	0	Hofbauer cells	CORO1A
CD53	0	2.19841	0.741	0.022	0	Hofbauer cells	CD53
ALOX5AP	0	2.19717	0.679	0.026	0	Hofbauer cells	ALOX5AP
DUSP2	0	2.19044	0.551	0.018	0	Hofbauer cells	DUSP2
CTSZ	0	2.17301	0.878	0.263	0	Hofbauer cells	CTSZ
HLA-DPA1	0	2.16087	0.376	0.037	0	Hofbauer cells	HLA-DPA1
S100A9	0	2.15775	0.905	0.296	0	Hofbauer cells	S100A9
CD163	0	2.14336	0.666	0.015	0	Hofbauer cells	CD163
CSF1R	0	2.14119	0.791	0.093	0	Hofbauer cells	CSF1R
HLA-DPB1	0	2.13072	0.399	0.048	0	Hofbauer cells	HLA-DPB1
MS4A7	0	2.12873	0.646	0.01	0	Hofbauer cells	MS4A7
UCP2	0	2.1273	0.743	0.069	0	Hofbauer cells	UCP2
GPNMB	0	2.11843	0.598	0.081	0	Hofbauer cells	GPNMB
HLA-DRB1	0	2.10572	0.37	0.044	0	Hofbauer cells	HLA-DRB1
RGS10	0	2.09208	0.869	0.185	0	Hofbauer cells	RGS10
FCGR1A	0	2.08825	0.665	0.018	0	Hofbauer cells	FCGR1A
PLAUR	0	2.07658	0.751	0.185	0	Hofbauer cells	PLAUR
GMFG	0	2.06999	0.817	0.086	0	Hofbauer cells	GMFG
MAFB	0	2.06543	0.785	0.1	0	Hofbauer cells	MAFB
GPR34	0	2.06298	0.622	0.013	0	Hofbauer cells	GPR34
CYBB	0	2.04202	0.65	0.019	0	Hofbauer cells	CYBB
CYBA	0	2.01615	0.978	0.402	0	Hofbauer cells	CYBA
CD36	0	2.00906	0.885	0.217	0	Hofbauer cells	CD36
FCGR2A	0	1.99125	0.641	0.017	0	Hofbauer cells	FCGR2A
RGS1	0	1.97005	0.463	0.018	0	Hofbauer cells	RGS1
CCL2	0	1.96894	0.541	0.061	0	Hofbauer cells	CCL2
C2	0	1.93985	0.616	0.045	0	Hofbauer cells	C2
SOD2	0	1.93869	0.539	0.116	0	Hofbauer cells	SOD2
FABP5	0	1.93708	0.904	0.332	0	Hofbauer cells	FABP5
ARRB2	0	1.93578	0.706	0.058	0	Hofbauer cells	ARRB2
RGCC	0	1.93278	0.636	0.093	0	Hofbauer cells	RGCC
LGALS9	0	1.90699	0.646	0.022	0	Hofbauer cells	LGALS9
IGSF6	0	1.90547	0.58	0.009	0	Hofbauer cells	IGSF6
FCGRT	0	1.90311	0.954	0.336	0	Hofbauer cells	FCGRT
MAF	0	1.90212	0.707	0.113	0	Hofbauer cells	MAF
C5AR1	0	1.89669	0.545	0.011	0	Hofbauer cells	C5AR1
HLA-DRB5	0	1.87821	0.319	0.011	0	Hofbauer cells	HLA-DRB5
BLVRB	0	1.86893	0.908	0.433	0	Hofbauer cells	BLVRB
PLTP	0	1.86373	0.837	0.318	0	Hofbauer cells	PLTP
MNDA	0	1.85316	0.573	0.009	0	Hofbauer cells	MNDA
DOK2	0	1.84518	0.591	0.01	0	Hofbauer cells	DOK2
CHCHD10	0	1.83683	0.791	0.237	0	Hofbauer cells	CHCHD10
MRC1	0	1.82481	0.526	0.01	0	Hofbauer cells	MRC1
RASSF4	0	1.7964	0.595	0.02	0	Hofbauer cells	RASSF4
PLA2G7	0	1.78586	0.532	0.017	0	Hofbauer cells	PLA2G7
STAB1	0	1.78415	0.533	0.024	0	Hofbauer cells	STAB1
LCP1	0	1.78414	0.675	0.115	0	Hofbauer cells	LCP1
IL1B	0	1.77269	0.298	0.017	0	Hofbauer cells	IL1B
PYCARD	0	1.71911	0.782	0.211	0	Hofbauer cells	PYCARD
NCF4	0	1.71102	0.587	0.04	0	Hofbauer cells	NCF4
CREG1	0	1.70872	0.816	0.318	0	Hofbauer cells	CREG1
RNF130	0	1.706	0.698	0.13	0	Hofbauer cells	RNF130
RNASET2	0	1.7011	0.806	0.271	0	Hofbauer cells	RNASET2
LAIR1	0	1.69088	0.597	0.04	0	Hofbauer cells	LAIR1
GPSM3	0	1.66917	0.684	0.089	0	Hofbauer cells	GPSM3
SH3BGRL	0	1.66201	0.811	0.194	0	Hofbauer cells	SH3BGRL
NCF2	0	1.66177	0.525	0.008	0	Hofbauer cells	NCF2
CTSD	0	1.64465	0.959	0.643	0	Hofbauer cells	CTSD
HLA-DQB1	0	1.64245	0.314	0.023	0	Hofbauer cells	HLA-DQB1
ABL2	0	1.64175	0.49	0.105	0	Hofbauer cells	ABL2
CXCL16	0	1.63512	0.534	0.03	0	Hofbauer cells	CXCL16
PTPRC	0	1.61904	0.478	0.005	0	Hofbauer cells	PTPRC
SLCO2B1	0	1.61643	0.527	0.01	0	Hofbauer cells	SLCO2B1
OTUD1	0	1.61401	0.479	0.043	0	Hofbauer cells	OTUD1
IL1RN	0	1.60851	0.324	0.015	0	Hofbauer cells	IL1RN
CAPG	0	1.60337	0.607	0.242	0	Hofbauer cells	CAPG
HAVCR2	0	1.60198	0.526	0.007	0	Hofbauer cells	HAVCR2
SLC7A7	0	1.60002	0.562	0.035	0	Hofbauer cells	SLC7A7
CD52	0	1.59991	0.308	0.028	0	Hofbauer cells	CD52
LIPA	0	1.59604	0.698	0.25	0	Hofbauer cells	LIPA
FCGR3A	0	1.59569	0.414	0.008	0	Hofbauer cells	FCGR3A
S100A8	0	1.5869	0.349	0.03	0	Hofbauer cells	S100A8
SH3BGRL3	0	1.58685	0.974	0.629	0	Hofbauer cells	SH3BGRL3
C3AR1	0	1.58633	0.499	0.007	0	Hofbauer cells	C3AR1
BMP2K	0	1.58484	0.584	0.089	0	Hofbauer cells	BMP2K
HLA-DMA	0	1.58357	0.382	0.05	0	Hofbauer cells	HLA-DMA
RENBP	0	1.58115	0.519	0.018	0	Hofbauer cells	RENBP
ARHGDIB	0	1.57573	0.86	0.351	0	Hofbauer cells	ARHGDIB
APOE	0	1.57359	0.617	0.33	0	Hofbauer cells	APOE
CD44	0	1.57303	0.528	0.114	0	Hofbauer cells	CD44
IGFBP4	0	1.57163	0.533	0.108	0	Hofbauer cells	IGFBP4
HLA-DQA1	0	1.56632	0.285	0.007	0	Hofbauer cells	HLA-DQA1
HSPH1	0	1.55907	0.699	0.286	0	Hofbauer cells	HSPH1
RAB32	0	1.54855	0.556	0.051	0	Hofbauer cells	RAB32
NINJ1	0	1.54701	0.826	0.397	0	Hofbauer cells	NINJ1
HMOX1	0	1.54332	0.799	0.296	0	Hofbauer cells	HMOX1
GLIPR1	0	1.54084	0.689	0.124	0	Hofbauer cells	GLIPR1
DAB2	0	1.54058	0.873	0.566	0	Hofbauer cells	DAB2
S100A4	0	1.53997	0.924	0.447	0	Hofbauer cells	S100A4
GYPC	0	1.53996	0.734	0.201	0	Hofbauer cells	GYPC
CXCL2	0	1.53993	0.369	0.067	0	Hofbauer cells	CXCL2
LGMN	0	1.53466	0.88	0.516	0	Hofbauer cells	LGMN
TMIGD3	0	1.53395	0.365	0.009	0	Hofbauer cells	TMIGD3
RUNX1	0	1.53238	0.531	0.061	0	Hofbauer cells	RUNX1
FPR1	0	1.52836	0.464	0.011	0	Hofbauer cells	FPR1
CD5L	0	1.52788	0.347	0.009	0	Hofbauer cells	CD5L
NPL	0	1.52733	0.768	0.3	0	Hofbauer cells	NPL
ICAM1	0	1.52534	0.52	0.044	0	Hofbauer cells	ICAM1
RASGEF1B	0	1.52439	0.52	0.163	0	Hofbauer cells	RASGEF1B
CELF2	0	1.52387	0.519	0.023	0	Hofbauer cells	CELF2
PPP1R18	0	1.51677	0.637	0.106	0	Hofbauer cells	PPP1R18
HLA-DMB	0	1.51304	0.377	0.017	0	Hofbauer cells	HLA-DMB
CLEC7A	0	1.50837	0.441	0.026	0	Hofbauer cells	CLEC7A
EGFL7	0	1.50805	0.573	0.144	0	Hofbauer cells	EGFL7
BLVRA	0	1.50588	0.606	0.116	0	Hofbauer cells	BLVRA
S100A1	0	1.50215	0.316	0.015	0	Hofbauer cells	S100A1
ATP1B1	0	1.50185	0.736	0.219	0	Hofbauer cells	ATP1B1
SIGLEC1	0	1.50136	0.446	0.009	0	Hofbauer cells	SIGLEC1
CTSB	0	1.48973	0.965	0.66	0	Hofbauer cells	CTSB
NAMPT	0	1.48807	0.634	0.239	0	Hofbauer cells	NAMPT
LSP1	0	1.4877	0.335	0.051	0	Hofbauer cells	LSP1
TYMP	0	1.46966	0.679	0.23	0	Hofbauer cells	TYMP
LCP2	0	1.46848	0.449	0.01	0	Hofbauer cells	LCP2
PHACTR1	0	1.46549	0.438	0.017	0	Hofbauer cells	PHACTR1
NR4A3	0	1.4651	0.376	0.055	0	Hofbauer cells	NR4A3
OTOA	0	1.46371	0.4	0.005	0	Hofbauer cells	OTOA
FAM20A	0	1.46297	0.425	0.014	0	Hofbauer cells	FAM20A
NCKAP1L	0	1.45923	0.487	0.007	0	Hofbauer cells	NCKAP1L
C1orf162	0	1.45662	0.376	0.009	0	Hofbauer cells	C1orf162
TIMP2	0	1.45066	0.72	0.179	0	Hofbauer cells	TIMP2
CD84	0	1.44982	0.452	0.01	0	Hofbauer cells	CD84
NPC2	0	1.44511	0.989	0.743	0	Hofbauer cells	NPC2
A2M	0	1.43552	0.668	0.124	0	Hofbauer cells	A2M
CD86	0	1.4262	0.472	0.012	0	Hofbauer cells	CD86
SGK1	0	1.42179	0.686	0.277	0	Hofbauer cells	SGK1
TNFRSF1B	0	1.41316	0.505	0.052	0	Hofbauer cells	TNFRSF1B
MEF2C	0	1.40123	0.67	0.121	0	Hofbauer cells	MEF2C
IGF1	0	1.3986	0.447	0.042	0	Hofbauer cells	IGF1
TMSB4X	0	1.39811	1	0.845	0	Hofbauer cells	TMSB4X
EMP3	0	1.39665	0.873	0.339	0	Hofbauer cells	EMP3
APOC1	0	1.39444	0.502	0.374	0	Hofbauer cells	APOC1
BRI3	0	1.38724	0.857	0.447	0	Hofbauer cells	BRI3
SERPINA1	0	1.38679	0.353	0.012	0	Hofbauer cells	SERPINA1
MSR1	0	1.38304	0.276	0.006	0	Hofbauer cells	MSR1
FTL	0	1.38111	1	0.974	0	Hofbauer cells	FTL
RAC2	0	1.3692	0.439	0.009	0	Hofbauer cells	RAC2
BST2	0	1.36415	0.783	0.227	0	Hofbauer cells	BST2
SAMHD1	0	1.35908	0.46	0.048	0	Hofbauer cells	SAMHD1
WAS	0	1.35664	0.454	0.008	0	Hofbauer cells	WAS
SCN9A	0	1.35522	0.36	0.009	0	Hofbauer cells	SCN9A
HLA-A	0	1.35166	0.894	0.391	0	Hofbauer cells	HLA-A
PTPN6	0	1.34827	0.554	0.131	0	Hofbauer cells	PTPN6
KCTD12	0	1.34102	0.773	0.244	0	Hofbauer cells	KCTD12
BID	0	1.33805	0.525	0.089	0	Hofbauer cells	BID
HSPA6	0	1.33121	0.353	0.057	0	Hofbauer cells	HSPA6
GPX1	0	1.32393	0.987	0.768	0	Hofbauer cells	GPX1
IFI30	0	1.31825	0.378	0.051	0	Hofbauer cells	IFI30
IER5	0	1.30707	0.532	0.18	0	Hofbauer cells	IER5
C4orf48	0	1.29656	0.719	0.222	0	Hofbauer cells	C4orf48
GLUL	0	1.28911	0.899	0.553	0	Hofbauer cells	GLUL
ARID5A	0	1.28882	0.466	0.069	0	Hofbauer cells	ARID5A
HLA-B	0	1.28159	0.908	0.486	0	Hofbauer cells	HLA-B
MARCO	0	1.28089	0.337	0.006	0	Hofbauer cells	MARCO
AGR2	0	1.27486	0.283	0.034	0	Hofbauer cells	AGR2
CCR1	0	1.27104	0.457	0.067	0	Hofbauer cells	CCR1
HBEGF	0	1.26853	0.505	0.108	0	Hofbauer cells	HBEGF
KDM6B	0	1.26534	0.496	0.198	0	Hofbauer cells	KDM6B
CXCL3	0	1.26079	0.202	0.021	0	Hofbauer cells	CXCL3
CD300A	0	1.25774	0.413	0.007	0	Hofbauer cells	CD300A
CTSH	0	1.25718	0.44	0.14	0	Hofbauer cells	CTSH
CYTH4	0	1.25588	0.393	0.006	0	Hofbauer cells	CYTH4
FYB	0	1.25473	0.344	0.054	0	Hofbauer cells	FYB
ZNF267	0	1.25326	0.405	0.105	0	Hofbauer cells	ZNF267
PLXDC2	0	1.25276	0.418	0.048	0	Hofbauer cells	PLXDC2
DDAH2	0	1.24289	0.675	0.239	0	Hofbauer cells	DDAH2
GAS6	0	1.24029	0.449	0.076	0	Hofbauer cells	GAS6
LYN	0	1.23756	0.563	0.138	0	Hofbauer cells	LYN
ASAH1	0	1.23428	0.889	0.592	0	Hofbauer cells	ASAH1
IER3	0	1.22568	0.826	0.453	0	Hofbauer cells	IER3
TNFRSF14	0	1.21414	0.422	0.023	0	Hofbauer cells	TNFRSF14
ACP5	0	1.21388	0.419	0.18	0	Hofbauer cells	ACP5
LYL1	0	1.21295	0.397	0.015	0	Hofbauer cells	LYL1
SDS	0	1.21154	0.241	0.007	0	Hofbauer cells	SDS
PLEKHO1	0	1.20947	0.459	0.058	0	Hofbauer cells	PLEKHO1
EVI2B	0	1.2069	0.338	0.004	0	Hofbauer cells	EVI2B
IFI16	0	1.2007	0.677	0.192	0	Hofbauer cells	IFI16
RGS19	0	1.19626	0.467	0.066	0	Hofbauer cells	RGS19
MAP3K8	0	1.1925	0.612	0.28	0	Hofbauer cells	MAP3K8
CD109	0	1.18795	0.378	0.037	0	Hofbauer cells	CD109
TBXAS1	0	1.18144	0.388	0.011	0	Hofbauer cells	TBXAS1
PHLDA1	0	1.16981	0.472	0.165	0	Hofbauer cells	PHLDA1
SCPEP1	0	1.16658	0.497	0.123	0	Hofbauer cells	SCPEP1
RGS2	0	1.16627	0.746	0.408	0	Hofbauer cells	RGS2
PEPD	0	1.16402	0.567	0.211	0	Hofbauer cells	PEPD
COTL1	0	1.16306	0.841	0.467	0	Hofbauer cells	COTL1
MPEG1	0	1.15291	0.32	0.004	0	Hofbauer cells	MPEG1
POU2F2	0	1.15265	0.341	0.011	0	Hofbauer cells	POU2F2
G0S2	0	1.15178	0.245	0.105	0	Hofbauer cells	G0S2
SLC9A9	0	1.15061	0.344	0.02	0	Hofbauer cells	SLC9A9
CXCR4	0	1.14811	0.289	0.062	0	Hofbauer cells	CXCR4
NEAT1	0	1.14806	0.627	0.427	0	Hofbauer cells	NEAT1
HLA-E	0	1.14708	0.876	0.55	0	Hofbauer cells	HLA-E
FUOM	0	1.1462	0.504	0.12	0	Hofbauer cells	FUOM
ANKH	0	1.14401	0.53	0.27	0	Hofbauer cells	ANKH
MSN	0	1.14224	0.612	0.182	0	Hofbauer cells	MSN
ITGAX	0	1.14105	0.303	0.004	0	Hofbauer cells	ITGAX
NBL1	0	1.14079	0.327	0.034	0	Hofbauer cells	NBL1
DNAJB1	0	1.13493	0.765	0.615	0	Hofbauer cells	DNAJB1
SNX10	0	1.13472	0.451	0.133	0	Hofbauer cells	SNX10
ZFP36L2	0	1.1333	0.607	0.207	0	Hofbauer cells	ZFP36L2
TSPO	0	1.12629	0.764	0.362	0	Hofbauer cells	TSPO
HHEX	0	1.12362	0.363	0.022	0	Hofbauer cells	HHEX
TNF	0	1.12336	0.26	0.013	0	Hofbauer cells	TNF
KLF2	0	1.12314	0.493	0.137	0	Hofbauer cells	KLF2
CASP1	0	1.12117	0.401	0.04	0	Hofbauer cells	CASP1
SLC11A1	0	1.11918	0.3	0.026	0	Hofbauer cells	SLC11A1
FAM26F	0	1.11458	0.258	0.005	0	Hofbauer cells	FAM26F
SAMSN1	0	1.11	0.309	0.004	0	Hofbauer cells	SAMSN1
VAT1	0	1.10914	0.475	0.128	0	Hofbauer cells	VAT1
CREM	0	1.10812	0.671	0.453	0	Hofbauer cells	CREM
RP11-1143G9.4	0	1.10724	0.178	0.006	0	Hofbauer cells	RP11-1143G9.4
CRYBB1	0	1.10648	0.322	0.005	0	Hofbauer cells	CRYBB1
MCL1	0	1.10167	0.868	0.597	0	Hofbauer cells	MCL1
TUBA1A	0	1.10074	0.711	0.271	0	Hofbauer cells	TUBA1A
CSTB	0	1.10068	0.971	0.797	0	Hofbauer cells	CSTB
ABCG2	0	1.10061	0.418	0.149	0	Hofbauer cells	ABCG2
LILRB5	0	1.1	0.277	0.004	0	Hofbauer cells	LILRB5
PRKCB	0	1.09602	0.329	0.003	0	Hofbauer cells	PRKCB
ATP6V1F	0	1.0916	0.915	0.703	0	Hofbauer cells	ATP6V1F
RETN	0	1.09045	0.239	0.008	0	Hofbauer cells	RETN
ALOX5	0	1.08455	0.347	0.009	0	Hofbauer cells	ALOX5
GIMAP4	0	1.08216	0.38	0.022	0	Hofbauer cells	GIMAP4
NAIP	0	1.08009	0.361	0.036	0	Hofbauer cells	NAIP
LAT2	0	1.07456	0.351	0.008	0	Hofbauer cells	LAT2
FCGR1B	0	1.07363	0.231	0.002	0	Hofbauer cells	FCGR1B
NFKB1	0	1.07206	0.418	0.184	0	Hofbauer cells	NFKB1
GAPLINC	0	1.07103	0.216	0.002	0	Hofbauer cells	GAPLINC
CDKN1A	0	1.07049	0.615	0.311	0	Hofbauer cells	CDKN1A
PTAFR	0	1.0698	0.344	0.01	0	Hofbauer cells	PTAFR
ALDH1A1	0	1.0682	0.275	0.02	0	Hofbauer cells	ALDH1A1
NFKBIA	0	1.06563	0.887	0.674	0	Hofbauer cells	NFKBIA
CCL20	0	1.06365	0.119	0.006	0	Hofbauer cells	CCL20
IRF8	0	1.06261	0.336	0.027	0	Hofbauer cells	IRF8
LPAR6	0	1.0567	0.4	0.052	0	Hofbauer cells	LPAR6
IL10RA	0	1.05632	0.387	0.06	0	Hofbauer cells	IL10RA
SEPP1	0	1.05552	0.461	0.29	0	Hofbauer cells	SEPP1
NFKBID	0	1.04645	0.309	0.03	0	Hofbauer cells	NFKBID
ELF1	0	1.04645	0.598	0.298	0	Hofbauer cells	ELF1
DUSP1	0	1.03859	0.911	0.647	0	Hofbauer cells	DUSP1
DPP7	0	1.03667	0.712	0.344	0	Hofbauer cells	DPP7
PDK4	0	1.03663	0.369	0.092	0	Hofbauer cells	PDK4
BAG3	0	1.03617	0.451	0.289	0	Hofbauer cells	BAG3
GLIPR2	0	1.03267	0.373	0.078	0	Hofbauer cells	GLIPR2
HLA-DQA2	0	1.03182	0.198	0.002	0	Hofbauer cells	HLA-DQA2
HSPA1A	0	1.03173	0.809	0.506	0	Hofbauer cells	HSPA1A
LRRC39	0	1.02905	0.272	0.004	0	Hofbauer cells	LRRC39
CST3	0	1.02548	0.965	0.75	0	Hofbauer cells	CST3
SPRED1	0	1.02418	0.387	0.066	0	Hofbauer cells	SPRED1
CD33	0	1.02146	0.338	0.007	0	Hofbauer cells	CD33
TMEM176B	0	1.01598	0.295	0.043	0	Hofbauer cells	TMEM176B
PTGS2	0	1.01456	0.17	0.005	0	Hofbauer cells	PTGS2
RASGRP3	0	1.0107	0.318	0.017	0	Hofbauer cells	RASGRP3
PILRA	0	1.00928	0.269	0.008	0	Hofbauer cells	PILRA
DUSP23	0	1.00558	0.513	0.168	0	Hofbauer cells	DUSP23
UBE2L6	0	1.00524	0.484	0.129	0	Hofbauer cells	UBE2L6
MILR1	0	1.00077	0.333	0.02	0	Hofbauer cells	MILR1
MARCKS	0	0.998784	0.818	0.336	0	Hofbauer cells	MARCKS
HBA2	0	0.99827	0.319	0.101	0	Hofbauer cells	HBA2
NLRP3	0	0.99711	0.181	0.007	0	Hofbauer cells	NLRP3
ZNF331	0	0.997104	0.445	0.264	0	Hofbauer cells	ZNF331
ATP6AP2	0	0.993873	0.854	0.64	0	Hofbauer cells	ATP6AP2
IFI27L2	0	0.991664	0.565	0.166	0	Hofbauer cells	IFI27L2
PYGL	0	0.991389	0.463	0.194	0	Hofbauer cells	PYGL
FBP1	0	0.985744	0.244	0.058	0	Hofbauer cells	FBP1
GNA15	0	0.984764	0.317	0.004	0	Hofbauer cells	GNA15
LILRB4	0	0.983309	0.241	0.003	0	Hofbauer cells	LILRB4
GPR183	0	0.983053	0.328	0.098	0	Hofbauer cells	GPR183
TRIB1	0	0.979821	0.422	0.151	0	Hofbauer cells	TRIB1
CD48	0	0.979272	0.246	0.005	0	Hofbauer cells	CD48
HAMP	0	0.972188	0.184	0.007	0	Hofbauer cells	HAMP
GNG7	0	0.970365	0.284	0.01	0	Hofbauer cells	GNG7
HSPA1B	0	0.969956	0.7	0.547	0	Hofbauer cells	HSPA1B
OSM	0	0.968223	0.23	0.006	0	Hofbauer cells	OSM
RAB42	0	0.966395	0.3	0.012	0	Hofbauer cells	RAB42
ZC3H12C	0	0.96368	0.244	0.018	0	Hofbauer cells	ZC3H12C
LITAF	0	0.962154	0.703	0.402	0	Hofbauer cells	LITAF
PARVG	0	0.955383	0.312	0.005	0	Hofbauer cells	PARVG
CD180	0	0.952104	0.295	0.004	0	Hofbauer cells	CD180
MIR155HG	0	0.946808	0.189	0.002	0	Hofbauer cells	MIR155HG
TNFSF13B	0	0.940573	0.27	0.022	0	Hofbauer cells	TNFSF13B
ZEB2	0	0.937172	0.667	0.248	0	Hofbauer cells	ZEB2
REL	0	0.930918	0.445	0.272	0	Hofbauer cells	REL
HOMER3	0	0.925439	0.345	0.033	0	Hofbauer cells	HOMER3
LIMD2	0	0.920944	0.443	0.105	0	Hofbauer cells	LIMD2
PLIN2	0	0.913393	0.782	0.561	0	Hofbauer cells	PLIN2
TNFAIP2	0	0.909786	0.391	0.115	0	Hofbauer cells	TNFAIP2
BIRC7	0	0.907115	0.268	0.034	0	Hofbauer cells	BIRC7
FXYD5	0	0.906068	0.68	0.331	0	Hofbauer cells	FXYD5
FPR3	0	0.90471	0.213	0.002	0	Hofbauer cells	FPR3
BATF	0	0.900088	0.276	0.005	0	Hofbauer cells	BATF
NR4A1	0	0.899556	0.59	0.388	0	Hofbauer cells	NR4A1
HLA-C	0	0.893111	0.879	0.564	0	Hofbauer cells	HLA-C
FABP3	0	0.892754	0.315	0.052	0	Hofbauer cells	FABP3
ABCA1	0	0.892616	0.444	0.189	0	Hofbauer cells	ABCA1
KLF6	0	0.89172	0.914	0.642	0	Hofbauer cells	KLF6
GLRX	0	0.888538	0.684	0.306	0	Hofbauer cells	GLRX
FEZ1	0	0.888384	0.345	0.114	0	Hofbauer cells	FEZ1
PNRC1	0	0.88765	0.81	0.581	0	Hofbauer cells	PNRC1
SDCBP	0	0.882811	0.952	0.768	0	Hofbauer cells	SDCBP
IL18	0	0.878009	0.253	0.023	0	Hofbauer cells	IL18
TNFAIP8L2	0	0.875493	0.279	0.003	0	Hofbauer cells	TNFAIP8L2
MXD1	0	0.872949	0.313	0.111	0	Hofbauer cells	MXD1
FOSL2	0	0.871439	0.452	0.278	0	Hofbauer cells	FOSL2
MGST2	0	0.868082	0.7	0.471	0	Hofbauer cells	MGST2
TSC22D3	0	0.864742	0.553	0.223	0	Hofbauer cells	TSC22D3
RAP2B	0	0.863675	0.584	0.259	0	Hofbauer cells	RAP2B
TGFB1	0	0.863517	0.54	0.171	0	Hofbauer cells	TGFB1
PRDM1	0	0.861477	0.212	0.011	0	Hofbauer cells	PRDM1
RAB3IL1	0	0.859534	0.272	0.032	0	Hofbauer cells	RAB3IL1
CD81	0	0.859139	0.717	0.368	0	Hofbauer cells	CD81
VIM	0	0.858377	0.862	0.477	0	Hofbauer cells	VIM
THEMIS2	0	0.854598	0.268	0.009	0	Hofbauer cells	THEMIS2
PSMB8	0	0.851651	0.472	0.15	0	Hofbauer cells	PSMB8
PMP22	0	0.851395	0.712	0.357	0	Hofbauer cells	PMP22
GLS	0	0.845221	0.416	0.149	0	Hofbauer cells	GLS
PTPRN2	0	0.842853	0.243	0.013	0	Hofbauer cells	PTPRN2
[truncated: 99 more rows]
