# Supplementary material for: Revealing the molecular landscape of human placenta: a systematic review and meta-analysis of single-cell RNA sequencing studies
Source: Hum Reprod Update. 2024 Mar 13;30(4):410–41. doi: 10.1093/humupd/dmae006 (PMC11215163; doi:10.1093/humupd/dmae006)
Supplement: dmae006_Supplementary_Data [file dmae006_supplementary_data.zip › Supplementary Table S9.xlsx]

## Sheet: Sheet 1 - MAST_term_tro_vs_nont
	p_val	avg_log2FC	pct.1	pct.2	p_val_adj	cluster	gene
PAGE4	0	5.20134243532296	0.906	0.205	0	Trophoblast	PAGE4
CGA	0	5.14754208853668	0.542	0.13	0	Trophoblast	CGA
PHLDA2	0	4.62254006007662	0.955	0.169	0	Trophoblast	PHLDA2
KRT18	0	4.02212167223707	0.987	0.343	0	Trophoblast	KRT18
KRT8	0	3.9354551094315	0.965	0.212	0	Trophoblast	KRT8
XAGE3	0	3.88529877278157	0.889	0.067	0	Trophoblast	XAGE3
S100P	0	3.8162458715352	0.908	0.151	0	Trophoblast	S100P
KRT7	0	3.75042816728152	0.924	0.113	0	Trophoblast	KRT7
KRT19	0	3.70999350471763	0.788	0.06	0	Trophoblast	KRT19
IFI6	0	3.45012905254119	0.907	0.326	0	Trophoblast	IFI6
XAGE2	0	3.4272638766859	0.892	0.042	0	Trophoblast	XAGE2
HSD17B1	0	3.40670551832354	0.729	0.073	0	Trophoblast	HSD17B1
PEG10	0	3.34986936170942	0.845	0.335	0	Trophoblast	PEG10
NOTUM	0	3.21404298645931	0.424	0.049	0	Trophoblast	NOTUM
PAPPA2	0	3.01847727930456	0.288	0.036	0	Trophoblast	PAPPA2
KRT23	0	2.91982373947569	0.706	0.034	0	Trophoblast	KRT23
GDF15	0	2.90135593444748	0.451	0.041	0	Trophoblast	GDF15
PRG2	0	2.89267459279314	0.28	0.048	0	Trophoblast	PRG2
HPGD	0	2.87563102941289	0.601	0.058	0	Trophoblast	HPGD
RRAD	0	2.87073302183099	0.289	0.097	0	Trophoblast	RRAD
CLDN4	0	2.85732182487087	0.608	0.024	0	Trophoblast	CLDN4
ANXA1	0	2.81828194664666	0.934	0.552	0	Trophoblast	ANXA1
AOC1	0	2.80874591152431	0.348	0.127	0	Trophoblast	AOC1
TINAGL1	0	2.64324596136151	0.767	0.136	0	Trophoblast	TINAGL1
MGST3	0	2.61640876039538	0.903	0.422	0	Trophoblast	MGST3
MFAP5	0	2.6158063220575	0.616	0.035	0	Trophoblast	MFAP5
FXYD3	0	2.55787953853734	0.701	0.037	0	Trophoblast	FXYD3
PERP	0	2.55238727331969	0.76	0.033	0	Trophoblast	PERP
DUSP9	0	2.52734758863003	0.725	0.098	0	Trophoblast	DUSP9
SMAGP	0	2.49893217671528	0.688	0.046	0	Trophoblast	SMAGP
VGLL1	0	2.44018621310855	0.77	0.036	0	Trophoblast	VGLL1
PAPPA	0	2.43712843869868	0.3	0.055	0	Trophoblast	PAPPA
EBI3	0	2.43651809250897	0.284	0.077	0	Trophoblast	EBI3
HMGB3	0	2.39709300109682	0.749	0.062	0	Trophoblast	HMGB3
SPINT1	0	2.39454186706183	0.647	0.072	0	Trophoblast	SPINT1
FLT1	0	2.3419465313137	0.639	0.354	0	Trophoblast	FLT1
SPINT2	0	2.34049726748836	0.788	0.229	0	Trophoblast	SPINT2
LDHB	0	2.33010624592504	0.769	0.4	0	Trophoblast	LDHB
CD24	0	2.31986251200591	0.665	0.057	0	Trophoblast	CD24
ISYNA1	0	2.30121232826669	0.71	0.135	0	Trophoblast	ISYNA1
CDKN1C	0	2.26385296308739	0.938	0.566	0	Trophoblast	CDKN1C
CYP19A1	0	2.2482105832632	0.292	0.031	0	Trophoblast	CYP19A1
CLIC3	0	2.21275194763973	0.661	0.117	0	Trophoblast	CLIC3
GSTP1	0	2.18400695177663	0.955	0.629	0	Trophoblast	GSTP1
PRDX6	0	2.16648985940006	0.867	0.347	0	Trophoblast	PRDX6
PKIB	0	2.16192135948304	0.646	0.048	0	Trophoblast	PKIB
JPT1	0	2.14771462814917	0.623	0.202	0	Trophoblast	JPT1
S100A11	0	2.11708447940405	0.99	0.829	0	Trophoblast	S100A11
SLC25A5	0	2.06625640819859	0.81	0.325	0	Trophoblast	SLC25A5
TAC3	0	2.03707444935985	0.142	0.014	0	Trophoblast	TAC3
ISM2	0	2.01137796758457	0.542	0.041	0	Trophoblast	ISM2
INSL4	0	1.99849402278884	0.377	0.013	0	Trophoblast	INSL4
PRDX5	0	1.94625730928537	0.877	0.419	0	Trophoblast	PRDX5
DSP	0	1.93652102614272	0.607	0.087	0	Trophoblast	DSP
SOD1	0	1.93362515179221	0.874	0.473	0	Trophoblast	SOD1
PRDX1	0	1.90863895040033	0.927	0.601	0	Trophoblast	PRDX1
PPP1R14B	0	1.89440728129585	0.69	0.208	0	Trophoblast	PPP1R14B
EGFR	0	1.88725365470008	0.571	0.132	0	Trophoblast	EGFR
H2AFZ	0	1.87000014475121	0.76	0.37	0	Trophoblast	H2AFZ
HMGN3	0	1.86864139068816	0.713	0.236	0	Trophoblast	HMGN3
TNFSF10	0	1.84943043216191	0.243	0.21	0	Trophoblast	TNFSF10
CKS2	0	1.84075713439646	0.537	0.099	0	Trophoblast	CKS2
MLLT1	0	1.8212627311253	0.65	0.194	0	Trophoblast	MLLT1
C15orf48	0	1.81208089436456	0.501	0.062	0	Trophoblast	C15orf48
TCEAL9	0	1.80607232592948	0.822	0.31	0	Trophoblast	TCEAL9
LGALS3	0	1.80164092208763	0.797	0.406	0	Trophoblast	LGALS3
FDX1	0	1.79899409900792	0.68	0.158	0	Trophoblast	FDX1
TSC22D1	0	1.78414152648078	0.717	0.291	0	Trophoblast	TSC22D1
PMAIP1	0	1.7814990327363	0.525	0.18	0	Trophoblast	PMAIP1
BEX3	0	1.77434424023583	0.81	0.33	0	Trophoblast	BEX3
BTG3	0	1.75507556366911	0.589	0.15	0	Trophoblast	BTG3
CCNDBP1	0	1.75168233145992	0.687	0.215	0	Trophoblast	CCNDBP1
ADM	0	1.73466986166187	0.475	0.19	0	Trophoblast	ADM
HEXB	0	1.72940724451248	0.674	0.352	0	Trophoblast	HEXB
NFE2L3	0	1.7248754643316	0.508	0.042	0	Trophoblast	NFE2L3
GAPDH	0	1.71810011091859	0.941	0.803	0	Trophoblast	GAPDH
MORC4	0	1.71008084176569	0.708	0.201	0	Trophoblast	MORC4
GADD45A	0	1.70998419284352	0.496	0.098	0	Trophoblast	GADD45A
ERVW-1	0	1.70408417133084	0.555	0.031	0	Trophoblast	ERVW-1
SERTAD1	0	1.70390755565062	0.495	0.142	0	Trophoblast	SERTAD1
FSTL3	0	1.66905388225035	0.324	0.305	0	Trophoblast	FSTL3
FAM89A	0	1.66579515785427	0.666	0.142	0	Trophoblast	FAM89A
HSPB8	0	1.65759735995637	0.519	0.079	0	Trophoblast	HSPB8
ADIRF	0	1.64422068250153	0.505	0.03	0	Trophoblast	ADIRF
PSG2	0	1.63267680527679	0.16	0.017	0	Trophoblast	PSG2
GATA3	0	1.62747498921184	0.554	0.037	0	Trophoblast	GATA3
IDH2	0	1.61969665275873	0.727	0.207	0	Trophoblast	IDH2
CLTB	0	1.61508075126503	0.683	0.259	0	Trophoblast	CLTB
MORF4L2	0	1.61244123634267	0.772	0.358	0	Trophoblast	MORF4L2
PSMB1	0	1.61213788131637	0.843	0.471	0	Trophoblast	PSMB1
PRDX4	0	1.61203322707051	0.632	0.167	0	Trophoblast	PRDX4
TUBB4B	0	1.59775966989416	0.728	0.349	0	Trophoblast	TUBB4B
PRDX2	0	1.59343283740412	0.761	0.317	0	Trophoblast	PRDX2
CYSTM1	0	1.59286384869187	0.595	0.152	0	Trophoblast	CYSTM1
GNAS	0	1.58279090051849	0.958	0.78	0	Trophoblast	GNAS
LGALS14	0	1.58084226274317	0.129	0.01	0	Trophoblast	LGALS14
ANXA2	0	1.5798826555942	0.913	0.646	0	Trophoblast	ANXA2
BZW2	0	1.57740642759275	0.653	0.141	0	Trophoblast	BZW2
PLA2G16	0	1.57330629437923	0.631	0.147	0	Trophoblast	PLA2G16
ATP5PF	0	1.56654180852738	0.84	0.447	0	Trophoblast	ATP5PF
TXN	0	1.56524040511473	0.806	0.387	0	Trophoblast	TXN
TINCR	0	1.56253660039167	0.57	0.021	0	Trophoblast	TINCR
ANXA5	0	1.55947918120657	0.921	0.687	0	Trophoblast	ANXA5
PSG5	0	1.55134535610658	0.181	0.014	0	Trophoblast	PSG5
SLC2A1	0	1.54174803000656	0.629	0.106	0	Trophoblast	SLC2A1
PNP	0	1.54090948533941	0.63	0.163	0	Trophoblast	PNP
PGF	0	1.52007985841918	0.425	0.055	0	Trophoblast	PGF
ELF3	0	1.516015692317	0.421	0.013	0	Trophoblast	ELF3
MSX2	0	1.48148758250966	0.517	0.012	0	Trophoblast	MSX2
ITIH5	0	1.48115499394995	0.578	0.095	0	Trophoblast	ITIH5
VAMP8	0	1.48100935439053	0.883	0.547	0	Trophoblast	VAMP8
DUSP14	0	1.47194227813631	0.542	0.067	0	Trophoblast	DUSP14
ID3	0	1.47175357597877	0.504	0.202	0	Trophoblast	ID3
SLC13A4	0	1.46746300698652	0.441	0.025	0	Trophoblast	SLC13A4
DDIT3	0	1.46358525400489	0.411	0.213	0	Trophoblast	DDIT3
PSMB6	0	1.45892778699981	0.77	0.349	0	Trophoblast	PSMB6
PEBP1	0	1.45819002165537	0.829	0.495	0	Trophoblast	PEBP1
QSOX1	0	1.45724040924848	0.272	0.159	0	Trophoblast	QSOX1
ATP5MC3	0	1.45365721481038	0.799	0.421	0	Trophoblast	ATP5MC3
GLRX	0	1.45294991728649	0.549	0.204	0	Trophoblast	GLRX
ANXA3	0	1.44722592035981	0.569	0.085	0	Trophoblast	ANXA3
TFAP2A	0	1.44674813837877	0.552	0.023	0	Trophoblast	TFAP2A
SMS	0	1.44547255228308	0.77	0.333	0	Trophoblast	SMS
HIST1H4C	0	1.4412357302443	0.675	0.381	0	Trophoblast	HIST1H4C
TUBA1C	0	1.4361387657317	0.712	0.265	0	Trophoblast	TUBA1C
RAN	0	1.43425195846648	0.806	0.444	0	Trophoblast	RAN
ATP5MG	0	1.43268043979496	0.879	0.604	0	Trophoblast	ATP5MG
IGF2-1	0	1.42099858487836	0.285	0.005	0	Trophoblast	IGF2-1
PDLIM1	0	1.41767541675492	0.591	0.211	0	Trophoblast	PDLIM1
SEM1	0	1.41601216630914	0.813	0.438	0	Trophoblast	SEM1
HMGA1	0	1.4137447430389	0.638	0.201	0	Trophoblast	HMGA1
CDO1	0	1.40738809550388	0.485	0.014	0	Trophoblast	CDO1
CHCHD2	0	1.40244248747397	0.871	0.574	0	Trophoblast	CHCHD2
GCSH	0	1.39938801964465	0.609	0.13	0	Trophoblast	GCSH
DIO2	0	1.39405146479763	0.162	0.008	0	Trophoblast	DIO2
STARD10	0	1.39333897263399	0.64	0.093	0	Trophoblast	STARD10
SNRPG	0	1.39168275112782	0.765	0.363	0	Trophoblast	SNRPG
KLF5	0	1.38459288482467	0.459	0.012	0	Trophoblast	KLF5
SLC22A11	0	1.38271863672946	0.392	0.019	0	Trophoblast	SLC22A11
SLC25A3	0	1.38227085114465	0.856	0.559	0	Trophoblast	SLC25A3
PTN	0	1.38072184691489	0.417	0.023	0	Trophoblast	PTN
UBE2S	0	1.37557785537123	0.538	0.15	0	Trophoblast	UBE2S
C12orf75	0	1.37334572429669	0.237	0.025	0	Trophoblast	C12orf75
GGH	0	1.36816481975304	0.456	0.042	0	Trophoblast	GGH
ECHS1	0	1.36190406857401	0.659	0.258	0	Trophoblast	ECHS1
FBN2	0	1.36170346801783	0.457	0.081	0	Trophoblast	FBN2
DBI	0	1.36155769769358	0.76	0.425	0	Trophoblast	DBI
NPM1	0	1.35377837335107	0.905	0.709	0	Trophoblast	NPM1
PRKCZ	0	1.35087509082816	0.451	0.044	0	Trophoblast	PRKCZ
TSTD1	0	1.34400640202509	0.567	0.043	0	Trophoblast	TSTD1
HINT1	0	1.34050781529057	0.796	0.505	0	Trophoblast	HINT1
LCMT1-AS2	0	1.33865181379312	0.292	0.028	0	Trophoblast	LCMT1-AS2
MPC2	0	1.33825142421592	0.618	0.204	0	Trophoblast	MPC2
EFEMP1	0	1.33451324337752	0.588	0.255	0	Trophoblast	EFEMP1
HEBP2	0	1.33349461805965	0.704	0.224	0	Trophoblast	HEBP2
TMEM40	0	1.33204147630076	0.47	0.011	0	Trophoblast	TMEM40
UQCRH	0	1.33147885809432	0.783	0.409	0	Trophoblast	UQCRH
PRELID1	0	1.31711424582501	0.749	0.345	0	Trophoblast	PRELID1
RACK1	0	1.31580802464464	0.956	0.87	0	Trophoblast	RACK1
EFNA1	0	1.31220147491999	0.506	0.036	0	Trophoblast	EFNA1
PSMB2	0	1.31067441981868	0.694	0.264	0	Trophoblast	PSMB2
VWA1	0	1.30389978211898	0.523	0.1	0	Trophoblast	VWA1
MAFF	0	1.30224714758414	0.512	0.165	0	Trophoblast	MAFF
DLX5	0	1.29713057813612	0.468	0.007	0	Trophoblast	DLX5
PSMA3	0	1.2945022841862	0.703	0.27	0	Trophoblast	PSMA3
CLDN7	0	1.29302208811217	0.551	0.051	0	Trophoblast	CLDN7
AL121944.1	0	1.28903134728414	0.322	0.031	0	Trophoblast	AL121944.1
SERPINE1	0	1.28669531267836	0.517	0.239	0	Trophoblast	SERPINE1
COMT	0	1.28089837736889	0.762	0.428	0	Trophoblast	COMT
C1orf115	0	1.28045557629957	0.525	0.035	0	Trophoblast	C1orf115
S100A10	0	1.27486585360026	0.895	0.581	0	Trophoblast	S100A10
ADGRG1	0	1.27326259289038	0.445	0.036	0	Trophoblast	ADGRG1
SERF2	0	1.27006766050877	0.973	0.891	0	Trophoblast	SERF2
HNRNPA1	0	1.26852233630071	0.876	0.664	0	Trophoblast	HNRNPA1
BEX4	0	1.2658188095998	0.626	0.112	0	Trophoblast	BEX4
TKT	0	1.25775293163869	0.687	0.325	0	Trophoblast	TKT
MYL12B	0	1.25459204840092	0.887	0.629	0	Trophoblast	MYL12B
EFHD1	0	1.25002736682809	0.486	0.023	0	Trophoblast	EFHD1
CTSL	0	1.24863596904467	0.852	0.726	0	Trophoblast	CTSL
BTF3	0	1.2472470611955	0.897	0.673	0	Trophoblast	BTF3
COX7C	0	1.24715282814837	0.891	0.684	0	Trophoblast	COX7C
ECH1	0	1.24548441362102	0.695	0.289	0	Trophoblast	ECH1
ERVH48-1	0	1.24370007738634	0.487	0.024	0	Trophoblast	ERVH48-1
ARF4	0	1.23810583736819	0.713	0.368	0	Trophoblast	ARF4
NACA	0	1.23700690034319	0.961	0.867	0	Trophoblast	NACA
CLTA	0	1.21622570874276	0.873	0.633	0	Trophoblast	CLTA
RBX1	0	1.21413149369793	0.759	0.384	0	Trophoblast	RBX1
DNMT1	0	1.21304271988947	0.573	0.238	0	Trophoblast	DNMT1
PSMB5	0	1.21303187626727	0.704	0.268	0	Trophoblast	PSMB5
PLAC4	0	1.21291503103927	0.169	0.028	0	Trophoblast	PLAC4
FOLR1	0	1.2120874778083	0.466	0.01	0	Trophoblast	FOLR1
NDUFA13	0	1.21126524715215	0.678	0.292	0	Trophoblast	NDUFA13
PRSS8	0	1.2107393195503	0.466	0.017	0	Trophoblast	PRSS8
NDUFA6	0	1.20768821567945	0.699	0.273	0	Trophoblast	NDUFA6
GGCT	0	1.20459032192585	0.524	0.114	0	Trophoblast	GGCT
SRSF9	0	1.20181789597067	0.739	0.347	0	Trophoblast	SRSF9
SERINC2	0	1.1956468468544	0.482	0.018	0	Trophoblast	SERINC2
FOXO4	0	1.19143112360407	0.467	0.052	0	Trophoblast	FOXO4
CYP11A1	0	1.19084655502713	0.319	0.025	0	Trophoblast	CYP11A1
CRYBG1	0	1.18476315821392	0.494	0.15	0	Trophoblast	CRYBG1
EEF1B2	0	1.18311173654643	0.893	0.681	0	Trophoblast	EEF1B2
MAP1LC3B	0	1.17376007636131	0.676	0.479	0	Trophoblast	MAP1LC3B
ALDH7A1	0	1.17068931216511	0.515	0.137	0	Trophoblast	ALDH7A1
TNFRSF12A	0	1.16317959426784	0.517	0.126	0	Trophoblast	TNFRSF12A
COBLL1	0	1.15884862634466	0.51	0.118	0	Trophoblast	COBLL1
SPRR2G	0	1.15820731468144	0.114	0.002	0	Trophoblast	SPRR2G
L1TD1	0	1.15579923123272	0.401	0.018	0	Trophoblast	L1TD1
ACADVL	0	1.15421272704637	0.648	0.259	0	Trophoblast	ACADVL
TBX3	0	1.15308536111429	0.4	0.078	0	Trophoblast	TBX3
LRPAP1	0	1.15234196411263	0.678	0.398	0	Trophoblast	LRPAP1
ATP5F1C	0	1.15100997463153	0.731	0.384	0	Trophoblast	ATP5F1C
MRPS15	0	1.15028480773698	0.608	0.154	0	Trophoblast	MRPS15
GSTA3	0	1.14853408076922	0.341	0.005	0	Trophoblast	GSTA3
SAP18	0	1.14760685925751	0.801	0.531	0	Trophoblast	SAP18
TUSC3	0	1.14713251753344	0.548	0.116	0	Trophoblast	TUSC3
NUCB2	0	1.14174319765492	0.537	0.275	0	Trophoblast	NUCB2
COX20	0	1.1405694200801	0.61	0.194	0	Trophoblast	COX20
CSRP2	0	1.14050455840108	0.647	0.214	0	Trophoblast	CSRP2
CCNE1	0	1.13947569375598	0.426	0.017	0	Trophoblast	CCNE1
PSMD8	0	1.13941422960573	0.751	0.393	0	Trophoblast	PSMD8
PSMD7	0	1.13919097870454	0.714	0.352	0	Trophoblast	PSMD7
ETFA	0	1.13902307508584	0.619	0.199	0	Trophoblast	ETFA
UBE2A	0	1.13799340956914	0.625	0.258	0	Trophoblast	UBE2A
DYNLL1	0	1.13784741462136	0.796	0.562	0	Trophoblast	DYNLL1
RASA1	0	1.13583352135814	0.599	0.232	0	Trophoblast	RASA1
TFDP2	0	1.13547745916022	0.542	0.148	0	Trophoblast	TFDP2
GTF2A2	0	1.13191121575368	0.636	0.219	0	Trophoblast	GTF2A2
CST6	0	1.13015488310538	0.195	0.015	0	Trophoblast	CST6
FAU	0	1.12884001278279	0.967	0.872	0	Trophoblast	FAU
PLK2	0	1.12710415796756	0.455	0.089	0	Trophoblast	PLK2
CAPN6	0	1.12293603797235	0.43	0.018	0	Trophoblast	CAPN6
SLC26A2	0	1.12212551512929	0.402	0.193	0	Trophoblast	SLC26A2
SPTSSA	0	1.12179804729629	0.547	0.146	0	Trophoblast	SPTSSA
OST4	0	1.12058654719538	0.795	0.492	0	Trophoblast	OST4
SKP1	0	1.11884934399904	0.853	0.636	0	Trophoblast	SKP1
CDH1	0	1.11586525036233	0.426	0.014	0	Trophoblast	CDH1
QPRT	0	1.11576823679698	0.624	0.185	0	Trophoblast	QPRT
GTF2B	0	1.11467905869337	0.466	0.155	0	Trophoblast	GTF2B
SLC25A6	0	1.11077644597741	0.866	0.656	0	Trophoblast	SLC25A6
COX6C	0	1.10490559145288	0.849	0.613	0	Trophoblast	COX6C
BRI3	0	1.10357880379754	0.843	0.685	0	Trophoblast	BRI3
EPS8L1	0	1.10216246797438	0.404	0.02	0	Trophoblast	EPS8L1
COX7A2	0	1.09429433216231	0.792	0.468	0	Trophoblast	COX7A2
REXO2	0	1.0934879173474	0.635	0.212	0	Trophoblast	REXO2
LY6E	0	1.09308964541182	0.616	0.347	0	Trophoblast	LY6E
P4HB	0	1.0872126225809	0.772	0.561	0	Trophoblast	P4HB
PSMA2	0	1.08537321217647	0.584	0.159	0	Trophoblast	PSMA2
CNPY2	0	1.0823146219816	0.595	0.194	0	Trophoblast	CNPY2
SOX4	0	1.08130046063751	0.446	0.118	0	Trophoblast	SOX4
DDOST	0	1.08021319819837	0.634	0.298	0	Trophoblast	DDOST
MAGED1	0	1.07930354481468	0.589	0.179	0	Trophoblast	MAGED1
MIF	0	1.07861178688403	0.761	0.346	0	Trophoblast	MIF
CTNNAL1	0	1.07688243756712	0.561	0.146	0	Trophoblast	CTNNAL1
DUSP5	0	1.07547917484513	0.518	0.13	0	Trophoblast	DUSP5
MCRIP2	0	1.07490780850328	0.486	0.062	0	Trophoblast	MCRIP2
HEXIM1	0	1.07052060119162	0.504	0.18	0	Trophoblast	HEXIM1
TPI1	0	1.07045160155328	0.8	0.532	0	Trophoblast	TPI1
SNRPF	0	1.06700486338474	0.651	0.291	0	Trophoblast	SNRPF
EEF1A1	0	1.06549877538446	0.998	0.995	0	Trophoblast	EEF1A1
MUC15	0	1.06494165232755	0.31	0.007	0	Trophoblast	MUC15
NDUFAB1	0	1.06482874781046	0.658	0.26	0	Trophoblast	NDUFAB1
NDUFA11	0	1.06286790399821	0.738	0.374	0	Trophoblast	NDUFA11
PSMA5	0	1.06171461878867	0.627	0.217	0	Trophoblast	PSMA5
NRK	0	1.06161788788281	0.39	0.013	0	Trophoblast	NRK
KRT10	0	1.05894659088639	0.573	0.186	0	Trophoblast	KRT10
TDRP	0	1.05729589721845	0.495	0.032	0	Trophoblast	TDRP
PARK7	0	1.05416181270629	0.775	0.456	0	Trophoblast	PARK7
PSMA1	0	1.05255521264245	0.689	0.327	0	Trophoblast	PSMA1
CENPX	0	1.05131127549274	0.557	0.16	0	Trophoblast	CENPX
PSMB7	0	1.04985518655219	0.684	0.297	0	Trophoblast	PSMB7
HSD3B1	0	1.04806612486753	0.247	0.013	0	Trophoblast	HSD3B1
STK17A	0	1.04531578393733	0.536	0.136	0	Trophoblast	STK17A
ATP5PO	0	1.04418659164943	0.714	0.367	0	Trophoblast	ATP5PO
GNG5	0	1.04384066986942	0.791	0.512	0	Trophoblast	GNG5
HSPA8	0	1.04343612557871	0.845	0.615	0	Trophoblast	HSPA8
NR2F6	0	1.04262694020481	0.593	0.155	0	Trophoblast	NR2F6
RANBP1	0	1.03987241805894	0.616	0.251	0	Trophoblast	RANBP1
DCXR	0	1.03939941631837	0.596	0.164	0	Trophoblast	DCXR
RTRAF	0	1.03642573168734	0.679	0.306	0	Trophoblast	RTRAF
ATP5MC1	0	1.03453436994363	0.61	0.213	0	Trophoblast	ATP5MC1
COL17A1	0	1.03365434867901	0.185	0.015	0	Trophoblast	COL17A1
EIF3F	0	1.03314934812012	0.745	0.399	0	Trophoblast	EIF3F
3,00 LSM	0	1.03239526365676	0.682	0.308	0	Trophoblast	3,00 LSM
RBBP7	0	1.03224373158229	0.638	0.303	0	Trophoblast	RBBP7
COX6A1	0	1.02964811338583	0.787	0.502	0	Trophoblast	COX6A1
UBA52	0	1.02817440394159	0.964	0.898	0	Trophoblast	UBA52
PPA1	0	1.02591895512323	0.661	0.256	0	Trophoblast	PPA1
PTPRF	0	1.0253326349157	0.4	0.119	0	Trophoblast	PTPRF
GABARAPL1	0	1.02202773776078	0.712	0.411	0	Trophoblast	GABARAPL1
AURKAIP1	0	1.02099521679903	0.726	0.36	0	Trophoblast	AURKAIP1
BPGM	0	1.01999980067283	0.419	0.051	0	Trophoblast	BPGM
DYNLT1	0	1.01729032555561	0.658	0.278	0	Trophoblast	DYNLT1
MME	0	1.01678930133548	0.459	0.061	0	Trophoblast	MME
FIS1	0	1.01598102861021	0.723	0.343	0	Trophoblast	FIS1
COX5A	0	1.01256943996538	0.7	0.337	0	Trophoblast	COX5A
ECI1	0	1.01094171545781	0.536	0.128	0	Trophoblast	ECI1
ZFAS1	0	1.00993869747389	0.696	0.394	0	Trophoblast	ZFAS1
TACC2	0	1.00697652769211	0.321	0.048	0	Trophoblast	TACC2
TMED3	0	1.00573039182246	0.515	0.129	0	Trophoblast	TMED3
FHL2	0	1.00362064789986	0.537	0.163	0	Trophoblast	FHL2
GSTO1	0	1.00161934760378	0.646	0.345	0	Trophoblast	GSTO1
EIF3G	0	1.00102733824616	0.759	0.436	0	Trophoblast	EIF3G
SUB1	0	1.00093440148121	0.779	0.52	0	Trophoblast	SUB1
CSH1	2.22329540628561e-322	5.02342330526129	0.462	0.358	4.67225529630921e-318	Trophoblast	CSH1
FN1	1.64530282918531e-318	2.91516602631939	0.577	0.67	3.45760389553293e-314	Trophoblast	FN1
HLA-G	5.65579518815772e-296	1.30223946780083	0.156	0.028	1.18856535879135e-291	Trophoblast	HLA-G
ERVFRD-1	1.40361989627731e-251	1.31886375849415	0.116	0.016	2.94970721202678e-247	Trophoblast	ERVFRD-1
HOPX	1.70138983081659e-207	1.83451604059265	0.14	0.05	3.57547072946107e-203	Trophoblast	HOPX
TIMP3	1.04021178715666e-189	1.21179344568587	0.739	0.582	2.18600507070971e-185	Trophoblast	TIMP3
KISS1	1.27825721316074e-169	3.24132649795969	0.108	0.036	2.68625753345729e-165	Trophoblast	KISS1
CSH2	2.46680254205024e-159	3.14727302188887	0.108	0.108	5.18398554211859e-155	Trophoblast	CSH2
TFPI2	2.18947538465315e-69	1.46443865910607	0.253	0.167	4.60118252084859e-65	Trophoblast	TFPI2
ITM2B	1.47278369635933e-18	1.01376264892972	0.877	0.936	3.09505493789913e-14	Trophoblast	ITM2B
MEG3	0	5.48394735158239	0.674	0.041	0	Non-trophoblast	MEG3
SPP1	0	5.26518273632523	0.821	0.128	0	Non-trophoblast	SPP1
DCN	0	4.87643446590576	0.639	0.05	0	Non-trophoblast	DCN
RNASE1	0	4.79534106354296	0.814	0.048	0	Non-trophoblast	RNASE1
COL3A1	0	4.63783681011468	0.633	0.047	0	Non-trophoblast	COL3A1
COL1A1	0	4.41865257532127	0.619	0.047	0	Non-trophoblast	COL1A1
PLTP	0	4.32834377827706	0.794	0.042	0	Non-trophoblast	PLTP
C1QA	0	4.30658958211716	0.723	0.041	0	Non-trophoblast	C1QA
F13A1	0	4.22442951113516	0.675	0.027	0	Non-trophoblast	F13A1
HGF	0	4.09400964897314	0.611	0.011	0	Non-trophoblast	HGF
DLK1	0	4.04213146570106	0.659	0.081	0	Non-trophoblast	DLK1
C1QB	0	3.97168314015599	0.692	0.035	0	Non-trophoblast	C1QB
SELENOP	0	3.94166440761891	0.937	0.36	0	Non-trophoblast	SELENOP
LUM	0	3.90696091533456	0.578	0.038	0	Non-trophoblast	LUM
EGFL6	0	3.82160493731407	0.57	0.021	0	Non-trophoblast	EGFL6
TMSB4X	0	3.81531220810852	0.977	0.348	0	Non-trophoblast	TMSB4X
C7	0	3.80117649252476	0.548	0.014	0	Non-trophoblast	C7
CXCL14	0	3.72171512430637	0.512	0.015	0	Non-trophoblast	CXCL14
CCL4	0	3.71951694514042	0.575	0.04	0	Non-trophoblast	CCL4
COL6A2	0	3.59662979681665	0.594	0.023	0	Non-trophoblast	COL6A2
CD36	0	3.58074860835861	0.852	0.029	0	Non-trophoblast	CD36
CD14	0	3.53206444062981	0.656	0.038	0	Non-trophoblast	CD14
CD74	0	3.51980127294511	0.733	0.085	0	Non-trophoblast	CD74
APOE	0	3.51349088600669	0.712	0.124	0	Non-trophoblast	APOE
IGFBP3	0	3.50810743057951	0.645	0.242	0	Non-trophoblast	IGFBP3
COL6A1	0	3.4882170694242	0.575	0.024	0	Non-trophoblast	COL6A1
CFD	0	3.48734899851608	0.818	0.052	0	Non-trophoblast	CFD
LYVE1	0	3.37818027912287	0.566	0.011	0	Non-trophoblast	LYVE1
APOD	0	3.36459023197808	0.535	0.016	0	Non-trophoblast	APOD
COL1A2	0	3.35286405768741	0.562	0.028	0	Non-trophoblast	COL1A2
MRC1	0	3.30732676287487	0.551	0.008	0	Non-trophoblast	MRC1
C1QC	0	3.21129583206337	0.562	0.018	0	Non-trophoblast	C1QC
HLA-A	0	3.20960962099757	0.915	0.101	0	Non-trophoblast	HLA-A
HLA-B	0	3.1834624854889	0.932	0.238	0	Non-trophoblast	HLA-B
PHACTR2	0	3.14896552732681	0.706	0.333	0	Non-trophoblast	PHACTR2
VCAN	0	3.12354415945974	0.469	0.026	0	Non-trophoblast	VCAN
CCL3	0	3.06724806950516	0.491	0.026	0	Non-trophoblast	CCL3
MAF	0	3.00717677193884	0.693	0.019	0	Non-trophoblast	MAF
FCGRT	0	3.00492461629737	0.784	0.066	0	Non-trophoblast	FCGRT
TYROBP	0	2.98593381994909	0.71	0.091	0	Non-trophoblast	TYROBP
CCL4L2	0	2.97228406748807	0.369	0.026	0	Non-trophoblast	CCL4L2
IGF2.1	0	2.95114584334856	0.613	0.113	0	Non-trophoblast	IGF2.1
ENPP1	0	2.94164089779854	0.494	0.025	0	Non-trophoblast	ENPP1
PMP22	0	2.87116187945493	0.779	0.026	0	Non-trophoblast	PMP22
FOLR2	0	2.86727174203725	0.568	0.012	0	Non-trophoblast	FOLR2
TXNIP	0	2.86659385514247	0.783	0.057	0	Non-trophoblast	TXNIP
ZEB2	0	2.82074069587302	0.781	0.029	0	Non-trophoblast	ZEB2
ENPP2	0	2.81709898462935	0.721	0.014	0	Non-trophoblast	ENPP2
PLAGL1	0	2.79868155990402	0.577	0.075	0	Non-trophoblast	PLAGL1
VIM	0	2.76863235908881	0.722	0.201	0	Non-trophoblast	VIM
STAB1	0	2.73211483711434	0.559	0.014	0	Non-trophoblast	STAB1
AIF1	0	2.72880773664803	0.633	0.069	0	Non-trophoblast	AIF1
MGP	0	2.72179559370268	0.394	0.02	0	Non-trophoblast	MGP
CYBB	0	2.68810261543606	0.526	0.023	0	Non-trophoblast	CYBB
COL15A1	0	2.64793240587491	0.476	0.011	0	Non-trophoblast	COL15A1
TMEM176B	0	2.62446363469499	0.76	0.033	0	Non-trophoblast	TMEM176B
TCF21	0	2.59339234633355	0.4	0.012	0	Non-trophoblast	TCF21
FCER1G	0	2.57809812086348	0.643	0.077	0	Non-trophoblast	FCER1G
MS4A7	0	2.56101910943417	0.505	0.015	0	Non-trophoblast	MS4A7
PLA2G2A	0	2.55457418452713	0.41	0.029	0	Non-trophoblast	PLA2G2A
IL1RL1	0	2.51352706484023	0.256	0.006	0	Non-trophoblast	IL1RL1
CD163	0	2.50499310720003	0.494	0.01	0	Non-trophoblast	CD163
CSF1R	0	2.49671529192687	0.565	0.121	0	Non-trophoblast	CSF1R
CYBA	0	2.48869045081825	0.657	0.114	0	Non-trophoblast	CYBA
HLA-DRA	0	2.4882689685324	0.553	0.1	0	Non-trophoblast	HLA-DRA
KCTD12	0	2.46638463580839	0.699	0.116	0	Non-trophoblast	KCTD12
IFITM3	0	2.44537990908336	0.905	0.412	0	Non-trophoblast	IFITM3
PRLR	0	2.40456031432086	0.558	0.203	0	Non-trophoblast	PRLR
PTGDS	0	2.40361878434509	0.48	0.045	0	Non-trophoblast	PTGDS
COL14A1	0	2.3874518789724	0.464	0.251	0	Non-trophoblast	COL14A1
DAB2	0	2.38435408385852	0.872	0.554	0	Non-trophoblast	DAB2
IL6ST	0	2.37037283220514	0.801	0.53	0	Non-trophoblast	IL6ST
AEBP1	0	2.35373405685152	0.493	0.006	0	Non-trophoblast	AEBP1
CDH11	0	2.34843055234486	0.408	0.004	0	Non-trophoblast	CDH11
FTL	0	2.34588871340406	0.994	0.947	0	Non-trophoblast	FTL
FCGR2A	0	2.33766190970683	0.511	0.028	0	Non-trophoblast	FCGR2A
BMP5	0	2.30061474400342	0.387	0.003	0	Non-trophoblast	BMP5
MS4A6A	0	2.29351022875498	0.489	0.016	0	Non-trophoblast	MS4A6A
MAFB	0	2.28793594909288	0.466	0.114	0	Non-trophoblast	MAFB
F3	0	2.27790266883593	0.433	0.093	0	Non-trophoblast	F3
CTSS	0	2.27643439488018	0.59	0.067	0	Non-trophoblast	CTSS
MARCKS	0	2.2695493844527	0.843	0.227	0	Non-trophoblast	MARCKS
WNT2	0	2.2628914851071	0.394	0.004	0	Non-trophoblast	WNT2
A2M	0	2.25287077731162	0.566	0.014	0	Non-trophoblast	A2M
MS4A4A	0	2.24683573650139	0.476	0.014	0	Non-trophoblast	MS4A4A
TMEM176A	0	2.23977636995571	0.666	0.012	0	Non-trophoblast	TMEM176A
CD68	0	2.2297094706691	0.608	0.112	0	Non-trophoblast	CD68
GPC3	0	2.22932710464513	0.532	0.303	0	Non-trophoblast	GPC3
CD83	0	2.20004442011661	0.39	0.053	0	Non-trophoblast	CD83
CTSC	0	2.19988812788837	0.642	0.459	0	Non-trophoblast	CTSC
LGMN	0	2.17447432483596	0.613	0.484	0	Non-trophoblast	LGMN
LAPTM5	0	2.17392983061343	0.573	0.077	0	Non-trophoblast	LAPTM5
SRGN	0	2.16902353486706	0.595	0.213	0	Non-trophoblast	SRGN
SOD2	0	2.15974809883564	0.614	0.219	0	Non-trophoblast	SOD2
VSIG4	0	2.15940456407467	0.471	0.008	0	Non-trophoblast	VSIG4
NR2F1	0	2.15221752931259	0.449	0.01	0	Non-trophoblast	NR2F1
MEF2C	0	2.14589995612425	0.508	0.023	0	Non-trophoblast	MEF2C
RARRES2	0	2.14475102389664	0.419	0.008	0	Non-trophoblast	RARRES2
CCL2	0	2.13539661466749	0.372	0.012	0	Non-trophoblast	CCL2
MYL9	0	2.12256463983959	0.467	0.03	0	Non-trophoblast	MYL9
PDGFRA	0	2.11599026109334	0.405	0.004	0	Non-trophoblast	PDGFRA
MATN2	0	2.07505652360244	0.425	0.004	0	Non-trophoblast	MATN2
GJA1	0	2.06924805446338	0.49	0.264	0	Non-trophoblast	GJA1
MMP2	0	2.06738047310993	0.504	0.06	0	Non-trophoblast	MMP2
LAMA2	0	2.06273020887602	0.389	0.01	0	Non-trophoblast	LAMA2
TCF4	0	2.0533731445793	0.606	0.037	0	Non-trophoblast	TCF4
ADAP2	0	2.02496070453531	0.443	0.057	0	Non-trophoblast	ADAP2
FABP5	0	2.01837071595633	0.302	0.14	0	Non-trophoblast	FABP5
CADM3	0	2.01771382777156	0.377	0.004	0	Non-trophoblast	CADM3
SPARC	0	2.01377794475878	0.643	0.31	0	Non-trophoblast	SPARC
IER3	0	2.01216463107687	0.734	0.363	0	Non-trophoblast	IER3
PLEK	0	1.99604099372669	0.449	0.049	0	Non-trophoblast	PLEK
NR4A2	0	1.99410691598367	0.427	0.132	0	Non-trophoblast	NR4A2
HSPA1A	0	1.98829629707459	0.803	0.448	0	Non-trophoblast	HSPA1A
TAGLN	0	1.98759909195844	0.313	0.087	0	Non-trophoblast	TAGLN
MAN1A1	0	1.98532483483218	0.601	0.154	0	Non-trophoblast	MAN1A1
IFITM2	0	1.98213566133285	0.817	0.124	0	Non-trophoblast	IFITM2
NID1	0	1.97392703890221	0.436	0.028	0	Non-trophoblast	NID1
PDPN	0	1.96321844320042	0.381	0.004	0	Non-trophoblast	PDPN
CCND2	0	1.96240800169803	0.447	0.107	0	Non-trophoblast	CCND2
KCNQ1OT1	0	1.93959623227351	0.606	0.287	0	Non-trophoblast	KCNQ1OT1
HLA-DRB1	0	1.93194173150487	0.404	0.042	0	Non-trophoblast	HLA-DRB1
KLF2	0	1.93100364196742	0.659	0.266	0	Non-trophoblast	KLF2
GYPC	0	1.92787141021862	0.581	0.017	0	Non-trophoblast	GYPC
COL4A1	0	1.9163314339649	0.545	0.35	0	Non-trophoblast	COL4A1
IGFBP5	0	1.91452880731287	0.301	0.012	0	Non-trophoblast	IGFBP5
HSD17B2	0	1.87729714399105	0.418	0.012	0	Non-trophoblast	HSD17B2
ACTA2	0	1.86714182639883	0.265	0.043	0	Non-trophoblast	ACTA2
TNFRSF1B	0	1.86507207327632	0.497	0.042	0	Non-trophoblast	TNFRSF1B
C5AR1	0	1.86304850680025	0.433	0.07	0	Non-trophoblast	C5AR1
CALD1	0	1.85827238065088	0.632	0.629	0	Non-trophoblast	CALD1
CTHRC1	0	1.85579582874372	0.36	0.01	0	Non-trophoblast	CTHRC1
CTSB	0	1.84205086259515	0.775	0.528	0	Non-trophoblast	CTSB
PTPRC	0	1.8255842506197	0.491	0.049	0	Non-trophoblast	PTPRC
SLCO2B1	0	1.82557247735817	0.432	0.012	0	Non-trophoblast	SLCO2B1
CTSZ	0	1.81259106527894	0.655	0.42	0	Non-trophoblast	CTSZ
EGFL7	0	1.79190839908114	0.507	0.024	0	Non-trophoblast	EGFL7
FGF7	0	1.7901663668701	0.308	0.008	0	Non-trophoblast	FGF7
PLAC9	0	1.77448147018581	0.394	0.022	0	Non-trophoblast	PLAC9
MEG8	0	1.77344439673326	0.373	0.005	0	Non-trophoblast	MEG8
HCST	0	1.77203424399977	0.445	0.03	0	Non-trophoblast	HCST
FHL1	0	1.77111821466191	0.367	0.023	0	Non-trophoblast	FHL1
SORBS2	0	1.76477282267342	0.414	0.057	0	Non-trophoblast	SORBS2
TNXB	0	1.75589889051144	0.386	0.006	0	Non-trophoblast	TNXB
HIF1A	0	1.75445705356692	0.581	0.242	0	Non-trophoblast	HIF1A
GPR34	0	1.74594181522452	0.381	0.004	0	Non-trophoblast	GPR34
OLFML3	0	1.74071386400103	0.345	0.004	0	Non-trophoblast	OLFML3
CD93	0	1.73570299318865	0.426	0.026	0	Non-trophoblast	CD93
LAMC1	0	1.72992928086095	0.493	0.361	0	Non-trophoblast	LAMC1
IFI16	0	1.72531167026593	0.561	0.097	0	Non-trophoblast	IFI16
ITPR2	0	1.72052269984343	0.588	0.235	0	Non-trophoblast	ITPR2
HLA-E	0	1.71726707788993	0.863	0.504	0	Non-trophoblast	HLA-E
ADAMTS5	0	1.71726573085719	0.347	0.013	0	Non-trophoblast	ADAMTS5
SLC16A10	0	1.71508771319486	0.413	0.019	0	Non-trophoblast	SLC16A10
VMP1	0	1.71420163566596	0.585	0.426	0	Non-trophoblast	VMP1
ITGB2	0	1.69601976659119	0.461	0.04	0	Non-trophoblast	ITGB2
IGF1	0	1.69304902292086	0.422	0.007	0	Non-trophoblast	IGF1
SAMHD1	0	1.67332847519986	0.535	0.035	0	Non-trophoblast	SAMHD1
ANGPTL1	0	1.67109053282128	0.363	0.005	0	Non-trophoblast	ANGPTL1
CXCL8	0	1.66618059651724	0.407	0.211	0	Non-trophoblast	CXCL8
WFDC1	0	1.66444884089558	0.365	0.008	0	Non-trophoblast	WFDC1
CD84	0	1.66033371734339	0.404	0.006	0	Non-trophoblast	CD84
ZFP36L1	0	1.65375549705545	0.854	0.604	0	Non-trophoblast	ZFP36L1
COL6A3	0	1.64874429924195	0.285	0.008	0	Non-trophoblast	COL6A3
PECAM1	0	1.64861688118389	0.377	0.019	0	Non-trophoblast	PECAM1
EMP3	0	1.64751340763919	0.556	0.122	0	Non-trophoblast	EMP3
TGFBI	0	1.64642107848679	0.71	0.089	0	Non-trophoblast	TGFBI
C2	0	1.6452003126654	0.515	0.038	0	Non-trophoblast	C2
PIK3R1	0	1.64151591530245	0.65	0.284	0	Non-trophoblast	PIK3R1
SPTBN1	0	1.63991863944176	0.461	0.195	0	Non-trophoblast	SPTBN1
ATP1B1	0	1.63665796179638	0.481	0.172	0	Non-trophoblast	ATP1B1
ZFP36L2	0	1.63499075849628	0.575	0.209	0	Non-trophoblast	ZFP36L2
PALLD	0	1.63271139752236	0.496	0.296	0	Non-trophoblast	PALLD
ADAMTS1	0	1.63037262760392	0.514	0.379	0	Non-trophoblast	ADAMTS1
CST3	0	1.62807455402767	0.897	0.705	0	Non-trophoblast	CST3
SH3BGRL	0	1.62244867116506	0.526	0.043	0	Non-trophoblast	SH3BGRL
FCGR3A	0	1.61033844646379	0.332	0.015	0	Non-trophoblast	FCGR3A
PPDPF	0	1.60269277225156	0.535	0.096	0	Non-trophoblast	PPDPF
TSC22D3	0	1.60181020766709	0.551	0.107	0	Non-trophoblast	TSC22D3
SLC2A3	0	1.59974240314377	0.467	0.13	0	Non-trophoblast	SLC2A3
RBPJ	0	1.58627295945089	0.703	0.438	0	Non-trophoblast	RBPJ
LGALS1	0	1.58372410149782	0.576	0.202	0	Non-trophoblast	LGALS1
CCL3L1	0	1.57777960336641	0.231	0.013	0	Non-trophoblast	CCL3L1
GAS6	0	1.56924541180591	0.528	0.016	0	Non-trophoblast	GAS6
MTSS1	0	1.56726361376271	0.431	0.151	0	Non-trophoblast	MTSS1
AKAP12	0	1.56220005887994	0.434	0.071	0	Non-trophoblast	AKAP12
SCN9A	0	1.55394955103136	0.347	0.014	0	Non-trophoblast	SCN9A
ITSN1	0	1.5505997360325	0.503	0.115	0	Non-trophoblast	ITSN1
TIMP1	0	1.54285500815906	0.57	0.189	0	Non-trophoblast	TIMP1
NRP2	0	1.54275774441175	0.666	0.307	0	Non-trophoblast	NRP2
NPC2	0	1.54274637668314	0.746	0.503	0	Non-trophoblast	NPC2
CD81	0	1.54129340534922	0.829	0.529	0	Non-trophoblast	CD81
PITX2	0	1.53468303704199	0.351	0.03	0	Non-trophoblast	PITX2
GNG11	0	1.53310531157578	0.293	0.033	0	Non-trophoblast	GNG11
HLA-C	0	1.52781084159305	0.864	0.413	0	Non-trophoblast	HLA-C
LAMA4	0	1.52312216314339	0.357	0.022	0	Non-trophoblast	LAMA4
CCDC88A	0	1.5222042352957	0.497	0.073	0	Non-trophoblast	CCDC88A
GPR183	0	1.52053495319008	0.205	0.018	0	Non-trophoblast	GPR183
APOC1	0	1.5118125623634	0.421	0.066	0	Non-trophoblast	APOC1
ANKRD12	0	1.51029546074212	0.683	0.34	0	Non-trophoblast	ANKRD12
MPEG1	0	1.50170433713057	0.385	0.006	0	Non-trophoblast	MPEG1
LAIR1	0	1.50119745279027	0.392	0.011	0	Non-trophoblast	LAIR1
PLD3	0	1.49502208676053	0.649	0.355	0	Non-trophoblast	PLD3
MTDH	0	1.49464597687685	0.593	0.117	0	Non-trophoblast	MTDH
CD4	0	1.4913362047804	0.415	0.006	0	Non-trophoblast	CD4
EPB41L2	0	1.49002297368362	0.483	0.047	0	Non-trophoblast	EPB41L2
NEAT1	0	1.48835507650228	0.947	0.532	0	Non-trophoblast	NEAT1
COL4A2	0	1.48545293400011	0.54	0.414	0	Non-trophoblast	COL4A2
GLUL	0	1.47773298239166	0.77	0.564	0	Non-trophoblast	GLUL
HAND2	0	1.47700696850062	0.336	0.002	0	Non-trophoblast	HAND2
CLMP	0	1.47356724540622	0.337	0.009	0	Non-trophoblast	CLMP
DDX17	0	1.47182336446693	0.818	0.539	0	Non-trophoblast	DDX17
TPP1	0	1.46957186378298	0.549	0.251	0	Non-trophoblast	TPP1
POU2F2	0	1.46851558929258	0.375	0.037	0	Non-trophoblast	POU2F2
HLA-DPA1	0	1.46433639811227	0.325	0.038	0	Non-trophoblast	HLA-DPA1
MIR503HG	0	1.4616340010145	0.348	0.028	0	Non-trophoblast	MIR503HG
DST	0	1.45833164133989	0.433	0.265	0	Non-trophoblast	DST
LPAR6	0	1.45560921564642	0.376	0.005	0	Non-trophoblast	LPAR6
FBLN2	0	1.45452310180929	0.325	0.045	0	Non-trophoblast	FBLN2
ZFP36	0	1.45279654886801	0.558	0.328	0	Non-trophoblast	ZFP36
SPX	0	1.44730261726844	0.27	0.003	0	Non-trophoblast	SPX
SPI1	0	1.44314160446306	0.422	0.029	0	Non-trophoblast	SPI1
NINJ1	0	1.44158118947722	0.555	0.364	0	Non-trophoblast	NINJ1
NAMPT	0	1.42633819219085	0.589	0.46	0	Non-trophoblast	NAMPT
RNF213	0	1.4232517247132	0.559	0.243	0	Non-trophoblast	RNF213
SIGLEC1	0	1.41811420159796	0.374	0.004	0	Non-trophoblast	SIGLEC1
C3AR1	0	1.41479563654448	0.366	0.012	0	Non-trophoblast	C3AR1
NRP1	0	1.40474080879967	0.557	0.307	0	Non-trophoblast	NRP1
LILRB5	0	1.40401068274484	0.351	0.003	0	Non-trophoblast	LILRB5
C1R	0	1.39420190908714	0.324	0.013	0	Non-trophoblast	C1R
ANTXR2	0	1.39337375746367	0.439	0.184	0	Non-trophoblast	ANTXR2
CYTH4	0	1.38541496115158	0.385	0.011	0	Non-trophoblast	CYTH4
FCGR1A	0	1.3842087357329	0.354	0.011	0	Non-trophoblast	FCGR1A
REL	0	1.38371626224985	0.498	0.287	0	Non-trophoblast	REL
FLNA	0	1.38307544169633	0.499	0.163	0	Non-trophoblast	FLNA
RBP1	0	1.37887977444888	0.298	0.011	0	Non-trophoblast	RBP1
COL5A1	0	1.37822252139076	0.358	0.087	0	Non-trophoblast	COL5A1
NNMT	0	1.37317904380075	0.317	0.03	0	Non-trophoblast	NNMT
MSN	0	1.37105516190477	0.492	0.035	0	Non-trophoblast	MSN
NDN	0	1.36680416226945	0.337	0.005	0	Non-trophoblast	NDN
ZNF331	0	1.36617604739348	0.464	0.195	0	Non-trophoblast	ZNF331
CRISPLD2	0	1.35823299445672	0.396	0.146	0	Non-trophoblast	CRISPLD2
UACA	0	1.35241593942039	0.414	0.046	0	Non-trophoblast	UACA
EPS8	0	1.35222791626778	0.552	0.21	0	Non-trophoblast	EPS8
TLR4	0	1.34495566564331	0.336	0.011	0	Non-trophoblast	TLR4
BMP2K	0	1.34396020291685	0.398	0.093	0	Non-trophoblast	BMP2K
THBS1	0	1.34234303251638	0.286	0.045	0	Non-trophoblast	THBS1
COL5A2	0	1.34079889000563	0.31	0.066	0	Non-trophoblast	COL5A2
LRP1	0	1.33531052241092	0.637	0.339	0	Non-trophoblast	LRP1
RASSF4	0	1.33476670289342	0.367	0.012	0	Non-trophoblast	RASSF4
HSPH1	0	1.33136388156023	0.5	0.369	0	Non-trophoblast	HSPH1
TGFBR3	0	1.32947702426349	0.432	0.267	0	Non-trophoblast	TGFBR3
ATRX	0	1.32366176563116	0.619	0.325	0	Non-trophoblast	ATRX
FILIP1L	0	1.32018658434898	0.33	0.023	0	Non-trophoblast	FILIP1L
MACF1	0	1.31219557248853	0.585	0.277	0	Non-trophoblast	MACF1
PNISR	0	1.31025281062473	0.694	0.415	0	Non-trophoblast	PNISR
IGSF6	0	1.30705447214506	0.327	0.021	0	Non-trophoblast	IGSF6
KMT2E	0	1.30652809986084	0.556	0.227	0	Non-trophoblast	KMT2E
RUNX1	0	1.30148251321064	0.4	0.114	0	Non-trophoblast	RUNX1
POLR2J3.1	0	1.2997052590002	0.411	0.025	0	Non-trophoblast	POLR2J3.1
TSPAN4	0	1.29881602547143	0.524	0.159	0	Non-trophoblast	TSPAN4
SPRED1	0	1.29859021323448	0.389	0.027	0	Non-trophoblast	SPRED1
METRNL	0	1.29656454894426	0.491	0.213	0	Non-trophoblast	METRNL
IL1RN	0	1.29363157697634	0.208	0.015	0	Non-trophoblast	IL1RN
PSAP	0	1.29239493198042	0.895	0.657	0	Non-trophoblast	PSAP
MFSD1	0	1.2912422626559	0.436	0.174	0	Non-trophoblast	MFSD1
LCP1	0	1.28821377308015	0.43	0.094	0	Non-trophoblast	LCP1
PLXND1	0	1.28559899596526	0.422	0.072	0	Non-trophoblast	PLXND1
USP36	0	1.28292455042079	0.406	0.136	0	Non-trophoblast	USP36
LTBP4	0	1.28072170531796	0.334	0.019	0	Non-trophoblast	LTBP4
PDK4	0	1.27897012080065	0.482	0.198	0	Non-trophoblast	PDK4
PROM1	0	1.27494340559534	0.305	0.01	0	Non-trophoblast	PROM1
MFAP4	0	1.27420301747193	0.251	0.002	0	Non-trophoblast	MFAP4
SERINC1	0	1.27128757971497	0.652	0.351	0	Non-trophoblast	SERINC1
CD44	0	1.27049364757946	0.409	0.118	0	Non-trophoblast	CD44
FSCN1	0	1.26962414284256	0.5	0.157	0	Non-trophoblast	FSCN1
HNRNPU	0	1.26918524098573	0.819	0.61	0	Non-trophoblast	HNRNPU
WWP1	0	1.26582002010012	0.457	0.183	0	Non-trophoblast	WWP1
MUC20-OT1	0	1.26348110370849	0.465	0.112	0	Non-trophoblast	MUC20-OT1
PLAUR	0	1.26327135178336	0.362	0.127	0	Non-trophoblast	PLAUR
NKTR	0	1.26262241674378	0.564	0.281	0	Non-trophoblast	NKTR
2023-03-01	0	1.2605837949145	0.304	0.006	0	Non-trophoblast	2023-03-01
CHD9	0	1.26019559910212	0.493	0.181	0	Non-trophoblast	CHD9
MEF2A	0	1.25944855398466	0.457	0.119	0	Non-trophoblast	MEF2A
PCDH10	0	1.25311076393979	0.272	0.015	0	Non-trophoblast	PCDH10
NFKBID	0	1.25127091684908	0.344	0.034	0	Non-trophoblast	NFKBID
NFIC	0	1.24739011524038	0.479	0.083	0	Non-trophoblast	NFIC
ZFHX3	0	1.24615598477659	0.538	0.253	0	Non-trophoblast	ZFHX3
CD53	0	1.24615134437778	0.367	0.032	0	Non-trophoblast	CD53
BIN1	0	1.24132766647976	0.432	0.008	0	Non-trophoblast	BIN1
PEAK1	0	1.24118994860177	0.433	0.053	0	Non-trophoblast	PEAK1
SLIT2	0	1.2390131689331	0.29	0.027	0	Non-trophoblast	SLIT2
KLF6	0	1.23876547997301	0.853	0.521	0	Non-trophoblast	KLF6
CFLAR	0	1.23641927267041	0.604	0.407	0	Non-trophoblast	CFLAR
CTSD	0	1.2363326973069	0.77	0.56	0	Non-trophoblast	CTSD
TRA2B	0	1.23442357561533	0.647	0.451	0	Non-trophoblast	TRA2B
CELF2	0	1.23303505121063	0.42	0.017	0	Non-trophoblast	CELF2
MMP23B	0	1.22889937288652	0.309	0.011	0	Non-trophoblast	MMP23B
FCGBP	0	1.22683449231905	0.168	0.003	0	Non-trophoblast	FCGBP
CR1	0	1.22636773139094	0.313	0.008	0	Non-trophoblast	CR1
PLCG2	0	1.22549570530222	0.404	0.098	0	Non-trophoblast	PLCG2
ALOX5AP	0	1.22347867558121	0.371	0.051	0	Non-trophoblast	ALOX5AP
RAP2B	0	1.223249954886	0.497	0.246	0	Non-trophoblast	RAP2B
ARGLU1	0	1.22139970234108	0.685	0.453	0	Non-trophoblast	ARGLU1
BMP4	0	1.21616557736113	0.29	0.034	0	Non-trophoblast	BMP4
CREB3L1	0	1.21468721734535	0.299	0.003	0	Non-trophoblast	CREB3L1
NAIP	0	1.21449222566229	0.339	0.037	0	Non-trophoblast	NAIP
LYN	0	1.21448270218231	0.455	0.119	0	Non-trophoblast	LYN
RRBP1	0	1.21041954488703	0.794	0.514	0	Non-trophoblast	RRBP1
JMJD1C	0	1.20891495987238	0.551	0.274	0	Non-trophoblast	JMJD1C
VPS13C	0	1.20849925402808	0.456	0.171	0	Non-trophoblast	VPS13C
FAM198B	0	1.20700088619394	0.348	0.011	0	Non-trophoblast	FAM198B
ARHGAP5	0	1.20643556357654	0.535	0.238	0	Non-trophoblast	ARHGAP5
SCAF11	0	1.20479640664951	0.667	0.397	0	Non-trophoblast	SCAF11
KANK2	0	1.2040403303464	0.416	0.054	0	Non-trophoblast	KANK2
LSP1	0	1.20298385464369	0.336	0.032	0	Non-trophoblast	LSP1
CD37	0	1.19713848137247	0.356	0.025	0	Non-trophoblast	CD37
AKAP13	0	1.19619178510341	0.641	0.366	0	Non-trophoblast	AKAP13
FYB1	0	1.19354509419201	0.459	0.28	0	Non-trophoblast	FYB1
HPGDS	0	1.19285374631466	0.325	0.004	0	Non-trophoblast	HPGDS
HAPLN1	0	1.18991792329995	0.18	0.013	0	Non-trophoblast	HAPLN1
SRPX	0	1.1888003431461	0.272	0.037	0	Non-trophoblast	SRPX
LY96	0	1.18781972474336	0.349	0.015	0	Non-trophoblast	LY96
RANBP2	0	1.18642857204035	0.434	0.244	0	Non-trophoblast	RANBP2
PROK1	0	1.18520936291047	0.212	0.002	0	Non-trophoblast	PROK1
STAT3	0	1.18448955651208	0.55	0.251	0	Non-trophoblast	STAT3
MKNK1	0	1.18034948383696	0.395	0.131	0	Non-trophoblast	MKNK1
KMT2A	0	1.17884103306512	0.458	0.148	0	Non-trophoblast	KMT2A
TLN1	0	1.17751694962212	0.667	0.412	0	Non-trophoblast	TLN1
PLEKHO1	0	1.17676644562961	0.347	0.052	0	Non-trophoblast	PLEKHO1
IGFBP4	0	1.17536727667919	0.33	0.018	0	Non-trophoblast	IGFBP4
VCAM1	0	1.17535924108248	0.225	0.001	0	Non-trophoblast	VCAM1
RBMS1	0	1.17423242463387	0.684	0.441	0	Non-trophoblast	RBMS1
FOXO3	0	1.16799341328953	0.533	0.263	0	Non-trophoblast	FOXO3
LAP3	0	1.16711666798799	0.424	0.251	0	Non-trophoblast	LAP3
MTRNR2L12	0	1.1667029945619	0.551	0.138	0	Non-trophoblast	MTRNR2L12
ITGBL1	0	1.16654999508915	0.274	0.045	0	Non-trophoblast	ITGBL1
NUPR1	0	1.16586701935703	0.541	0.29	0	Non-trophoblast	NUPR1
ANKRD11	0	1.1657958164685	0.612	0.353	0	Non-trophoblast	ANKRD11
SLC9A9	0	1.16556302596334	0.354	0.003	0	Non-trophoblast	SLC9A9
UCP2	0	1.16497260643376	0.351	0.03	0	Non-trophoblast	UCP2
BLVRB	0	1.16455664212213	0.558	0.352	0	Non-trophoblast	BLVRB
FBLN5	0	1.1633600434041	0.279	0.013	0	Non-trophoblast	FBLN5
IQGAP1	0	1.16232983888196	0.696	0.445	0	Non-trophoblast	IQGAP1
NFIA	0	1.15491627920404	0.382	0.018	0	Non-trophoblast	NFIA
CEBPD	0	1.1537986009999	0.829	0.678	0	Non-trophoblast	CEBPD
NCKAP1L	0	1.15157703364499	0.341	0.014	0	Non-trophoblast	NCKAP1L
LST1	0	1.14964424936226	0.387	0.051	0	Non-trophoblast	LST1
DES	0	1.14673753356268	0.27	0.002	0	Non-trophoblast	DES
LITAF	0	1.14484654129563	0.567	0.282	0	Non-trophoblast	LITAF
N4BP2L2	0	1.14325376842747	0.646	0.406	0	Non-trophoblast	N4BP2L2
RSPO3	0	1.14052716319973	0.258	0.004	0	Non-trophoblast	RSPO3
C3orf58	0	1.13927916261038	0.322	0.01	0	Non-trophoblast	C3orf58
ICAM1	0	1.1373749066822	0.323	0.049	0	Non-trophoblast	ICAM1
EMP1	0	1.13564944675217	0.291	0.017	0	Non-trophoblast	EMP1
HLA-DPB1	0	1.13540588723561	0.28	0.035	0	Non-trophoblast	HLA-DPB1
CD28	0	1.13482924395311	0.314	0.003	0	Non-trophoblast	CD28
CPEB4	0	1.13349349013386	0.448	0.301	0	Non-trophoblast	CPEB4
NR3C1	0	1.13233322704395	0.538	0.273	0	Non-trophoblast	NR3C1
TUBA1A	0	1.13149553778219	0.439	0.121	0	Non-trophoblast	TUBA1A
LMOD1	0	1.13145215604625	0.247	0.009	0	Non-trophoblast	LMOD1
NIN	0	1.1298962054598	0.436	0.137	0	Non-trophoblast	NIN
PRNP	0	1.12837478426915	0.427	0.241	0	Non-trophoblast	PRNP
CEP170	0	1.12681007663571	0.396	0.062	0	Non-trophoblast	CEP170
CD209	0	1.12611579105902	0.289	0.004	0	Non-trophoblast	CD209
LPP	0	1.12213773535533	0.49	0.21	0	Non-trophoblast	LPP
EMB	0	1.11492941777103	0.329	0.104	0	Non-trophoblast	EMB
TGFBR2	0	1.11076205110466	0.466	0.142	0	Non-trophoblast	TGFBR2
KIAA1551	0	1.10799655782865	0.42	0.159	0	Non-trophoblast	KIAA1551
SOCS3	0	1.10792947411371	0.385	0.137	0	Non-trophoblast	SOCS3
PHF3	0	1.1075026734857	0.528	0.296	0	Non-trophoblast	PHF3
NCF4	0	1.1073450110094	0.356	0.06	0	Non-trophoblast	NCF4
SON	0	1.10708928729238	0.819	0.545	0	Non-trophoblast	SON
LTN1	0	1.10687681506543	0.388	0.279	0	Non-trophoblast	LTN1
MCOLN1	0	1.10677440118978	0.394	0.152	0	Non-trophoblast	MCOLN1
CXCL16	0	1.10055455072817	0.314	0.041	0	Non-trophoblast	CXCL16
SH2B3	0	1.09864224417947	0.303	0.012	0	Non-trophoblast	SH2B3
ASH1L	0	1.09778717432626	0.549	0.308	0	Non-trophoblast	ASH1L
FAM133B	0	1.09669204284147	0.556	0.334	0	Non-trophoblast	FAM133B
PCDH12	0	1.09530386759855	0.306	0.003	0	Non-trophoblast	PCDH12
CPXM1	0	1.09236090627128	0.269	0.003	0	Non-trophoblast	CPXM1
ABI3BP	0	1.09025799135422	0.231	0.003	0	Non-trophoblast	ABI3BP
ATM	0	1.08861861050086	0.383	0.099	0	Non-trophoblast	ATM
MFGE8	0	1.08683791491146	0.265	0.047	0	Non-trophoblast	MFGE8
RNF145	0	1.08681214662437	0.411	0.092	0	Non-trophoblast	RNF145
BACH1	0	1.08553129304337	0.517	0.287	0	Non-trophoblast	BACH1
PLPP3	0	1.08265553006044	0.409	0.385	0	Non-trophoblast	PLPP3
2023-09-07	0	1.0820970564631	0.677	0.562	0	Non-trophoblast	2023-09-07
B2M	0	1.07924217940202	0.995	0.896	0	Non-trophoblast	B2M
ITSN2	0	1.07793552234123	0.434	0.143	0	Non-trophoblast	ITSN2
ZNF106	0	1.07603134805016	0.514	0.292	0	Non-trophoblast	ZNF106
EDNRB	0	1.07538552788549	0.346	0.156	0	Non-trophoblast	EDNRB
MSR1	0	1.0729976184858	0.252	0.008	0	Non-trophoblast	MSR1
SYNPO2	0	1.0724238846731	0.21	0.009	0	Non-trophoblast	SYNPO2
TPM3	0	1.06791665727231	0.701	0.544	0	Non-trophoblast	TPM3
CMKLR1	0	1.0664775122949	0.339	0.002	0	Non-trophoblast	CMKLR1
HAND2-AS1	0	1.06525764828936	0.265	0.002	0	Non-trophoblast	HAND2-AS1
BOD1L1	0	1.06409616633156	0.568	0.358	0	Non-trophoblast	BOD1L1
PRPF38B	0	1.06344186390604	0.544	0.328	0	Non-trophoblast	PRPF38B
SERPING1	0	1.06007030868696	0.593	0.238	0	Non-trophoblast	SERPING1
XAF1	0	1.0585954310864	0.297	0.022	0	Non-trophoblast	XAF1
BST2	0	1.05738074149245	0.556	0.132	0	Non-trophoblast	BST2
BPTF	0	1.05390496292723	0.576	0.354	0	Non-trophoblast	BPTF
IGFBP2	0	1.05386865558351	0.192	0.028	0	Non-trophoblast	IGFBP2
TTYH3	0	1.05346099449789	0.294	0.057	0	Non-trophoblast	TTYH3
ROCK1	0	1.05228323386533	0.575	0.321	0	Non-trophoblast	ROCK1
RASGEF1B	0	1.05187515456074	0.349	0.179	0	Non-trophoblast	RASGEF1B
ZBTB20	0	1.04911748120401	0.334	0.072	0	Non-trophoblast	ZBTB20
CCR1	0	1.04750579504135	0.316	0.061	0	Non-trophoblast	CCR1
NFKB1	0	1.04562443336873	0.322	0.223	0	Non-trophoblast	NFKB1
SRRM2	0	1.04435940952803	0.768	0.564	0	Non-trophoblast	SRRM2
CARMN	0	1.0439590915801	0.202	0.002	0	Non-trophoblast	CARMN
SMAP2	0	1.04359346974204	0.409	0.096	0	Non-trophoblast	SMAP2
ELN	0	1.04031382152057	0.245	0.002	0	Non-trophoblast	ELN
JUN	0	1.03199035552018	0.886	0.629	0	Non-trophoblast	JUN
CSGALNACT1	0	1.02980279686671	0.341	0.043	0	Non-trophoblast	CSGALNACT1
ZNF638	0	1.02915827134959	0.474	0.23	0	Non-trophoblast	ZNF638
MYADM	0	1.0279921907402	0.487	0.197	0	Non-trophoblast	MYADM
RB1	0	1.0257053749382	0.38	0.108	0	Non-trophoblast	RB1
MAP3K8	0	1.02362434164211	0.505	0.323	0	Non-trophoblast	MAP3K8
DYNC1H1	0	1.0199955771787	0.545	0.383	0	Non-trophoblast	DYNC1H1
PTPRD	0	1.01883453307026	0.244	0.004	0	Non-trophoblast	PTPRD
ECM1	0	1.01804728383552	0.251	0.018	0	Non-trophoblast	ECM1
PCOLCE	0	1.01649363322627	0.248	0.009	0	Non-trophoblast	PCOLCE
WIPF1	0	1.01478372072086	0.406	0.1	0	Non-trophoblast	WIPF1
GIMAP4	0	1.01475373998379	0.274	0.007	0	Non-trophoblast	GIMAP4
HSPB1	0	1.00757312216222	0.869	0.697	0	Non-trophoblast	HSPB1
VEGFA	0	1.00700256203961	0.279	0.102	0	Non-trophoblast	VEGFA
C4orf48	0	1.00557589554707	0.357	0.043	0	Non-trophoblast	C4orf48
HIF3A	0	1.00487093884688	0.259	0.004	0	Non-trophoblast	HIF3A
IL10RA	0	1.00161466013397	0.299	0.067	0	Non-trophoblast	IL10RA
NR4A1	3.02186606129996e-317	1.01378434264453	0.462	0.286	6.35045152782187e-313	Non-trophoblast	NR4A1
CXCL3	2.2858422800425e-307	1.04206455546362	0.129	0.017	4.80369755150932e-303	Non-trophoblast	CXCL3
XIST	2.6513773321111e-290	1.20601450475134	0.425	0.351	5.57186946343148e-286	Non-trophoblast	XIST
		Table S9: Differentially expressed genes (DEGs) for term trimester integration
		Sheet 1 refers to the analysis trophoblasts versus non-trophoblasts. Sheet 2 refers to the analysis of all cell types. DEGs were determined on 23,378 cells from term placentas using FindAllMarkers function of Seurat v4.3.0 with MAST test (genes at least expressed in 10% of the cell cluster, fold-change > 1.5 and adjusted p.value < 0.05).

## Sheet: Sheet 2 - MAST_term_cell_types
	p_val	avg_log2FC	pct.1	pct.2	p_val_adj	cluster	gene
PAGE4	0	5.1446	0.994	0.273	0	CTB	PAGE4
XAGE3	0	3.7066	0.968	0.158	0	CTB	XAGE3
PEG10	0	3.62123	0.971	0.355	0	CTB	PEG10
PHLDA2	0	3.41045	0.989	0.276	0	CTB	PHLDA2
IFI6	0	3.05973	0.956	0.394	0	CTB	IFI6
TINAGL1	0	2.79351	0.851	0.195	0	CTB	TINAGL1
DUSP9	0	2.77999	0.873	0.125	0	CTB	DUSP9
SMAGP	0	2.74785	0.844	0.071	0	CTB	SMAGP
LDHB	0	2.72504	0.948	0.372	0	CTB	LDHB
SPINT1	0	2.61833	0.756	0.11	0	CTB	SPINT1
ISYNA1	0	2.59806	0.87	0.148	0	CTB	ISYNA1
FXYD3	0	2.59328	0.813	0.087	0	CTB	FXYD3
KRT23	0	2.54638	0.74	0.123	0	CTB	KRT23
CD24	0	2.52316	0.804	0.086	0	CTB	CD24
MGST3	0	2.52259	0.941	0.48	0	CTB	MGST3
HSD17B1	0	2.51796	0.843	0.121	0	CTB	HSD17B1
VGLL1	0	2.45502	0.854	0.111	0	CTB	VGLL1
CGA	0	2.41647	0.532	0.2	0	CTB	CGA
SLC25A5	0	2.2509	0.89	0.362	0	CTB	SLC25A5
SPINT2	0	2.19857	0.814	0.304	0	CTB	SPINT2
PMAIP1	0	2.07835	0.61	0.192	0	CTB	PMAIP1
INSL4	0	2.06273	0.447	0.037	0	CTB	INSL4
BTG3	0	2.04596	0.719	0.156	0	CTB	BTG3
XAGE2	0	2.0434	0.904	0.17	0	CTB	XAGE2
MLLT1	0	2.03642	0.784	0.201	0	CTB	MLLT1
BEX3	0	2.00187	0.889	0.368	0	CTB	BEX3
C15orf48	0	1.99666	0.601	0.082	0	CTB	C15orf48
KRT18	0	1.99288	0.993	0.441	0	CTB	KRT18
CKS2	0	1.97544	0.591	0.141	0	CTB	CKS2
EGFR	0	1.9707	0.598	0.188	0	CTB	EGFR
CCNDBP1	0	1.9695	0.773	0.247	0	CTB	CCNDBP1
NFE2L3	0	1.95609	0.613	0.064	0	CTB	NFE2L3
CLDN4	0	1.92993	0.594	0.122	0	CTB	CLDN4
ANXA1	0	1.91372	0.928	0.615	0	CTB	ANXA1
PERP	0	1.90193	0.77	0.142	0	CTB	PERP
CYSTM1	0	1.87852	0.735	0.154	0	CTB	CYSTM1
GSTP1	0	1.87507	0.965	0.676	0	CTB	GSTP1
MORC4	0	1.87025	0.784	0.245	0	CTB	MORC4
TCEAL9	0	1.8336	0.862	0.371	0	CTB	TCEAL9
FAM89A	0	1.80563	0.751	0.183	0	CTB	FAM89A
ERVW-1	0	1.79034	0.638	0.073	0	CTB	ERVW-1
PNP	0	1.75681	0.728	0.189	0	CTB	PNP
ADIRF	0	1.74759	0.623	0.048	0	CTB	ADIRF
PDLIM1	0	1.73639	0.722	0.207	0	CTB	PDLIM1
PKIB	0	1.73098	0.747	0.093	0	CTB	PKIB
EFEMP1	0	1.72589	0.72	0.243	0	CTB	EFEMP1
SLC13A4	0	1.72389	0.571	0.027	0	CTB	SLC13A4
DDIT3	0	1.712	0.451	0.225	0	CTB	DDIT3
HMGA1	0	1.70064	0.763	0.209	0	CTB	HMGA1
PRDX2	0	1.69444	0.814	0.361	0	CTB	PRDX2
HIST1H4C	0	1.68871	0.731	0.4	0	CTB	HIST1H4C
MSX2	0	1.68433	0.649	0.028	0	CTB	MSX2
DSP	0	1.67662	0.616	0.164	0	CTB	DSP
DBI	0	1.66943	0.837	0.441	0	CTB	DBI
GNAS	0	1.64365	0.983	0.796	0	CTB	GNAS
SLC22A11	0	1.63873	0.507	0.022	0	CTB	SLC22A11
CYP19A1	0	1.61723	0.31	0.063	0	CTB	CYP19A1
ANXA5	0	1.61556	0.944	0.713	0	CTB	ANXA5
HSPB8	0	1.60676	0.535	0.14	0	CTB	HSPB8
ECHS1	0	1.60501	0.744	0.28	0	CTB	ECHS1
SMS	0	1.60254	0.829	0.373	0	CTB	SMS
GGH	0	1.59445	0.578	0.048	0	CTB	GGH
ERVFRD-1	0	1.57056	0.145	0.017	0	CTB	ERVFRD-1
SLC25A3	0	1.56063	0.901	0.584	0	CTB	SLC25A3
IDH2	0	1.55913	0.768	0.269	0	CTB	IDH2
H2AFZ	0	1.5511	0.771	0.426	0	CTB	H2AFZ
PSMB1	0	1.5451	0.865	0.519	0	CTB	PSMB1
GAPDH	0	1.54068	0.971	0.81	0	CTB	GAPDH
PRDX5	0	1.53442	0.892	0.484	0	CTB	PRDX5
TKT	0	1.53327	0.791	0.332	0	CTB	TKT
PEBP1	0	1.52642	0.866	0.53	0	CTB	PEBP1
RAN	0	1.52385	0.846	0.481	0	CTB	RAN
CDO1	0	1.5221	0.605	0.03	0	CTB	CDO1
ANXA3	0	1.51505	0.621	0.136	0	CTB	ANXA3
ATP5MC3	0	1.50847	0.834	0.464	0	CTB	ATP5MC3
SOD1	0	1.5057	0.883	0.532	0	CTB	SOD1
S100P	0	1.50484	0.892	0.278	0	CTB	S100P
ADGRG1	0	1.50208	0.563	0.043	0	CTB	ADGRG1
DNMT1	0	1.50124	0.669	0.245	0	CTB	DNMT1
TSC22D1	0	1.49918	0.723	0.355	0	CTB	TSC22D1
PRDX1	0	1.48756	0.937	0.647	0	CTB	PRDX1
PSMB6	0	1.48684	0.81	0.396	0	CTB	PSMB6
KRT8	0	1.48288	0.97	0.327	0	CTB	KRT8
SNRPG	0	1.48121	0.809	0.405	0	CTB	SNRPG
RACK1	0	1.47594	0.982	0.871	0	CTB	RACK1
ATP5PF	0	1.47352	0.867	0.496	0	CTB	ATP5PF
VWA1	0	1.46883	0.581	0.138	0	CTB	VWA1
MPC2	0	1.46125	0.67	0.244	0	CTB	MPC2
SLC26A2	0	1.45505	0.506	0.176	0	CTB	SLC26A2
PSMB2	0	1.45289	0.755	0.302	0	CTB	PSMB2
FBN2	0	1.45156	0.504	0.117	0	CTB	FBN2
ATP5MG	0	1.44387	0.904	0.635	0	CTB	ATP5MG
TINCR	0	1.44104	0.591	0.097	0	CTB	TINCR
NPM1	0	1.4348	0.934	0.725	0	CTB	NPM1
GGCT	0	1.43084	0.628	0.128	0	CTB	GGCT
ALDH7A1	0	1.42951	0.638	0.137	0	CTB	ALDH7A1
SLC2A1	0	1.40654	0.639	0.183	0	CTB	SLC2A1
DUSP14	0	1.40148	0.57	0.128	0	CTB	DUSP14
CRYBG1	0	1.39485	0.61	0.148	0	CTB	CRYBG1
COX7C	0	1.39185	0.923	0.701	0	CTB	COX7C
CLTA	0	1.39095	0.913	0.651	0	CTB	CLTA
FOXO4	0	1.38908	0.58	0.062	0	CTB	FOXO4
COMT	0	1.37739	0.8	0.462	0	CTB	COMT
LCMT1-AS2	0	1.37358	0.343	0.044	0	CTB	LCMT1-AS2
PSMA3	0	1.36061	0.748	0.316	0	CTB	PSMA3
SLC25A6	0	1.35536	0.917	0.664	0	CTB	SLC25A6
PRELID1	0	1.35431	0.788	0.39	0	CTB	PRELID1
S100A11	0	1.34968	0.992	0.853	0	CTB	S100A11
CHCHD2	0	1.34045	0.892	0.611	0	CTB	CHCHD2
COX20	0	1.34042	0.687	0.222	0	CTB	COX20
UQCRH	0	1.33766	0.814	0.453	0	CTB	UQCRH
CDKN1C	0	1.33484	0.965	0.612	0	CTB	CDKN1C
HNRNPA1	0	1.31926	0.902	0.685	0	CTB	HNRNPA1
AL121944.1	0	1.31865	0.337	0.069	0	CTB	AL121944.1
RBBP7	0	1.30562	0.737	0.307	0	CTB	RBBP7
TMEM40	0	1.30163	0.505	0.066	0	CTB	TMEM40
ECH1	0	1.297	0.734	0.334	0	CTB	ECH1
TFDP2	0	1.29535	0.612	0.175	0	CTB	TFDP2
S100A10	0	1.29526	0.93	0.613	0	CTB	S100A10
STARD10	0	1.29341	0.669	0.165	0	CTB	STARD10
SERTAD1	0	1.29063	0.473	0.209	0	CTB	SERTAD1
ERVH48-1	0	1.27693	0.536	0.073	0	CTB	ERVH48-1
ETFA	0	1.27346	0.69	0.231	0	CTB	ETFA
L1TD1	0	1.27309	0.467	0.047	0	CTB	L1TD1
VAMP8	0	1.26762	0.895	0.594	0	CTB	VAMP8
TFAP2A	0	1.26498	0.564	0.1	0	CTB	TFAP2A
PRDX6	0	1.26465	0.865	0.429	0	CTB	PRDX6
ANXA2	0	1.26098	0.921	0.684	0	CTB	ANXA2
PSMD7	0	1.25889	0.759	0.387	0	CTB	PSMD7
ATP5F1C	0	1.2565	0.773	0.418	0	CTB	ATP5F1C
BTF3	0	1.24961	0.919	0.698	0	CTB	BTF3
PRKCZ	0	1.24787	0.475	0.096	0	CTB	PRKCZ
ITIH5	0	1.24595	0.576	0.171	0	CTB	ITIH5
KRT7	0	1.24015	0.933	0.236	0	CTB	KRT7
SNRPF	0	1.23173	0.709	0.319	0	CTB	SNRPF
SNHG8	0	1.22654	0.632	0.29	0	CTB	SNHG8
LRPAP1	0	1.21888	0.694	0.435	0	CTB	LRPAP1
TBX3	0	1.21616	0.433	0.113	0	CTB	TBX3
MPP1	0	1.21293	0.719	0.245	0	CTB	MPP1
FAU	0	1.21089	0.978	0.881	0	CTB	FAU
ATP5PO	0	1.21057	0.771	0.394	0	CTB	ATP5PO
PSMB5	0	1.20504	0.737	0.32	0	CTB	PSMB5
PLA2G16	0	1.20309	0.643	0.217	0	CTB	PLA2G16
PSMA1	0	1.19981	0.747	0.356	0	CTB	PSMA1
TUBB4B	0	1.19824	0.743	0.401	0	CTB	TUBB4B
GCSH	0	1.19764	0.627	0.197	0	CTB	GCSH
MCRIP2	0	1.19351	0.558	0.094	0	CTB	MCRIP2
TACC2	0	1.19162	0.386	0.06	0	CTB	TACC2
MRPS15	0	1.18864	0.659	0.201	0	CTB	MRPS15
PPA1	0	1.18287	0.717	0.292	0	CTB	PPA1
NRK	0	1.16997	0.458	0.04	0	CTB	NRK
ACADVL	0	1.16877	0.678	0.305	0	CTB	ACADVL
EIF3F	0	1.16738	0.792	0.431	0	CTB	EIF3F
EEF1A1	0	1.16723	1	0.995	0	CTB	EEF1A1
NACA	0	1.16366	0.97	0.878	0	CTB	NACA
SEMA6A	0	1.16176	0.472	0.064	0	CTB	SEMA6A
BEX4	0	1.1607	0.654	0.179	0	CTB	BEX4
TACSTD2	0	1.15615	0.385	0.022	0	CTB	TACSTD2
PARP1	0	1.15307	0.647	0.306	0	CTB	PARP1
CSRP2	0	1.15154	0.686	0.263	0	CTB	CSRP2
SEM1	0	1.15117	0.819	0.494	0	CTB	SEM1
ECI2	0	1.15043	0.535	0.116	0	CTB	ECI2
CTNNAL1	0	1.14916	0.603	0.191	0	CTB	CTNNAL1
HINT1	0	1.14699	0.822	0.538	0	CTB	HINT1
GTF2B	0	1.14573	0.476	0.2	0	CTB	GTF2B
TCAF1	0	1.14406	0.6	0.273	0	CTB	TCAF1
GSTA3	0	1.14357	0.359	0.049	0	CTB	GSTA3
TUSC3	0	1.14299	0.597	0.16	0	CTB	TUSC3
TSTD1	0	1.14261	0.582	0.118	0	CTB	TSTD1
NDUFA6	0	1.13992	0.722	0.329	0	CTB	NDUFA6
TALDO1	0	1.13931	0.746	0.398	0	CTB	TALDO1
ATP5F1B	0	1.1387	0.809	0.493	0	CTB	ATP5F1B
SLC43A2	0	1.13768	0.579	0.23	0	CTB	SLC43A2
PSMB7	0	1.13558	0.73	0.336	0	CTB	PSMB7
UBA52	0	1.13257	0.979	0.902	0	CTB	UBA52
GSTO1	0	1.13022	0.679	0.376	0	CTB	GSTO1
LY6E	0	1.12764	0.666	0.365	0	CTB	LY6E
SND1	0	1.12759	0.649	0.234	0	CTB	SND1
GALNT11	0	1.12728	0.553	0.189	0	CTB	GALNT11
GADD45A	0	1.1256	0.466	0.175	0	CTB	GADD45A
ELF3	0	1.12525	0.399	0.088	0	CTB	ELF3
COX6C	0	1.12459	0.868	0.641	0	CTB	COX6C
ATP5MC1	0	1.12262	0.655	0.253	0	CTB	ATP5MC1
GTF2A2	0	1.11909	0.665	0.271	0	CTB	GTF2A2
SERINC2	0	1.11763	0.509	0.078	0	CTB	SERINC2
EIF3G	0	1.11714	0.801	0.467	0	CTB	EIF3G
HSPA8	0	1.11664	0.871	0.639	0	CTB	HSPA8
C1QBP	0	1.1137	0.63	0.247	0	CTB	C1QBP
ARL4A	0	1.11177	0.515	0.242	0	CTB	ARL4A
DUSP5	0	1.10978	0.553	0.173	0	CTB	DUSP5
SIAH1	0	1.10955	0.537	0.17	0	CTB	SIAH1
FAM3B	0	1.10655	0.464	0.033	0	CTB	FAM3B
NDUFA13	0	1.10166	0.685	0.35	0	CTB	NDUFA13
SAP18	0	1.10026	0.816	0.566	0	CTB	SAP18
RTRAF	0	1.09998	0.718	0.346	0	CTB	RTRAF
BMP7	0	1.09957	0.524	0.088	0	CTB	BMP7
SLC27A2	0	1.09804	0.409	0.008	0	CTB	SLC27A2
SRSF9	0	1.09773	0.758	0.399	0	CTB	SRSF9
PSMB4	0	1.09714	0.724	0.337	0	CTB	PSMB4
RANBP1	0	1.09363	0.645	0.294	0	CTB	RANBP1
CROT	0	1.09346	0.451	0.058	0	CTB	CROT
RASA1	0	1.08945	0.616	0.282	0	CTB	RASA1
ECI1	0	1.0889	0.59	0.166	0	CTB	ECI1
TDRP	0	1.08724	0.543	0.082	0	CTB	TDRP
DLX5	0	1.08623	0.477	0.075	0	CTB	DLX5
UBE2S	0	1.0852	0.534	0.213	0	CTB	UBE2S
PSMC1	0	1.08511	0.704	0.342	0	CTB	PSMC1
MUC15	0	1.08449	0.347	0.037	0	CTB	MUC15
SPTSSA	0	1.0807	0.565	0.2	0	CTB	SPTSSA
CLDN7	0	1.08049	0.547	0.132	0	CTB	CLDN7
HSPE1	0	1.08012	0.848	0.553	0	CTB	HSPE1
CYCS	0	1.07776	0.65	0.36	0	CTB	CYCS
TYMS	0	1.07368	0.214	0.017	0	CTB	TYMS
PSMA5	0	1.0698	0.663	0.264	0	CTB	PSMA5
PSMA2	0	1.06831	0.608	0.214	0	CTB	PSMA2
NDUFAB1	0	1.0676	0.683	0.311	0	CTB	NDUFAB1
COX5A	0	1.06686	0.737	0.376	0	CTB	COX5A
LSM3	0	1.06318	0.714	0.351	0	CTB	LSM3
EEF1B2	0	1.06015	0.911	0.706	0	CTB	EEF1B2
MAGED1	0	1.05822	0.616	0.23	0	CTB	MAGED1
ITGA6	0	1.05701	0.472	0.168	0	CTB	ITGA6
AC092718.6	0	1.05662	0.381	0.013	0	CTB	AC092718.6
TUBA1C	0	1.05441	0.716	0.334	0	CTB	TUBA1C
CYB5A	0	1.05364	0.601	0.254	0	CTB	CYB5A
COX7B	0	1.05099	0.748	0.438	0	CTB	COX7B
CSF3R	0	1.05088	0.523	0.186	0	CTB	CSF3R
QPRT	0	1.0507	0.646	0.243	0	CTB	QPRT
MAP1LC3B	0	1.04774	0.648	0.523	0	CTB	MAP1LC3B
NDUFA11	0	1.04601	0.759	0.421	0	CTB	NDUFA11
GSTA4	0	1.0422	0.504	0.085	0	CTB	GSTA4
SNRPE	0	1.04049	0.667	0.321	0	CTB	SNRPE
ADI1	0	1.03964	0.705	0.344	0	CTB	ADI1
FOLR1	0	1.03774	0.486	0.072	0	CTB	FOLR1
PARK7	0	1.03638	0.799	0.495	0	CTB	PARK7
AURKAIP1	0	1.03557	0.755	0.403	0	CTB	AURKAIP1
NDUFB2	0	1.033	0.779	0.46	0	CTB	NDUFB2
LARGE2	0	1.03143	0.439	0.019	0	CTB	LARGE2
EPS8L1	0	1.03126	0.411	0.078	0	CTB	EPS8L1
GATA3	0	1.03058	0.526	0.132	0	CTB	GATA3
SLC52A1	0	1.02721	0.417	0.022	0	CTB	SLC52A1
MRPL27	0	1.02543	0.659	0.253	0	CTB	MRPL27
ASS1	0	1.02505	0.449	0.025	0	CTB	ASS1
CDH1	0	1.02503	0.435	0.074	0	CTB	CDH1
PSMB3	0	1.02502	0.721	0.382	0	CTB	PSMB3
SIAH2	0	1.02444	0.552	0.15	0	CTB	SIAH2
SLC3A2	0	1.02118	0.509	0.39	0	CTB	SLC3A2
GABARAPL1	0	1.01497	0.731	0.449	0	CTB	GABARAPL1
RPIA	0	1.0108	0.528	0.104	0	CTB	RPIA
H2AFX	0	1.01076	0.483	0.135	0	CTB	H2AFX
UQCR10	0	1.00777	0.818	0.566	0	CTB	UQCR10
ZFAS1	0	1.00696	0.722	0.429	0	CTB	ZFAS1
CLIC3	0	1.00535	0.612	0.226	0	CTB	CLIC3
MDH2	0	1.00158	0.664	0.273	0	CTB	MDH2
MIR22HG	0	1.00152	0.466	0.247	0	CTB	MIR22HG
HES1	1.43431018596034e-313	1.0545	0.365	0.171	0	CTB	HES1
GDF15	2.9632e-286	1.74802	0.361	0.15	6.22717e-282	CTB	GDF15
LGALS16	8.02179e-251	1.13812	0.1	0.007	1.68578e-246	CTB	LGALS16
CSH1	0	7.92676	1	0.388	0	fusing-CTB	CSH1
CSH2	0	7.26254	0.995	0.085	0	fusing-CTB	CSH2
KISS1	0	7.01205	0.983	0.044	0	fusing-CTB	KISS1
CSHL1	0	5.40373	0.959	0.014	0	fusing-CTB	CSHL1
TFPI2	0	5.17014	0.98	0.184	0	fusing-CTB	TFPI2
PSG3	0	5.00345	0.898	0.017	0	fusing-CTB	PSG3
PSG1	0	4.78343	0.898	0.013	0	fusing-CTB	PSG1
HOPX	0	4.56015	0.937	0.067	0	fusing-CTB	HOPX
PSG2	0	4.53887	0.896	0.058	0	fusing-CTB	PSG2
PSG5	0	4.32891	0.857	0.067	0	fusing-CTB	PSG5
LGALS14	0	4.2648	0.891	0.04	0	fusing-CTB	LGALS14
PSG4	0	4.25144	0.797	0.013	0	fusing-CTB	PSG4
GH2	0	4.07476	0.831	0.01	0	fusing-CTB	GH2
PSG11	0	4.0466	0.817	0.01	0	fusing-CTB	PSG11
PSG9	0	3.80814	0.708	0.006	0	fusing-CTB	PSG9
CGA	0	3.58343	0.995	0.29	0	fusing-CTB	CGA
PLAC4	0	3.39223	0.821	0.07	0	fusing-CTB	PLAC4
PSG6	0	3.21177	0.688	0.008	0	fusing-CTB	PSG6
S100P	0	3.14596	0.99	0.464	0	fusing-CTB	S100P
LINC00967	0	2.96991	0.65	0.005	0	fusing-CTB	LINC00967
CYP19A1	0	2.83587	0.828	0.126	0	fusing-CTB	CYP19A1
HSD17B1	0	2.63123	0.957	0.341	0	fusing-CTB	HSD17B1
HSD3B1	0	2.63061	0.695	0.099	0	fusing-CTB	HSD3B1
PGF	0	2.58377	0.797	0.2	0	fusing-CTB	PGF
TPPP3	0	2.56037	0.659	0.081	0	fusing-CTB	TPPP3
BPGM	0	2.52929	0.691	0.198	0	fusing-CTB	BPGM
CYP11A1	0	2.43231	0.705	0.138	0	fusing-CTB	CYP11A1
LGALS13	0	2.38342	0.536	0.025	0	fusing-CTB	LGALS13
EFHD1	0	2.3256	0.7	0.211	0	fusing-CTB	EFHD1
GDF15	0	2.24883	0.805	0.203	0	fusing-CTB	GDF15
EBI3	0	2.22546	0.756	0.151	0	fusing-CTB	EBI3
UCK2	0	1.8421	0.466	0.05	0	fusing-CTB	UCK2
PSG8	0	1.7251	0.408	0.003	0	fusing-CTB	PSG8
GLRX	2.02616321359495e-320	2.24094	0.788	0.341	4.25798199336979e-316	fusing-CTB	GLRX
CLIC3	1.83666939421654e-313	2.10278	0.867	0.339	0	fusing-CTB	CLIC3
CRYAB	1.49973e-307	2.74863	0.802	0.208	3.15167e-303	fusing-CTB	CRYAB
FDX1	2.39536e-305	2.01141	0.776	0.373	5.03384e-301	fusing-CTB	FDX1
MAOA	1.13078e-300	2.14607	0.582	0.126	2.37632e-296	fusing-CTB	MAOA
PKIB	2.6712e-298	2.41221	0.809	0.293	5.61353e-294	fusing-CTB	PKIB
PAPPA	4.40402e-273	1.82706	0.698	0.147	9.25504e-269	fusing-CTB	PAPPA
SERPINB2	9.2948e-269	1.63376	0.476	0.07	1.9533e-264	fusing-CTB	SERPINB2
RHOBTB3	1.33507e-267	1.78583	0.775	0.481	2.80564e-263	fusing-CTB	RHOBTB3
TMEM54	2.10748e-259	1.84504	0.526	0.148	4.42886e-255	fusing-CTB	TMEM54
TIMP2	1.43642e-258	1.90778	0.906	0.565	3.01864e-254	fusing-CTB	TIMP2
IGHA1	2.93092e-256	1.60344	0.358	0.01	6.15933e-252	fusing-CTB	IGHA1
CRH	6.19889e-249	3.71102	0.35	0.008	1.3027e-244	fusing-CTB	CRH
ALPP	2.94514e-244	1.62728	0.336	0.02	6.18921e-240	fusing-CTB	ALPP
CALM1	7.21759e-232	1.37264	0.918	0.806	1.51678e-227	fusing-CTB	CALM1
HMGB3	6.74239e-231	1.76875	0.797	0.347	1.41691e-226	fusing-CTB	HMGB3
CHCHD10	2.00124e-220	2.05433	0.647	0.236	4.20561e-216	fusing-CTB	CHCHD10
HPGD	2.31719e-220	1.29492	0.768	0.28	4.86958e-216	fusing-CTB	HPGD
MFSD2A	9.38303e-215	1.5849	0.372	0.056	1.97184e-210	fusing-CTB	MFSD2A
HIST1H1C	1.34178e-211	1.70237	0.608	0.294	2.81975e-207	fusing-CTB	HIST1H1C
ADHFE1	3.56095e-209	1.46919	0.362	0.044	7.48334e-205	fusing-CTB	ADHFE1
KRT23	1.10028e-207	1.20943	0.759	0.313	2.31224e-203	fusing-CTB	KRT23
CSRP1	3.87617e-206	1.67564	0.58	0.27	8.14578e-202	fusing-CTB	CSRP1
RGCC	5.02287e-206	1.42706	0.606	0.219	1.05556e-201	fusing-CTB	RGCC
C1orf115	2.9902e-196	1.51661	0.534	0.239	6.2839e-192	fusing-CTB	C1orf115
SAT1	6.74288e-195	1.34897	0.983	0.838	1.41702e-190	fusing-CTB	SAT1
LCMT1-AS2	9.82909e-194	1.15866	0.445	0.134	2.06558e-189	fusing-CTB	LCMT1-AS2
DEPDC1B	1.2325e-180	1.34995	0.319	0.032	2.59011e-176	fusing-CTB	DEPDC1B
TNFRSF12A	9.98881e-179	1.11494	0.52	0.289	2.09915e-174	fusing-CTB	TNFRSF12A
SDC1	3.09061e-178	1.77443	0.515	0.143	6.49492e-174	fusing-CTB	SDC1
CD200	3.122e-176	1.16188	0.305	0.035	6.56088e-172	fusing-CTB	CD200
UBE2A	6.45711e-176	1.35538	0.619	0.411	1.35696e-171	fusing-CTB	UBE2A
PHYHIPL	1.04457e-174	1.10644	0.273	0.031	2.19517e-170	fusing-CTB	PHYHIPL
INHBA	1.63628e-174	1.34303	0.321	0.05	3.43864e-170	fusing-CTB	INHBA
CCK	5.37124e-173	1.36161	0.235	0.007	1.12877e-168	fusing-CTB	CCK
ADAM12	3.11608e-171	1.84746	0.7	0.316	6.54845e-167	fusing-CTB	ADAM12
PRKCZ	1.47491e-167	1.32217	0.538	0.211	3.09952e-163	fusing-CTB	PRKCZ
TWIST1	9.50852e-167	1.39545	0.432	0.12	1.99822e-162	fusing-CTB	TWIST1
SMIM5	6.49085e-166	1.07132	0.253	0.027	1.36405e-161	fusing-CTB	SMIM5
EVA1B	3.87916e-165	1.52831	0.594	0.369	8.15206e-161	fusing-CTB	EVA1B
CAPN6	1.10688e-161	1.42264	0.481	0.188	2.32611e-157	fusing-CTB	CAPN6
SOD1	5.8159e-161	1.53456	0.853	0.641	1.22221e-156	fusing-CTB	SOD1
MAP1LC3B	8.73655e-161	1.03134	0.729	0.56	1.83599e-156	fusing-CTB	MAP1LC3B
TENT5A	4.1968e-160	1.06091	0.459	0.291	8.81958e-156	fusing-CTB	TENT5A
FKBP2	3.56366e-159	1.43996	0.747	0.522	7.48904e-155	fusing-CTB	FKBP2
PPP1R14B	2.23972e-150	1.22189	0.686	0.409	4.70678e-146	fusing-CTB	PPP1R14B
VGLL3	1.08236e-148	1.39474	0.565	0.32	2.27458e-144	fusing-CTB	VGLL3
GULP1	1.78215e-147	1.29663	0.382	0.151	3.74518e-143	fusing-CTB	GULP1
CLTB	5.8301e-146	1.23516	0.708	0.435	1.2252e-141	fusing-CTB	CLTB
CD59	1.05554e-144	1.28021	0.712	0.569	2.21821e-140	fusing-CTB	CD59
TCHH	3.76166e-143	1.08911	0.256	0.043	7.90514e-139	fusing-CTB	TCHH
RAB3B	3.15878e-142	1.02695	0.232	0.028	6.63818e-138	fusing-CTB	RAB3B
KRT81	4.07601e-140	1.0623	0.198	0.005	8.56574e-136	fusing-CTB	KRT81
CARHSP1	3.05779e-136	1.55154	0.676	0.436	6.42595e-132	fusing-CTB	CARHSP1
SEMA3B	1.05243e-135	1.8289	0.469	0.143	2.21168e-131	fusing-CTB	SEMA3B
ATP6V1F	1.79293e-134	1.45326	0.659	0.522	3.76784e-130	fusing-CTB	ATP6V1F
ANXA4	1.48575e-132	1.26442	0.556	0.347	3.1223e-128	fusing-CTB	ANXA4
HSPB1	1.38496e-129	1.43384	0.954	0.79	2.9105e-125	fusing-CTB	HSPB1
CRIP2	2.97648e-122	1.31229	0.394	0.102	6.25507e-118	fusing-CTB	CRIP2
MAN1A2	1.04736e-119	1.09374	0.473	0.324	2.20104e-115	fusing-CTB	MAN1A2
MYL12B	3.55016e-118	1.00069	0.875	0.737	7.46065e-114	fusing-CTB	MYL12B
RHOD	1.68997e-116	1.084	0.353	0.145	3.55147e-112	fusing-CTB	RHOD
S100A11	1.67581e-114	1.08705	0.997	0.896	3.52172e-110	fusing-CTB	S100A11
PLAC1	5.65842e-114	1.23867	0.348	0.089	1.18912e-109	fusing-CTB	PLAC1
GABARAPL1	3.97559e-111	1.15428	0.705	0.537	8.35471e-107	fusing-CTB	GABARAPL1
TUSC3	1.46289e-107	1.05745	0.491	0.297	3.07426e-103	fusing-CTB	TUSC3
GADD45G	9.09379e-107	1.05832	0.478	0.268	1.91106e-102	fusing-CTB	GADD45G
RBX1	1.25794e-106	1.20407	0.693	0.542	2.64356e-102	fusing-CTB	RBX1
BZW2	2.08688e-104	1.00441	0.538	0.357	4.38558e-100	fusing-CTB	BZW2
COX6A1	1.57804e-100	1.08547	0.746	0.622	3.31626e-96	fusing-CTB	COX6A1
TFPI	7.00147e-100	1.34737	0.52	0.289	1.47136e-95	fusing-CTB	TFPI
RYBP	5.60444e-98	1.00195	0.444	0.348	1.17777e-93	fusing-CTB	RYBP
COX17	8.77373e-98	1.30317	0.575	0.411	1.8438e-93	fusing-CTB	COX17
AZIN1	3.54688e-97	1.08171	0.488	0.377	7.45378e-93	fusing-CTB	AZIN1
TGM2	7.05514e-97	1.12862	0.706	0.445	1.48264e-92	fusing-CTB	TGM2
DDT	9.94724e-95	1.13584	0.551	0.415	2.09041e-90	fusing-CTB	DDT
IMPA2	8.03545e-93	1.05716	0.382	0.182	1.68865e-88	fusing-CTB	IMPA2
FBLN1	4.66312e-91	1.04791	0.863	0.667	9.79955e-87	fusing-CTB	FBLN1
THOC7	5.7419e-86	1.02709	0.461	0.343	1.20666e-81	fusing-CTB	THOC7
ARPC5	3.45841e-84	1.12202	0.78	0.703	7.26785e-80	fusing-CTB	ARPC5
DYNLRB1	6.99564e-81	1.07913	0.657	0.56	1.47013e-76	fusing-CTB	DYNLRB1
KIF2A	1.03977e-80	1.00794	0.355	0.242	2.18509e-76	fusing-CTB	KIF2A
S100A9	4.09586e-71	1.67231	0.879	0.674	8.60744e-67	fusing-CTB	S100A9
MIF	2.54778e-55	1.09514	0.65	0.522	5.35417e-51	fusing-CTB	MIF
G0S2	1.60116e-12	1.62214	0.147	0.159	3.36483e-08	fusing-CTB	G0S2
S100A8	0.000685201	1.9101	0.34	0.363	1	fusing-CTB	S100A8
FN1	0	5.4271	0.994	0.598	0	EVT	FN1
PRG2	0	5.10097	0.888	0.083	0	EVT	PRG2
NOTUM	0	5.09041	0.932	0.147	0	EVT	NOTUM
RRAD	0	5.03464	0.875	0.119	0	EVT	RRAD
AOC1	0	5.01356	0.935	0.16	0	EVT	AOC1
PAPPA2	0	4.98887	0.896	0.078	0	EVT	PAPPA2
TNFSF10	0	4.25924	0.908	0.164	0	EVT	TNFSF10
HPGD	0	4.15514	0.956	0.234	0	EVT	HPGD
PAPPA	0	4.06571	0.839	0.101	0	EVT	PAPPA
FLT1	0	4.02973	0.959	0.435	0	EVT	FLT1
FSTL3	0	4.025	0.956	0.257	0	EVT	FSTL3
TAC3	0	3.96909	0.448	0.036	0	EVT	TAC3
EBI3	0	3.94532	0.925	0.1	0	EVT	EBI3
KRT19	0	3.67891	0.98	0.321	0	EVT	KRT19
MFAP5	0	3.57174	0.944	0.228	0	EVT	MFAP5
QSOX1	0	3.4346	0.895	0.147	0	EVT	QSOX1
JPT1	0	3.38906	0.958	0.333	0	EVT	JPT1
TIMP3	0	3.35131	0.986	0.62	0	EVT	TIMP3
ITM2B	0	3.3116	0.991	0.904	0	EVT	ITM2B
DIO2	0	3.21834	0.67	0.022	0	EVT	DIO2
HLA-G	0	3.18106	0.717	0.027	0	EVT	HLA-G
SERPINE1	0	3.14923	0.94	0.308	0	EVT	SERPINE1
C12orf75	0	3.12348	0.856	0.052	0	EVT	C12orf75
HTRA1	0	3.06543	0.917	0.319	0	EVT	HTRA1
IGF2-1	0	3.05485	0.722	0.074	0	EVT	IGF2-1
TPM1	0	2.98941	0.985	0.513	0	EVT	TPM1
SPRR2G	0	2.87575	0.484	0.012	0	EVT	SPRR2G
ISM2	0	2.87386	0.875	0.203	0	EVT	ISM2
SERPINE2	0	2.86094	0.976	0.499	0	EVT	SERPINE2
CST6	0	2.8091	0.746	0.035	0	EVT	CST6
ADM	0	2.80789	0.848	0.266	0	EVT	ADM
HEXB	0	2.74965	0.886	0.456	0	EVT	HEXB
PLAC8	0	2.7271	0.869	0.056	0	EVT	PLAC8
KRT7	0	2.6771	0.988	0.417	0	EVT	KRT7
PPP1R14B	0	2.63997	0.913	0.372	0	EVT	PPP1R14B
COL17A1	0	2.62473	0.71	0.034	0	EVT	COL17A1
TIMP2	0	2.57142	0.943	0.542	0	EVT	TIMP2
ASCL2	0	2.53098	0.761	0.031	0	EVT	ASCL2
HTRA4	0	2.51822	0.608	0.027	0	EVT	HTRA4
TUBB2A	0	2.47739	0.814	0.163	0	EVT	TUBB2A
PTN	0	2.45257	0.823	0.138	0	EVT	PTN
SFRP1	0	2.43771	0.728	0.058	0	EVT	SFRP1
KRT8	0	2.41787	0.987	0.497	0	EVT	KRT8
EGLN3	0	2.41408	0.761	0.084	0	EVT	EGLN3
PTPRF	0	2.40985	0.824	0.189	0	EVT	PTPRF
COTL1	0	2.39529	0.903	0.334	0	EVT	COTL1
LAMA3	0	2.37252	0.632	0.014	0	EVT	LAMA3
BRI3	0	2.34755	0.954	0.735	0	EVT	BRI3
CLTB	0	2.34271	0.922	0.4	0	EVT	CLTB
LVRN	0	2.31521	0.656	0.024	0	EVT	LVRN
ISG15	0	2.30054	0.772	0.204	0	EVT	ISG15
LAIR2	0	2.25005	0.566	0.012	0	EVT	LAIR2
MXRA7	0	2.2451	0.833	0.141	0	EVT	MXRA7
HMGN3	0	2.19682	0.896	0.402	0	EVT	HMGN3
HMGB3	0	2.14042	0.894	0.311	0	EVT	HMGB3
INHBA	0	2.09843	0.428	0.024	0	EVT	INHBA
FSTL1	0	2.08674	0.879	0.374	0	EVT	FSTL1
IL2RB	0	2.05652	0.697	0.023	0	EVT	IL2RB
MMP11	0	2.0251	0.699	0.056	0	EVT	MMP11
CLDN19	0	1.98464	0.712	0.03	0	EVT	CLDN19
CD9	0	1.9787	0.812	0.19	0	EVT	CD9
KIF21A	0	1.9696	0.718	0.081	0	EVT	KIF21A
GLRX	0	1.94539	0.863	0.308	0	EVT	GLRX
UPK1B	0	1.92749	0.587	0.008	0	EVT	UPK1B
ASPSCR1	0	1.92556	0.732	0.185	0	EVT	ASPSCR1
MCAM	0	1.90591	0.707	0.06	0	EVT	MCAM
CORO6	0	1.88802	0.579	0.014	0	EVT	CORO6
LGALS3	0	1.88664	0.938	0.543	0	EVT	LGALS3
KRT18	0	1.87714	0.989	0.588	0	EVT	KRT18
CERCAM	0	1.85977	0.756	0.111	0	EVT	CERCAM
ITGA5	0	1.85098	0.728	0.113	0	EVT	ITGA5
EGFR-AS1	0	1.8408	0.537	0.006	0	EVT	EGFR-AS1
FLNB	0	1.8376	0.71	0.189	0	EVT	FLNB
SYT8	0	1.82857	0.687	0.028	0	EVT	SYT8
TXN	0	1.80365	0.914	0.537	0	EVT	TXN
KRT17	0	1.80312	0.316	0.014	0	EVT	KRT17
LGALS3BP	0	1.78955	0.814	0.396	0	EVT	LGALS3BP
LINC02246	0	1.78901	0.678	0.012	0	EVT	LINC02246
BGN	0	1.77038	0.709	0.184	0	EVT	BGN
ID3	0	1.75191	0.819	0.289	0	EVT	ID3
ADAM19	0	1.74246	0.682	0.02	0	EVT	ADAM19
CDKN1C	0	1.73066	0.956	0.707	0	EVT	CDKN1C
LTBP1	0	1.7129	0.691	0.143	0	EVT	LTBP1
PRDX4	0	1.6969	0.834	0.327	0	EVT	PRDX4
ATP6V0E1	0	1.691	0.914	0.64	0	EVT	ATP6V0E1
KCNK12	0	1.68927	0.63	0.005	0	EVT	KCNK12
MORF4L2	0	1.67201	0.927	0.502	0	EVT	MORF4L2
TMED3	0	1.66581	0.791	0.252	0	EVT	TMED3
FAM3C	0	1.66555	0.805	0.266	0	EVT	FAM3C
ANGPTL4	0	1.64727	0.562	0.09	0	EVT	ANGPTL4
FHL2	0	1.64648	0.821	0.281	0	EVT	FHL2
PPIC	0	1.64458	0.777	0.281	0	EVT	PPIC
ENDOG	0	1.63607	0.72	0.114	0	EVT	ENDOG
TMEM59	0	1.61097	0.903	0.62	0	EVT	TMEM59
SOX4	0	1.60875	0.742	0.217	0	EVT	SOX4
SLCO2A1	0	1.60846	0.626	0.011	0	EVT	SLCO2A1
BZW2	0	1.60707	0.851	0.319	0	EVT	BZW2
SH3BP5	0	1.58343	0.75	0.174	0	EVT	SH3BP5
SSR4	0	1.55364	0.876	0.548	0	EVT	SSR4
NUCB2	0	1.55317	0.83	0.349	0	EVT	NUCB2
TSPO	0	1.54182	0.831	0.324	0	EVT	TSPO
ARPC1B	0	1.53727	0.849	0.449	0	EVT	ARPC1B
SELENOM	0	1.53519	0.879	0.323	0	EVT	SELENOM
JAM2	0	1.52686	0.621	0.041	0	EVT	JAM2
SDC4	0	1.52154	0.699	0.119	0	EVT	SDC4
PTGES	0	1.51414	0.822	0.278	0	EVT	PTGES
S100A4	0	1.50643	0.799	0.393	0	EVT	S100A4
MT1X	0	1.50425	0.628	0.067	0	EVT	MT1X
DDX60L	0	1.47931	0.633	0.16	0	EVT	DDX60L
GCM1	0	1.4759	0.583	0.117	0	EVT	GCM1
POMC	0	1.46631	0.461	0.026	0	EVT	POMC
KRT10	0	1.46384	0.791	0.315	0	EVT	KRT10
HSPG2	0	1.45813	0.636	0.135	0	EVT	HSPG2
SRI	0	1.45574	0.756	0.34	0	EVT	SRI
XAGE2	0	1.44345	0.907	0.365	0	EVT	XAGE2
NOG	0	1.43612	0.539	0.008	0	EVT	NOG
SAT1	0	1.42998	0.99	0.829	0	EVT	SAT1
LDHA	0	1.42223	0.83	0.554	0	EVT	LDHA
GLIPR1	0	1.42132	0.741	0.222	0	EVT	GLIPR1
CAPG	0	1.42069	0.711	0.125	0	EVT	CAPG
HSD3B1	0	1.4037	0.653	0.067	0	EVT	HSD3B1
GADD45A	0	1.40237	0.756	0.227	0	EVT	GADD45A
IL1RAP	0	1.40237	0.662	0.111	0	EVT	IL1RAP
BCAR4	0	1.3993	0.671	0.073	0	EVT	BCAR4
GJA5	0	1.39644	0.674	0.137	0	EVT	GJA5
PRDX6	0	1.39533	0.905	0.542	0	EVT	PRDX6
CLIC3	0	1.38764	0.795	0.313	0	EVT	CLIC3
PRSS8	0	1.37386	0.732	0.165	0	EVT	PRSS8
ANXA4	0	1.36742	0.796	0.314	0	EVT	ANXA4
VASP	0	1.36344	0.796	0.317	0	EVT	VASP
AP3S1	0	1.36325	0.737	0.238	0	EVT	AP3S1
CNPY2	0	1.36093	0.803	0.329	0	EVT	CNPY2
TMSB10	0	1.35437	0.985	0.949	0	EVT	TMSB10
SLC12A8	0	1.35341	0.384	0.011	0	EVT	SLC12A8
PCSK6	0	1.35169	0.672	0.126	0	EVT	PCSK6
DAPP1	0	1.35051	0.6	0.077	0	EVT	DAPP1
CDA	0	1.33987	0.451	0.034	0	EVT	CDA
CSF2RB	0	1.33928	0.614	0.095	0	EVT	CSF2RB
C1orf115	0	1.3357	0.776	0.2	0	EVT	C1orf115
RALBP1	0	1.33366	0.774	0.37	0	EVT	RALBP1
RABAC1	0	1.31563	0.866	0.497	0	EVT	RABAC1
GATA3	0	1.30726	0.766	0.216	0	EVT	GATA3
TNFAIP3	0	1.29858	0.665	0.217	0	EVT	TNFAIP3
INHA	0	1.29737	0.589	0.027	0	EVT	INHA
CLDN4	0	1.28694	0.772	0.232	0	EVT	CLDN4
SLPI	0	1.2855	0.335	0.016	0	EVT	SLPI
PLOD2	0	1.27913	0.648	0.177	0	EVT	PLOD2
CALU	0	1.26954	0.836	0.487	0	EVT	CALU
CTSH	0	1.26949	0.596	0.154	0	EVT	CTSH
GDPD3	0	1.26894	0.587	0.043	0	EVT	GDPD3
FDX1	0	1.26628	0.777	0.349	0	EVT	FDX1
EFNA1	0	1.25715	0.715	0.197	0	EVT	EFNA1
CD63	0	1.25266	0.957	0.867	0	EVT	CD63
TMED9	0	1.25026	0.851	0.536	0	EVT	TMED9
LAPTM4A	0	1.24823	0.889	0.629	0	EVT	LAPTM4A
CHIC2	0	1.2396	0.664	0.178	0	EVT	CHIC2
ARHGDIB	0	1.23006	0.796	0.337	0	EVT	ARHGDIB
RHOD	0	1.22566	0.669	0.105	0	EVT	RHOD
PLK2	0	1.21946	0.68	0.209	0	EVT	PLK2
CAMK2N1	0	1.21845	0.6	0.079	0	EVT	CAMK2N1
PLA2G7	0	1.21338	0.453	0.058	0	EVT	PLA2G7
S100A13	0	1.21235	0.798	0.361	0	EVT	S100A13
ADAM12	0	1.21085	0.778	0.286	0	EVT	ADAM12
HPCAL1	0	1.20897	0.669	0.111	0	EVT	HPCAL1
ERRFI1	0	1.20025	0.645	0.206	0	EVT	ERRFI1
LIMA1	0	1.19763	0.777	0.357	0	EVT	LIMA1
IL1R2	0	1.19647	0.556	0.034	0	EVT	IL1R2
UPP1	0	1.19018	0.664	0.183	0	EVT	UPP1
KLF5	0	1.17477	0.671	0.164	0	EVT	KLF5
LY6K	0	1.16423	0.611	0.073	0	EVT	LY6K
PVR	0	1.15612	0.566	0.041	0	EVT	PVR
S100A11	0	1.15325	0.978	0.892	0	EVT	S100A11
UGDH	0	1.14858	0.641	0.133	0	EVT	UGDH
KDELR2	0	1.12778	0.858	0.512	0	EVT	KDELR2
PYCR1	0	1.12722	0.571	0.011	0	EVT	PYCR1
PHLDA1	0	1.12669	0.481	0.072	0	EVT	PHLDA1
UBL3	0	1.1252	0.713	0.276	0	EVT	UBL3
PHLDB2	0	1.12347	0.63	0.187	0	EVT	PHLDB2
AES	0	1.12343	0.816	0.435	0	EVT	AES
ANXA1	0	1.12311	0.965	0.695	0	EVT	ANXA1
CA2	0	1.12264	0.493	0.055	0	EVT	CA2
FBXO32	0	1.10815	0.618	0.173	0	EVT	FBXO32
MBD2	0	1.10254	0.751	0.325	0	EVT	MBD2
PLCL2	0	1.09569	0.583	0.1	0	EVT	PLCL2
VGLL3	0	1.09218	0.742	0.29	0	EVT	VGLL3
ABCA7	0	1.0887	0.539	0.04	0	EVT	ABCA7
PRCP	0	1.07631	0.682	0.247	0	EVT	PRCP
CYP11A1	0	1.07503	0.691	0.104	0	EVT	CYP11A1
KRT14	0	1.07174	0.349	0.003	0	EVT	KRT14
PGRMC1	0	1.0686	0.696	0.25	0	EVT	PGRMC1
METRN	0	1.0667	0.58	0.065	0	EVT	METRN
ENG	0	1.06508	0.706	0.335	0	EVT	ENG
TUBA1C	0	1.06382	0.839	0.425	0	EVT	TUBA1C
FAT1	0	1.05902	0.513	0.048	0	EVT	FAT1
ODAPH	0	1.05491	0.365	0.011	0	EVT	ODAPH
PMEPA1	0	1.05473	0.516	0.082	0	EVT	PMEPA1
AIF1L	0	1.04242	0.551	0.03	0	EVT	AIF1L
COL27A1	0	1.04042	0.481	0.057	0	EVT	COL27A1
HCAR2	0	1.03695	0.476	0.028	0	EVT	HCAR2
KDELR3	0	1.03057	0.546	0.039	0	EVT	KDELR3
PROCR	0	1.03019	0.455	0.04	0	EVT	PROCR
RHEB	0	1.02066	0.793	0.459	0	EVT	RHEB
S100P	0	1.01568	0.947	0.436	0	EVT	S100P
LHFPL6	0	1.00989	0.693	0.141	0	EVT	LHFPL6
FXYD5	0	1.00937	0.735	0.255	0	EVT	FXYD5
TMEM91	0	1.00778	0.533	0.063	0	EVT	TMEM91
MYDGF	0	1.00327	0.789	0.423	0	EVT	MYDGF
TUBB6	0	1.00149	0.645	0.169	0	EVT	TUBB6
MT1E	0	1.36542	0.446	0.086	1.37578e-304	EVT	MT1E
IFI27	3.26642e-301	2.07994	0.442	0.125	6.86437e-297	EVT	IFI27
ANKRD37	2.24021e-298	1.05718	0.528	0.117	4.70779e-294	EVT	ANKRD37
ID1	1.02724e-279	1.14736	0.659	0.219	2.15875e-275	EVT	ID1
SERTAD1	3.11198e-275	1.05195	0.701	0.259	6.53983e-271	EVT	SERTAD1
CTGF	4.05655e-267	1.29584	0.64	0.236	8.52483e-263	EVT	CTGF
FBN1	2.25079e-235	1.04546	0.773	0.403	4.73003e-231	EVT	FBN1
CYR61	6.58914e-229	1.05105	0.782	0.401	1.38471e-224	EVT	CYR61
NFKBIZ	7.61728e-225	1.12836	0.652	0.347	1.60077e-220	EVT	NFKBIZ
CTSL	3.14808e-222	1.13446	0.918	0.768	6.61568e-218	EVT	CTSL
KRT6A	7.49784e-219	1.66835	0.132	0.001	1.57567e-214	EVT	KRT6A
RND3	2.19337e-197	1.14431	0.72	0.386	4.60937e-193	EVT	RND3
TUBB4B	1.12784e-166	1.03019	0.781	0.489	2.37016e-162	EVT	TUBB4B
CRABP2	2.37807e-138	1.12568	0.269	0.059	4.99751e-134	EVT	CRABP2
DCN	0	5.07656	0.998	0.148	0	Stroma	DCN
COL3A1	0	4.69826	0.981	0.148	0	Stroma	COL3A1
MEG3	0	4.5415	0.99	0.173	0	Stroma	MEG3
IGFBP3	0	4.53876	0.996	0.268	0	Stroma	IGFBP3
COL1A1	0	4.3653	0.992	0.133	0	Stroma	COL1A1
HGF	0	4.35567	0.964	0.116	0	Stroma	HGF
LUM	0	4.30633	0.967	0.105	0	Stroma	LUM
C7	0	4.23451	0.938	0.078	0	Stroma	C7
CXCL14	0	4.1818	0.87	0.076	0	Stroma	CXCL14
EGFL6	0	4.00633	0.966	0.089	0	Stroma	EGFL6
APOD	0	3.83664	0.922	0.075	0	Stroma	APOD
COL6A2	0	3.76591	0.971	0.107	0	Stroma	COL6A2
COL6A1	0	3.73941	0.959	0.098	0	Stroma	COL6A1
DLK1	0	3.64923	0.994	0.184	0	Stroma	DLK1
ENPP1	0	3.62486	0.903	0.056	0	Stroma	ENPP1
COL1A2	0	3.59242	0.904	0.111	0	Stroma	COL1A2
VCAN	0	3.59155	0.803	0.076	0	Stroma	VCAN
PHACTR2	0	3.57799	0.983	0.377	0	Stroma	PHACTR2
TCF21	0	3.35946	0.727	0.042	0	Stroma	TCF21
COL14A1	0	3.29642	0.848	0.188	0	Stroma	COL14A1
IGF2.1	0	3.26273	0.949	0.184	0	Stroma	IGF2.1
PTGDS	0	3.2178	0.823	0.088	0	Stroma	PTGDS
GPC3	0	3.18167	0.928	0.243	0	Stroma	GPC3
IL6ST	0	3.18065	0.982	0.569	0	Stroma	IL6ST
MGP	0	3.15411	0.68	0.06	0	Stroma	MGP
IL1RL1	0	3.13937	0.431	0.039	0	Stroma	IL1RL1
PLAGL1	0	3.12651	0.879	0.16	0	Stroma	PLAGL1
CDH11	0	3.08077	0.773	0.026	0	Stroma	CDH11
APOE	0	3.07365	0.953	0.267	0	Stroma	APOE
PRLR	0	3.07134	0.902	0.213	0	Stroma	PRLR
F3	0	3.06196	0.804	0.086	0	Stroma	F3
BMP5	0	3.02651	0.725	0.026	0	Stroma	BMP5
WNT2	0	2.98049	0.742	0.027	0	Stroma	WNT2
COL15A1	0	2.88473	0.825	0.063	0	Stroma	COL15A1
GJA1	0	2.87275	0.871	0.208	0	Stroma	GJA1
AEBP1	0	2.8246	0.858	0.061	0	Stroma	AEBP1
PDGFRA	0	2.80392	0.766	0.026	0	Stroma	PDGFRA
ADAMTS1	0	2.77694	0.906	0.282	0	Stroma	ADAMTS1
CFD	0	2.76019	0.941	0.313	0	Stroma	CFD
RARRES2	0	2.75367	0.762	0.041	0	Stroma	RARRES2
MATN2	0	2.71951	0.787	0.034	0	Stroma	MATN2
CCND2	0	2.70297	0.793	0.11	0	Stroma	CCND2
CADM3	0	2.67867	0.704	0.028	0	Stroma	CADM3
KCNQ1OT1	0	2.66935	0.894	0.304	0	Stroma	KCNQ1OT1
MMP2	0	2.6588	0.839	0.11	0	Stroma	MMP2
PLA2G2A	0	2.63763	0.695	0.072	0	Stroma	PLA2G2A
SPARC	0	2.62822	0.977	0.315	0	Stroma	SPARC
PDPN	0	2.61953	0.71	0.028	0	Stroma	PDPN
CALD1	0	2.59719	0.988	0.493	0	Stroma	CALD1
LAMA2	0	2.59505	0.697	0.043	0	Stroma	LAMA2
CTHRC1	0	2.55017	0.681	0.027	0	Stroma	CTHRC1
LAMC1	0	2.54008	0.847	0.278	0	Stroma	LAMC1
FGF7	0	2.50673	0.59	0.02	0	Stroma	FGF7
NR2F1	0	2.49869	0.794	0.053	0	Stroma	NR2F1
NID1	0	2.4773	0.776	0.061	0	Stroma	NID1
FHL1	0	2.45649	0.681	0.04	0	Stroma	FHL1
ADAMTS5	0	2.38472	0.659	0.027	0	Stroma	ADAMTS5
TNXB	0	2.33958	0.717	0.031	0	Stroma	TNXB
OLFML3	0	2.33891	0.623	0.034	0	Stroma	OLFML3
PLAC9	0	2.3356	0.719	0.046	0	Stroma	PLAC9
ANGPTL1	0	2.32544	0.689	0.023	0	Stroma	ANGPTL1
PALLD	0	2.32396	0.811	0.255	0	Stroma	PALLD
ENPP2	0	2.27768	0.834	0.255	0	Stroma	ENPP2
COL4A1	0	2.26884	0.875	0.301	0	Stroma	COL4A1
SORBS2	0	2.25733	0.741	0.075	0	Stroma	SORBS2
MYL9	0	2.21776	0.789	0.081	0	Stroma	MYL9
MEG8	0	2.18888	0.671	0.038	0	Stroma	MEG8
PITX2	0	2.17119	0.665	0.037	0	Stroma	PITX2
DST	0	2.1352	0.734	0.217	0	Stroma	DST
CLMP	0	2.11506	0.651	0.02	0	Stroma	CLMP
WFDC1	0	2.1005	0.656	0.039	0	Stroma	WFDC1
CRISPLD2	0	2.08814	0.719	0.122	0	Stroma	CRISPLD2
SPX	0	2.08763	0.515	0.016	0	Stroma	SPX
COL5A1	0	2.08563	0.659	0.08	0	Stroma	COL5A1
HAND2	0	2.08185	0.639	0.02	0	Stroma	HAND2
FBLN2	0	2.05988	0.608	0.048	0	Stroma	FBLN2
IGFBP5	0	2.0405	0.502	0.05	0	Stroma	IGFBP5
TGFBR3	0	2.03022	0.71	0.226	0	Stroma	TGFBR3
C1R	0	2.0103	0.621	0.024	0	Stroma	C1R
COL6A3	0	1.9992	0.503	0.035	0	Stroma	COL6A3
SERPINF1	0	1.99191	0.912	0.449	0	Stroma	SERPINF1
TGFBI	0	1.98683	0.875	0.275	0	Stroma	TGFBI
PLPP3	0	1.97506	0.701	0.282	0	Stroma	PLPP3
COL4A2	0	1.96762	0.881	0.333	0	Stroma	COL4A2
LAMA4	0	1.92541	0.628	0.052	0	Stroma	LAMA4
COL5A2	0	1.92515	0.572	0.063	0	Stroma	COL5A2
TXNIP	0	1.92223	0.91	0.3	0	Stroma	TXNIP
RBP1	0	1.91173	0.552	0.029	0	Stroma	RBP1
ANTXR2	0	1.89952	0.683	0.193	0	Stroma	ANTXR2
PCDH10	0	1.88726	0.532	0.017	0	Stroma	PCDH10
NUPR1	0	1.88004	0.831	0.278	0	Stroma	NUPR1
HSD17B2	0	1.87968	0.71	0.063	0	Stroma	HSD17B2
NDN	0	1.87055	0.592	0.04	0	Stroma	NDN
PROM1	0	1.86462	0.587	0.02	0	Stroma	PROM1
SLIT2	0	1.85889	0.564	0.027	0	Stroma	SLIT2
MFAP4	0	1.85682	0.478	0.015	0	Stroma	MFAP4
SOD3	0	1.84483	0.704	0.292	0	Stroma	SOD3
TAGLN	0	1.84226	0.492	0.109	0	Stroma	TAGLN
PPDPF	0	1.82214	0.765	0.184	0	Stroma	PPDPF
SPTBN1	0	1.82067	0.745	0.193	0	Stroma	SPTBN1
SRPX	0	1.79556	0.522	0.035	0	Stroma	SRPX
MMP23B	0	1.79352	0.584	0.025	0	Stroma	MMP23B
HAPLN1	0	1.7928	0.343	0.017	0	Stroma	HAPLN1
THBS1	0	1.78217	0.494	0.061	0	Stroma	THBS1
SELENOM	0	1.7795	0.815	0.195	0	Stroma	SELENOM
CREB3L1	0	1.77479	0.575	0.016	0	Stroma	CREB3L1
BMP4	0	1.76698	0.542	0.04	0	Stroma	BMP4
ITGBL1	0	1.76441	0.529	0.038	0	Stroma	ITGBL1
LTBP4	0	1.74422	0.595	0.045	0	Stroma	LTBP4
PROK1	0	1.73366	0.398	0.015	0	Stroma	PROK1
GPX3	0	1.73211	0.775	0.436	0	Stroma	GPX3
IFITM3	0	1.72516	0.962	0.589	0	Stroma	IFITM3
VCAM1	0	1.71081	0.429	0.012	0	Stroma	VCAM1
FBLN5	0	1.71022	0.533	0.022	0	Stroma	FBLN5
TIMP1	0	1.70896	0.781	0.261	0	Stroma	TIMP1
MIR503HG	0	1.70411	0.552	0.078	0	Stroma	MIR503HG
ABI3BP	0	1.67278	0.449	0.01	0	Stroma	ABI3BP
SVEP1	0	1.67123	0.691	0.213	0	Stroma	SVEP1
PCOLCE2	0	1.65341	0.618	0.195	0	Stroma	PCOLCE2
AKAP12	0	1.63901	0.639	0.138	0	Stroma	AKAP12
DES	0	1.6375	0.505	0.019	0	Stroma	DES
APOC1	0	1.62675	0.623	0.131	0	Stroma	APOC1
SERPINE2	0	1.62176	0.991	0.362	0	Stroma	SERPINE2
LMO7	0	1.62141	0.512	0.152	0	Stroma	LMO7
SYNE2	0	1.59999	0.757	0.357	0	Stroma	SYNE2
LTN1	0	1.59959	0.542	0.263	0	Stroma	LTN1
CPXM1	0	1.59491	0.504	0.02	0	Stroma	CPXM1
HAND2-AS1	0	1.59382	0.513	0.012	0	Stroma	HAND2-AS1
CYR61	0	1.56089	0.675	0.338	0	Stroma	CYR61
LGALS1	0	1.54968	0.791	0.269	0	Stroma	LGALS1
HLA-A	0	1.54626	0.94	0.418	0	Stroma	HLA-A
FLNA	0	1.54051	0.697	0.221	0	Stroma	FLNA
MFGE8	0	1.53538	0.47	0.055	0	Stroma	MFGE8
IGFBP2	0	1.53283	0.339	0.037	0	Stroma	IGFBP2
SYNPO2	0	1.53238	0.388	0.021	0	Stroma	SYNPO2
ECM1	0	1.52262	0.459	0.031	0	Stroma	ECM1
FILIP1L	0	1.52121	0.514	0.076	0	Stroma	FILIP1L
PTPRD	0	1.51495	0.463	0.016	0	Stroma	PTPRD
RRBP1	0	1.50365	0.903	0.585	0	Stroma	RRBP1
FST	0	1.50362	0.378	0.032	0	Stroma	FST
AHNAK	0	1.50354	0.837	0.47	0	Stroma	AHNAK
VIM	0	1.49363	0.919	0.334	0	Stroma	VIM
SLC16A10	0	1.4869	0.576	0.115	0	Stroma	SLC16A10
PCOLCE	0	1.4742	0.46	0.023	0	Stroma	PCOLCE
SAMD5	0	1.47404	0.449	0.017	0	Stroma	SAMD5
LMOD1	0	1.4706	0.444	0.028	0	Stroma	LMOD1
IL1R1	0	1.46293	0.619	0.169	0	Stroma	IL1R1
FRZB	0	1.46213	0.331	0.029	0	Stroma	FRZB
LSP1	0	1.46143	0.535	0.077	0	Stroma	LSP1
SBSPON	0	1.45565	0.455	0.01	0	Stroma	SBSPON
MXRA8	0	1.45465	0.51	0.054	0	Stroma	MXRA8
ELN	0	1.45195	0.452	0.02	0	Stroma	ELN
RSPO2	0	1.44874	0.405	0.008	0	Stroma	RSPO2
EDNRB	0	1.4368	0.526	0.163	0	Stroma	EDNRB
NNMT	0	1.43658	0.443	0.097	0	Stroma	NNMT
45176	0	1.43302	0.784	0.567	0	Stroma	45176
TMEM176A	0	1.43019	0.72	0.255	0	Stroma	TMEM176A
INMT	0	1.40624	0.424	0.021	0	Stroma	INMT
TCF4	0	1.40209	0.701	0.229	0	Stroma	TCF4
PRKG1	0	1.40031	0.468	0.021	0	Stroma	PRKG1
RSPO3	0	1.38344	0.45	0.032	0	Stroma	RSPO3
CTGF	0	1.38321	0.499	0.179	0	Stroma	CTGF
SLC19A3	0	1.38038	0.447	0.13	0	Stroma	SLC19A3
PREX2	0	1.37766	0.371	0.019	0	Stroma	PREX2
BASP1	0	1.37594	0.875	0.53	0	Stroma	BASP1
LAMB1	0	1.35751	0.54	0.255	0	Stroma	LAMB1
PAMR1	0	1.35668	0.436	0.014	0	Stroma	PAMR1
EPB41L2	0	1.35345	0.595	0.179	0	Stroma	EPB41L2
AF165147.1	0	1.35212	0.372	0.007	0	Stroma	AF165147.1
MEIS2	0	1.34682	0.475	0.082	0	Stroma	MEIS2
RUNX1T1	0	1.3256	0.443	0.016	0	Stroma	RUNX1T1
SOX5	0	1.32466	0.434	0.032	0	Stroma	SOX5
ADAM12	0	1.32077	0.661	0.197	0	Stroma	ADAM12
VIPR2	0	1.31183	0.386	0.01	0	Stroma	VIPR2
IRS1	0	1.29828	0.424	0.044	0	Stroma	IRS1
CD36	0	1.29514	0.888	0.346	0	Stroma	CD36
CARMN	0	1.28739	0.359	0.022	0	Stroma	CARMN
ENAH	0	1.28728	0.505	0.146	0	Stroma	ENAH
PLP2	0	1.28567	0.494	0.084	0	Stroma	PLP2
SPON2	0	1.28035	0.397	0.042	0	Stroma	SPON2
CNN3	0	1.27722	0.636	0.337	0	Stroma	CNN3
HIF3A	0	1.27216	0.442	0.036	0	Stroma	HIF3A
ELOVL2	0	1.26807	0.416	0.022	0	Stroma	ELOVL2
SETBP1	0	1.26629	0.444	0.059	0	Stroma	SETBP1
PMP22	0	1.26532	0.815	0.315	0	Stroma	PMP22
CSF1	0	1.2557	0.439	0.021	0	Stroma	CSF1
UACA	0	1.25499	0.549	0.142	0	Stroma	UACA
PODN	0	1.2544	0.415	0.009	0	Stroma	PODN
SEMA6D	0	1.24844	0.459	0.115	0	Stroma	SEMA6D
CCDC80	0	1.24781	0.498	0.174	0	Stroma	CCDC80
SPON1	0	1.24736	0.393	0.032	0	Stroma	SPON1
C3orf58	0	1.24653	0.434	0.092	0	Stroma	C3orf58
C1S	0	1.23036	0.404	0.023	0	Stroma	C1S
GUCY1A1	0	1.22776	0.391	0.017	0	Stroma	GUCY1A1
VASN	0	1.22614	0.448	0.097	0	Stroma	VASN
ACTA2	0	1.22557	0.421	0.072	0	Stroma	ACTA2
PPFIBP1	0	1.22277	0.579	0.251	0	Stroma	PPFIBP1
COL11A1	0	1.22266	0.312	0.009	0	Stroma	COL11A1
FXYD1	0	1.21868	0.42	0.028	0	Stroma	FXYD1
CLU	0	1.21793	0.446	0.161	0	Stroma	CLU
LAMB2	0	1.21689	0.508	0.138	0	Stroma	LAMB2
DIO3	0	1.21649	0.322	0.009	0	Stroma	DIO3
STC1	0	1.21636	0.272	0.048	0	Stroma	STC1
CCDC144A	0	1.21191	0.446	0.079	0	Stroma	CCDC144A
ABCA8	0	1.21148	0.325	0.02	0	Stroma	ABCA8
COL21A1	0	1.20468	0.426	0.136	0	Stroma	COL21A1
KANK2	0	1.20186	0.538	0.152	0	Stroma	KANK2
CYTL1	0	1.20063	0.318	0.063	0	Stroma	CYTL1
FBN1	0	1.20011	0.707	0.328	0	Stroma	FBN1
TSPAN4	0	1.19548	0.628	0.266	0	Stroma	TSPAN4
NFASC	0	1.18461	0.347	0.012	0	Stroma	NFASC
PGM3	0	1.1788	0.495	0.233	0	Stroma	PGM3
NFIB	0	1.17401	0.484	0.099	0	Stroma	NFIB
NFAT5	0	1.17257	0.638	0.376	0	Stroma	NFAT5
PDE3A	0	1.17155	0.378	0.013	0	Stroma	PDE3A
PDLIM5	0	1.1676	0.614	0.298	0	Stroma	PDLIM5
CEBPD	0	1.16176	0.87	0.722	0	Stroma	CEBPD
PEG3	0	1.15933	0.698	0.385	0	Stroma	PEG3
KAT6B	0	1.14651	0.514	0.203	0	Stroma	KAT6B
ANPEP	0	1.14179	0.404	0.046	0	Stroma	ANPEP
PTEN	0	1.1341	0.573	0.316	0	Stroma	PTEN
ANTXR1	0	1.13386	0.38	0.059	0	Stroma	ANTXR1
ADGRA2	0	1.12639	0.419	0.035	0	Stroma	ADGRA2
PLCG2	0	1.12236	0.48	0.191	0	Stroma	PLCG2
C2orf40	0	1.11801	0.303	0.01	0	Stroma	C2orf40
CFL2	0	1.1167	0.437	0.147	0	Stroma	CFL2
VTN	0	1.11037	0.334	0.01	0	Stroma	VTN
EMILIN1	0	1.10856	0.378	0.016	0	Stroma	EMILIN1
APOL1	0	1.107	0.459	0.142	0	Stroma	APOL1
NDRG1	0	1.09609	0.524	0.24	0	Stroma	NDRG1
EPHA3	0	1.09507	0.347	0.01	0	Stroma	EPHA3
SDC2	0	1.09502	0.446	0.098	0	Stroma	SDC2
FMOD	0	1.09371	0.321	0.01	0	Stroma	FMOD
PID1	0	1.0899	0.378	0.135	0	Stroma	PID1
SPRY1	0	1.08162	0.365	0.077	0	Stroma	SPRY1
MYO10	0	1.08128	0.453	0.129	0	Stroma	MYO10
TNNT2	0	1.07739	0.254	0.02	0	Stroma	TNNT2
ECE1	0	1.07621	0.423	0.085	0	Stroma	ECE1
BSG	0	1.07465	0.881	0.622	0	Stroma	BSG
PHF3	0	1.0714	0.619	0.355	0	Stroma	PHF3
DPP4	0	1.07088	0.534	0.268	0	Stroma	DPP4
EHD2	0	1.06569	0.399	0.035	0	Stroma	EHD2
FBLIM1	0	1.06512	0.437	0.099	0	Stroma	FBLIM1
IGF2R	0	1.06392	0.429	0.152	0	Stroma	IGF2R
LTBP2	0	1.06227	0.398	0.08	0	Stroma	LTBP2
SERPING1	0	1.06085	0.68	0.347	0	Stroma	SERPING1
PRRX1	0	1.06026	0.269	0.006	0	Stroma	PRRX1
FAP	0	1.05721	0.356	0.017	0	Stroma	FAP
PIK3R1	0	1.05076	0.688	0.416	0	Stroma	PIK3R1
DDX17	0	1.04918	0.846	0.641	0	Stroma	DDX17
GPRC5A	0	1.04803	0.333	0.095	0	Stroma	GPRC5A
PALM	0	1.04661	0.368	0.023	0	Stroma	PALM
BAMBI	0	1.04425	0.407	0.118	0	Stroma	BAMBI
MYADM	0	1.04265	0.615	0.264	0	Stroma	MYADM
LAMC3	0	1.04118	0.36	0.022	0	Stroma	LAMC3
PTPRA	0	1.03284	0.542	0.264	0	Stroma	PTPRA
DIO3OS	0	1.02831	0.332	0.016	0	Stroma	DIO3OS
PXK	0	1.02778	0.434	0.14	0	Stroma	PXK
ADGRD1	0	1.02769	0.365	0.035	0	Stroma	ADGRD1
PDGFRB	0	1.02665	0.374	0.02	0	Stroma	PDGFRB
GNAI1	0	1.02534	0.523	0.264	0	Stroma	GNAI1
TMEM176B	0	1.02518	0.765	0.323	0	Stroma	TMEM176B
TSHZ2	0	1.02398	0.293	0.009	0	Stroma	TSHZ2
ANKRD50	0	1.02184	0.379	0.098	0	Stroma	ANKRD50
EBF1	0	1.02068	0.327	0.019	0	Stroma	EBF1
PPL	0	1.01939	0.344	0.019	0	Stroma	PPL
CPED1	0	1.01936	0.405	0.092	0	Stroma	CPED1
COL5A3	0	1.01862	0.325	0.013	0	Stroma	COL5A3
S100A4	0	1.01861	0.614	0.353	0	Stroma	S100A4
VCL	0	1.01805	0.515	0.254	0	Stroma	VCL
CDKL1	0	1.01771	0.319	0.008	0	Stroma	CDKL1
TNNT1	0	1.01756	0.29	0.01	0	Stroma	TNNT1
PDLIM7	0	1.01728	0.391	0.073	0	Stroma	PDLIM7
LRP1	0	1.01727	0.697	0.436	0	Stroma	LRP1
ANGPT1	0	1.01168	0.354	0.047	0	Stroma	ANGPT1
ZFP36L2	0	1.00741	0.584	0.352	0	Stroma	ZFP36L2
HLA-B	0	1.00665	0.934	0.516	0	Stroma	HLA-B
TCF7L2	0	1.00314	0.533	0.303	0	Stroma	TCF7L2
DDR2	0	1.00273	0.286	0.027	0	Stroma	DDR2
BMP1	0	1.00257	0.4	0.105	0	Stroma	BMP1
MYH11	0	3.08583	0.52	0.02	0	Perivascular	MYH11
COX4I2	0	3.06494	0.58	0.031	0	Perivascular	COX4I2
PPP1R14A	0	3.01326	0.637	0.089	0	Perivascular	PPP1R14A
AREG	3.30035851421953e-321	3.56517	0.548	0.08	6.93570341763234e-317	Perivascular	AREG
TPM2	2.46483e-304	3.02442	0.679	0.173	5.17985e-300	Perivascular	TPM2
NDUFA4L2	1.20545e-298	2.59181	0.575	0.072	2.53326e-294	Perivascular	NDUFA4L2
HIGD1B	2.81044e-273	2.21774	0.442	0.014	5.90614e-269	Perivascular	HIGD1B
NOTCH3	1.23249e-266	1.81416	0.456	0.112	2.59007e-262	Perivascular	NOTCH3
ACTA2	4.53502e-261	4.00158	0.69	0.159	9.53034e-257	Perivascular	ACTA2
CAV1	1.08162e-259	2.30141	0.837	0.33	2.27303e-255	Perivascular	CAV1
IGFBP7	2.97187e-233	3.06037	0.478	0.064	6.24538e-229	Perivascular	IGFBP7
AGTR1	1.15056e-215	1.92359	0.34	0.018	2.41789e-211	Perivascular	AGTR1
FAM162B	1.94472e-211	1.97137	0.346	0.009	4.08683e-207	Perivascular	FAM162B
LHFPL6	9.4213e-211	1.9838	0.667	0.176	1.97989e-206	Perivascular	LHFPL6
GJC1	2.29123e-201	1.46648	0.374	0.045	4.81503e-197	Perivascular	GJC1
GJA4	4.2274e-197	1.50657	0.35	0.008	8.88387e-193	Perivascular	GJA4
TAGLN	2.04271e-196	3.20367	0.737	0.205	4.29276e-192	Perivascular	TAGLN
ITGA1	8.84118e-193	1.97643	0.514	0.144	1.85797e-188	Perivascular	ITGA1
TCIM	1.50423e-191	2.3104	0.537	0.066	3.16115e-187	Perivascular	TCIM
GUCY1A2	1.26356e-185	1.901	0.397	0.049	2.65538e-181	Perivascular	GUCY1A2
LIPG	3.89673e-182	1.36628	0.344	0.077	8.18897e-178	Perivascular	LIPG
CRIP2	2.0129e-181	1.63461	0.552	0.101	4.23011e-177	Perivascular	CRIP2
MYLK	3.77882e-176	1.94116	0.518	0.109	7.9412e-172	Perivascular	MYLK
MAP1B	1.5748e-174	1.97131	0.48	0.09	3.30944e-170	Perivascular	MAP1B
MCAM	4.97368e-172	2.13188	0.548	0.104	1.04522e-167	Perivascular	MCAM
BGN	1.74222e-170	1.87705	0.609	0.219	3.66128e-166	Perivascular	BGN
ESAM	6.9368e-169	1.47492	0.501	0.063	1.45777e-164	Perivascular	ESAM
MSRB3	2.95393e-166	1.50668	0.391	0.041	6.20768e-162	Perivascular	MSRB3
MYL9	5.08116e-166	2.25511	0.762	0.268	1.06781e-161	Perivascular	MYL9
PDGFRB	1.54245e-165	1.5334	0.429	0.112	3.24146e-161	Perivascular	PDGFRB
LGALS1	8.09782e-165	1.99843	0.866	0.405	1.70176e-160	Perivascular	LGALS1
KCNK3	9.73605e-163	1.31538	0.308	0.02	2.04603e-158	Perivascular	KCNK3
NR2F2	1.31973e-161	1.63801	0.588	0.325	2.77341e-157	Perivascular	NR2F2
COL18A1	3.18849e-154	1.30099	0.38	0.042	6.70061e-150	Perivascular	COL18A1
PPP1R12A	1.39895e-153	1.42388	0.656	0.44	2.93989e-149	Perivascular	PPP1R12A
CCDC68	2.5756e-151	1.49307	0.376	0.062	5.41263e-147	Perivascular	CCDC68
CALD1	2.66921e-150	1.70948	0.947	0.624	5.60935e-146	Perivascular	CALD1
RGN	3.23607e-149	1.23933	0.255	0.007	6.80059e-145	Perivascular	RGN
VIM	7.82136e-146	1.49215	0.953	0.487	1.64366e-141	Perivascular	VIM
KLHL23	4.48688e-145	1.0485	0.272	0.017	9.42917e-141	Perivascular	KLHL23
TBX2	9.26154e-145	1.48339	0.52	0.103	1.94631e-140	Perivascular	TBX2
PECAM1	6.14929e-143	2.04981	0.49	0.217	1.29227e-138	Perivascular	PECAM1
NES	3.01028e-141	1.09632	0.272	0.012	6.3261e-137	Perivascular	NES
TNNT3	1.35969e-136	2.13862	0.325	0.083	2.85738e-132	Perivascular	TNNT3
GNG11	4.90435e-136	1.87434	0.626	0.172	1.03065e-131	Perivascular	GNG11
TGFB3	6.03464e-135	1.67036	0.287	0.048	1.26818e-130	Perivascular	TGFB3
COL4A2	1.48157e-134	1.53454	0.807	0.479	3.11353e-130	Perivascular	COL4A2
CAV2	3.76952e-134	1.46657	0.533	0.198	7.92165e-130	Perivascular	CAV2
PPP1R12B	9.08924e-134	1.66664	0.408	0.18	1.9101e-129	Perivascular	PPP1R12B
AOC3	1.12423e-133	1.1844	0.212	0.005	2.36257e-129	Perivascular	AOC3
TJP1	7.65014e-132	1.32329	0.584	0.296	1.60768e-127	Perivascular	TJP1
MYH9	2.25082e-128	1.23605	0.677	0.472	4.7301e-124	Perivascular	MYH9
PLCB1	2.26918e-127	1.1666	0.352	0.062	4.76869e-123	Perivascular	PLCB1
TFPI	6.21094e-125	1.70239	0.62	0.288	1.30523e-120	Perivascular	TFPI
RAPGEF5	5.54562e-124	1.0887	0.31	0.019	1.16541e-119	Perivascular	RAPGEF5
DLK1	2.78392e-123	1.99594	0.911	0.399	5.8504e-119	Perivascular	DLK1
SPARC	4.42141e-123	1.20528	0.947	0.49	9.2916e-119	Perivascular	SPARC
CCDC102B	6.37622e-123	1.5983	0.361	0.048	1.33996e-118	Perivascular	CCDC102B
COL4A1	1.1764e-121	1.47688	0.851	0.453	2.47222e-117	Perivascular	COL4A1
NT5DC2	3.9669e-121	1.14136	0.367	0.077	8.33644e-117	Perivascular	NT5DC2
GUCY1B1	4.08012e-120	1.1867	0.318	0.05	8.57438e-116	Perivascular	GUCY1B1
SPARCL1	9.85661e-117	2.00821	0.38	0.041	2.07137e-112	Perivascular	SPARCL1
TPM1	5.13307e-116	1.69449	0.83	0.545	1.07871e-111	Perivascular	TPM1
ITGB1	1.09218e-115	1.09381	0.845	0.714	2.29522e-111	Perivascular	ITGB1
TGFB1I1	2.46992e-115	1.31961	0.452	0.116	5.19053e-111	Perivascular	TGFB1I1
CD34	1.25317e-113	1.53983	0.359	0.035	2.63353e-109	Perivascular	CD34
NEXN	5.1237e-113	1.52589	0.361	0.087	1.07674e-108	Perivascular	NEXN
TUBA1A	3.34954e-112	1.46759	0.645	0.294	7.03906e-108	Perivascular	TUBA1A
COX7A1	3.1777e-111	1.04414	0.301	0.031	6.67794e-107	Perivascular	COX7A1
PAG1	7.97554e-111	1.40955	0.418	0.187	1.67606e-106	Perivascular	PAG1
SLMAP	4.58578e-110	1.08751	0.316	0.167	9.63701e-106	Perivascular	SLMAP
PTMS	2.04941e-109	1.15399	0.786	0.625	4.30684e-105	Perivascular	PTMS
POSTN	1.88701e-108	1.14558	0.202	0.008	3.96556e-104	Perivascular	POSTN
PTK2	3.06526e-108	1.03174	0.448	0.229	6.44165e-104	Perivascular	PTK2
ADGRF5	2.03698e-106	1.19644	0.282	0.019	4.28072e-102	Perivascular	ADGRF5
TIMP1	5.97906e-105	1.49509	0.745	0.399	1.2565e-100	Perivascular	TIMP1
VWF	5.86882e-103	1.44495	0.312	0.029	1.23333e-98	Perivascular	VWF
TM4SF1	3.33579e-102	1.73538	0.372	0.049	7.01015e-98	Perivascular	TM4SF1
DLC1	4.04076e-101	1.19585	0.418	0.135	8.49166e-97	Perivascular	DLC1
TXNIP	1.34427e-99	1.30438	0.86	0.462	2.82498e-95	Perivascular	TXNIP
LMOD1	2.63266e-98	1.47258	0.486	0.137	5.53253e-94	Perivascular	LMOD1
ACKR3	5.10435e-98	1.31115	0.234	0.035	1.07268e-93	Perivascular	ACKR3
C9orf3	8.69476e-98	1.18686	0.363	0.225	1.8272e-93	Perivascular	C9orf3
45180	1.60476e-97	1.04748	0.565	0.439	3.37241e-93	Perivascular	45180
CARMN	8.5745e-97	1.67738	0.414	0.11	1.80193e-92	Perivascular	CARMN
PLA2G2A	1.67915e-96	2.30771	0.652	0.237	3.52873e-92	Perivascular	PLA2G2A
APLNR	2.43198e-96	1.39188	0.276	0.021	5.11081e-92	Perivascular	APLNR
COL6A3	8.8262e-94	1.71133	0.556	0.158	1.85483e-89	Perivascular	COL6A3
IFITM3	1.14938e-93	1.16157	0.938	0.687	2.41543e-89	Perivascular	IFITM3
LAMC3	1.51545e-92	1.17777	0.384	0.111	3.18472e-88	Perivascular	LAMC3
PDLIM7	1.95189e-91	1.13042	0.482	0.155	4.1019e-87	Perivascular	PDLIM7
C11orf96	1.31598e-90	1.8198	0.333	0.053	2.76554e-86	Perivascular	C11orf96
WARS	1.82974e-90	1.40409	0.401	0.123	3.8452e-86	Perivascular	WARS
FABP4	3.70374e-90	1.85648	0.308	0.039	7.78342e-86	Perivascular	FABP4
FERMT2	1.85876e-89	1.26514	0.607	0.396	3.90619e-85	Perivascular	FERMT2
COL1A2	5.87582e-89	1.11144	0.775	0.323	1.2348e-84	Perivascular	COL1A2
ACTG2	6.63047e-88	2.17002	0.251	0.032	1.39339e-83	Perivascular	ACTG2
ARHGAP29	2.41698e-87	1.20598	0.425	0.132	5.07929e-83	Perivascular	ARHGAP29
CDH5	1.04214e-85	1.46475	0.344	0.069	2.19006e-81	Perivascular	CDH5
CAVIN1	1.96286e-85	1.08027	0.699	0.451	4.12495e-81	Perivascular	CAVIN1
MYO1B	2.75302e-85	1.2077	0.372	0.09	5.78548e-81	Perivascular	MYO1B
JAG1	1.17835e-84	1.29597	0.431	0.177	2.4763e-80	Perivascular	JAG1
FCGR2B	1.40782e-84	1.31976	0.316	0.04	2.95854e-80	Perivascular	FCGR2B
APOLD1	1.51239e-84	1.23234	0.297	0.047	3.17829e-80	Perivascular	APOLD1
KDR	5.61227e-83	1.06944	0.244	0.02	1.17942e-78	Perivascular	KDR
RAMP2	1.25975e-82	1.18136	0.308	0.038	2.64736e-78	Perivascular	RAMP2
VCL	2.22999e-82	1.2053	0.544	0.322	4.68631e-78	Perivascular	VCL
ACTN4	9.15992e-82	1.00221	0.701	0.52	1.92496e-77	Perivascular	ACTN4
ACVRL1	1.30674e-81	1.29039	0.376	0.098	2.74612e-77	Perivascular	ACVRL1
PDLIM3	2.42694e-79	1.39822	0.304	0.072	5.10022e-75	Perivascular	PDLIM3
LRP6	3.42701e-79	1.04517	0.335	0.074	7.20186e-75	Perivascular	LRP6
NR2F1	1.66054e-78	1.40519	0.641	0.252	3.48962e-74	Perivascular	NR2F1
NR3C1	1.90795e-78	1.0495	0.592	0.42	4.00956e-74	Perivascular	NR3C1
H2AFJ	9.06539e-78	1.09116	0.605	0.469	1.90509e-73	Perivascular	H2AFJ
NNAT	2.18727e-77	1.26463	0.221	0.019	4.59655e-73	Perivascular	NNAT
LASP1	5.6311e-77	1.06738	0.473	0.265	1.18338e-72	Perivascular	LASP1
EPAS1	9.2282e-75	1.11413	0.741	0.587	1.93931e-70	Perivascular	EPAS1
CLDN5	2.38797e-74	1.4485	0.219	0.017	5.01832e-70	Perivascular	CLDN5
PRSS23	8.36137e-72	1.19039	0.416	0.111	1.75714e-67	Perivascular	PRSS23
HIF3A	3.07474e-71	1.0245	0.461	0.142	6.46157e-67	Perivascular	HIF3A
PDLIM5	6.14353e-70	1.0919	0.586	0.382	1.29106e-65	Perivascular	PDLIM5
BMPR2	5.24834e-69	1.00451	0.499	0.278	1.10294e-64	Perivascular	BMPR2
CAVIN3	5.86023e-69	1.01208	0.425	0.154	1.23153e-64	Perivascular	CAVIN3
LAMA4	6.36248e-68	1.0765	0.558	0.205	1.33707e-63	Perivascular	LAMA4
FLNA	7.4312e-68	1.19237	0.597	0.349	1.56167e-63	Perivascular	FLNA
THY1	2.80176e-66	1.56139	0.325	0.076	5.88789e-62	Perivascular	THY1
SPRY1	4.10311e-66	1.23218	0.418	0.152	8.62269e-62	Perivascular	SPRY1
MAP3K20	1.38889e-65	1.04416	0.429	0.191	2.91876e-61	Perivascular	MAP3K20
IFI27	7.37639e-62	1.39667	0.446	0.145	1.55015e-57	Perivascular	IFI27
WFDC1	9.82569e-62	1.17896	0.546	0.204	2.06487e-57	Perivascular	WFDC1
TCF4	2.49812e-61	1.06427	0.658	0.354	5.24979e-57	Perivascular	TCF4
A2M	9.02146e-61	1.13019	0.656	0.321	1.89586e-56	Perivascular	A2M
CSRP1	1.95191e-60	1.19592	0.418	0.274	4.10193e-56	Perivascular	CSRP1
RRAS	2.04521e-60	1.09398	0.486	0.255	4.29801e-56	Perivascular	RRAS
CPM	5.48115e-60	1.07307	0.439	0.243	1.15186e-55	Perivascular	CPM
SDC2	1.0035e-59	1.01495	0.393	0.191	2.10886e-55	Perivascular	SDC2
FILIP1L	8.07062e-59	1.25536	0.482	0.192	1.69604e-54	Perivascular	FILIP1L
SLC9A3R2	1.17058e-55	1.03689	0.378	0.143	2.45997e-51	Perivascular	SLC9A3R2
GATM	6.67287e-50	1.07371	0.38	0.163	1.4023e-45	Perivascular	GATM
IGFBP5	1.47511e-49	1.09718	0.463	0.17	3.09994e-45	Perivascular	IGFBP5
EGFL7	7.38861e-47	1.15552	0.448	0.295	1.55272e-42	Perivascular	EGFL7
MEST	4.52456e-41	1.26045	0.558	0.43	9.50836e-37	Perivascular	MEST
CTGF	6.88504e-41	1.23176	0.486	0.264	1.44689e-36	Perivascular	CTGF
ID4	8.32895e-39	1.07855	0.312	0.163	1.75033e-34	Perivascular	ID4
THBS1	3.43992e-38	1.06954	0.414	0.177	7.22899e-34	Perivascular	THBS1
AOC1	3.18728e-07	1.10005	0.276	0.221	0.00669807	Perivascular	AOC1
GNG11	0	4.37641	0.908	0.164	0	Endothelial cells	GNG11
SPARCL1	0	3.86433	0.758	0.031	0	Endothelial cells	SPARCL1
PECAM1	0	3.67698	0.869	0.208	0	Endothelial cells	PECAM1
CAV1	0	3.52238	0.892	0.328	0	Endothelial cells	CAV1
VIM	0	3.30945	0.987	0.486	0	Endothelial cells	VIM
TM4SF1	0	3.2927	0.765	0.039	0	Endothelial cells	TM4SF1
RAMP2	0	3.25648	0.74	0.028	0	Endothelial cells	RAMP2
FCGR2B	0	3.24987	0.688	0.031	0	Endothelial cells	FCGR2B
IFI27	0	3.08669	0.81	0.136	0	Endothelial cells	IFI27
CDH5	0	3.05096	0.7	0.06	0	Endothelial cells	CDH5
CD34	0	3.00001	0.742	0.026	0	Endothelial cells	CD34
WARS	0	2.98168	0.758	0.114	0	Endothelial cells	WARS
VWF	0	2.85101	0.515	0.024	0	Endothelial cells	VWF
EGFL7	0	2.81851	0.796	0.287	0	Endothelial cells	EGFL7
JAM2	0	2.48638	0.662	0.075	0	Endothelial cells	JAM2
ARHGAP29	0	2.48411	0.64	0.126	0	Endothelial cells	ARHGAP29
ADRB1	0	2.37238	0.583	0.135	0	Endothelial cells	ADRB1
PTPRB	0	2.35972	0.515	0.015	0	Endothelial cells	PTPRB
KDR	0	2.34403	0.538	0.013	0	Endothelial cells	KDR
IDO1	0	2.33593	0.515	0.008	0	Endothelial cells	IDO1
BST2	0	2.3229	0.779	0.364	0	Endothelial cells	BST2
MMRN1	0	2.32114	0.415	0.005	0	Endothelial cells	MMRN1
ESAM	0	2.16667	0.598	0.059	0	Endothelial cells	ESAM
EXOC6	0	2.16111	0.619	0.119	0	Endothelial cells	EXOC6
ICAM2	0	2.15123	0.577	0.033	0	Endothelial cells	ICAM2
EPAS1	0	2.10758	0.848	0.584	0	Endothelial cells	EPAS1
HYAL2	0	2.10377	0.546	0.157	0	Endothelial cells	HYAL2
IL33	0	2.10112	0.529	0.008	0	Endothelial cells	IL33
NRN1	0	2.07433	0.531	0.028	0	Endothelial cells	NRN1
PALMD	0	2.04378	0.533	0.027	0	Endothelial cells	PALMD
MEOX2	0	2.00015	0.512	0.01	0	Endothelial cells	MEOX2
ECSCR	0	1.99881	0.552	0.008	0	Endothelial cells	ECSCR
RAPGEF5	0	1.94461	0.519	0.013	0	Endothelial cells	RAPGEF5
SOX7	0	1.89587	0.46	0.012	0	Endothelial cells	SOX7
FKBP1A	0	1.89116	0.748	0.471	0	Endothelial cells	FKBP1A
CCDC85B	0	1.82992	0.642	0.21	0	Endothelial cells	CCDC85B
CYYR1	0	1.62979	0.462	0.007	0	Endothelial cells	CYYR1
MYCT1	0	1.33356	0.413	0.004	0	Endothelial cells	MYCT1
ADGRF5	9.88131291682493e-324	1.98966	0.488	0.014	2.07655790947076e-319	Endothelial cells	ADGRF5
TIE1	4.97418869379571e-318	1.69085	0.475	0.011	1.04532575400117e-313	Endothelial cells	TIE1
SOX18	8.06986e-305	1.77461	0.46	0.021	1.69588e-300	Endothelial cells	SOX18
CAV2	9.36456e-305	1.93646	0.658	0.195	1.96796e-300	Endothelial cells	CAV2
ACVRL1	1.56072e-298	1.98793	0.59	0.093	3.27985e-294	Endothelial cells	ACVRL1
MMRN2	3.47142e-296	1.70209	0.467	0.031	7.29519e-292	Endothelial cells	MMRN2
ROBO4	1.2623e-295	1.52637	0.44	0.01	2.65273e-291	Endothelial cells	ROBO4
TFPI2	6.56387e-294	2.9011	0.808	0.19	1.3794e-289	Endothelial cells	TFPI2
PCAT19	3.6516e-293	1.61058	0.44	0.009	7.67383e-289	Endothelial cells	PCAT19
KL	3.90349e-293	1.62648	0.413	0.009	8.20319e-289	Endothelial cells	KL
IGFBP4	1.02283e-292	2.17213	0.683	0.184	2.14948e-288	Endothelial cells	IGFBP4
APLNR	9.61086e-290	2.24716	0.469	0.016	2.01972e-285	Endothelial cells	APLNR
LRP6	7.10937e-286	1.75209	0.477	0.07	1.49403e-281	Endothelial cells	LRP6
TEK	1.95179e-280	1.42326	0.402	0.014	4.10168e-276	Endothelial cells	TEK
WWTR1	2.14533e-280	1.7412	0.531	0.145	4.50841e-276	Endothelial cells	WWTR1
ADCY4	4.54083e-280	1.45876	0.429	0.013	9.54255e-276	Endothelial cells	ADCY4
SCARB1	1.55063e-279	1.8977	0.523	0.154	3.25866e-275	Endothelial cells	SCARB1
CLEC14A	4.73463e-277	1.71812	0.385	0.006	9.94982e-273	Endothelial cells	CLEC14A
NPDC1	7.71463e-275	1.7498	0.537	0.071	1.62123e-270	Endothelial cells	NPDC1
PLVAP	3.21334e-272	1.77368	0.41	0.011	6.75284e-268	Endothelial cells	PLVAP
TMEM88	3.83169e-268	1.72724	0.473	0.038	8.05229e-264	Endothelial cells	TMEM88
RALGAPA2	2.76668e-263	1.56679	0.446	0.098	5.81417e-259	Endothelial cells	RALGAPA2
RASIP1	8.28305e-263	1.2551	0.388	0.009	1.74068e-258	Endothelial cells	RASIP1
TCIM	1.47704e-258	2.32091	0.588	0.064	3.10401e-254	Endothelial cells	TCIM
ERG	1.95384e-254	1.2945	0.379	0.009	4.10599e-250	Endothelial cells	ERG
JCAD	3.62218e-253	1.50664	0.425	0.03	7.61201e-249	Endothelial cells	JCAD
CAVIN2	4.34088e-253	1.94956	0.4	0.016	9.12236e-249	Endothelial cells	CAVIN2
STXBP6	3.51896e-250	1.73277	0.523	0.085	7.3951e-246	Endothelial cells	STXBP6
CLDN5	3.22598e-248	2.55193	0.4	0.013	6.7794e-244	Endothelial cells	CLDN5
JAG1	1.99899e-247	1.8075	0.519	0.175	4.20087e-243	Endothelial cells	JAG1
PODXL	9.44975e-245	1.3882	0.369	0.009	1.98586e-240	Endothelial cells	PODXL
CXorf36	2.62738e-243	1.32171	0.388	0.009	5.52143e-239	Endothelial cells	CXorf36
IL32	2.44871e-239	2.08028	0.51	0.044	5.14597e-235	Endothelial cells	IL32
C2CD4B	8.26788e-239	2.21688	0.321	0.005	1.7375e-234	Endothelial cells	C2CD4B
NEDD9	4.89717e-236	1.5794	0.585	0.304	1.02914e-231	Endothelial cells	NEDD9
MTUS1	4.17626e-233	1.70409	0.64	0.284	8.77641e-229	Endothelial cells	MTUS1
SEC14L1	2.29244e-232	1.64453	0.644	0.296	4.81756e-228	Endothelial cells	SEC14L1
JAM3	3.55409e-232	1.69379	0.533	0.107	7.46892e-228	Endothelial cells	JAM3
FABP4	1.57892e-230	3.3851	0.437	0.036	3.31809e-226	Endothelial cells	FABP4
PRCP	2.85034e-230	1.78545	0.585	0.276	5.99e-226	Endothelial cells	PRCP
FAM69B	7.86591e-230	1.30925	0.36	0.011	1.65302e-225	Endothelial cells	FAM69B
S100A16	1.31608e-229	1.80365	0.512	0.077	2.76574e-225	Endothelial cells	S100A16
BMPR2	4.63269e-224	1.3911	0.512	0.277	9.7356e-220	Endothelial cells	BMPR2
SPTAN1	1.21813e-222	1.5175	0.6	0.373	2.5599e-218	Endothelial cells	SPTAN1
FABP5	4.02508e-220	2.86826	0.723	0.221	8.45871e-216	Endothelial cells	FABP5
HSD17B2	1.27572e-217	2.22939	0.733	0.232	2.68092e-213	Endothelial cells	HSD17B2
TM4SF18	1.7349e-215	1.21283	0.298	0.003	3.64589e-211	Endothelial cells	TM4SF18
RAMP3	1.02022e-214	1.3075	0.287	0.003	2.14399e-210	Endothelial cells	RAMP3
HACE1	1.25563e-213	1.53119	0.412	0.073	2.63871e-209	Endothelial cells	HACE1
NDNF	4.19143e-210	1.32047	0.346	0.012	8.80828e-206	Endothelial cells	NDNF
LDB2	2.44063e-206	1.56855	0.496	0.076	5.12898e-202	Endothelial cells	LDB2
LEPROTL1	3.27992e-206	1.33572	0.504	0.248	6.89275e-202	Endothelial cells	LEPROTL1
UTRN	8.80247e-205	1.60248	0.558	0.338	1.84984e-200	Endothelial cells	UTRN
AFDN	1.74381e-204	1.31036	0.5	0.258	3.66462e-200	Endothelial cells	AFDN
CRIP2	3.28049e-204	1.61808	0.538	0.1	6.89396e-200	Endothelial cells	CRIP2
SHE	7.15394e-203	1.26057	0.373	0.045	1.5034e-198	Endothelial cells	SHE
NOTCH4	1.80662e-201	1.33127	0.358	0.015	3.79661e-197	Endothelial cells	NOTCH4
MARCKSL1	3.35381e-198	1.55523	0.538	0.154	7.04804e-194	Endothelial cells	MARCKSL1
LIFR	4.20871e-197	1.6362	0.512	0.179	8.84461e-193	Endothelial cells	LIFR
ADGRL4	1.91923e-196	1.13152	0.302	0.007	4.03325e-192	Endothelial cells	ADGRL4
VAMP5	7.737e-193	1.78177	0.613	0.224	1.62593e-188	Endothelial cells	VAMP5
SOX17	2.95162e-192	1.13028	0.269	0.004	6.20283e-188	Endothelial cells	SOX17
SMAD9	7.85393e-191	1.1874	0.331	0.014	1.6505e-186	Endothelial cells	SMAD9
MECOM	4.68047e-190	1.23834	0.308	0.01	9.83602e-186	Endothelial cells	MECOM
ITM2A	1.16383e-188	1.21705	0.312	0.011	2.44578e-184	Endothelial cells	ITM2A
TCF15	3.31119e-188	1.01348	0.277	0.005	6.95847e-184	Endothelial cells	TCF15
CARD16	5.88333e-188	1.7691	0.515	0.184	1.23638e-183	Endothelial cells	CARD16
CGNL1	5.16082e-186	1.30339	0.392	0.072	1.08455e-181	Endothelial cells	CGNL1
SLC9A3R2	6.52725e-186	1.63244	0.56	0.139	1.3717e-181	Endothelial cells	SLC9A3R2
CALCRL	4.89888e-184	1.07354	0.269	0.007	1.0295e-179	Endothelial cells	CALCRL
DOCK9	2.84765e-183	1.40235	0.456	0.146	5.98434e-179	Endothelial cells	DOCK9
ELK3	4.41401e-183	1.25643	0.425	0.094	9.27604e-179	Endothelial cells	ELK3
C1orf54	1.50345e-181	1.30865	0.404	0.052	3.15951e-177	Endothelial cells	C1orf54
NOSTRIN	7.89591e-181	1.2347	0.338	0.064	1.65932e-176	Endothelial cells	NOSTRIN
KANK3	1.08541e-180	1.30016	0.408	0.052	2.28098e-176	Endothelial cells	KANK3
ADGRL2	1.3206e-180	1.1817	0.315	0.018	2.77525e-176	Endothelial cells	ADGRL2
ZBTB20	1.81301e-179	1.57736	0.519	0.214	3.81005e-175	Endothelial cells	ZBTB20
GBP4	2.03072e-179	1.15757	0.34	0.024	4.26755e-175	Endothelial cells	GBP4
FOXP1	6.53731e-178	1.29735	0.506	0.276	1.37382e-173	Endothelial cells	FOXP1
S1PR1	6.22026e-177	1.15949	0.39	0.047	1.30719e-172	Endothelial cells	S1PR1
ID1	1.34081e-172	1.99551	0.64	0.246	2.81771e-168	Endothelial cells	ID1
ZEB1	3.13532e-172	1.35555	0.423	0.065	6.58886e-168	Endothelial cells	ZEB1
SPTBN1	1.1502e-171	1.78711	0.671	0.339	2.41714e-167	Endothelial cells	SPTBN1
CD93	2.59432e-168	1.88061	0.633	0.245	5.45197e-164	Endothelial cells	CD93
PART1	2.1543e-167	1.10762	0.269	0.008	4.52727e-163	Endothelial cells	PART1
SLC2A1	9.30908e-167	1.90443	0.681	0.323	1.9563e-162	Endothelial cells	SLC2A1
BICD1	6.90102e-163	1.34477	0.375	0.067	1.45025e-158	Endothelial cells	BICD1
CAVIN1	3.41557e-162	1.40378	0.727	0.45	7.17783e-158	Endothelial cells	CAVIN1
TMSB10	5.895e-162	1.39157	0.996	0.951	1.23883e-157	Endothelial cells	TMSB10
YES1	1.2105e-160	1.20955	0.475	0.219	2.54387e-156	Endothelial cells	YES1
ADAM15	6.02715e-160	1.20376	0.394	0.12	1.2666e-155	Endothelial cells	ADAM15
SARAF	1.86656e-158	1.24165	0.729	0.601	3.92258e-154	Endothelial cells	SARAF
MYZAP	1.84196e-157	1.0446	0.277	0.016	3.87089e-153	Endothelial cells	MYZAP
FCN3	9.59471e-157	1.05072	0.231	0.003	2.01633e-152	Endothelial cells	FCN3
PDE4D	2.25757e-154	1.18463	0.379	0.062	4.74427e-150	Endothelial cells	PDE4D
TCF4	2.8224e-154	1.68626	0.692	0.353	5.93127e-150	Endothelial cells	TCF4
DLEU2	3.34004e-154	1.08466	0.319	0.061	7.01909e-150	Endothelial cells	DLEU2
ADGRG6	3.48667e-153	1.0446	0.281	0.088	7.32725e-149	Endothelial cells	ADGRG6
NFIB	2.37387e-152	1.49149	0.544	0.199	4.9887e-148	Endothelial cells	NFIB
NNAT	2.27933e-150	1.93651	0.29	0.017	4.79001e-146	Endothelial cells	NNAT
ABLIM1	2.38183e-148	1.18065	0.431	0.09	5.00541e-144	Endothelial cells	ABLIM1
TJP1	6.27533e-148	1.28937	0.537	0.296	1.31876e-143	Endothelial cells	TJP1
MRI1	6.98536e-148	1.1796	0.323	0.069	1.46797e-143	Endothelial cells	MRI1
PRSS23	1.71162e-147	1.66324	0.462	0.109	3.59698e-143	Endothelial cells	PRSS23
RGS3	1.83108e-147	1.2885	0.381	0.051	3.84801e-143	Endothelial cells	RGS3
HLA-E	8.6653e-147	1.31579	0.844	0.705	1.82101e-142	Endothelial cells	HLA-E
NECTIN2	1.09381e-146	1.12943	0.473	0.214	2.29865e-142	Endothelial cells	NECTIN2
A2M	6.32121e-146	1.74263	0.675	0.32	1.3284e-141	Endothelial cells	A2M
KIAA0355	1.42959e-145	1.03525	0.458	0.245	3.00429e-141	Endothelial cells	KIAA0355
IDO2	2.03006e-143	1.44803	0.231	0.006	4.26617e-139	Endothelial cells	IDO2
RHOB	5.22455e-140	1.49197	0.8	0.56	1.09794e-135	Endothelial cells	RHOB
CRYBG3	6.29988e-140	1.22807	0.394	0.183	1.32392e-135	Endothelial cells	CRYBG3
PPP2R2A	2.63711e-139	1.17056	0.529	0.316	5.54188e-135	Endothelial cells	PPP2R2A
CCND1	3.16013e-139	1.71311	0.546	0.292	6.64101e-135	Endothelial cells	CCND1
TNFSF10	7.27809e-138	1.05752	0.683	0.213	1.52949e-133	Endothelial cells	TNFSF10
CALM1	5.58677e-135	1.13046	0.883	0.807	1.17406e-130	Endothelial cells	CALM1
RCAN1	4.01289e-134	1.59224	0.506	0.187	8.43309e-130	Endothelial cells	RCAN1
FLI1	6.73976e-134	1.24287	0.44	0.097	1.41636e-129	Endothelial cells	FLI1
KIF5B	8.69648e-134	1.00936	0.592	0.489	1.82757e-129	Endothelial cells	KIF5B
SOCS3	6.64041e-133	1.75442	0.454	0.274	1.39548e-128	Endothelial cells	SOCS3
RGS5	2.86554e-132	1.13098	0.25	0.011	6.02193e-128	Endothelial cells	RGS5
FAM213A	4.64698e-132	1.19246	0.444	0.171	9.76563e-128	Endothelial cells	FAM213A
TSPAN14	1.97345e-131	1.00872	0.45	0.205	4.1472e-127	Endothelial cells	TSPAN14
MAGI1	3.16858e-130	1.01419	0.356	0.092	6.65877e-126	Endothelial cells	MAGI1
SHROOM1	6.98902e-130	1.07335	0.31	0.044	1.46874e-125	Endothelial cells	SHROOM1
APLN	1.36265e-127	1.66142	0.237	0.012	2.8636e-123	Endothelial cells	APLN
PDGFB	2.4006e-127	1.29475	0.412	0.12	5.04486e-123	Endothelial cells	PDGFB
TSPAN18	3.49671e-127	1.04232	0.331	0.037	7.34833e-123	Endothelial cells	TSPAN18
EDN1	4.58633e-122	1.54469	0.273	0.063	9.63818e-118	Endothelial cells	EDN1
ARHGEF12	5.40984e-122	1.04531	0.465	0.223	1.13688e-117	Endothelial cells	ARHGEF12
PHLDB2	1.21492e-120	1.32702	0.467	0.217	2.55315e-116	Endothelial cells	PHLDB2
GIMAP7	9.56479e-120	1.23845	0.406	0.086	2.01004e-115	Endothelial cells	GIMAP7
COL4A1	1.28169e-117	1.77661	0.735	0.455	2.69348e-113	Endothelial cells	COL4A1
EMP1	2.08488e-117	1.52041	0.502	0.165	4.38137e-113	Endothelial cells	EMP1
GNAI2	7.64184e-117	1.14478	0.783	0.652	1.60593e-112	Endothelial cells	GNAI2
P2RY1	5.15856e-116	1.11427	0.323	0.049	1.08407e-111	Endothelial cells	P2RY1
APP	2.13501e-115	1.18595	0.635	0.425	4.48673e-111	Endothelial cells	APP
DLC1	1.46558e-111	1.17566	0.362	0.136	3.07992e-107	Endothelial cells	DLC1
SLFN5	3.4105e-111	1.16006	0.388	0.132	7.16717e-107	Endothelial cells	SLFN5
TNNT3	3.38202e-110	2.4747	0.19	0.086	7.10731e-106	Endothelial cells	TNNT3
SELE	4.67701e-109	1.80565	0.14	0.001	9.82874e-105	Endothelial cells	SELE
RSPO3	1.41484e-108	1.48951	0.483	0.141	2.97328e-104	Endothelial cells	RSPO3
MGST2	6.40949e-108	1.05513	0.481	0.262	1.34695e-103	Endothelial cells	MGST2
IGF1	3.22252e-106	1.65699	0.552	0.236	6.77213e-102	Endothelial cells	IGF1
CTNNBIP1	1.29582e-105	1.02382	0.371	0.153	2.72317e-101	Endothelial cells	CTNNBIP1
PCCA	1.47688e-105	1.23453	0.238	0.085	3.10366e-101	Endothelial cells	PCCA
MACF1	1.43568e-103	1.11597	0.542	0.45	3.01709e-99	Endothelial cells	MACF1
RGCC	4.75704e-102	1.61744	0.581	0.221	9.99691e-98	Endothelial cells	RGCC
TMEM100	4.66886e-99	1.38235	0.173	0.008	9.81161e-95	Endothelial cells	TMEM100
HEY1	1.62467e-98	1.10153	0.256	0.051	3.41425e-94	Endothelial cells	HEY1
LIN28B	2.14787e-98	1.35107	0.437	0.251	4.51374e-94	Endothelial cells	LIN28B
ID3	3.8733e-98	1.08451	0.662	0.324	8.13974e-94	Endothelial cells	ID3
KIAA1551	2.51109e-97	1.30082	0.504	0.303	5.27705e-93	Endothelial cells	KIAA1551
HEG1	6.89643e-97	1.03772	0.429	0.177	1.44929e-92	Endothelial cells	HEG1
UGCG	1.58678e-96	1.02084	0.413	0.228	3.33463e-92	Endothelial cells	UGCG
LMCD1	1.21102e-95	1.15226	0.444	0.173	2.54496e-91	Endothelial cells	LMCD1
TAX1BP1	5.81389e-95	1.08462	0.708	0.588	1.22179e-90	Endothelial cells	TAX1BP1
IFITM3	8.88546e-95	1.22713	0.906	0.688	1.86728e-90	Endothelial cells	IFITM3
EFNB2	2.15781e-93	1.35761	0.421	0.169	4.53463e-89	Endothelial cells	EFNB2
SELENOW	2.55958e-91	1.08277	0.669	0.501	5.37895e-87	Endothelial cells	SELENOW
ZFP36	1.85974e-90	1.50359	0.567	0.456	3.90823e-86	Endothelial cells	ZFP36
COL4A2	6.1682e-87	1.37781	0.681	0.481	1.29625e-82	Endothelial cells	COL4A2
CAVIN3	3.9231e-84	1.11951	0.448	0.152	8.24439e-80	Endothelial cells	CAVIN3
GATA2	3.5537e-81	1.01069	0.387	0.157	7.4681e-77	Endothelial cells	GATA2
FAM184A	6.65259e-81	1.2575	0.381	0.143	1.39804e-76	Endothelial cells	FAM184A
CPE	2.59177e-79	1.21368	0.115	0.01	5.4466e-75	Endothelial cells	CPE
KLF2	1.20338e-78	1.31684	0.738	0.483	2.52891e-74	Endothelial cells	KLF2
HOXA13	8.72127e-78	1.00133	0.308	0.075	1.83277e-73	Endothelial cells	HOXA13
IFITM2	1.22626e-75	1.09143	0.821	0.511	2.57698e-71	Endothelial cells	IFITM2
TFPI	1.17484e-73	1.14147	0.504	0.29	2.46892e-69	Endothelial cells	TFPI
SPARC	1.98804e-73	1.00934	0.842	0.492	4.17786e-69	Endothelial cells	SPARC
NNMT	2.53923e-73	1.4421	0.481	0.187	5.33619e-69	Endothelial cells	NNMT
FADS3	1.33711e-69	1.12802	0.402	0.216	2.80993e-65	Endothelial cells	FADS3
XAF1	4.03756e-69	1.10355	0.429	0.173	8.48492e-65	Endothelial cells	XAF1
DDX60L	2.32349e-66	1.01174	0.398	0.194	4.88282e-62	Endothelial cells	DDX60L
IGFBP7	4.13688e-66	1.60296	0.215	0.069	8.69366e-62	Endothelial cells	IGFBP7
LGALS1	1.30595e-64	1.44156	0.694	0.408	2.74446e-60	Endothelial cells	LGALS1
UACA	5.81971e-64	1.10751	0.46	0.251	1.22301e-59	Endothelial cells	UACA
TUBA1A	1.72218e-63	1.1219	0.521	0.297	3.61917e-59	Endothelial cells	TUBA1A
GIMAP4	2.69321e-63	1.00326	0.419	0.153	5.65977e-59	Endothelial cells	GIMAP4
AP1S2	1.00253e-62	1.02347	0.46	0.211	2.10682e-58	Endothelial cells	AP1S2
GMFG	2.13496e-62	1.19475	0.458	0.205	4.48663e-58	Endothelial cells	GMFG
CLU	2.49405e-56	1.01402	0.315	0.238	5.24125e-52	Endothelial cells	CLU
SQLE	4.96279e-56	1.00181	0.312	0.165	1.04293e-51	Endothelial cells	SQLE
ATP13A3	1.88275e-50	1.06029	0.3	0.304	3.9566e-46	Endothelial cells	ATP13A3
DEPP1	6.79581e-44	1.03705	0.317	0.239	1.42814e-39	Endothelial cells	DEPP1
COL15A1	4.38029e-37	1.09439	0.479	0.271	9.20519e-33	Endothelial cells	COL15A1
IGFBP5	1.07308e-30	1.5481	0.304	0.173	2.25507e-26	Endothelial cells	IGFBP5
CCL2	1.42349e-21	1.26141	0.354	0.214	2.99146e-17	Endothelial cells	CCL2
SPP1	0	4.44711	0.97	0.374	0	Hofbauer cells	SPP1
F13A1	0	3.91474	0.988	0.2	0	Hofbauer cells	F13A1
C1QA	0	3.76776	0.993	0.242	0	Hofbauer cells	C1QA
CCL4	0	3.66858	0.839	0.181	0	Hofbauer cells	CCL4
CCL4L2	0	3.66473	0.642	0.082	0	Hofbauer cells	CCL4L2
C1QB	0	3.57966	0.989	0.218	0	Hofbauer cells	C1QB
C1QC	0	3.57592	0.954	0.121	0	Hofbauer cells	C1QC
LYVE1	0	3.56859	0.95	0.121	0	Hofbauer cells	LYVE1
MRC1	0	3.5499	0.944	0.11	0	Hofbauer cells	MRC1
RNASE1	0	3.46959	0.993	0.316	0	Hofbauer cells	RNASE1
CD14	0	3.36384	0.974	0.196	0	Hofbauer cells	CD14
PLTP	0	3.25129	0.982	0.3	0	Hofbauer cells	PLTP
CCL3	0	3.21915	0.753	0.138	0	Hofbauer cells	CCL3
LGMN	0	3.15188	0.952	0.427	0	Hofbauer cells	LGMN
FOLR2	0	3.09391	0.946	0.124	0	Hofbauer cells	FOLR2
MAFB	0	3.04209	0.839	0.141	0	Hofbauer cells	MAFB
CYBB	0	3.0378	0.903	0.113	0	Hofbauer cells	CYBB
CD163	0	3.00049	0.889	0.087	0	Hofbauer cells	CD163
CTSC	0	2.99611	0.953	0.435	0	Hofbauer cells	CTSC
MS4A7	0	2.98423	0.882	0.1	0	Hofbauer cells	MS4A7
STAB1	0	2.88124	0.906	0.132	0	Hofbauer cells	STAB1
HSPA1A	0	2.87394	0.955	0.549	0	Hofbauer cells	HSPA1A
DAB2	0	2.82744	0.987	0.652	0	Hofbauer cells	DAB2
CD83	0	2.81248	0.678	0.102	0	Hofbauer cells	CD83
CD74	0	2.79159	0.931	0.296	0	Hofbauer cells	CD74
AIF1	0	2.79144	0.952	0.204	0	Hofbauer cells	AIF1
MS4A4A	0	2.77717	0.867	0.082	0	Hofbauer cells	MS4A4A
MS4A6A	0	2.77683	0.868	0.093	0	Hofbauer cells	MS4A6A
FCGR2A	0	2.77501	0.882	0.112	0	Hofbauer cells	FCGR2A
CSF1R	0	2.74036	0.928	0.191	0	Hofbauer cells	CSF1R
FTL	0	2.72755	1	0.965	0	Hofbauer cells	FTL
TMSB4X	0	2.71897	0.998	0.61	0	Hofbauer cells	TMSB4X
VSIG4	0	2.64283	0.854	0.079	0	Hofbauer cells	VSIG4
MAF	0	2.62757	0.892	0.241	0	Hofbauer cells	MAF
TYROBP	0	2.61462	0.972	0.269	0	Hofbauer cells	TYROBP
HLA-DRA	0	2.59686	0.75	0.228	0	Hofbauer cells	HLA-DRA
SRGN	0	2.58695	0.795	0.31	0	Hofbauer cells	SRGN
CXCL8	0	2.58029	0.622	0.224	0	Hofbauer cells	CXCL8
PLEK	0	2.57604	0.789	0.108	0	Hofbauer cells	PLEK
FCGRT	0	2.5722	0.956	0.315	0	Hofbauer cells	FCGRT
SELENOP	0	2.55271	0.994	0.587	0	Hofbauer cells	SELENOP
SOD2	0	2.54381	0.856	0.308	0	Hofbauer cells	SOD2
ADAP2	0	2.47972	0.783	0.11	0	Hofbauer cells	ADAP2
FCER1G	0	2.46801	0.94	0.22	0	Hofbauer cells	FCER1G
CYBA	0	2.43182	0.935	0.254	0	Hofbauer cells	CYBA
CCL2	0	2.41024	0.621	0.084	0	Hofbauer cells	CCL2
NR4A2	0	2.39797	0.698	0.168	0	Hofbauer cells	NR4A2
LAPTM5	0	2.37189	0.885	0.186	0	Hofbauer cells	LAPTM5
SLCO2B1	0	2.37185	0.809	0.067	0	Hofbauer cells	SLCO2B1
CTSS	0	2.37036	0.894	0.19	0	Hofbauer cells	CTSS
GPR34	0	2.35873	0.732	0.049	0	Hofbauer cells	GPR34
MEF2C	0	2.34431	0.856	0.115	0	Hofbauer cells	MEF2C
CTSZ	0	2.28595	0.909	0.436	0	Hofbauer cells	CTSZ
HSPH1	0	2.28175	0.791	0.329	0	Hofbauer cells	HSPH1
CCL3L1	0	2.26095	0.428	0.041	0	Hofbauer cells	CCL3L1
HLA-DRB1	0	2.22675	0.623	0.124	0	Hofbauer cells	HLA-DRB1
C5AR1	0	2.21264	0.672	0.146	0	Hofbauer cells	C5AR1
MTSS1	0	2.20225	0.776	0.157	0	Hofbauer cells	MTSS1
SCN9A	0	2.19922	0.685	0.045	0	Hofbauer cells	SCN9A
CTSB	0	2.18843	0.949	0.576	0	Hofbauer cells	CTSB
CD68	0	2.16863	0.896	0.229	0	Hofbauer cells	CD68
VMP1	0	2.15309	0.769	0.433	0	Hofbauer cells	VMP1
FCGR3A	0	2.12596	0.591	0.065	0	Hofbauer cells	FCGR3A
CD84	0	2.10616	0.735	0.067	0	Hofbauer cells	CD84
ITGB2	0	2.10481	0.795	0.11	0	Hofbauer cells	ITGB2
PTPRC	0	2.10364	0.811	0.132	0	Hofbauer cells	PTPRC
KCTD12	0	2.08861	0.887	0.303	0	Hofbauer cells	KCTD12
GPR183	0	2.08386	0.339	0.054	0	Hofbauer cells	GPR183
HIF1A	0	2.00526	0.778	0.322	0	Hofbauer cells	HIF1A
TNFRSF1B	0	1.99622	0.761	0.149	0	Hofbauer cells	TNFRSF1B
MPEG1	0	1.99604	0.726	0.055	0	Hofbauer cells	MPEG1
NINJ1	0	1.99182	0.858	0.346	0	Hofbauer cells	NINJ1
ATP1B1	0	1.99127	0.75	0.215	0	Hofbauer cells	ATP1B1
HCST	0	1.98915	0.741	0.11	0	Hofbauer cells	HCST
NAMPT	0	1.98075	0.791	0.449	0	Hofbauer cells	NAMPT
C3AR1	0	1.97069	0.701	0.053	0	Hofbauer cells	C3AR1
NPC2	0	1.95381	0.93	0.547	0	Hofbauer cells	NPC2
LILRB5	0	1.95135	0.682	0.043	0	Hofbauer cells	LILRB5
FABP5	0	1.94286	0.433	0.166	0	Hofbauer cells	FABP5
SIGLEC1	0	1.90689	0.709	0.051	0	Hofbauer cells	SIGLEC1
LAIR1	0	1.90247	0.702	0.071	0	Hofbauer cells	LAIR1
TLR4	0	1.88587	0.635	0.051	0	Hofbauer cells	TLR4
FCGR1A	0	1.88545	0.67	0.053	0	Hofbauer cells	FCGR1A
RUNX1	0	1.88503	0.715	0.132	0	Hofbauer cells	RUNX1
KLF2	0	1.85255	0.829	0.377	0	Hofbauer cells	KLF2
ITPR2	0	1.83354	0.791	0.319	0	Hofbauer cells	ITPR2
BMP2K	0	1.82697	0.673	0.133	0	Hofbauer cells	BMP2K
CR1	0	1.82593	0.623	0.036	0	Hofbauer cells	CR1
IGSF6	0	1.82411	0.602	0.061	0	Hofbauer cells	IGSF6
POU2F2	0	1.8186	0.66	0.087	0	Hofbauer cells	POU2F2
LPAR6	0	1.8152	0.663	0.069	0	Hofbauer cells	LPAR6
MFSD1	0	1.80705	0.722	0.191	0	Hofbauer cells	MFSD1
44986	0	1.79201	0.578	0.043	0	Hofbauer cells	44986
HSPA1B	0	1.789	0.835	0.432	0	Hofbauer cells	HSPA1B
CPEB4	0	1.7767	0.732	0.27	0	Hofbauer cells	CPEB4
LAP3	0	1.77064	0.731	0.223	0	Hofbauer cells	LAP3
REL	0	1.76809	0.724	0.302	0	Hofbauer cells	REL
CD53	0	1.76618	0.686	0.07	0	Hofbauer cells	CD53
IL1RN	0	1.76436	0.354	0.049	0	Hofbauer cells	IL1RN
EMB	0	1.7571	0.636	0.099	0	Hofbauer cells	EMB
CD4	0	1.74904	0.716	0.081	0	Hofbauer cells	CD4
A2M	0	1.74217	0.794	0.175	0	Hofbauer cells	A2M
GYPC	0	1.74197	0.78	0.192	0	Hofbauer cells	GYPC
CD93	0	1.73302	0.71	0.103	0	Hofbauer cells	CD93
CYTH4	0	1.72973	0.684	0.072	0	Hofbauer cells	CYTH4
HLA-DPA1	0	1.72238	0.484	0.108	0	Hofbauer cells	HLA-DPA1
FYB1	0	1.72217	0.754	0.259	0	Hofbauer cells	FYB1
WWP1	0	1.71589	0.704	0.218	0	Hofbauer cells	WWP1
IGF1	0	1.702	0.687	0.097	0	Hofbauer cells	IGF1
NR4A3	0	1.70172	0.36	0.139	0	Hofbauer cells	NR4A3
NRP1	0	1.69606	0.794	0.336	0	Hofbauer cells	NRP1
FCGBP	0	1.68133	0.281	0.036	0	Hofbauer cells	FCGBP
CXCL3	0	1.67936	0.248	0.026	0	Hofbauer cells	CXCL3
LY96	0	1.67373	0.634	0.064	0	Hofbauer cells	LY96
FAM198B	0	1.66578	0.612	0.067	0	Hofbauer cells	FAM198B
PLAUR	0	1.66502	0.502	0.181	0	Hofbauer cells	PLAUR
RBPJ	0	1.65879	0.865	0.498	0	Hofbauer cells	RBPJ
SH3BGRL	0	1.65781	0.742	0.178	0	Hofbauer cells	SH3BGRL
RASSF4	0	1.6555	0.651	0.07	0	Hofbauer cells	RASSF4
C2	0	1.65192	0.729	0.171	0	Hofbauer cells	C2
ITSN1	0	1.64687	0.719	0.21	0	Hofbauer cells	ITSN1
HPGDS	0	1.64509	0.605	0.049	0	Hofbauer cells	HPGDS
CREG1	0	1.63636	0.731	0.34	0	Hofbauer cells	CREG1
TTYH3	0	1.63622	0.55	0.074	0	Hofbauer cells	TTYH3
CD28	0	1.63022	0.612	0.038	0	Hofbauer cells	CD28
TPP1	0	1.62181	0.787	0.299	0	Hofbauer cells	TPP1
CD209	0	1.61988	0.559	0.037	0	Hofbauer cells	CD209
METRNL	0	1.61794	0.666	0.274	0	Hofbauer cells	METRNL
ALOX5AP	0	1.61243	0.647	0.096	0	Hofbauer cells	ALOX5AP
MKNK1	0	1.61143	0.682	0.15	0	Hofbauer cells	MKNK1
PLEKHO1	0	1.61137	0.615	0.09	0	Hofbauer cells	PLEKHO1
RNASET2	0	1.60864	0.794	0.264	0	Hofbauer cells	RNASET2
CST3	0	1.60488	0.975	0.761	0	Hofbauer cells	CST3
IER3	0	1.60214	0.813	0.495	0	Hofbauer cells	IER3
NCF4	0	1.6001	0.668	0.083	0	Hofbauer cells	NCF4
MSR1	0	1.59809	0.484	0.035	0	Hofbauer cells	MSR1
SPRED1	0	1.59711	0.614	0.107	0	Hofbauer cells	SPRED1
IFI16	0	1.59519	0.725	0.241	0	Hofbauer cells	IFI16
NEAT1	0	1.59355	0.953	0.707	0	Hofbauer cells	NEAT1
NAIP	0	1.59249	0.599	0.08	0	Hofbauer cells	NAIP
KLF6	0	1.59132	0.923	0.64	0	Hofbauer cells	KLF6
SPI1	0	1.59048	0.697	0.106	0	Hofbauer cells	SPI1
CREM	0	1.58878	0.556	0.354	0	Hofbauer cells	CREM
NFKB1	0	1.5832	0.449	0.223	0	Hofbauer cells	NFKB1
PYGL	0	1.57657	0.641	0.141	0	Hofbauer cells	PYGL
ZEB2	0	1.57392	0.863	0.323	0	Hofbauer cells	ZEB2
SH2B3	0	1.56861	0.561	0.051	0	Hofbauer cells	SH2B3
RGS2	0	1.56851	0.645	0.295	0	Hofbauer cells	RGS2
CXCL16	0	1.56705	0.562	0.076	0	Hofbauer cells	CXCL16
HMOX1	0	1.55278	0.691	0.387	0	Hofbauer cells	HMOX1
FRMD4B	0	1.54815	0.704	0.286	0	Hofbauer cells	FRMD4B
ACSL1	0	1.54079	0.407	0.081	0	Hofbauer cells	ACSL1
SAMSN1	0	1.54011	0.551	0.068	0	Hofbauer cells	SAMSN1
CCR1	0	1.53571	0.599	0.077	0	Hofbauer cells	CCR1
ARHGAP18	0	1.52385	0.702	0.264	0	Hofbauer cells	ARHGAP18
OTUD1	0	1.51907	0.586	0.198	0	Hofbauer cells	OTUD1
SLC9A9	0	1.51827	0.607	0.07	0	Hofbauer cells	SLC9A9
IL10RA	0	1.51715	0.571	0.077	0	Hofbauer cells	IL10RA
PLD3	0	1.51012	0.817	0.425	0	Hofbauer cells	PLD3
NCKAP1L	0	1.50707	0.62	0.061	0	Hofbauer cells	NCKAP1L
RANBP2	0	1.50654	0.604	0.269	0	Hofbauer cells	RANBP2
CCL8	0	1.50181	0.283	0.02	0	Hofbauer cells	CCL8
LCP1	0	1.50078	0.69	0.152	0	Hofbauer cells	LCP1
NCOA4	0	1.48117	0.767	0.383	0	Hofbauer cells	NCOA4
MCOLN1	0	1.4709	0.645	0.172	0	Hofbauer cells	MCOLN1
PRNP	0	1.46459	0.586	0.268	0	Hofbauer cells	PRNP
CPVL	0	1.46356	0.67	0.271	0	Hofbauer cells	CPVL
FAM20A	0	1.45778	0.531	0.036	0	Hofbauer cells	FAM20A
GADD45B	0	1.45659	0.842	0.516	0	Hofbauer cells	GADD45B
TRA2B	0	1.45089	0.776	0.492	0	Hofbauer cells	TRA2B
ADAM9	0	1.45075	0.665	0.243	0	Hofbauer cells	ADAM9
FCHSD2	0	1.44981	0.582	0.146	0	Hofbauer cells	FCHSD2
SLC2A3	0	1.43433	0.609	0.227	0	Hofbauer cells	SLC2A3
EHD4	0	1.43169	0.591	0.156	0	Hofbauer cells	EHD4
INSIG1	0	1.4296	0.358	0.246	0	Hofbauer cells	INSIG1
RASGEF1B	0	1.42843	0.557	0.183	0	Hofbauer cells	RASGEF1B
USP36	0	1.4246	0.612	0.183	0	Hofbauer cells	USP36
NFKBID	0	1.41776	0.566	0.093	0	Hofbauer cells	NFKBID
ICAM1	0	1.41718	0.526	0.099	0	Hofbauer cells	ICAM1
HSPB1	0	1.41161	0.894	0.762	0	Hofbauer cells	HSPB1
UCP2	0	1.40536	0.59	0.088	0	Hofbauer cells	UCP2
LYN	0	1.39728	0.653	0.197	0	Hofbauer cells	LYN
PCDH12	0	1.3967	0.548	0.052	0	Hofbauer cells	PCDH12
NRIP1	0	1.3935	0.681	0.322	0	Hofbauer cells	NRIP1
BCAT1	0	1.39304	0.585	0.156	0	Hofbauer cells	BCAT1
CCDC88A	0	1.38681	0.66	0.2	0	Hofbauer cells	CCDC88A
LST1	0	1.38324	0.637	0.113	0	Hofbauer cells	LST1
GNG2	0	1.38259	0.555	0.049	0	Hofbauer cells	GNG2
PSAP	0	1.38125	0.962	0.737	0	Hofbauer cells	PSAP
RGS10	0	1.36495	0.627	0.167	0	Hofbauer cells	RGS10
LCP2	0	1.3532	0.534	0.057	0	Hofbauer cells	LCP2
BLVRB	0	1.35251	0.748	0.377	0	Hofbauer cells	BLVRB
DENND3	0	1.3524	0.54	0.05	0	Hofbauer cells	DENND3
OLFML2B	0	1.34821	0.514	0.027	0	Hofbauer cells	OLFML2B
RBM47	0	1.34539	0.701	0.32	0	Hofbauer cells	RBM47
OGFRL1	0	1.33713	0.582	0.189	0	Hofbauer cells	OGFRL1
FPR1	0	1.33436	0.581	0.078	0	Hofbauer cells	FPR1
ABCA1	0	1.32771	0.61	0.241	0	Hofbauer cells	ABCA1
GATM	0	1.326	0.529	0.049	0	Hofbauer cells	GATM
PLXND1	0	1.32123	0.644	0.148	0	Hofbauer cells	PLXND1
DDX3Y	0	1.31979	0.352	0.114	0	Hofbauer cells	DDX3Y
MYO5A	0	1.31907	0.518	0.052	0	Hofbauer cells	MYO5A
CTSD	0	1.31442	0.886	0.612	0	Hofbauer cells	CTSD
HRH1	0	1.30662	0.471	0.041	0	Hofbauer cells	HRH1
GLUL	0	1.30569	0.854	0.624	0	Hofbauer cells	GLUL
CFLAR	0	1.30557	0.738	0.447	0	Hofbauer cells	CFLAR
BHLHE41	0	1.3025	0.457	0.129	0	Hofbauer cells	BHLHE41
DOK2	0	1.29423	0.503	0.04	0	Hofbauer cells	DOK2
PTPRE	0	1.29409	0.568	0.188	0	Hofbauer cells	PTPRE
EPS15	0	1.28368	0.624	0.233	0	Hofbauer cells	EPS15
DSE	0	1.28342	0.573	0.213	0	Hofbauer cells	DSE
RB1	0	1.28276	0.594	0.153	0	Hofbauer cells	RB1
CXCL2	0	1.27784	0.286	0.056	0	Hofbauer cells	CXCL2
PLXDC2	0	1.27157	0.474	0.06	0	Hofbauer cells	PLXDC2
HLA-B	0	1.27119	0.956	0.526	0	Hofbauer cells	HLA-B
CD163L1	0	1.26914	0.434	0.025	0	Hofbauer cells	CD163L1
ARL4C	0	1.26862	0.547	0.297	0	Hofbauer cells	ARL4C
ZFP36L1	0	1.26763	0.859	0.709	0	Hofbauer cells	ZFP36L1
VPS13C	0	1.26674	0.607	0.243	0	Hofbauer cells	VPS13C
THBD	0	1.26651	0.328	0.071	0	Hofbauer cells	THBD
RGL1	0	1.2662	0.488	0.077	0	Hofbauer cells	RGL1
TLR7	0	1.26448	0.477	0.032	0	Hofbauer cells	TLR7
IKZF1	0	1.26328	0.488	0.051	0	Hofbauer cells	IKZF1
ARRB2	0	1.25856	0.574	0.081	0	Hofbauer cells	ARRB2
RNF213	0	1.25813	0.678	0.338	0	Hofbauer cells	RNF213
HLA-DPB1	0	1.2553	0.397	0.101	0	Hofbauer cells	HLA-DPB1
DUSP6	0	1.25283	0.497	0.173	0	Hofbauer cells	DUSP6
ARHGAP4	0	1.25071	0.566	0.068	0	Hofbauer cells	ARHGAP4
CD302	0	1.24714	0.566	0.118	0	Hofbauer cells	CD302
HAVCR2	0	1.24062	0.459	0.029	0	Hofbauer cells	HAVCR2
TPM3	0	1.23301	0.855	0.56	0	Hofbauer cells	TPM3
PIK3AP1	0	1.23183	0.479	0.038	0	Hofbauer cells	PIK3AP1
ATP1B3	0	1.22988	0.577	0.446	0	Hofbauer cells	ATP1B3
SYK	0	1.22975	0.495	0.049	0	Hofbauer cells	SYK
BCL2A1	0	1.22782	0.407	0.088	0	Hofbauer cells	BCL2A1
RAP2B	0	1.22761	0.647	0.303	0	Hofbauer cells	RAP2B
CD37	0	1.22625	0.556	0.1	0	Hofbauer cells	CD37
ETS2	0	1.22509	0.629	0.357	0	Hofbauer cells	ETS2
ANKH	0	1.22369	0.435	0.151	0	Hofbauer cells	ANKH
ZFP36	0	1.21994	0.694	0.381	0	Hofbauer cells	ZFP36
CD86	0	1.21886	0.459	0.028	0	Hofbauer cells	CD86
MAP3K8	0	1.21879	0.66	0.35	0	Hofbauer cells	MAP3K8
MGAT4A	0	1.21775	0.476	0.136	0	Hofbauer cells	MGAT4A
ID2	0	1.21039	0.633	0.391	0	Hofbauer cells	ID2
EPB41L3	0	1.20973	0.627	0.232	0	Hofbauer cells	EPB41L3
DAZAP2	0	1.2062	0.663	0.272	0	Hofbauer cells	DAZAP2
TMEM176B	0	1.20361	0.85	0.313	0	Hofbauer cells	TMEM176B
TLR2	0	1.20354	0.447	0.023	0	Hofbauer cells	TLR2
SIRPA	0	1.19827	0.537	0.104	0	Hofbauer cells	SIRPA
ATP6V0A1	0	1.19742	0.614	0.225	0	Hofbauer cells	ATP6V0A1
QKI	0	1.19696	0.767	0.483	0	Hofbauer cells	QKI
HLA-DMA	0	1.1921	0.442	0.061	0	Hofbauer cells	HLA-DMA
TBXAS1	0	1.18167	0.492	0.034	0	Hofbauer cells	TBXAS1
SNX6	0	1.17316	0.822	0.592	0	Hofbauer cells	SNX6
SDCBP	0	1.17206	0.821	0.587	0	Hofbauer cells	SDCBP
CD36	0	1.17126	0.885	0.369	0	Hofbauer cells	CD36
HNMT	0	1.16814	0.602	0.217	0	Hofbauer cells	HNMT
RNF130	0	1.16633	0.609	0.224	0	Hofbauer cells	RNF130
GRB2	0	1.15935	0.741	0.427	0	Hofbauer cells	GRB2
HSP90AA1	0	1.1562	0.979	0.936	0	Hofbauer cells	HSP90AA1
GNA13	0	1.15454	0.532	0.229	0	Hofbauer cells	GNA13
CEP170	0	1.15442	0.554	0.153	0	Hofbauer cells	CEP170
GLIPR1	0	1.15329	0.619	0.147	0	Hofbauer cells	GLIPR1
FCGR1B	0	1.1527	0.452	0.029	0	Hofbauer cells	FCGR1B
HNRNPU	0	1.15161	0.871	0.682	0	Hofbauer cells	HNRNPU
PYCARD	0	1.1515	0.519	0.071	0	Hofbauer cells	PYCARD
CD44	0	1.14871	0.465	0.224	0	Hofbauer cells	CD44
FNIP2	0	1.14812	0.384	0.144	0	Hofbauer cells	FNIP2
RNASE6	0	1.14799	0.441	0.029	0	Hofbauer cells	RNASE6
ITGAM	0	1.14545	0.463	0.036	0	Hofbauer cells	ITGAM
WIPF1	0	1.14461	0.597	0.167	0	Hofbauer cells	WIPF1
GIMAP4	0	1.13804	0.433	0.068	0	Hofbauer cells	GIMAP4
FTH1	0	1.13775	0.999	0.987	0	Hofbauer cells	FTH1
EGFL7	0	1.13684	0.719	0.16	0	Hofbauer cells	EGFL7
NR4A1	0	1.1351	0.615	0.311	0	Hofbauer cells	NR4A1
DCTN4	0	1.12971	0.541	0.192	0	Hofbauer cells	DCTN4
DNAJB1	0	1.12748	0.821	0.516	0	Hofbauer cells	DNAJB1
SKAP2	0	1.12187	0.527	0.13	0	Hofbauer cells	SKAP2
CYFIP1	0	1.12146	0.647	0.314	0	Hofbauer cells	CYFIP1
ZFHX3	0	1.11953	0.677	0.329	0	Hofbauer cells	ZFHX3
FERMT3	0	1.11593	0.465	0.043	0	Hofbauer cells	FERMT3
GAS6	0	1.11156	0.648	0.195	0	Hofbauer cells	GAS6
GMFG	0	1.11101	0.552	0.098	0	Hofbauer cells	GMFG
MNDA	0	1.11042	0.454	0.083	0	Hofbauer cells	MNDA
CELF2	0	1.1099	0.574	0.139	0	Hofbauer cells	CELF2
ACTR2	0	1.10581	0.757	0.464	0	Hofbauer cells	ACTR2
MCL1	0	1.10007	0.799	0.539	0	Hofbauer cells	MCL1
CYTH1	0	1.09844	0.498	0.142	0	Hofbauer cells	CYTH1
AP1B1	0	1.09741	0.577	0.215	0	Hofbauer cells	AP1B1
B2M	0	1.09716	0.999	0.937	0	Hofbauer cells	B2M
NAV3	0	1.09292	0.377	0.029	0	Hofbauer cells	NAV3
MEF2A	0	1.09284	0.584	0.222	0	Hofbauer cells	MEF2A
DDX3X	0	1.09231	0.818	0.597	0	Hofbauer cells	DDX3X
HLA-DMB	0	1.09201	0.436	0.049	0	Hofbauer cells	HLA-DMB
TACC1	0	1.08966	0.728	0.409	0	Hofbauer cells	TACC1
DOCK2	0	1.08884	0.464	0.036	0	Hofbauer cells	DOCK2
SAMHD1	0	1.08598	0.645	0.211	0	Hofbauer cells	SAMHD1
RNF149	0	1.08568	0.625	0.282	0	Hofbauer cells	RNF149
LTC4S	0	1.08504	0.462	0.094	0	Hofbauer cells	LTC4S
PTGER4	0	1.0816	0.385	0.082	0	Hofbauer cells	PTGER4
ZSWIM6	0	1.0792	0.466	0.101	0	Hofbauer cells	ZSWIM6
IQGAP1	0	1.07603	0.806	0.516	0	Hofbauer cells	IQGAP1
HLA-E	0	1.07348	0.92	0.638	0	Hofbauer cells	HLA-E
WAS	0	1.07307	0.47	0.052	0	Hofbauer cells	WAS
TFEC	0	1.07101	0.411	0.022	0	Hofbauer cells	TFEC
MARCKS	0	1.06918	0.882	0.476	0	Hofbauer cells	MARCKS
ST6GAL1	0	1.06838	0.434	0.036	0	Hofbauer cells	ST6GAL1
SMAP2	0	1.06487	0.566	0.177	0	Hofbauer cells	SMAP2
PDE4B	0	1.06359	0.418	0.104	0	Hofbauer cells	PDE4B
MAN1A1	0	1.06246	0.688	0.315	0	Hofbauer cells	MAN1A1
KDM6B	0	1.0602	0.466	0.256	0	Hofbauer cells	KDM6B
CHSY1	0	1.05987	0.469	0.181	0	Hofbauer cells	CHSY1
ZFYVE16	0	1.05736	0.593	0.29	0	Hofbauer cells	ZFYVE16
ASAH1	0	1.05735	0.809	0.558	0	Hofbauer cells	ASAH1
CLTC	0	1.05653	0.795	0.551	0	Hofbauer cells	CLTC
OTULINL	0	1.05259	0.425	0.034	0	Hofbauer cells	OTULINL
UNC93B1	0	1.05197	0.485	0.105	0	Hofbauer cells	UNC93B1
TNFAIP2	0	1.04385	0.587	0.219	0	Hofbauer cells	TNFAIP2
PMP22	0	1.04072	0.821	0.333	0	Hofbauer cells	PMP22
TMIGD3	0	1.04054	0.359	0.02	0	Hofbauer cells	TMIGD3
MAT2A	0	1.03971	0.516	0.263	0	Hofbauer cells	MAT2A
FUCA1	0	1.03786	0.657	0.349	0	Hofbauer cells	FUCA1
KCNJ5	0	1.03483	0.409	0.035	0	Hofbauer cells	KCNJ5
LIPA	0	1.03242	0.49	0.127	0	Hofbauer cells	LIPA
SCN1B	0	1.02879	0.417	0.029	0	Hofbauer cells	SCN1B
LITAF	0	1.02691	0.646	0.377	0	Hofbauer cells	LITAF
SGMS1	0	1.02432	0.518	0.175	0	Hofbauer cells	SGMS1
MYO9B	0	1.02428	0.564	0.204	0	Hofbauer cells	MYO9B
MGAT1	0	1.0221	0.622	0.368	0	Hofbauer cells	MGAT1
ARRDC3	0	1.0208	0.569	0.351	0	Hofbauer cells	ARRDC3
NCF2	0	1.02002	0.44	0.059	0	Hofbauer cells	NCF2
PARP14	0	1.0193	0.539	0.287	0	Hofbauer cells	PARP14
PTPN6	0	1.01522	0.477	0.115	0	Hofbauer cells	PTPN6
B4GALT1	0	1.01445	0.536	0.393	0	Hofbauer cells	B4GALT1
HSPA5	0	1.01107	0.897	0.675	0	Hofbauer cells	HSPA5
PLEKHA2	0	1.01069	0.462	0.094	0	Hofbauer cells	PLEKHA2
PDGFC	0	1.00992	0.426	0.072	0	Hofbauer cells	PDGFC
ITSN2	0	1.00591	0.572	0.222	0	Hofbauer cells	ITSN2
PLEKHO2	0	1.00537	0.455	0.132	0	Hofbauer cells	PLEKHO2
NPL	0	1.002	0.547	0.216	0	Hofbauer cells	NPL
RGCC	6.79474e-274	1.09068	0.338	0.193	1.42791e-269	Hofbauer cells	RGCC
IL1B	3.98374e-155	1.01632	0.143	0.046	8.37182e-151	Hofbauer cells	IL1B
