# Supplementary material for: Revealing the molecular landscape of human placenta: a systematic review and meta-analysis of single-cell RNA sequencing studies
Source: Hum Reprod Update. 2024 Mar 13;30(4):410–41. doi: 10.1093/humupd/dmae006 (PMC11215163; doi:10.1093/humupd/dmae006)
Supplement: dmae006_Supplementary_Data [file dmae006_supplementary_data.zip › Supplementary Table S10.xlsx]

## Sheet: Exp
	GA	Cell_Type	GA_marker	CTB	STB	EVT	Endothelial cells	Hofbauer cells	Perivascular	Stroma
ABCA7	First	EVT	1st	0.0367155	0.101432	1.25103	0.0168049	0.0602041	0.0115879	0.0342777
ABCA7	Term	EVT	1st	0.0211178	0.0157247	0.556741	0.0214174	0.0602024	0.0626004	0.0416193
ACAN	First	EVT	1st	0.0067103	0.0358838	0.988938	0.00625086	0.00888394	0.0071313	0.0126377
ACAN	Term	EVT	1st	0.00010251	0	0.0226047	0	0.000303938	0.00289003	0.000243856
ACTA2	First	perivascular	term	0.130181	0.130786	0.113368	0.224499	0.151671	1.63704	1.30166
ACTA2	Term	perivascular	term	0.0775671	0.133778	0.0181625	0.112428	0.100682	2.1645	0.835684
AIF1	First	hofbauer	term/1st	0.100853	0.107496	0.101245	0.0944183	2.29474	0.0904207	0.132931
AIF1	Term	hofbauer	term/1st	0.0823856	0.340077	0.0750829	0.25308	2.49352	0.791052	0.736381
AIF1L	First	EVT	term	0.0420058	0.0828262	1.33033	0.0661053	0.0229332	0.0788205	0.155255
AIF1L	Term	EVT	term	0.00856893	0.0595356	0.559592	0.128104	0.00629482	0.312001	0.065174
AOC1	First	EVT	term	0.00798324	0.0101525	0.112658	0.00453654	0.0118546	0.00194307	0.00681978
AOC1	Term	EVT	term	0.234208	0.640109	3.52074	0.131128	0.1375	0.749927	0.193273
APOD	First	Stroma	term	0.0404887	0.0299667	0.0317652	0.170368	0.0428877	0.310391	0.586648
APOD	Term	Stroma	term	0.0221297	0.124557	0.0113849	0.146092	0.265233	0.830568	2.62259
ASCL2	First	EVT	1st	0.100166	0.0720376	1.47098	0.0154208	0.138723	0.0108558	0.0244376
ASCL2	Term	EVT	1st	0.0254126	0.011232	1.36175	0.0312596	0.0566106	0.169156	0.0166661
C1QB	First	hofbauer	term	0.0622548	0.0707765	0.0573631	0.057531	1.83635	0.0438154	0.0783964
C1QB	Term	hofbauer	term	0.0483867	0.145034	0.0396037	0.206974	3.39189	0.978563	1.02275
CCL4	First	hofbauer	1st	0.112308	0.123031	0.0923329	0.076466	1.69913	0.0935422	0.146379
CCL4	Term	hofbauer	1st	0.0409411	0.178672	0.0507501	0.200278	2.45829	0.723707	0.750928
CD14	First	hofbauer	term/1st	0.147239	0.178745	0.116254	0.120694	2.04255	0.0873448	0.147276
CD14	Term	hofbauer	term/1st	0.0346512	0.194069	0.0484101	0.168685	2.97382	0.719059	0.846416
CD163	First	hofbauer	term/1st	0.0147543	0.0234357	0.0188287	0.0058872	1.18029	0.0145263	0.0195685
CD163	Term	hofbauer	term/1st	0.0132765	0.0333059	0.00823802	0.0534262	2.09753	0.323498	0.316125
CD209	First	hofbauer	term	7.6322e-05	0.00177257	0.000478834	0.00185045	0.0359589	0.000361266	0.000507592
CD209	Term	hofbauer	term	0.00321487	0.0130147	0.00355	0.00631186	0.853285	0.0914786	0.116306
CD34	First	endothelial	term/1st	0.00306503	0.00532981	0.00247304	1.47517	0.00835006	0.0115692	0.0491227
CD34	Term	endothelial	term/1st	0.00752634	0.0215349	0.00231163	1.69496	0.0362493	0.691568	0.0458405
CD53	First	hofbauer	term	0.0201586	0.0293114	0.0405332	0.0781721	1.3049	0.0116405	0.0221801
CD53	Term	hofbauer	term	0.022384	0.0976869	0.0351145	0.112582	1.08841	0.162948	0.153257
CD68	First	hofbauer	term/1st	0.0790973	0.151905	0.491714	0.0776114	2.15658	0.0617867	0.184432
CD68	Term	hofbauer	term/1st	0.0406326	0.0629219	0.305351	0.125516	1.92489	0.635627	0.68767
CD93	First	endothelial	1st	0.00458225	0.00684543	0.00728002	1.76482	0.299519	0.00974228	0.0082393
CD93	Term	endothelial	1st	0.0258736	0.101687	0.0240493	1.49689	1.26338	0.784269	0.23314
CDH5	First	endothelial	term/1st	0.0542461	0.394139	0.48055	1.55124	0.01196	0.00907866	0.00884065
CDH5	Term	endothelial	term/1st	0.0688517	0.0292975	0.0612227	1.68803	0.0271909	0.652211	0.0409433
COL17A1	First	EVT	term	0.0655957	0.0496842	0.239347	0.00756627	0.00539108	0.00163921	0.00407575
COL17A1	Term	EVT	term	0.056548	0.0668709	1.43703	0.0216712	0.0109873	0.234878	0.0139629
CORO6	First	EVT	term	0.009859	0.0116223	0.332067	0.0411838	0.00881675	0.00465811	0.0125906
CORO6	Term	EVT	term	0.0163778	0.0494541	0.703326	0.0123418	0.00523253	0.155701	0.00778516
CSH1	First	EVT	1st	0.0617508	0.134249	0.709261	0.01473	0.0986317	0.014109	0.0514
CSH1	Term	EVT	1st	0.48668	7.40629	2.35196	0.610326	0.468009	1.00882	0.623691
CSH2	First	Fusing-CTB	term	0.03429	0.0902536	0.0931377	0.00184489	0.0399274	0.00226539	0.0244877
CSH2	Term	Fusing-CTB	term	0.0472041	4.85736	0.0849665	0.0749023	0.120423	0.287482	0.200581
CSHL1	First	Fusing-CTB	term	0.00163869	0.01919	0.0216422	0	0.00195009	0	0.00219832
CSHL1	Term	Fusing-CTB	term	0.0116239	3.42665	0.0065254	0.0231749	0.0271869	0.0467986	0.0274457
CST6	First	EVT	term	0.0851221	0.212379	0.21523	0.00486999	0.162684	0.00276633	0.0215437
CST6	Term	EVT	term	0.051751	0.0756255	1.45356	0.0122906	0.0131533	0.187846	0.0161568
CXCL14	First	Stroma	term	0.271983	0.301342	0.152321	0.135015	0.363679	0.301033	2.71805
CXCL14	Term	Stroma	term	0.0248453	0.0870709	0.00712812	0.0539922	0.277661	0.935632	2.64141
CXCL8	First	hofbauer	1st	0.0617006	0.079587	0.0396608	0.0504681	1.51601	0.0480196	0.104445
CXCL8	Term	hofbauer	1st	0.25369	0.512712	0.399293	0.502828	1.51042	0.390183	0.400264
CYP19A1	First	Fusing-CTB	term/1st	0.285489	2.12273	0.0602832	0.0139491	0.0495766	0.00627022	0.0408311
CYP19A1	Term	Fusing-CTB	term/1st	0.624101	2.28397	0.0390139	0.0965765	0.0318145	0.10061	0.0397705
DAPP1	First	EVT	term	0.0177118	0.0261358	0.202971	0	0.21106	0.00261753	0.00256322
DAPP1	Term	EVT	term	0.0753514	0.081951	0.726451	0.0132342	0.134057	0.0384008	0.030375
DIO2	First	EVT	term/1st	0.0428294	0.139511	1.78645	0.0144943	0.0247503	0.0299055	0.0174224
DIO2	Term	EVT	term/1st	0.0385286	0.00436543	1.44071	0.00437128	0.00827355	0.141723	0.00560249
EGFR-AS1	First	EVT	term	0.000227455	0	0.0179908	0.00288876	0	0.0016676	0
EGFR-AS1	Term	EVT	term	0.00917909	0.0278532	0.819088	0.00679762	0.00118017	0.027691	0.000721658
EGLN3	First	EVT	term	0.0674105	0.225282	0.886651	0.0865406	0.0216854	0.0207181	0.0946439
EGLN3	Term	EVT	term	0.0525303	0.0180208	1.42751	0.0419511	0.0119308	0.0455764	0.206018
EPS8L1	First	Fusing-CTB	1st	0.303605	1.22033	0.275563	0.0283728	0.0339705	0.0395828	0.0215539
EPS8L1	Term	Fusing-CTB	1st	0.524795	0.455819	0.334489	0.0782211	0.0144332	0.130047	0.0228576
ERVFRD-1	First	Fusing-CTB	1st	0.0319474	1.20645	0.0216287	0.020954	0.0119219	0.00374059	0.0132527
ERVFRD-1	Term	Fusing-CTB	1st	0.315794	0.0509365	0.0161952	0.0437522	0.0122361	0.050786	0.0251523
ERVV-1	First	Fusing-CTB	1st	0.0719291	0.862944	0.0206909	0.00433531	0.00394482	0.00186261	0.010757
ERVV-1	Term	Fusing-CTB	1st	0.128425	0.0204069	0.0134863	0.00462059	0.00307431	0.0130106	0.00329259
FOLR2	First	hofbauer	term	0.066795	0.0815454	0.0426387	0.0527929	1.60027	0.0460083	0.0812038
FOLR2	Term	hofbauer	term	0.0146377	0.0389867	0.0161747	0.0858968	2.43541	0.505058	0.50521
FSTL3	First	EVT	term	0.213448	0.474605	2.26774	0.0789738	0.221122	0.131923	0.512834
FSTL3	Term	EVT	term	0.182632	0.192876	3.15006	0.109691	0.118976	0.683981	0.748007
FXYD3	First	CTB	term	1.93079	1.90079	0.766246	0.0904509	0.206873	0.0517403	0.163552
FXYD3	Term	CTB	term	1.66413	0.826579	0.350302	0.236035	0.0322641	0.146773	0.0415085
GATA3	First	Trophoblast	1st	1.30535	1.89443	1.91004	0.291739	0.077854	0.0755228	0.0913971
GATA3	Term	Trophoblast	1st	0.773739	0.401393	1.19929	0.109202	0.034151	0.246415	0.0349656
GH2	First	Fusing-CTB	term	0.00277805	0.0416985	0.0806902	0.00201867	0.00281308	0.00060929	0.00262981
GH2	Term	Fusing-CTB	term	0.00857854	2.28647	0.0155676	0.01478	0.0116583	0.0133429	0.0127993
GREM2	First	Fusing-CTB	1st	0.059896	0.969087	0.0159075	0	0.00281895	0.000184643	0.00567554
GREM2	Term	Fusing-CTB	1st	0.115015	0.0190645	0.00451723	0.00501406	0.00136269	0.00101785	0.00203176
HLA-A	First	Non-trophoblast	term/1st	0.136817	0.154643	0.14066	1.615	1.96467	1.42288	1.80629
HLA-A	Term	Non-trophoblast	term/1st	0.113109	0.343902	0.11051	1.73283	2.09902	1.83989	2.44001
HLA-G	First	EVT	term/1st	0.0708269	0.11656	1.97929	0.064225	0.102753	0.0406662	0.0687777
HLA-G	Term	EVT	term/1st	0.024378	0.011469	1.5382	0.0299777	0.0242027	0.193347	0.0327145
HPGD	First	EVT	1st	0.265405	0.222274	1.37708	0.527925	0.0528065	0.0158232	0.0297224
HPGD	Term	EVT	1st	0.668943	1.92742	3.23588	0.0994426	0.0597199	0.602749	0.0747195
HTRA4	First	EVT	term/1st	0.0195072	0.126539	1.22859	0.00838463	0.0556343	0.0106883	0.014197
HTRA4	Term	EVT	term/1st	0.0413745	0.0337258	1.10279	0.0189976	0.0154579	0.0779492	0.00879239
IFI27	First	endothelial	term	0.0287791	0.0228395	0.561188	0.695615	0.194685	0.339328	0.253378
IFI27	Term	endothelial	term	0.038739	0.0527148	1.13158	2.35672	0.331259	1.04584	0.159285
IL1R2	First	EVT	term	0.00829512	0.0548266	0.297862	0.0121241	0.03481	0.00512813	0.0130376
IL1R2	Term	EVT	term	0.0174258	0.0938404	0.657779	0.0595667	0.0507208	0.0855743	0.0483471
IL1RAP	First	EVT	term/1st	0.0675151	0.158655	1.07225	0.0939709	0.0780591	0.262197	0.11574
IL1RAP	Term	EVT	term/1st	0.0678143	0.0989076	0.87766	0.175141	0.105971	0.20495	0.155518
ITGA5	First	EVT	term/1st	0.03688	0.125318	1.54002	0.715174	0.256818	0.24179	0.28651
ITGA5	Term	EVT	term/1st	0.0423897	0.183429	1.20061	0.627165	0.152988	0.551033	0.14262
KCNK12	First	EVT	term	0.00198868	0.00236633	0.248901	0.00117096	0.000564173	0.000471724	0.00471998
KCNK12	Term	EVT	term	0.00724719	0.0127258	0.840779	0	0.00184908	0.014629	0.00359086
KISS1	First	Fusing-CTB	term	0.0626703	0.448202	0.0674938	0.0165628	0.0658668	0.229816	0.0385182
KISS1	Term	Fusing-CTB	term	0.0963554	4.72409	0.0181059	0.113228	0.038438	0.150335	0.054344
KRT7	First	Trophoblast	1st	1.92581	1.4312	2.28616	0.118346	0.311995	0.0475947	0.216172
KRT7	Term	Trophoblast	1st	2.47939	1.28276	3.61479	0.47586	0.110562	0.700071	0.150806
KRT8	First	Trophoblast	1st	2.24073	2.46984	2.57701	0.438805	0.477502	0.867287	0.769832
KRT8	Term	Trophoblast	1st	2.96267	2.1225	3.79744	0.569377	0.126769	1.00229	0.388674
LAIR2	First	EVT	1st	0.0836696	0.102627	1.33255	0.037011	0.0724787	0.0353998	0.0371097
LAIR2	Term	EVT	1st	0.0107668	0.0437541	0.95306	0	0.0145953	0.0186169	0.0109057
LGALS13	First	Fusing-CTB	term	0.0547998	0.716814	0.0270976	0.00344058	0.0149582	0.00057588	0.0161646
LGALS13	Term	Fusing-CTB	term	0.0920077	1.12383	0.00313891	0.00514036	0.00334303	0.00640297	0.00271205
LGALS14	First	Fusing-CTB	term	0.0369763	0.185472	0.0112817	0.00203662	0.00592563	0.000593401	0.00826553
LGALS14	Term	Fusing-CTB	term	0.141763	2.70094	0.0681174	0.0291268	0.0131507	0.0563069	0.0111714
LGALS16	First	Fusing-CTB	1st	0.0908188	1.21639	0.0442083	0.00509956	0.0307691	0.00354855	0.0400467
LGALS16	Term	Fusing-CTB	1st	0.195014	0.0851624	0.0104494	0.0123566	0.00241857	0.00278668	0.00741484
LYVE1	First	hofbauer	term/1st	0.0461408	0.0595134	0.043898	0.815971	1.47802	0.041761	0.0558979
LYVE1	Term	hofbauer	term/1st	0.0121151	0.0536178	0.0162881	0.16324	2.77974	0.518552	0.519618
MAF	First	hofbauer	1st	0.0193879	0.0336339	0.0267803	0.10411	1.34894	0.185797	0.584412
MAF	Term	hofbauer	1st	0.0128664	0.0542967	0.0310277	0.113268	2.21688	0.587719	0.999844
MFAP5	First	EVT	1st	0.648954	0.642891	1.97489	0.049328	0.0817395	0.0453853	0.0521072
MFAP5	Term	EVT	1st	0.761069	0.79523	2.79921	0.140803	0.0345142	0.288735	0.0343645
MGST1	First	EVT	1st	0.033075	0.030753	0.944463	0.0393773	0.353964	0.0824138	0.0253147
MGST1	Term	EVT	1st	0.00454887	0.0137882	0.0156557	0.066766	0.00865093	0.00757377	0.0137346
MMP11	First	EVT	term	0.00434889	0.0420846	0.407356	0	0.00302411	0.0124455	0.0676296
MMP11	Term	EVT	term	0.0198883	0.534307	1.13771	0.0095056	0.0102675	0.0542661	0.132283
MYH11	First	perivascular	term	0.00272941	0.000996006	0.00343238	0.0133096	0.00732316	0.121404	0.0147289
MYH11	Term	perivascular	term	0.0118242	0.0169477	0.00424354	0.0835625	0.0257171	1.24961	0.0559471
NDUFA4L2	First	perivascular	term/1st	0.0176578	0.0205103	0.0162015	0.0132992	0.0317421	1.6796	0.280528
NDUFA4L2	Term	perivascular	term/1st	0.0227706	0.0680903	0.00950615	0.0525969	0.0401014	1.28837	0.281281
NOTUM	First	EVT	term/1st	0.0930195	0.0817141	1.49726	0.0328343	0.0504097	0.0757192	0.049151
NOTUM	Term	EVT	term/1st	0.365412	0.194408	3.43206	0.082065	0.0385006	0.350867	0.0573386
OLFML2B	First	hofbauer	term	0.00365552	0.0074738	0.00382049	0.00320913	0.332813	0.655579	0.0482627
OLFML2B	Term	hofbauer	term	0.00325963	0.00612266	0.00106912	0.00918593	0.696718	0.324893	0.0611486
PAPPA2	First	EVT	term	0.0071819	0.123662	0.208152	0.00155956	0.00656037	0.00169471	0.00358423
PAPPA2	Term	EVT	term	0.13183	0.992932	3.1616	0.0469083	0.0364379	0.373399	0.0429098
PARP1	First	CTB	term	1.65777	0.564766	0.586327	0.70464	0.567133	0.55925	0.630705
PARP1	Term	CTB	term	1.00927	0.150329	0.112034	0.37165	0.45921	0.441498	0.366297
PCDH12	First	hofbauer	term	0.00386896	0.00970206	0.00269849	0.443336	0.290291	0.00812426	0.00507081
PCDH12	Term	hofbauer	term	0.00207944	0.0235878	0.00268874	0.317828	0.783125	0.282875	0.143119
PDGFRA	First	Stroma	1st	0.0135302	0.0114483	0.0175383	0.0170064	0.018276	0.323779	1.1371
PDGFRA	Term	Stroma	1st	0.00303569	0.0248036	0.0059212	0.0187643	0.0765613	0.286741	1.59902
PERP	First	Trophoblast	1st	2.00952	1.67045	1.92938	0.11186	0.153078	0.0964708	0.203575
PERP	Term	Trophoblast	1st	1.53608	0.787711	1.49529	0.260076	0.0283729	0.136086	0.0281132
PLAC8	First	EVT	term	0.100212	0.0671204	1.65487	0.275088	0.0968011	0.00940651	0.0248823
PLAC8	Term	EVT	term	0.0430557	0.0706619	1.73813	0.286777	0.0684064	0.232505	0.0719538
PRG2	First	EVT	term	0.0245069	0.028668	0.201186	0.00576059	0.0274451	0.00172839	0.0137049
PRG2	Term	EVT	term	0.137137	0.219153	3.16404	0.0624661	0.0501361	0.506787	0.0565486
PSG1	First	Fusing-CTB	term	0.00479821	0.140268	0.0175447	0.00131929	0.00337904	0.000337622	0.00326108
PSG1	Term	Fusing-CTB	term	0.0221536	2.77596	0.0122118	0.0174297	0.0148014	0.0314806	0.0162222
PSG11	First	Fusing-CTB	term	0.00523673	0.138606	0.0199565	0	0.00363423	0.000418032	0.00399269
PSG11	Term	Fusing-CTB	term	0.0104432	2.24948	0.031816	0.012743	0.00990498	0.0103988	0.00910176
PSG2	First	Fusing-CTB	term	0.0230667	0.290651	0.222984	0.00319003	0.00946152	0.000637684	0.00975569
PSG2	Term	Fusing-CTB	term	0.0398307	2.76273	0.695247	0.0192238	0.0215799	0.0755194	0.0217229
PSG3	First	Fusing-CTB	term	0.036396	0.292797	0.0718729	0.00982992	0.0202275	0.00234596	0.0240827
PSG3	Term	Fusing-CTB	term	0.0288511	2.90961	0.0608297	0.0135151	0.0145544	0.0340906	0.0130838
PSG4	First	Fusing-CTB	term	0.0196002	0.343938	0.117209	0.00119312	0.0100542	0.000728946	0.00945618
PSG4	Term	Fusing-CTB	term	0.0216502	2.33222	0.00712924	0.0184323	0.0120213	0.0412891	0.0228416
PSG6	First	Fusing-CTB	term	0.0126994	0.254082	0.0206905	0	0.00624486	0.000536618	0.00614097
PSG6	Term	Fusing-CTB	term	0.0231161	1.60996	0.00409072	0.00311858	0.00632181	0.0217121	0.00408089
PSG9	First	Fusing-CTB	term	0.00551127	0.0934205	0.0319919	0	0.00321171	0	0.00392648
PSG9	Term	Fusing-CTB	term	0.00600362	1.8931	0.00316786	0.00997266	0.0111538	0.0257824	0.0109718
PTPRF	First	EVT	term	0.587693	0.532407	1.56649	0.0472839	0.0399741	0.0622444	0.218897
PTPRF	Term	EVT	term	0.280768	0.148668	1.58083	0.0792464	0.0267678	0.259648	0.240613
SERPINB2	First	Fusing-CTB	1st	0.0482144	1.01958	0.031597	0.00697626	0.0185862	0.00100054	0.0111247
SERPINB2	Term	Fusing-CTB	1st	0.163666	0.888207	0.399741	0.0213433	0.016365	0.0503154	0.00917542
SLC27A2	First	CTB	1st	1.14321	0.230026	0.0188069	0.0173655	0.0318078	0.00493196	0.0246879
SLC27A2	Term	CTB	1st	0.490454	0.0322753	0.0138864	0.0710599	0.00462967	0.00859956	0.00367636
SLC6A4	First	CTB	1st	0.78426	0.534222	0.0801762	0.0040758	0.0214421	0.00571098	0.0161229
SLC6A4	Term	CTB	1st	0.268909	0.0230276	0.0631928	0.0399344	0.00407491	0.0103733	0.00820858
SLCO4A1	First	EVT	1st	0.0196628	0.0568052	1.14608	0.0149622	0.0357718	0.00398514	0.0116092
SLCO4A1	Term	EVT	1st	0.00136461	0.0252491	0.0973358	0.0483745	0.0664326	0.00818998	0.00536675
SPINT1	First	CTB	term	1.93173	1.97073	0.444856	0.0553826	0.332518	0.133321	0.252549
SPINT1	Term	CTB	term	1.63051	0.377124	0.27714	0.224355	0.0733091	0.230743	0.0849841
TAGLN	First	perivascular	term	0.182115	0.158874	0.219448	0.116658	0.170685	1.33108	1.29415
TAGLN	Term	perivascular	term	0.0754216	0.175722	0.172292	0.0696461	0.138375	2.09261	1.06818
TFAP2A	First	Trophoblast	1st	1.32418	1.69834	1.32518	0.0249638	0.035829	0.0152376	0.0414401
TFAP2A	Term	Trophoblast	1st	0.766072	0.749034	0.501523	0.0658169	0.0183022	0.102951	0.0288572
TUBB2A	First	EVT	term	0.0442495	0.0628274	0.429264	0.42702	0.462198	0.380365	0.613044
TUBB2A	Term	EVT	term	0.115075	0.0776091	1.642	0.156865	0.349079	0.220301	0.115962
VIM	First	Non-trophoblast	1st	0.182528	0.20398	0.23641	2.67078	2.0078	2.23044	2.46837
VIM	Term	Non-trophoblast	1st	0.277087	0.558843	0.182993	3.94106	0.83653	2.79027	2.44271
VWF	First	endothelial	term	0.0118927	0.00980497	0.0101941	0.859913	0.00787346	0.00334741	0.00418123
VWF	Term	endothelial	term	0.0072393	0.012214	0.0149838	1.23816	0.0276499	0.577909	0.036077
Table S10: Comparison of dot-plot fraction and scaled expression of specific marker genes from 1st trimester and term placental scRNAseq integrations.
The sheet named “exp” correspond to the raw expression of the gene. “Scaled exp” corresponds to the scaled expression (0 to 1) at each gestational age of the gene. “Fraction combine” corresponds to the fraction of cells expressing the gene at each gestational age. “Comp resume” corresponds to the analysis.

## Sheet: Scaled exp
	GA	Cell type	GA marker	CTB	STB	EVT	Endothelial cells	Hofbauer cells	Perivascular	Stroma
FXYD3	first	CTB	term	0.973202	0.957665	0.370058	0.0200491	0.0803465	0	0.05791
FXYD3	term	CTB	term	0.980612	0.477315	0.191113	0.122449	0	0.0688102	0.00555512
PARP1	first	CTB	term	0.662649	0.00332696	0.0163331	0.0877019	0.00475501	0	0.0431027
PARP1	term	CTB	term	0.888995	0.037943	0	0.25723	0.343985	0.326436	0.251926
SLC27A2	first	CTB	1st	0.995686	0.196896	0.0121368	0.010876	0.0235091	0	0.0172811
SLC27A2	term	CTB	1st	0.992504	0.0583111	0.0208175	0.13739	0.00194372	0.010038	0
SLC6A4	first	CTB	1st	0.994803	0.675982	0.0970346	0	0.0221436	0.002085	0.0153611
SLC6A4	term	CTB	1st	0.984847	0.0704799	0.219843	0.133352	0	0.0234221	0.015372
SPINT1	first	CTB	term	0.952109	0.971897	0.197629	0	0.140626	0.039548	0.100047
SPINT1	term	CTB	term	0.955039	0.186331	0.12501	0.0926369	0	0.0965547	0.0071603
CD34	first	endothelial	term/1st	0.000401301	0.00193657	0	0.998324	0.00398397	0.00616619	0.0316233
CD34	term	endothelial	term/1st	0.0030766	0.0113414	0	0.998636	0.0200227	0.40665	0.0256813
CD93	first	endothelial	1st	0	0.00128239	0.00152864	0.997404	0.16712	0.00292383	0.00207219
CD93	term	endothelial	1st	0.00121873	0.0518657	0	0.983934	0.827938	0.507865	0.139683
CDH5	first	endothelial	term/1st	0.0292703	0.24838	0.304084	0.994301	0.00201087	0.000153433	0
CDH5	term	endothelial	term/1st	0.0246801	0.00124792	0.0201606	0.983892	0	0.370265	0.00814696
IFI27	first	endothelial	term	0.00853857	0	0.773917	0.967167	0.247041	0.454977	0.331417
IFI27	term	endothelial	term	0	0.0059302	0.463712	0.983562	0.124122	0.427331	0.0511498
VWF	first	endothelial	term	0.00993736	0.00750955	0.00796208	0.996107	0.00526338	0	0.000969663
VWF	term	endothelial	term	0	0.00401783	0.00625485	0.994153	0.0164847	0.460903	0.0232908
ABCA7	first	EVT	1st	0.0200854	0.0718161	0.990737	0.0041701	0.0388608	0	0.0181368
ABCA7	term	EVT	1st	0.00968683	0	0.971756	0.0102249	0.0798893	0.0841965	0.0465109
ACAN	first	EVT	1st	0.000464575	0.0299644	0.993679	0	0.00266253	0.00089029	0.00645832
ACAN	term	EVT	1st	0.00453491	0	1	0	0.0134458	0.127851	0.0107878
AIF1L	first	EVT	term	0.0143367	0.0450211	0.982761	0.0324521	0	0.0420101	0.0994651
AIF1L	term	EVT	term	0.00406389	0.0951421	0.988751	0.217674	0	0.546303	0.105218
AOC1	first	EVT	term	0.0536153	0.072871	0.982752	0.0230208	0.0879792	0	0.0432879
AOC1	term	EVT	term	0.0292781	0.144567	0.962755	0	0.00180983	0.175758	0.0176511
ASCL2	first	EVT	1st	0.0607151	0.0415927	0.99262	0.00310341	0.0869271	0	0.00923318
ASCL2	term	EVT	1st	0.0104135	0	0.991752	0.0147072	0.0333236	0.115971	0.00399054
COL17A1	first	EVT	term	0.267212	0.200734	0.993151	0.0247634	0.0156754	0	0.0101799
COL17A1	term	EVT	term	0.0317048	0.0388883	0.992354	0.00743468	0	0.155801	0.00207064
CORO6	first	EVT	term	0.0156622	0.0209723	0.985972	0.109995	0.0125235	0	0.0238883
CORO6	term	EVT	term	0.0158465	0.0628748	0.99256	0.0101081	0	0.213939	0.00362937
CSH1	first	EVT	1st	0.067171	0.169388	0.980107	0.000875537	0.11917	0	0.0525772
CSH1	term	EVT	1st	0.00252105	0.936809	0.254372	0.0192158	0	0.0730208	0.0210203
CST6	first	EVT	term	0.382641	0.973899	0.987147	0.00977402	0.743009	0	0.0872432
CST6	term	EVT	term	0.0271475	0.0435723	0.991545	0	0.00059356	0.120777	0.00265987
DAPP1	first	EVT	term	0.0839181	0.123831	0.961675	0	1	0.0124018	0.0121445
DAPP1	term	EVT	term	0.0855077	0.0945924	0.981782	0	0.16632	0.0346432	0.0235953
DIO2	first	EVT	term/1st	0.0158612	0.0699808	0.991887	0	0.00574103	0.00862678	0.0016391
DIO2	term	EVT	term/1st	0.0237127	0	0.99697	4.06089e-06	0.00271263	0.0953402	0.000858642
EGFR-AS1	first	EVT	term	0.0126428	0	1	0.160569	0	0.092692	0
EGFR-AS1	term	EVT	term	0.0103254	0.033124	0.999119	0.00741796	0.000559783	0.0329261	0
EGLN3	first	EVT	term	0.0526615	0.230715	0.976633	0.0742372	0.001091	0	0.0833765
EGLN3	term	EVT	term	0.0284407	0.00426614	0.991642	0.0210298	0	0.0235694	0.135961
FSTL3	first	EVT	term	0.0592987	0.174461	0.965175	0	0.062683	0.023349	0.191318
FSTL3	term	EVT	term	0.0231555	0.0264074	0.965178	0	0.00294777	0.182311	0.202636
HLA-G	first	EVT	term/1st	0.0152381	0.0383439	0.979454	0.0119026	0.0313684	0	0.0142028
HLA-G	term	EVT	term/1st	0.0083923	0	0.992544	0.0120327	0.00827831	0.118241	0.0138119
HPGD	first	EVT	1st	0.181239	0.149919	0.98851	0.371875	0.0268563	0	0.0100933
HPGD	term	EVT	1st	0.188271	0.577185	0.981545	0.0122757	0	0.167815	0.00463542
HTRA4	first	EVT	term/1st	0.00905315	0.0961711	0.993175	0	0.0384585	0.00187505	0.00473097
HTRA4	term	EVT	term/1st	0.0295452	0.0226094	0.992027	0.009254	0.00604425	0.0627109	0
IL1R2	first	EVT	term	0.0106324	0.166851	0.982784	0.0234873	0.0996497	0	0.0265542
IL1R2	term	EVT	term	0	0.116171	0.973508	0.0640654	0.0506173	0.103604	0.0470086
IL1RAP	first	EVT	term/1st	0	0.0849979	0.937034	0.024673	0.00983341	0.181563	0.044975
IL1RAP	term	EVT	term/1st	0	0.0354275	0.922733	0.122287	0.0434756	0.156252	0.0999287
ITGA5	first	EVT	term/1st	0	0.0574265	0.976052	0.440443	0.142815	0.133057	0.162095
ITGA5	term	EVT	term/1st	0	0.117473	0.964693	0.487066	0.0921184	0.423655	0.0834826
KCNK12	first	EVT	term	0.00609462	0.00761186	0.998105	0.00280929	0.000371426	0	0.0170681
KCNK12	term	EVT	term	0.00861962	0.0151358	1	0	0.00219925	0.0173993	0.00427088
LAIR2	first	EVT	1st	0.0362236	0.0504497	0.973435	0.00120908	0.0278255	0	0.00128321
LAIR2	term	EVT	1st	0.0112971	0.045909	1	0	0.0153141	0.0195338	0.0114429
MFAP5	first	EVT	1st	0.305621	0.302551	0.977019	0.00199645	0.0184082	0	0.0034037
MFAP5	term	EVT	1st	0.25961	0.271814	0.987723	0.0380243	5.34876e-05	0.0908722	0
MGST1	first	EVT	1st	0.00821656	0.00575809	0.973197	0.0148895	0.347975	0.0604567	0
MGST1	term	EVT	1st	0	0.138384	0.166355	0.931868	0.0614393	0.045306	0.137582
MMP11	first	EVT	term	0.0106759	0.103311	1	0	0.00742375	0.0305518	0.166021
MMP11	term	EVT	term	0.009126	0.461279	0.991645	0	0.000669706	0.0393426	0.107916
NOTUM	first	EVT	term/1st	0.0401969	0.0326462	0.97807	0	0.0117384	0.0286423	0.0108977
NOTUM	term	EVT	term/1st	0.0952523	0.0454268	0.988782	0.0126934	0	0.0910144	0.00548886
PAPPA2	first	EVT	term	0.0270107	0.586604	0.992507	0	0.0240248	0.000649287	0.00972686
PAPPA2	term	EVT	term	0.030172	0.302535	0.988475	0.00331172	0	0.106579	0.00204701
PLAC8	first	EVT	term	0.0548718	0.0348751	0.994316	0.160545	0.0528104	0	0.00935165
PLAC8	term	EVT	term	0	0.0158827	0.975229	0.14022	0.014585	0.108996	0.016626
PRG2	first	EVT	term	0.113221	0.133904	0.991409	0.0200422	0.127826	0	0.0595297
PRG2	term	EVT	term	0.0274969	0.0534181	0.984154	0.0038969	0	0.144325	0.00202668
PTPRF	first	EVT	term	0.349647	0.314354	0.974482	0.00466633	0	0.0142166	0.114219
PTPRF	term	EVT	term	0.160675	0.0771113	0.983067	0.0331968	0	0.147315	0.135274
SLCO4A1	first	EVT	1st	0.0136794	0.0460877	0.996523	0.00957798	0.0277352	0	0.00665228
SLCO4A1	term	EVT	1st	0	0.245382	0.98598	0.482966	0.668489	0.0701219	0.0411169
TUBB2A	first	EVT	term	0	0.0303045	0.628037	0.624377	0.68176	0.548272	0.92782
TUBB2A	term	EVT	term	0.0228173	0	0.952735	0.048268	0.165329	0.0869013	0.0233572
CSH2	first	Fusing-CTB	term	0.348357	0.949225	0.980192	0	0.408883	0.00451479	0.243111
CSH2	term	Fusing-CTB	term	0	0.990282	0.00777426	0.00570231	0.0150737	0.0494668	0.0315761
CSHL1	first	Fusing-CTB	term	0.0757173	0.886694	1	0	0.090106	0	0.101576
CSHL1	term	Fusing-CTB	term	0.00148791	0.998096	0	0.00485881	0.00602966	0.0117529	0.00610517
CYP19A1	first	Fusing-CTB	term/1st	0.131538	0.997046	0.0254451	0.00361746	0.0204013	0	0.0162813
CYP19A1	term	Fusing-CTB	term/1st	0.259323	0.98607	0.0031521	0.028355	0	0.0301209	0.00348338
EPS8L1	first	Fusing-CTB	1st	0.231127	0.982338	0.208148	0.00558781	0.0101748	0.0147738	0
EPS8L1	term	Fusing-CTB	1st	0.972498	0.841063	0.609868	0.121548	0	0.220302	0.0160528
ERVFRD-1	first	Fusing-CTB	1st	0.0233801	0.9969	0.0148271	0.0142679	0.00678136	0	0.00788443
ERVFRD-1	term	Fusing-CTB	1st	0.961253	0.12255	0.012537	0.0997998	0	0.122073	0.0409009
ERVV-1	first	Fusing-CTB	1st	0.0811948	0.997842	0.0218186	0.00286542	0.00241292	0	0.010307
ERVV-1	term	Fusing-CTB	1st	0.976062	0.134963	0.0810742	0.0120403	0	0.0773702	0.00169968
GH2	first	Fusing-CTB	term	0.0268777	0.509222	0.992449	0.0174666	0.0273117	0	0.0250405
GH2	term	Fusing-CTB	term	0	0.996248	0.00305669	0.00271224	0.00134695	0.00208371	0.00184598
GREM2	first	Fusing-CTB	1st	0.0618066	1	0.0164149	0	0.00290887	0.000190533	0.00585659
GREM2	term	Fusing-CTB	1st	0.99115	0.156906	0.0304253	0.034745	0.00299817	0	0.0088154
KISS1	first	Fusing-CTB	term	0.102872	0.963046	0.113634	0	0.110004	0.475798	0.0489854
KISS1	term	Fusing-CTB	term	0.0165639	0.996167	0	0.0201355	0.00430392	0.0279904	0.00767092
LGALS13	first	Fusing-CTB	term	0.0756457	0.999197	0.0369994	0.00399644	0.0200643	0	0.0217473
LGALS13	term	Fusing-CTB	term	0.0794564	0.997587	0.000379826	0.00216074	0.000561453	0.00328423	0
LGALS14	first	Fusing-CTB	term	0.196164	0.996801	0.0576274	0.00778132	0.0287495	0	0.0413655
LGALS14	term	Fusing-CTB	term	0.0483505	0.995864	0.0210838	0.00664785	0.000732816	0.016711	0
LGALS16	first	Fusing-CTB	1st	0.0717453	0.997083	0.0334266	0.00127509	0.0223782	0	0.0300053
LGALS16	term	Fusing-CTB	1st	0.987598	0.424297	0.0411806	0.0509604	0	0.00188759	0.0256201
PSG1	first	Fusing-CTB	term	0.0318005	0.997593	0.122673	0.00699853	0.0216829	0	0.020842
PSG1	term	Fusing-CTB	term	0.0035814	0.995601	0	0.00187966	0.000932846	0.00694131	0.00144466
PSG11	first	Fusing-CTB	term	0.0377813	1	0.14398	0	0.0262198	0.00301596	0.0288059
PSG11	term	Fusing-CTB	term	0.000596318	0.995954	0.0100976	0.00161872	0.000357071	0.000576593	0
PSG2	first	Fusing-CTB	term	0.0771682	0.997806	0.764996	0.00878149	0.0303589	0	0.031371
PSG2	term	Fusing-CTB	term	0.00745886	0.993042	0.244694	0	0.000852807	0.0203768	0.00090459
PSG3	first	Fusing-CTB	term	0.116292	0.991988	0.237457	0.0255602	0.0610712	0	0.0742383
PSG3	term	Fusing-CTB	term	0.00541905	0.995503	0.0164097	0.00014822	0.000505419	0.00721979	0
PSG4	first	Fusing-CTB	term	0.0548682	0.997881	0.338668	0.0013496	0.0271133	0	0.0253745
PSG4	term	Fusing-CTB	term	0.00622626	0.996943	0	0.00484649	0.00209759	0.0146469	0.00673709
PSG6	first	Fusing-CTB	term	0.0499818	1	0.0814324	0	0.0245782	0.00211199	0.0241693
PSG6	term	Fusing-CTB	term	0.0124212	0.998063	0.00060383	0	0.00198964	0.0115491	0.000597723
PSG9	first	Fusing-CTB	term	0.0589942	1	0.34245	0	0.034379	0	0.0420301
PSG9	term	Fusing-CTB	term	0.00149795	0.998327	0	0.00359453	0.00421844	0.0119458	0.00412234
SERPINB2	first	Fusing-CTB	1st	0.0463074	0.999019	0.030009	0.00586099	0.017248	0	0.00992974
SERPINB2	term	Fusing-CTB	1st	0.173935	0.98967	0.439724	0.0136994	0.00809449	0.046318	0
AIF1	first	hofbauer	term/1st	0.00454598	0.00744087	0.00471701	0.00174208	0.960597	0	0.018525
AIF1	term	hofbauer	term/1st	0.00292868	0.106273	0	0.0713839	0.969889	0.287132	0.265207
C1QB	first	hofbauer	term	0.0100413	0.0146819	0.00737752	0.00746897	0.97614	0	0.0188314
C1QB	term	hofbauer	term	0.00258941	0.0310831	0	0.0493441	0.988324	0.276825	0.28985
CCL4	first	hofbauer	1st	0.0210944	0.027405	0.00933824	0	0.954997	0.0100499	0.0411465
CCL4	term	hofbauer	1st	0	0.0560272	0.00399014	0.0648162	0.983346	0.277741	0.288814
CD14	first	hofbauer	term/1st	0.0293233	0.044748	0.0141535	0.0163272	0.957237	0	0.0293412
CD14	term	hofbauer	term/1st	0	0.0536072	0.00462666	0.0450712	0.988348	0.230144	0.27297
CD163	first	hofbauer	term/1st	0.00751265	0.0148679	0.0109647	0	0.995012	0.00731948	0.0115915
CD163	term	hofbauer	term/1st	0.00240209	0.0119511	0	0.0215435	0.996073	0.1503	0.146786
CD209	first	hofbauer	term	0	0.0471717	0.0111937	0.0493377	0.997877	0.00792415	0.0119934
CD209	term	hofbauer	term	0	0.0114849	0.000392754	0.00362949	0.996232	0.10344	0.132536
CD53	first	hofbauer	term	0.00652783	0.013542	0.0221418	0.0509861	0.991079	0	0.00807699
CD53	term	hofbauer	term	0	0.069186	0.0116964	0.0828708	0.979434	0.129146	0.120242
CD68	first	hofbauer	term/1st	0.00802688	0.0417875	0.199356	0.00733788	0.97135	0	0.0568705
CD68	term	hofbauer	term/1st	0	0.0115795	0.137524	0.0440981	0.978891	0.309107	0.336143
CXCL8	first	hofbauer	1st	0.014538	0.0263364	0	0.00712876	0.973839	0.00551372	0.0427334
CXCL8	term	hofbauer	1st	0	0.17149	0.0963989	0.164946	0.83204	0.0903676	0.0970417
FOLR2	first	hofbauer	term	0.0150951	0.0243126	0	0.0063453	0.973355	0.00210564	0.0240991
FOLR2	term	hofbauer	term	0	0.00999787	0.000631115	0.0292596	0.99399	0.20137	0.201433
LYVE1	first	hofbauer	term/1st	0.00296327	0.0120109	0.00144586	0.523817	0.971745	0	0.00956473
LYVE1	term	hofbauer	term/1st	0	0.0149304	0.00150121	0.0543668	0.995642	0.182189	0.182572
MAF	first	hofbauer	1st	0	0.0105609	0.00548019	0.0628064	0.985627	0.123363	0.418864
MAF	term	hofbauer	1st	0	0.0186886	0.00819232	0.0452894	0.994196	0.259307	0.44521
OLFML2B	first	hofbauer	term	0.000680905	0.0065052	0.000932548	0	0.502767	0.995105	0.0687234
OLFML2B	term	hofbauer	term	0.00314405	0.00725335	0	0.0116501	0.998466	0.464784	0.0862322
PCDH12	first	hofbauer	term	0.00264014	0.0157974	0	0.993913	0.648701	0.0122385	0.00535108
PCDH12	term	hofbauer	term	0	0.0274648	0.000778037	0.403191	0.997345	0.358558	0.180099
HLA-A	first	Non-trophoblast	term/1st	0	0.00907302	0.00195589	0.752378	0.930361	0.654591	0.849745
HLA-A	term	Non-trophoblast	term/1st	0.00106528	0.0956524	0	0.664883	0.814961	0.708758	0.954709
VIM	first	Non-trophoblast	1st	0	0.00803214	0.0201747	0.931657	0.683423	0.766784	0.855872
VIM	term	Non-trophoblast	1st	0.0238752	0.0953677	0	0.953568	0.165828	0.661567	0.573378
ACTA2	first	perivascular	term	0.01027	0.0106397	0	0.0678854	0.0233978	0.930748	0.725881
ACTA2	term	perivascular	term	0.027445	0.0534143	0	0.0435507	0.0381241	0.991609	0.377696
MYH11	first	perivascular	term	0.014278	0	0.0200683	0.101426	0.0521165	0.991796	0.113117
MYH11	term	perivascular	term	0.00606648	0.0101666	0	0.0634752	0.0171843	0.996604	0.0413759
NDUFA4L2	first	perivascular	term/1st	0.00259506	0.00429339	0.00172799	0	0.0109806	0.992082	0.159103
NDUFA4L2	term	perivascular	term/1st	0.0102955	0.0454716	0	0.033446	0.0237473	0.992622	0.210945
TAGLN	first	perivascular	term	0.0491759	0.0317156	0.077223	0	0.0405892	0.912359	0.884613
TAGLN	term	perivascular	term	0.00275994	0.0506908	0.0490516	0	0.0328437	0.966718	0.477171
APOD	first	Stroma	term	0.0179358	0	0.00306571	0.239328	0.0220252	0.478012	0.948919
APOD	term	Stroma	term	0.00409703	0.0431529	0	0.0513641	0.0967929	0.312356	0.995659
CXCL14	first	Stroma	term	0.0503921	0.0611936	0.00636714	0	0.0841281	0.0610799	0.950327
CXCL14	term	Stroma	term	0.00670747	0.0302652	0	0.0177421	0.10242	0.351518	0.997301
PDGFRA	first	Stroma	1st	0.0018309	0	0.00535576	0.00488798	0.00600456	0.274673	0.989932
PDGFRA	term	Stroma	1st	0	0.0136133	0.00180455	0.00983642	0.0459817	0.177424	0.998102
GATA3	first	Trophoblast	1st	0.643875	0.952284	0.96046	0.113199	0.0012205	0	0.00831099
GATA3	term	Trophoblast	1st	0.61669	0.306217	0.971524	0.0625801	0	0.176992	0.000679257
KRT7	first	Trophoblast	1st	0.821558	0.605207	0.979181	0.0309476	0.115652	0	0.0737381
KRT7	term	Trophoblast	1st	0.655317	0.324279	0.969414	0.101056	0	0.163083	0.0111333
KRT8	first	Trophoblast	1st	0.699229	0.788136	0.829724	0	0.0150164	0.166271	0.128454
KRT8	term	Trophoblast	1st	0.746792	0.525546	0.966617	0.116554	0	0.230555	0.0689688
PERP	first	Trophoblast	1st	0.951993	0.783263	0.912113	0.00765816	0.0281695	0	0.0532984
PERP	term	Trophoblast	1st	0.981698	0.494502	0.955141	0.151009	0.000169017	0.0702907	0
TFAP2A	first	Trophoblast	1st	0.770717	0.991028	0.771305	0.00572684	0.0121244	0	0.0154283
TFAP2A	term	Trophoblast	1st	0.976109	0.953868	0.630778	0.0620239	0	0.110497	0.0137781

## Sheet: Fraction combine
	GA	Cell type	GA marker	CTB	STB	EVT	Endothelial cells	Hofbauer cells	Perivascular	Stroma
FXYD3	First	CTB	term	0.963923	0.869767	0.647103	0.0659898	0.156389	0.0359432	0.116377
FXYD3	Term	CTB	term	0.81337	0.467577	0.321334	0.140385	0.0264249	0.110403	0.0321143
PARP1	First	CTB	term	0.913261	0.380731	0.52526	0.431472	0.394656	0.34968	0.401779
PARP1	Term	CTB	term	0.647229	0.0904437	0.178931	0.286538	0.374093	0.326964	0.301321
SLC27A2	First	CTB	1st	0.740276	0.174751	0.0237741	0.0164975	0.0274066	0.00362218	0.017792
SLC27A2	Term	CTB	1st	0.408589	0.0238908	0.0174696	0.0480769	0.00414508	0.00849257	0.00338045
SLC6A4	First	CTB	1st	0.581877	0.365449	0.0928678	0.00380711	0.0202124	0.00445807	0.0131253
SLC6A4	Term	CTB	1st	0.29367	0.0187713	0.107994	0.0269231	0.00414508	0.0106157	0.00691457
SPINT1	First	CTB	term	0.950324	0.90299	0.425334	0.0431472	0.243063	0.0844246	0.175295
SPINT1	Term	CTB	term	0.756107	0.233788	0.335627	0.144231	0.0630397	0.18896	0.0665335
CD34	First	endothelial	term/1st	0.00267756	0.00332226	0.00334324	0.75	0.00565262	0.00891613	0.0348549
CD34	Term	endothelial	term/1st	0.00485947	0.0119454	0.00158814	0.742308	0.0262522	0.358811	0.0331899
CD93	First	endothelial	1st	0.00380496	0.00531561	0.00742942	0.846447	0.1963	0.0066871	0.00627096
CD93	Term	endothelial	1st	0.0240347	0.059727	0.0254103	0.632692	0.709845	0.390658	0.158881
CDH5	First	endothelial	term/1st	0.0491826	0.247176	0.427192	0.781726	0.00993491	0.00585121	0.00670847
CDH5	Term	endothelial	term/1st	0.0971894	0.0170648	0.0873478	0.7	0.0189983	0.343949	0.0281192
IFI27	First	endothelial	term	0.0281849	0.020598	0.352897	0.319797	0.11014	0.192254	0.159982
IFI27	Term	endothelial	term	0.036249	0.0290102	0.442033	0.809615	0.173402	0.44586	0.117701
VWF	First	endothelial	term	0.0112035	0.00863787	0.0130015	0.454315	0.00565262	0.00222903	0.0032084
VWF	Term	endothelial	term	0.00932493	0.00853242	0.0232927	0.515385	0.0193437	0.312102	0.0247388
ABCA7	First	EVT	1st	0.0356539	0.0750831	0.814636	0.0126904	0.0481329	0.00835887	0.0262505
ABCA7	Term	EVT	1st	0.0298135	0.0102389	0.539439	0.0211538	0.0594128	0.0615711	0.0364167
ACAN	First	EVT	1st	0.00725761	0.0285714	0.747028	0.00507614	0.00890716	0.00529395	0.00947936
ACAN	Term	EVT	1st	0.000262674	0	0.0269984	0	0.000345423	0.00424628	0.000307314
AIF1L	First	EVT	term	0.0434752	0.0651163	0.830238	0.0507614	0.0210689	0.0504319	0.113607
AIF1L	Term	EVT	term	0.00853691	0.0409556	0.551085	0.1	0.00500864	0.237792	0.0571604
AOC1	First	EVT	term	0.00824408	0.00797342	0.0653789	0.00380711	0.0106201	0.00167177	0.00539595
AOC1	Term	EVT	term	0.205411	0.3157	0.934886	0.0865385	0.107599	0.276008	0.136601
ASCL2	First	EVT	1st	0.0935738	0.0657807	0.772288	0.0126904	0.116136	0.00947339	0.0217296
ASCL2	Term	EVT	1st	0.02456	0.00682594	0.76072	0.0192308	0.0585492	0.101911	0.0132145
COL17A1	First	EVT	term	0.0505919	0.0358804	0.193165	0.00634518	0.00513875	0.0019504	0.0032084
COL17A1	Term	EVT	term	0.0654058	0.0460751	0.710429	0.0153846	0.00967185	0.118896	0.0115243
CORO6	First	EVT	term	0.00944194	0.0106312	0.297177	0.0266497	0.00753683	0.00362218	0.0096252
CORO6	Term	EVT	term	0.0210139	0.0358362	0.579142	0.00961538	0.00518135	0.0976645	0.00629994
CSH1	First	EVT	1st	0.0547492	0.0910299	0.519316	0.0114213	0.0799931	0.00891613	0.0380633
CSH1	Term	EVT	1st	0.343446	1	0.772366	0.344231	0.320035	0.573248	0.377996
CST6	First	EVT	term	0.0590474	0.128904	0.167905	0.00380711	0.111511	0.00222903	0.0161878
CST6	Term	EVT	term	0.0698713	0.0494881	0.746427	0.00961538	0.0110535	0.104034	0.0121389
DAPP1	First	EVT	term	0.015854	0.0199336	0.217682	0	0.165468	0.0019504	0.00189587
DAPP1	Term	EVT	term	0.0952193	0.052901	0.599788	0.0115385	0.121244	0.0403397	0.025968
DIO2	First	EVT	term/1st	0.0379087	0.0930233	0.95208	0.0114213	0.0229531	0.0234048	0.0148753
DIO2	Term	EVT	term/1st	0.0476753	0.00511945	0.669666	0.00769231	0.00708117	0.07431	0.0043024
EGFR-AS1	First	EVT	term	0.000211387	0	0.0156018	0.00253807	0	0.00139315	0
EGFR-AS1	Term	EVT	term	0.012083	0.0170648	0.536792	0.00576923	0.00172712	0.0212314	0.000614628
EGLN3	First	EVT	term	0.0538331	0.128239	0.64896	0.0634518	0.0167866	0.0156032	0.0654805
EGLN3	Term	EVT	term	0.0751248	0.0119454	0.76072	0.0423077	0.00932642	0.0360934	0.175169
FSTL3	First	EVT	term	0.189262	0.280399	0.978455	0.0596447	0.168893	0.0925049	0.318944
FSTL3	Term	EVT	term	0.184791	0.102389	0.955532	0.0846154	0.106045	0.369427	0.494161
HLA-G	First	EVT	term/1st	0.0696871	0.089701	0.887073	0.0444162	0.0853032	0.0275843	0.0523553
HLA-G	Term	EVT	term/1st	0.0274494	0.00853242	0.717311	0.0230769	0.0236615	0.101911	0.0270436
HPGD	First	EVT	1st	0.227945	0.160797	0.781947	0.293147	0.0462487	0.0103093	0.0228963
HPGD	Term	EVT	1st	0.500263	0.767918	0.955532	0.0692308	0.0469775	0.229299	0.0536263
HTRA4	First	EVT	term/1st	0.0205045	0.0850498	0.754458	0.00634518	0.0496745	0.00835887	0.0122503
HTRA4	Term	EVT	term/1st	0.0506961	0.0290102	0.608258	0.0115385	0.0172712	0.0552017	0.00706822
IL1R2	First	EVT	term	0.00775085	0.033887	0.248143	0.00761421	0.024666	0.00501532	0.00991687
IL1R2	Term	EVT	term	0.0200946	0.0494881	0.556379	0.0384615	0.0443869	0.0785563	0.0344192
IL1RAP	First	EVT	term/1st	0.05792	0.107641	0.808692	0.0672589	0.0606372	0.169964	0.0854601
IL1RAP	Term	EVT	term/1st	0.0865511	0.0682594	0.661726	0.132692	0.105181	0.167728	0.141672
ITGA5	First	EVT	term/1st	0.0371336	0.0870432	0.911961	0.432741	0.193731	0.162162	0.194837
ITGA5	Term	EVT	term/1st	0.0489887	0.131399	0.728428	0.407692	0.148014	0.348195	0.116011
KCNK12	First	EVT	term	0.00232525	0.00265781	0.254458	0.00126904	0.000856458	0.000557258	0.00379175
KCNK12	Term	EVT	term	0.00801156	0.00682594	0.629963	0	0.00172712	0.0169851	0.00384143
LAIR2	First	EVT	1st	0.082934	0.0817276	0.767831	0.0253807	0.0621788	0.0231262	0.0277089
LAIR2	Term	EVT	1st	0.012477	0.0238908	0.566437	0	0.0126079	0.0191083	0.00937308
MFAP5	First	EVT	1st	0.474493	0.398007	0.963224	0.034264	0.0721137	0.0281415	0.0405425
MFAP5	Term	EVT	1st	0.550302	0.412969	0.943886	0.0961538	0.0295337	0.144374	0.0275046
MGST1	First	EVT	1st	0.0320603	0.0272425	0.663076	0.0279188	0.212744	0.051825	0.0191046
MGST1	Term	EVT	1st	0.00420278	0.00853242	0.026469	0.0307692	0.00829016	0.0127389	0.0101414
MMP11	First	EVT	term	0.00479143	0.0299003	0.360327	0	0.00291196	0.00947339	0.0484177
MMP11	Term	EVT	term	0.0235093	0.302048	0.698782	0.0115385	0.00967185	0.0509554	0.116011
NOTUM	First	EVT	term/1st	0.0869504	0.0724252	0.800149	0.0279188	0.0459061	0.0493174	0.0382091
NOTUM	Term	EVT	term/1st	0.323089	0.0938567	0.932239	0.0538462	0.0357513	0.150743	0.0530117
PAPPA2	First	EVT	term	0.00711669	0.0671096	0.1211	0.00126904	0.0059952	0.00111452	0.00277089
PAPPA2	Term	EVT	term	0.123588	0.455631	0.896241	0.0384615	0.0316062	0.157113	0.0305778
PLAC8	First	EVT	term	0.0804679	0.055814	0.904903	0.149746	0.071086	0.00696573	0.0193962
PLAC8	Term	EVT	term	0.045968	0.0443686	0.868714	0.190385	0.0540587	0.152866	0.0534726
PRG2	First	EVT	term	0.0264938	0.0259136	0.133358	0.00507614	0.0255224	0.00139315	0.0115211
PRG2	Term	EVT	term	0.143814	0.0887372	0.888301	0.0423077	0.046114	0.178344	0.0410264
PTPRF	First	EVT	term	0.476113	0.38206	0.941679	0.035533	0.0364851	0.0459738	0.152691
PTPRF	Term	EVT	term	0.317967	0.0955631	0.823716	0.0692308	0.0202073	0.152866	0.207898
SLCO4A1	First	EVT	1st	0.0208568	0.0471761	0.806835	0.0126904	0.0296334	0.00306492	0.0100627
SLCO4A1	Term	EVT	1st	0.00183872	0.0187713	0.149815	0.0480769	0.074266	0.00849257	0.00476337
TUBB2A	First	EVT	term	0.0368517	0.0458472	0.383358	0.266497	0.314491	0.241014	0.385591
TUBB2A	Term	EVT	term	0.150644	0.0426621	0.813658	0.125	0.255959	0.178344	0.106792
CSH2	First	Fusing-CTB	term	0.0291009	0.0538206	0.0902675	0.00126904	0.0294621	0.00111452	0.0157503
CSH2	Term	Fusing-CTB	term	0.0375624	0.994881	0.118581	0.0461538	0.0835924	0.203822	0.127074
CSHL1	First	Fusing-CTB	term	0.00147971	0.0106312	0.0226597	0	0.00188421	0	0.00145836
CSHL1	Term	Fusing-CTB	term	0.00761755	0.959044	0.0105876	0.0115385	0.0186528	0.0382166	0.0184388
CYP19A1	First	Fusing-CTB	term/1st	0.22111	0.927575	0.0690936	0.0114213	0.0417951	0.00445807	0.0284381
CYP19A1	Term	Fusing-CTB	term/1st	0.310481	0.827645	0.0502912	0.0576923	0.0260794	0.07431	0.0296558
EPS8L1	First	Fusing-CTB	1st	0.258174	0.67309	0.275632	0.0190355	0.0286057	0.0261911	0.0173545
EPS8L1	Term	Fusing-CTB	1st	0.410559	0.278157	0.418211	0.0615385	0.0120898	0.106157	0.0179779
ERVFRD-1	First	Fusing-CTB	1st	0.0295237	0.587375	0.0267459	0.0152284	0.0104488	0.00222903	0.00991687
ERVFRD-1	Term	Fusing-CTB	1st	0.145127	0.0307167	0.0243515	0.0288462	0.00984456	0.044586	0.0173632
ERVV-1	First	Fusing-CTB	1st	0.0700395	0.518272	0.0248886	0.00253807	0.00342583	0.00139315	0.00772933
ERVV-1	Term	Fusing-CTB	1st	0.125164	0.0153584	0.0280572	0.00384615	0.00259067	0.0106157	0.00353411
GH2	First	Fusing-CTB	term	0.00239572	0.0245847	0.0932392	0.00126904	0.00239808	0.000557258	0.00175004
GH2	Term	Fusing-CTB	term	0.00577883	0.831058	0.0291159	0.00769231	0.00863558	0.0106157	0.00937308
GREM2	First	Fusing-CTB	1st	0.0566516	0.559468	0.0204309	0	0.00222679	0.000278629	0.00408342
GREM2	Term	Fusing-CTB	1st	0.094694	0.0153584	0.00688195	0.00384615	0.0015544	0.00212314	0.00169023
KISS1	First	Fusing-CTB	term	0.0566516	0.217276	0.0783804	0.0114213	0.0508736	0.118417	0.0259589
KISS1	Term	Fusing-CTB	term	0.0622537	0.982935	0.0211752	0.0615385	0.0288428	0.0934183	0.0370313
LGALS13	First	Fusing-CTB	term	0.0469278	0.378073	0.0286033	0.00253807	0.0114765	0.000557258	0.0112294
LGALS13	Term	Fusing-CTB	term	0.0684266	0.535836	0.00423504	0.00384615	0.0029361	0.00636943	0.00261217
LGALS14	First	Fusing-CTB	term	0.0276917	0.105648	0.0111441	0.00126904	0.00445358	0.000278629	0.00597929
LGALS14	Term	Fusing-CTB	term	0.0865511	0.890785	0.0651138	0.0173077	0.00932642	0.0360934	0.00875845
LGALS16	First	Fusing-CTB	1st	0.0770152	0.586711	0.051263	0.00380711	0.024666	0.00278629	0.0266881
LGALS16	Term	Fusing-CTB	1st	0.0998161	0.0580205	0.0132345	0.0115385	0.00207254	0.00212314	0.00522434
PSG1	First	Fusing-CTB	term	0.00443912	0.0677741	0.0204309	0.00126904	0.00325454	0.000278629	0.00218755
PSG1	Term	Fusing-CTB	term	0.0143157	0.897611	0.0132345	0.00961538	0.0107081	0.0254777	0.0121389
PSG11	First	Fusing-CTB	term	0.00479143	0.0664452	0.019688	0	0.00291196	0.000278629	0.00291673
PSG11	Term	Fusing-CTB	term	0.00722354	0.817406	0.0370566	0.00961538	0.00725389	0.0127389	0.00676091
PSG2	First	Fusing-CTB	term	0.0190953	0.134219	0.17162	0.00253807	0.00856458	0.000557258	0.00700015
PSG2	Term	Fusing-CTB	term	0.0271868	0.895904	0.469561	0.0115385	0.0160622	0.0573248	0.015212
PSG3	First	Fusing-CTB	term	0.032624	0.132226	0.0761516	0.00888325	0.0157588	0.00139315	0.0161878
PSG3	Term	Fusing-CTB	term	0.0165485	0.897611	0.0561143	0.00961538	0.0124352	0.0212314	0.00968039
PSG4	First	Fusing-CTB	term	0.0173337	0.159468	0.11107	0.00126904	0.00856458	0.000557258	0.00670847
PSG4	Term	Fusing-CTB	term	0.0143157	0.796928	0.00688195	0.0115385	0.00794473	0.029724	0.015212
PSG6	First	Fusing-CTB	term	0.0108512	0.115615	0.0222883	0	0.00513875	0.000278629	0.00422925
PSG6	Term	Fusing-CTB	term	0.0149724	0.687713	0.00476443	0.00384615	0.00552677	0.0191083	0.00307314
PSG9	First	Fusing-CTB	term	0.00458005	0.0471761	0.0349183	0	0.00308325	0	0.00262505
PSG9	Term	Fusing-CTB	term	0.00367744	0.708191	0.00370566	0.00769231	0.00656304	0.014862	0.00783651
SERPINB2	First	Fusing-CTB	1st	0.0436161	0.523588	0.0338039	0.00380711	0.012333	0.000835887	0.008021
SERPINB2	Term	Fusing-CTB	1st	0.113607	0.476109	0.306511	0.0134615	0.0120898	0.0339703	0.00768285
AIF1	First	hofbauer	term/1st	0.0936443	0.0870432	0.122214	0.0609137	0.973107	0.0560045	0.0876477
AIF1	Term	hofbauer	term/1st	0.0626478	0.167235	0.0619375	0.142308	0.952159	0.407643	0.404579
C1QB	First	hofbauer	term	0.0599634	0.054485	0.0661218	0.036802	0.801302	0.0278629	0.0542511
C1QB	Term	hofbauer	term	0.0329656	0.0784983	0.0312335	0.107692	0.988601	0.44586	0.493085
CCL4	First	hofbauer	1st	0.10055	0.0936877	0.110698	0.0494924	0.729359	0.0612984	0.10019
CCL4	Term	hofbauer	1st	0.034279	0.0955631	0.0455267	0.121154	0.83886	0.386412	0.390289
CD14	First	hofbauer	term/1st	0.142475	0.145515	0.136701	0.0799492	0.874272	0.0585121	0.10121
CD14	Term	hofbauer	term/1st	0.0291568	0.112628	0.048703	0.0961538	0.974093	0.380042	0.437001
CD163	First	hofbauer	term/1st	0.0150789	0.0186047	0.0208024	0.00507614	0.666153	0.0103093	0.0137086
CD163	Term	hofbauer	term/1st	0.0095876	0.0204778	0.00899947	0.0346154	0.888601	0.227176	0.199293
CD209	First	hofbauer	term	7.04622e-05	0.0013289	0.000371471	0.00126904	0.0282631	0.000278629	0.000583345
CD209	Term	hofbauer	term	0.00288941	0.00853242	0.00476443	0.00384615	0.55924	0.0849257	0.0866626
CD53	First	hofbauer	term	0.0206454	0.0232558	0.0505201	0.0558376	0.740665	0.00808025	0.015167
CD53	Term	hofbauer	term	0.0274494	0.0631399	0.0386448	0.0923077	0.685665	0.140127	0.121389
CD68	First	hofbauer	term/1st	0.0765924	0.113621	0.461738	0.0545685	0.952724	0.0462524	0.128044
CD68	Term	hofbauer	term/1st	0.0527975	0.0375427	0.371096	0.0980769	0.895509	0.363057	0.41134
CXCL8	First	hofbauer	1st	0.0491826	0.054485	0.0479198	0.0291878	0.63532	0.0292561	0.0710223
CXCL8	Term	hofbauer	1st	0.197531	0.196246	0.267337	0.242308	0.62228	0.282378	0.238015
FOLR2	First	hofbauer	term	0.0658822	0.0664452	0.051263	0.0329949	0.70555	0.0298133	0.0571679
FOLR2	Term	hofbauer	term	0.011295	0.0238908	0.0132345	0.0480769	0.946114	0.314225	0.290565
LYVE1	First	hofbauer	term/1st	0.0460118	0.0491694	0.0516345	0.453046	0.650737	0.0289774	0.0387925
LYVE1	Term	hofbauer	term/1st	0.00840557	0.0324232	0.0142933	0.0711538	0.949914	0.320594	0.2815
MAF	First	hofbauer	1st	0.0178974	0.0265781	0.0289747	0.0634518	0.70692	0.117581	0.364883
MAF	Term	hofbauer	1st	0.0111636	0.0307167	0.0455267	0.0634615	0.891883	0.377919	0.589275
OLFML2B	First	hofbauer	term	0.00366404	0.00531561	0.00334324	0.00253807	0.244604	0.392867	0.0366049
OLFML2B	Term	hofbauer	term	0.00262674	0.00511945	0.00158814	0.00576923	0.513644	0.242038	0.0513215
PCDH12	First	hofbauer	term	0.00387542	0.00598007	0.00371471	0.28934	0.198184	0.00585121	0.00393758
PCDH12	Term	hofbauer	term	0.00170738	0.0153584	0.0026469	0.246154	0.548359	0.205945	0.102643
HLA-A	First	Non-trophoblast	term/1st	0.12803	0.125581	0.157132	0.76269	0.893799	0.722764	0.869622
HLA-A	Term	Non-trophoblast	term/1st	0.096664	0.177474	0.0942298	0.746154	0.911744	0.789809	0.940074
VIM	First	Non-trophoblast	1st	0.164459	0.156811	0.253343	0.994924	0.861939	0.929228	0.985125
VIM	Term	Non-trophoblast	1st	0.205936	0.288396	0.15352	0.986538	0.456822	0.953291	0.919176
ACTA2	First	perivascular	term	0.121054	0.104983	0.129643	0.153553	0.115108	0.706325	0.61995
ACTA2	Term	perivascular	term	0.0492514	0.0716724	0.0105876	0.0673077	0.0734024	0.690021	0.421481
MYH11	First	perivascular	term	0.00274803	0.000664452	0.00334324	0.0101523	0.00650908	0.0674283	0.0112294
MYH11	Term	perivascular	term	0.0070922	0.0102389	0.00211752	0.0711538	0.0188256	0.52017	0.0388752
NDUFA4L2	First	perivascular	term/1st	0.0147971	0.0139535	0.0167162	0.00888325	0.0212402	0.780162	0.168733
NDUFA4L2	Term	perivascular	term/1st	0.0137904	0.0392491	0.00741133	0.0346154	0.0297064	0.575372	0.202059
TAGLN	First	perivascular	term	0.147548	0.123588	0.232541	0.0850254	0.128469	0.613263	0.610763
TAGLN	Term	perivascular	term	0.0575256	0.0955631	0.2054	0.0538462	0.100691	0.73673	0.492317
APOD	First	Stroma	term	0.042066	0.0272425	0.0393759	0.107868	0.0364851	0.174979	0.354237
APOD	Term	Stroma	term	0.013659	0.059727	0.00952885	0.0846154	0.148532	0.430998	0.92225
CXCL14	First	Stroma	term	0.225197	0.227243	0.16419	0.0875635	0.241864	0.152689	0.990375
CXCL14	Term	Stroma	term	0.0137904	0.0511945	0.00635257	0.0346154	0.157858	0.43949	0.869545
PDGFRA	First	Stroma	1st	0.0125423	0.00930233	0.0222883	0.0101523	0.0150737	0.191975	0.644597
PDGFRA	Term	Stroma	1st	0.00197006	0.0153584	0.00952885	0.0173077	0.0500864	0.205945	0.766134
GATA3	First	Trophoblast	1st	0.823422	0.901661	0.97474	0.186548	0.0666324	0.0501532	0.0648972
GATA3	Term	Trophoblast	1st	0.525611	0.24744	0.766014	0.0884615	0.0302245	0.180467	0.0281192
KRT7	First	Trophoblast	1st	0.917418	0.711628	0.981055	0.0824873	0.230901	0.0353859	0.150066
KRT7	Term	Trophoblast	1st	0.933018	0.59215	0.988354	0.263462	0.0882556	0.320594	0.108789
KRT8	First	Trophoblast	1st	0.989642	0.986047	0.998514	0.28934	0.322199	0.478128	0.448884
KRT8	Term	Trophoblast	1st	0.970449	0.820819	0.987295	0.313462	0.102591	0.501062	0.279348
PERP	First	Trophoblast	1st	0.976536	0.845183	0.97214	0.0786802	0.126413	0.0679855	0.141461
PERP	Term	Trophoblast	1st	0.770292	0.438567	0.816305	0.173077	0.0240069	0.118896	0.0245851
TFAP2A	First	Trophoblast	1st	0.835964	0.867774	0.887816	0.0203046	0.0318602	0.0105879	0.0310631
TFAP2A	Term	Trophoblast	1st	0.564486	0.409556	0.543674	0.05	0.0143351	0.0997877	0.0225876

## Sheet: Comp resume
	GA	Cell type	GA marker	Expression (>0.8 for cell types and >0.5 for tropho/non-tropho + no other that express it)	Fraction (is expressed in >50% of the cell type & not expressed in other cell type
FXYD3	First	CTB	term	Also in STB in 1st	Also in CTB/STB/EVT in 1st
PARP1	First	CTB	term	Also in EVT in 1st	Also in EVT in 1st
SLC27A2	First	CTB	1st	<50% of CTB in term	<50% of CTB in term
SLC6A4	First	CTB	1st	Also in STB in 1st	<50% of CTB in term
SPINT1	First	CTB	term	Also in STB in 1st	Also in STB in 1st
CD34	First	endothelial	term/1st	OK	OK
CD93	First	endothelial	1st	Also in Hofbauer/endothelial/perivascular in term	Also in Hofbauer in term
CDH5	First	endothelial	term/1st	OK	OK
IFI27	First	endothelial	term	Also in EVT in 1st	<50% Also in endothelial in 1st
VWF	First	endothelial	term	OK	OK
ABCA7	First	EVT	1st	OK	OK
ACAN	First	EVT	1st	OK	<50% of EVT in term
AIF1L	First	EVT	term	Also in perivascular in term	OK
AOC1	First	EVT	term	OK	<50% of EVT in 1st
ASCL2	First	EVT	1st	OK	OK
COL17A1	First	EVT	term	OK	<50% of EVT in 1st
CORO6	First	EVT	term	OK	<50% of EVT in 1st
CSH1	First	EVT	1st	In STB only in term	Also in STB and perivascular in term
CST6	First	EVT	term	Also in STB and Hofbauer in 1st	<50% of EVT in 1st
DAPP1	First	EVT	term	Also in Hofbauer in 1st	<50% of EVT in 1st
DIO2	First	EVT	term/1st	OK	OK
EGFR-AS1	First	EVT	term	OK	<50% of EVT in 1st
EGLN3	First	EVT	term	OK	OK
FSTL3	First	EVT	term	OK	OK
HLA-G	First	EVT	term/1st	OK	OK
HPGD	First	EVT	1st	Also in CTB in term	Also in CTB and STB in term
HTRA4	First	EVT	term/1st	OK	OK
IL1R2	First	EVT	term	OK	<50% of EVT in 1st
IL1RAP	First	EVT	term/1st	OK	OK
ITGA5	First	EVT	term/1st	OK	OK
KCNK12	First	EVT	term	OK	<50% of EVT in 1st
LAIR2	First	EVT	1st	OK	OK
MFAP5	First	EVT	1st	OK	Also in CTB in term
MGST1	First	EVT	1st	Also in endothelial in term	<50% of EVT in term
MMP11	First	EVT	term	OK	<50% of EVT in 1st
NOTUM	First	EVT	term/1st	OK	OK
PAPPA2	First	EVT	term	Also in STB in 1st	<50% of EVT in 1st
PLAC8	First	EVT	term	OK	OK
PRG2	First	EVT	term	OK	<50% of EVT in 1st
PTPRF	First	EVT	term	OK	OK
SLCO4A1	First	EVT	1st	Also in Hofbauer cells in term	<50% of EVT in term
TUBB2A	First	EVT	term	Also in non-trophoblast in 1st	<50% of EVT in 1st
CSH2	First	Fusing-CTB	term	Also in EVT in 1st	<50% of STB in 1st
CSHL1	First	Fusing-CTB	term	Also in EVT in 1st	<50% of STB in 1st
CYP19A1	First	Fusing-CTB	term/1st	OK	OK
EPS8L1	First	Fusing-CTB	1st	Also in CTB and EVT in term	<50% of STB in term
ERVFRD-1	First	Fusing-CTB	1st	Only in CTB in term	<50% of STB in term
ERVV-1	First	Fusing-CTB	1st	Only in CTB in term	<50% of STB in term
GH2	First	Fusing-CTB	term	Also in EVT in 1st	<50% of STB in 1st
GREM2	First	Fusing-CTB	1st	Only in CTB in term	<50% of STB in term
KISS1	First	Fusing-CTB	term	OK	<50% of STB in 1st
LGALS13	First	Fusing-CTB	term	OK	<50% of STB in 1st
LGALS14	First	Fusing-CTB	term	OK	<50% of STB in 1st
LGALS16	First	Fusing-CTB	1st	Only in CTB in term	<50% of STB in term
PSG1	First	Fusing-CTB	term	OK	<50% of STB in 1st
PSG11	First	Fusing-CTB	term	OK	<50% of STB in 1st
PSG2	First	Fusing-CTB	term	Also in EVT in 1st	<50% of STB in 1st
PSG3	First	Fusing-CTB	term	OK	<50% of STB in 1st
PSG4	First	Fusing-CTB	term	OK	<50% of STB in 1st
PSG6	First	Fusing-CTB	term	OK	<50% of STB in 1st
PSG9	First	Fusing-CTB	term	OK	<50% of STB in 1st
SERPINB2	First	Fusing-CTB	1st	OK	<50% of STB in term
AIF1	First	hofbauer	term/1st	OK	OK
C1QB	First	hofbauer	term	OK	OK
CCL4	First	hofbauer	1st	OK	OK
CD14	First	hofbauer	term/1st	OK	OK
CD163	First	hofbauer	term/1st	OK	OK
CD209	First	hofbauer	term	OK	<50% Hofbauer in 1st
CD53	First	hofbauer	term	OK	OK
CD68	First	hofbauer	term/1st	OK	OK
CXCL8	First	hofbauer	1st	OK	OK
FOLR2	First	hofbauer	term	OK	OK
LYVE1	First	hofbauer	term/1st	Also in endothelial in 1st	OK
MAF	First	hofbauer	1st	OK	Also in stroma in term
OLFML2B	First	hofbauer	term	Also in perivascular in 1st	<50% Hofbauer in 1st
PCDH12	First	hofbauer	term	Also in endothelial in 1st	<50% Hofbauer in 1st
HLA-A	First	Non-trophoblast	term/1st	OK	OK
VIM	First	Non-trophoblast	1st	Not in Hofbauer in term	<50% Hofbauer in 1st
ACTA2	First	perivascular	term	Also in stroma in 1st	Also in stroma in 1st
MYH11	First	perivascular	term	OK	<50% perivascular in 1st
NDUFA4L2	First	perivascular	term/1st	OK	OK
TAGLN	First	perivascular	term	Also in stroma in 1st	Also in stroma in 1st
APOD	First	Stroma	term	OK	<50% of Stroma in 1st
CXCL14	First	Stroma	term	OK	OK
PDGFRA	First	Stroma	1st	OK	OK
GATA3	First	Trophoblast	1st	Not in STB in term	<50% of STB in term
KRT7	First	Trophoblast	1st	Not in STB in term	<50% of STB in term
KRT8	First	Trophoblast	1st	OK	Also in perivascular in term
PERP	First	Trophoblast	1st	Not in STB in term	<50% of STB in term
TFAP2A	First	Trophoblast	1st	OK	<50% of STB in term
